# Supplementary material for: Proteomic Identification of Differentially Expressed Proteins between Male and Female Plants in Pistacia chinensis
Source: PLoS One. 2013 May 17;8(5):e64276. doi: 10.1371/journal.pone.0064276 (PMC3656840; doi:10.1371/journal.pone.0064276)
Supplement: Figure S2 — Plant materials from Pistacia chinensis used for proteomic analysis. A, compound leaves. B, a segment of twig, separated stem phloem and separated stem xylem. No discernible differences in appearance were observed in leaves or twigs between male and female. (ZIP) [file pone.0064276.s002.zip]

Archive with 35 entries (26 files):
- Figure S2/
- Figure S2/spot L1/
- Figure S2/spot L1/Protein Summary Report (__-data-20110926-FtoclzcSh_dat).mht
- Figure S2/spot L1/shinian0_D171.emf
- Figure S2/spot L1/shinian0_D1712147.1852.emf
- Figure S2/spot L2/
- Figure S2/spot L2/L2.doc
- Figure S2/spot L2/L2ú¿G12).PDF
- Figure S2/spot P1/
- Figure S2/spot P1/70_G71.emf
- Figure S2/spot P1/Protein Summary Report (__-data-20120411-FtGAmfuaE_dat).mht
- Figure S2/spot P2/
- Figure S2/spot P2/50_F71.emf
- Figure S2/spot P2/Protein Summary Report (__-data-20120411-FtGAmfuwt_dat).mht
- Figure S2/spot P4/
- Figure S2/spot P4/10_D71.emf
- Figure S2/spot P4/Protein Summary Report (__-data-20120411-FtGAmfuTE_dat).mht
- Figure S2/spot P5/
- Figure S2/spot P5/Concise Summary Report (__-data-20120904-FtGTreHEm_dat).mht
- Figure S2/spot P5/female0_M31.emf
- Figure S2/spot X1/
- Figure S2/spot X1/Protein Summary Report (__-data-20120110-FtoTofcOt_dat).mht
- Figure S2/spot X1/xiong30_C81.emf
- Figure S2/spot X1/xiong30_C811249.6479..emf
- Figure S2/spot X1/xiong30_C811584.1936.emf
- Figure S2/spot X1/xiong30_C811796.2212.emf
- Figure S2/spot X1/xiong30_C811862.8567.emf
- Figure S2/spot X1/xiong30_C812103.5259..emf
- Figure S2/spot X3/
- Figure S2/spot X3/Protein Summary Report (__-data-20120110-FtoTofcem_dat).mht
- Figure S2/spot X3/xiong10_A81.emf
- Figure S2/spot X3/xiong10_A811716.9518.emf
- Figure S2/spot X3/xiong10_A811873.4432.emf
- Figure S2/spot X3/xiong10_A812607.2040..emf
- Figure S2/spot X3/xiong10_A81701.5355..emf
