# Supplementary material for: Proteomic Identification of Differentially Expressed Proteins between Male and Female Plants in Pistacia chinensis
Source: PLoS One. 2013 May 17;8(5):e64276. doi: 10.1371/journal.pone.0064276 (PMC3656840; doi:10.1371/journal.pone.0064276)
Supplement: Figure S2 — Plant materials from Pistacia chinensis used for proteomic analysis. A, compound leaves. B, a segment of twig, separated stem phloem and separated stem xylem. No discernible differences in appearance were observed in leaves or twigs between male and female. (ZIP) [file pone.0064276.s002.zip › Figure S2/spot L1/Protein Summary Report (__-data-20110926-FtoclzcSh_dat).mht]

From: <�� Windows Internet Explorer 8 ����>
Subject: Protein Summary Report (../data/20110926/FtoclzcSh.dat)
Date: Sat, 26 Sep 2009 14:41:07 +0800
MIME-Version: 1.0
Content-Type: multipart/related;
	type="text/html";
	boundary="----=_NextPart_000_0053_01CA3EB7.61A8CC30"
X-MimeOLE: Produced By Microsoft MimeOLE V6.00.2900.6109

This is a multi-part message in MIME format.

------=_NextPart_000_0053_01CA3EB7.61A8CC30
Content-Type: text/html;
	charset="utf-8"
Content-Transfer-Encoding: quoted-printable
Content-Location: http://www.matrixscience.com/cgi/master_results.pl?file=..%2Fdata%2F20110926%2FFtoclzcSh.dat&REPTYPE=protein&_sigthreshold=0.05&REPORT=20&_server_mudpit_switch=99999999&_ignoreionsscorebelow=0&_showsubsets=0&_showpopups=TRUE&_sortunassigned=scoredown&_requireboldred=0

=EF=BB=BF<!DOCTYPE HTML PUBLIC "-//W3C//DTD HTML 4.0 Transitional//EN">
<!-- 1 seconds --><!-- 1 seconds --><!-- 1 seconds --><!-- 1 seconds =
--><HTML><HEAD><TITLE>Protein Summary Report =
(../data/20110926/FtoclzcSh.dat)</TITLE>
<META content=3D"text/html; charset=3Dutf-8" http-equiv=3DContent-Type>
<STYLE type=3Dtext/css>.tooltip {
	POSITION: absolute; VISIBILITY: hidden; TOP: 0px; LEFT: 0px
}
</STYLE>

<SCRIPT language=3DJavaScript type=3Dtext/javascript=20
src=3D"http://www.matrixscience.com/templates/browser.js"></SCRIPT>

<SCRIPT language=3DJavaScript>=0A=
<!-- Begin hiding Javascript from old browsers.=0A=
 =0A=
  var arrayReady=3D0;=0A=
  =0A=
  if (document.images){=0A=
    redBall =3D new Image();=0A=
    redBall.src =3D "../images/red_ball_white.gif";  =0A=
    cyanBall =3D new Image();=0A=
    cyanBall.src =3D "../images/cyan_ball_white.gif";  =0A=
  }=0A=
  =0A=
  function cover(hit,query,protSeq){=0A=
    document.Results.OV_Title.value =3D queryTitle[query];=0A=
    document.Results.OV_Accession.value =3D protName[hit];=0A=
    document.Results.OV_Sequence.value =3D protSeq;=0A=
    if (hit =3D=3D 0) {=0A=
      self.status =3D queryTitle[query];=0A=
    } else {=0A=
      self.status =3D protName[hit] + ": " + protSeq;=0A=
    }=0A=
    if (protSeq !=3D "" && document.fred && arrayReady =3D=3D 1){=0A=
      var i =3D 0;=0A=
      var element =3D 0;=0A=
      element =3D eval(protSeq+"["+i+"]");=0A=
      while(element) {=0A=
        document.images[element].src =3D redBall.src;=0A=
        i++;=0A=
        element =3D eval(protSeq+"["+i+"]");=0A=
      }=0A=
    }=0A=
  }=0A=
=0A=
  function uncover(hit,query,protSeq){=0A=
    document.Results.OV_Title.value =3D "-Query-";=0A=
    document.Results.OV_Accession.value=3D"-Accession-";=0A=
    document.Results.OV_Sequence.value=3D"-Sequence-";=0A=
    self.status=3D"";=0A=
    if (protSeq !=3D "" && document.fred && arrayReady =3D=3D 1){=0A=
      var i =3D 0;=0A=
      var element =3D 0;=0A=
      element =3D eval(protSeq+"["+i+"]");=0A=
      while(element) {=0A=
        document.images[element].src =3D cyanBall.src;=0A=
        i++;=0A=
        element =3D eval(protSeq+"["+i+"]");=0A=
      }=0A=
    }=0A=
  }=0A=
=0A=
  function checkQuery(checkState,numChecks,form){=0A=
    if (numChecks =3D=3D 1){=0A=
      form.QUE.checked =3D checkState;=0A=
    } else {=0A=
      for (var i =3D 0; i < form.elements.length; i++) {=0A=
        if (form.elements[i].name =3D=3D "QUE"){=0A=
          form.elements[i].checked =3D checkState;=0A=
        }=0A=
      }=0A=
    }=0A=
  }=0A=
=0A=
  function SaveClicks(checkBox,form){=0A=
    if (form.ErrTolRepeat && form.ErrTolRepeat.checked) {=0A=
      return;=0A=
    }=0A=
    var checkState =3D checkBox.checked;=0A=
    var thisHit =3D 0;=0A=
    for (var i =3D 0; i < form.elements.length; i++) {=0A=
      if (thisHit =3D=3D 1){=0A=
        if (form.elements[i].name =3D=3D "QUE") {=0A=
          form.elements[i].checked =3D !checkState;=0A=
        } else {=0A=
          break;=0A=
        }=0A=
      } else {=0A=
        if (form.elements[i] =3D=3D checkBox){=0A=
          thisHit =3D 1;=0A=
        }=0A=
      }=0A=
    }=0A=
  }=0A=
=0A=
  function unMatched(form){=0A=
    var numMisses =3D 0;=0A=
    for (var i =3D 0; i < form.elements.length; i++) {=0A=
      if (form.elements[i].name =3D=3D "MISSES"){=0A=
        numMisses++;=0A=
      } =0A=
    }=0A=
    if (numMisses < 1) {=0A=
      alert("No unmatched mass values to be searched");=0A=
      return false;=0A=
    }=0A=
    for (var i =3D 0; i < form.elements.length; i++) {=0A=
      if (form.elements[i].name =3D=3D "QUE"){=0A=
        form.elements[i].name =3D "DUMMY";=0A=
      } =0A=
    }=0A=
    for (var i =3D 0; i < form.elements.length; i++) {=0A=
      if (form.elements[i].name =3D=3D "MISSES"){=0A=
        form.elements[i].name =3D "QUE";=0A=
      } =0A=
    }=0A=
    form.submit();=0A=
    return true;=0A=
  }=0A=
=0A=
  function setReFormatAction(form){=0A=
    if (form.REPTYPE.options[form.REPTYPE.selectedIndex].value =3D=3D =
"export"){=0A=
      form.action =3D "./export_dat_2.pl";=0A=
    } else if (form.REPTYPE.options[form.REPTYPE.selectedIndex].value =
=3D=3D "family") {=0A=
      form.action =3D "./master_results_2.pl";=0A=
    } else {=0A=
      form.action =3D "./master_results.pl";=0A=
    }=0A=
  }=0A=
  =0A=
  function chooseQueryList(form) {=0A=
    var formatForm =3D window.document.forms['Re-format'];=0A=
    if (formatForm._querylist.value =3D=3D 'unassigned') {=0A=
      form.QUERYLIST.value =3D queryListUnassigned;=0A=
    } else if (formatForm._querylist.value =3D=3D 'identity') {=0A=
      form.QUERYLIST.value =3D queryListIdentity;=0A=
    } else if (formatForm._querylist.value =3D=3D 'homology') {=0A=
      form.QUERYLIST.value =3D queryListHomology;=0A=
    } else {=0A=
      form.QUERYLIST.value =3D "All";=0A=
    }=0A=
    return true;=0A=
  }=0A=
    =0A=
  function makeAccessionString(form){=0A=
    if (!form.ErrTolRepeat || !form.ErrTolRepeat.checked) {=0A=
      form.ACCESSION.value =3D "";=0A=
      return true;=0A=
    }=0A=
    var tempString =3D "";=0A=
    var numAccessions =3D 1;=0A=
    for (var i =3D 0; i < form.elements.length; i++) {=0A=
      if (form.elements[i].name =3D=3D "INCLUDE" && =
form.elements[i].checked){=0A=
        tempString =3D tempString + =
unescape(et_list[form.elements[i].value]) + ",";=0A=
      }=0A=
    }=0A=
    if (tempString =3D=3D "") {=0A=
      alert("No hits selected for error tolerant search");=0A=
      return false;=0A=
    }=0A=
    tempString =3D tempString.substring(0, tempString.length - 1);=0A=
    i =3D 0;=0A=
    while(tempString.indexOf(",", i) !=3D -1 && numAccessions <=3D 3) {=0A=
      i =3D tempString.indexOf(",", i) + 1;=0A=
      numAccessions++;=0A=
    }=0A=
    if (numAccessions > 3) {=0A=
      alert("Number of protein entries for error tolerant search has =
been limited to 3");=0A=
      tempString =3D tempString.substring(0, i - 1);=0A=
    }=0A=
    form.ACCESSION.value =3D tempString;=0A=
    checkQuery(1,90, form);=0A=
    return true;=0A=
  }=0A=
=0A=
  function clearEl() {}=0A=
=0A=
  function makeArchive(form){=0A=
    var tempUrl =3D =
"http://www.matrixscience.com/cgi/master_results.pl?file=3D..%2Fdata%2F20=
110926%2FFtoclzcSh.dat;REPTYPE=3Darchive;_sigthreshold=3D0.05;REPORT=3D20=
;_server_mudpit_switch=3D99999999;_ignoreionsscorebelow=3D0;_showsubsets=3D=
0;_showpopups=3DTRUE;_sortunassigned=3Dscoredown;_requireboldred=3D0&INTE=
RMEDIATE=3D%2e%2e%2fdata%2f20110926%2fFtoclzcSh%2edat";    for (var i =
=3D 0; i < form.elements.length; i++) {=0A=
      if (form.elements[i].name =3D=3D "INCLUDE" && =
form.elements[i].checked){=0A=
        tempUrl =3D tempUrl + "&INCLUDE=3D" + form.elements[i].value;=0A=
      }=0A=
    }=0A=
    window.location.href =3D tempUrl;=0A=
  }=0A=
=0A=
protName =3D new Array(1);=0A=
protName[0] =3D "";=0A=
protName[1] =3D "gi|115489000";=0A=
protName[2] =3D "gi|222617268";=0A=
protName[3] =3D "gi|218186961";=0A=
protName[4] =3D "gi|125579678";=0A=
protName[5] =3D "gi|2499465";=0A=
protName[6] =3D "gi|224116012";=0A=
protName[7] =3D "gi|225458992";=0A=
protName[8] =3D "gi|298204613";=0A=
protName[9] =3D "gi|242044468";=0A=
protName[10] =3D "gi|159471936";=0A=
protName[11] =3D "gi|225433792";=0A=
protName[12] =3D "gi|302567339";=0A=
protName[13] =3D "gi|2980767";=0A=
protName[14] =3D "gi|219964541";=0A=
protName[15] =3D "gi|224082142";=0A=
protName[16] =3D "gi|38346687";=0A=
protName[17] =3D "gi|222637553";=0A=
protName[18] =3D "gi|218199603";=0A=
protName[19] =3D "gi|219964543";=0A=
protName[20] =3D "gi|297834472";=0A=
=0A=
queryTitle =3D new Array(1);=0A=
queryTitle[0] =3D "";=0A=
queryTitle[1] =3D "";=0A=
queryTitle[2] =3D "";=0A=
queryTitle[3] =3D "";=0A=
queryTitle[4] =3D "";=0A=
queryTitle[5] =3D "";=0A=
queryTitle[6] =3D "";=0A=
queryTitle[7] =3D "";=0A=
queryTitle[8] =3D "";=0A=
queryTitle[9] =3D "";=0A=
queryTitle[10] =3D "";=0A=
queryTitle[11] =3D "";=0A=
queryTitle[12] =3D "";=0A=
queryTitle[13] =3D "";=0A=
queryTitle[14] =3D "";=0A=
queryTitle[15] =3D "";=0A=
queryTitle[16] =3D "";=0A=
queryTitle[17] =3D "";=0A=
queryTitle[18] =3D "";=0A=
queryTitle[19] =3D "";=0A=
queryTitle[20] =3D "";=0A=
queryTitle[21] =3D "";=0A=
queryTitle[22] =3D "";=0A=
queryTitle[23] =3D "";=0A=
queryTitle[24] =3D "";=0A=
queryTitle[25] =3D "";=0A=
queryTitle[26] =3D "";=0A=
queryTitle[27] =3D "";=0A=
queryTitle[28] =3D "";=0A=
queryTitle[29] =3D "";=0A=
queryTitle[30] =3D "";=0A=
queryTitle[31] =3D "";=0A=
queryTitle[32] =3D "";=0A=
queryTitle[33] =3D "";=0A=
queryTitle[34] =3D "";=0A=
queryTitle[35] =3D "";=0A=
queryTitle[36] =3D "";=0A=
queryTitle[37] =3D "";=0A=
queryTitle[38] =3D "";=0A=
queryTitle[39] =3D "";=0A=
queryTitle[40] =3D "";=0A=
queryTitle[41] =3D "";=0A=
queryTitle[42] =3D "";=0A=
queryTitle[43] =3D "";=0A=
queryTitle[44] =3D "";=0A=
queryTitle[45] =3D "";=0A=
queryTitle[46] =3D "";=0A=
queryTitle[47] =3D "";=0A=
queryTitle[48] =3D "";=0A=
queryTitle[49] =3D "";=0A=
queryTitle[50] =3D "";=0A=
queryTitle[51] =3D "";=0A=
queryTitle[52] =3D "";=0A=
queryTitle[53] =3D "";=0A=
queryTitle[54] =3D "";=0A=
queryTitle[55] =3D "";=0A=
queryTitle[56] =3D "";=0A=
queryTitle[57] =3D "";=0A=
queryTitle[58] =3D "";=0A=
queryTitle[59] =3D "";=0A=
queryTitle[60] =3D "";=0A=
queryTitle[61] =3D "";=0A=
queryTitle[62] =3D "";=0A=
queryTitle[63] =3D "";=0A=
queryTitle[64] =3D "";=0A=
queryTitle[65] =3D "";=0A=
queryTitle[66] =3D "";=0A=
queryTitle[67] =3D "";=0A=
queryTitle[68] =3D "";=0A=
queryTitle[69] =3D "";=0A=
queryTitle[70] =3D "";=0A=
queryTitle[71] =3D "";=0A=
queryTitle[72] =3D "";=0A=
queryTitle[73] =3D "";=0A=
queryTitle[74] =3D "";=0A=
queryTitle[75] =3D "";=0A=
queryTitle[76] =3D "";=0A=
queryTitle[77] =3D "";=0A=
queryTitle[78] =3D "";=0A=
queryTitle[79] =3D "";=0A=
queryTitle[80] =3D "";=0A=
queryTitle[81] =3D "";=0A=
queryTitle[82] =3D "";=0A=
queryTitle[83] =3D "";=0A=
queryTitle[84] =3D "";=0A=
queryTitle[85] =3D "";=0A=
queryTitle[86] =3D "";=0A=
queryTitle[87] =3D "";=0A=
queryTitle[88] =3D "";=0A=
queryTitle[89] =3D "";=0A=
queryTitle[90] =3D "";=0A=
=0A=
// End hiding Javascript from old browsers. -->=0A=
</SCRIPT>

<META name=3DGENERATOR content=3D"MSHTML 8.00.6001.19088"></HEAD>
<BODY aLink=3D#0000ff bgColor=3D#ffffff vLink=3D#0000ff>
<H1><IMG border=3D0 name=3Dfred align=3Dtop=20
src=3D"http://www.matrixscience.com/images/88x31_logo_white.gif" =
width=3D88=20
height=3D31 NATURALSIZEFLAG=3D"3"> Mascot Search Results</H1><FONT=20
face=3D"Courier New,Courier,monospace"><PRE><B>User            : =
yanmeishuang</B>
<B>Email           : yanmeishuang@genomics.org.cn</B>
<B>Search title    : </B>
<B>MS data file    : DATA.TXT</B>
<B>Database        : NCBInr 20110924 (15334873 sequences; 5258635425 =
residues)</B>
<B>Taxonomy        : Viridiplantae (Green Plants) (898682 sequences)</B>
<B>Timestamp       : 26 Sep 2011 at 06:39:29 GMT</B>
<B>Warning         : <FONT color=3D#ff0000>A Peptide summary report will =
usually give a much clearer picture of MS/MS search results.</FONT></B>
<B>Top Score       : 76 for <FONT color=3D#ff0000>gi|115489000</FONT>, =
Os12g0553200 [Oryza sativa Japonica Group]</B>
</PRE></FONT>
<H3>Mascot Score Histogram</H3>Protein score is -10*Log(P), where P is =
the=20
probability that the observed match is a random event.<BR>Protein scores =
greater=20
than 72 are significant (p&lt;0.05).<BR>Protein scores are derived from =
ions=20
scores as a non-probabilistic basis for ranking protein hits.
<P><IMG alt=3D"Score Distribution"=20
src=3D"http://www.matrixscience.com/cgi/score_gif.pl?score_gif_2966532222=
584271"=20
width=3D400 height=3D200>=20
<FORM onsubmit=3D"return setReFormatAction(this)" method=3Dget =
name=3DRe-format=20
action=3D./master_results.pl><INPUT =
value=3D../data/20110926/FtoclzcSh.dat=20
type=3Dhidden name=3Dfile>=20
<H3>Protein Summary Report</H3>
<TABLE border=3D0 cellSpacing=3D1 cellPadding=3D3>
  <TBODY>
  <TR>
    <TD bgColor=3D#eeeeff noWrap><INPUT value=3D"Format As" =
type=3Dsubmit> </TD>
    <TD bgColor=3D#eeeeff noWrap><SELECT name=3DREPTYPE> <OPTION =
selected=20
        value=3Dprotein>Protein Summary (deprecated)</OPTION> <OPTION=20
        value=3Dfamily>Protein Family Summary</OPTION> <OPTION=20
        value=3Dpeptide>Peptide Summary</OPTION> <OPTION =
value=3Dselect>Select=20
        Summary (protein hits)</OPTION> <OPTION =
value=3Dunassigned>Select Summary=20
        (unassigned)</OPTION> <OPTION value=3Dexport>Export Search=20
      Results</OPTION></SELECT> </TD>
    <TD bgColor=3D#eeeeff>&nbsp;</TD>
    <TD bgColor=3D#eeeeff noWrap><A=20
      =
href=3D"http://www.matrixscience.com/help/msms_summaries_help.html"=20
      target=3D_blank>Help</A> </TD></TR>
  <TR>
    <TD bgColor=3D#eeeeff>&nbsp;</TD>
    <TD bgColor=3D#eeeeff noWrap>Significance threshold p&lt; <INPUT =
value=3D0.05=20
      size=3D8 name=3D_sigthreshold> </TD>
    <TD bgColor=3D#eeeeff noWrap>Max. number of hits <INPUT value=3D20 =
size=3D5=20
      name=3DREPORT> </TD>
    <TD bgColor=3D#eeeeff>&nbsp;</TD></TR></TBODY></TABLE></FORM>
<FORM method=3Dpost name=3DResults action=3D./search_form.pl>
<H3>Overview Table</H3>Click on column header to jump to entry in =
results=20
list.<BR>Move mouse over any indicator to highlight identical =
peptides.<BR>Click=20
on an indicator to see details of individual match.<BR>Use check boxes =
to select=20
sub-set of queries for new search.=20
<P>
<TABLE border=3D0 cellSpacing=3D0 cellPadding=3D0 width=3D600>
  <TBODY>
  <TR>
    <TD noWrap><B>Mouse over:&nbsp;</B></TD>
    <TD><INPUT value=3D-Query- size=3D62 name=3DOV_Title></TD></TR>
  <TR>
    <TD>&nbsp;</TD>
    <TD noWrap><INPUT value=3D-Accession- name=3DOV_Accession> =
&nbsp;<INPUT=20
      value=3D-Sequence- size=3D40 name=3DOV_Sequence> =
</TD></TR></TBODY></TABLE>
<P>
<TABLE border=3D1 cellSpacing=3D0 cellPadding=3D1>
  <TBODY>
  <TR>
    <TH bgColor=3D#cccccc align=3Dright>Hit:</TH>
    <TH bgColor=3D#cccccc width=3D16 align=3Dmiddle><A=20
      onmouseover=3D"cover(1,0,''); return true"=20
      onmouseout=3D"uncover(1,0,''); return true"=20
      =
href=3D"http://www.matrixscience.com/cgi/master_results.pl?file=3D..%2Fda=
ta%2F20110926%2FFtoclzcSh.dat&amp;REPTYPE=3Dprotein&amp;_sigthreshold=3D0=
.05&amp;REPORT=3D20&amp;_server_mudpit_switch=3D99999999&amp;_ignoreionss=
corebelow=3D0&amp;_showsubsets=3D0&amp;_showpopups=3DTRUE&amp;_sortunassi=
gned=3Dscoredown&amp;_requireboldred=3D0#Hit1">1</A></TH>
    <TH bgColor=3D#cccccc width=3D16 align=3Dmiddle><A=20
      onmouseover=3D"cover(2,0,''); return true"=20
      onmouseout=3D"uncover(2,0,''); return true"=20
      =
href=3D"http://www.matrixscience.com/cgi/master_results.pl?file=3D..%2Fda=
ta%2F20110926%2FFtoclzcSh.dat&amp;REPTYPE=3Dprotein&amp;_sigthreshold=3D0=
.05&amp;REPORT=3D20&amp;_server_mudpit_switch=3D99999999&amp;_ignoreionss=
corebelow=3D0&amp;_showsubsets=3D0&amp;_showpopups=3DTRUE&amp;_sortunassi=
gned=3Dscoredown&amp;_requireboldred=3D0#Hit2">2</A></TH>
    <TH bgColor=3D#cccccc width=3D16 align=3Dmiddle><A=20
      onmouseover=3D"cover(3,0,''); return true"=20
      onmouseout=3D"uncover(3,0,''); return true"=20
      =
href=3D"http://www.matrixscience.com/cgi/master_results.pl?file=3D..%2Fda=
ta%2F20110926%2FFtoclzcSh.dat&amp;REPTYPE=3Dprotein&amp;_sigthreshold=3D0=
.05&amp;REPORT=3D20&amp;_server_mudpit_switch=3D99999999&amp;_ignoreionss=
corebelow=3D0&amp;_showsubsets=3D0&amp;_showpopups=3DTRUE&amp;_sortunassi=
gned=3Dscoredown&amp;_requireboldred=3D0#Hit3">3</A></TH>
    <TH bgColor=3D#cccccc width=3D16 align=3Dmiddle><A=20
      onmouseover=3D"cover(4,0,''); return true"=20
      onmouseout=3D"uncover(4,0,''); return true"=20
      =
href=3D"http://www.matrixscience.com/cgi/master_results.pl?file=3D..%2Fda=
ta%2F20110926%2FFtoclzcSh.dat&amp;REPTYPE=3Dprotein&amp;_sigthreshold=3D0=
.05&amp;REPORT=3D20&amp;_server_mudpit_switch=3D99999999&amp;_ignoreionss=
corebelow=3D0&amp;_showsubsets=3D0&amp;_showpopups=3DTRUE&amp;_sortunassi=
gned=3Dscoredown&amp;_requireboldred=3D0#Hit4">4</A></TH>
    <TH bgColor=3D#cccccc width=3D16 align=3Dmiddle><A=20
      onmouseover=3D"cover(5,0,''); return true"=20
      onmouseout=3D"uncover(5,0,''); return true"=20
      =
href=3D"http://www.matrixscience.com/cgi/master_results.pl?file=3D..%2Fda=
ta%2F20110926%2FFtoclzcSh.dat&amp;REPTYPE=3Dprotein&amp;_sigthreshold=3D0=
.05&amp;REPORT=3D20&amp;_server_mudpit_switch=3D99999999&amp;_ignoreionss=
corebelow=3D0&amp;_showsubsets=3D0&amp;_showpopups=3DTRUE&amp;_sortunassi=
gned=3Dscoredown&amp;_requireboldred=3D0#Hit5">5</A></TH>
    <TH bgColor=3D#cccccc width=3D16 align=3Dmiddle><A=20
      onmouseover=3D"cover(6,0,''); return true"=20
      onmouseout=3D"uncover(6,0,''); return true"=20
      =
href=3D"http://www.matrixscience.com/cgi/master_results.pl?file=3D..%2Fda=
ta%2F20110926%2FFtoclzcSh.dat&amp;REPTYPE=3Dprotein&amp;_sigthreshold=3D0=
.05&amp;REPORT=3D20&amp;_server_mudpit_switch=3D99999999&amp;_ignoreionss=
corebelow=3D0&amp;_showsubsets=3D0&amp;_showpopups=3DTRUE&amp;_sortunassi=
gned=3Dscoredown&amp;_requireboldred=3D0#Hit6">6</A></TH>
    <TH bgColor=3D#cccccc width=3D16 align=3Dmiddle><A=20
      onmouseover=3D"cover(7,0,''); return true"=20
      onmouseout=3D"uncover(7,0,''); return true"=20
      =
href=3D"http://www.matrixscience.com/cgi/master_results.pl?file=3D..%2Fda=
ta%2F20110926%2FFtoclzcSh.dat&amp;REPTYPE=3Dprotein&amp;_sigthreshold=3D0=
.05&amp;REPORT=3D20&amp;_server_mudpit_switch=3D99999999&amp;_ignoreionss=
corebelow=3D0&amp;_showsubsets=3D0&amp;_showpopups=3DTRUE&amp;_sortunassi=
gned=3Dscoredown&amp;_requireboldred=3D0#Hit7">7</A></TH>
    <TH bgColor=3D#cccccc width=3D16 align=3Dmiddle><A=20
      onmouseover=3D"cover(8,0,''); return true"=20
      onmouseout=3D"uncover(8,0,''); return true"=20
      =
href=3D"http://www.matrixscience.com/cgi/master_results.pl?file=3D..%2Fda=
ta%2F20110926%2FFtoclzcSh.dat&amp;REPTYPE=3Dprotein&amp;_sigthreshold=3D0=
.05&amp;REPORT=3D20&amp;_server_mudpit_switch=3D99999999&amp;_ignoreionss=
corebelow=3D0&amp;_showsubsets=3D0&amp;_showpopups=3DTRUE&amp;_sortunassi=
gned=3Dscoredown&amp;_requireboldred=3D0#Hit8">8</A></TH>
    <TH bgColor=3D#cccccc width=3D16 align=3Dmiddle><A=20
      onmouseover=3D"cover(9,0,''); return true"=20
      onmouseout=3D"uncover(9,0,''); return true"=20
      =
href=3D"http://www.matrixscience.com/cgi/master_results.pl?file=3D..%2Fda=
ta%2F20110926%2FFtoclzcSh.dat&amp;REPTYPE=3Dprotein&amp;_sigthreshold=3D0=
.05&amp;REPORT=3D20&amp;_server_mudpit_switch=3D99999999&amp;_ignoreionss=
corebelow=3D0&amp;_showsubsets=3D0&amp;_showpopups=3DTRUE&amp;_sortunassi=
gned=3Dscoredown&amp;_requireboldred=3D0#Hit9">9</A></TH>
    <TH bgColor=3D#cccccc width=3D16 align=3Dmiddle><A=20
      onmouseover=3D"cover(10,0,''); return true"=20
      onmouseout=3D"uncover(10,0,''); return true"=20
      =
href=3D"http://www.matrixscience.com/cgi/master_results.pl?file=3D..%2Fda=
ta%2F20110926%2FFtoclzcSh.dat&amp;REPTYPE=3Dprotein&amp;_sigthreshold=3D0=
.05&amp;REPORT=3D20&amp;_server_mudpit_switch=3D99999999&amp;_ignoreionss=
corebelow=3D0&amp;_showsubsets=3D0&amp;_showpopups=3DTRUE&amp;_sortunassi=
gned=3Dscoredown&amp;_requireboldred=3D0#Hit10">10</A></TH>
    <TH bgColor=3D#cccccc width=3D16 align=3Dmiddle><A=20
      onmouseover=3D"cover(11,0,''); return true"=20
      onmouseout=3D"uncover(11,0,''); return true"=20
      =
href=3D"http://www.matrixscience.com/cgi/master_results.pl?file=3D..%2Fda=
ta%2F20110926%2FFtoclzcSh.dat&amp;REPTYPE=3Dprotein&amp;_sigthreshold=3D0=
.05&amp;REPORT=3D20&amp;_server_mudpit_switch=3D99999999&amp;_ignoreionss=
corebelow=3D0&amp;_showsubsets=3D0&amp;_showpopups=3DTRUE&amp;_sortunassi=
gned=3Dscoredown&amp;_requireboldred=3D0#Hit11">11</A></TH>
    <TH bgColor=3D#cccccc width=3D16 align=3Dmiddle><A=20
      onmouseover=3D"cover(12,0,''); return true"=20
      onmouseout=3D"uncover(12,0,''); return true"=20
      =
href=3D"http://www.matrixscience.com/cgi/master_results.pl?file=3D..%2Fda=
ta%2F20110926%2FFtoclzcSh.dat&amp;REPTYPE=3Dprotein&amp;_sigthreshold=3D0=
.05&amp;REPORT=3D20&amp;_server_mudpit_switch=3D99999999&amp;_ignoreionss=
corebelow=3D0&amp;_showsubsets=3D0&amp;_showpopups=3DTRUE&amp;_sortunassi=
gned=3Dscoredown&amp;_requireboldred=3D0#Hit12">12</A></TH>
    <TH bgColor=3D#cccccc width=3D16 align=3Dmiddle><A=20
      onmouseover=3D"cover(13,0,''); return true"=20
      onmouseout=3D"uncover(13,0,''); return true"=20
      =
href=3D"http://www.matrixscience.com/cgi/master_results.pl?file=3D..%2Fda=
ta%2F20110926%2FFtoclzcSh.dat&amp;REPTYPE=3Dprotein&amp;_sigthreshold=3D0=
.05&amp;REPORT=3D20&amp;_server_mudpit_switch=3D99999999&amp;_ignoreionss=
corebelow=3D0&amp;_showsubsets=3D0&amp;_showpopups=3DTRUE&amp;_sortunassi=
gned=3Dscoredown&amp;_requireboldred=3D0#Hit13">13</A></TH>
    <TH bgColor=3D#cccccc width=3D16 align=3Dmiddle><A=20
      onmouseover=3D"cover(14,0,''); return true"=20
      onmouseout=3D"uncover(14,0,''); return true"=20
      =
href=3D"http://www.matrixscience.com/cgi/master_results.pl?file=3D..%2Fda=
ta%2F20110926%2FFtoclzcSh.dat&amp;REPTYPE=3Dprotein&amp;_sigthreshold=3D0=
.05&amp;REPORT=3D20&amp;_server_mudpit_switch=3D99999999&amp;_ignoreionss=
corebelow=3D0&amp;_showsubsets=3D0&amp;_showpopups=3DTRUE&amp;_sortunassi=
gned=3Dscoredown&amp;_requireboldred=3D0#Hit14">14</A></TH>
    <TH bgColor=3D#cccccc width=3D16 align=3Dmiddle><A=20
      onmouseover=3D"cover(15,0,''); return true"=20
      onmouseout=3D"uncover(15,0,''); return true"=20
      =
href=3D"http://www.matrixscience.com/cgi/master_results.pl?file=3D..%2Fda=
ta%2F20110926%2FFtoclzcSh.dat&amp;REPTYPE=3Dprotein&amp;_sigthreshold=3D0=
.05&amp;REPORT=3D20&amp;_server_mudpit_switch=3D99999999&amp;_ignoreionss=
corebelow=3D0&amp;_showsubsets=3D0&amp;_showpopups=3DTRUE&amp;_sortunassi=
gned=3Dscoredown&amp;_requireboldred=3D0#Hit15">15</A></TH>
    <TH bgColor=3D#cccccc width=3D16 align=3Dmiddle><A=20
      onmouseover=3D"cover(16,0,''); return true"=20
      onmouseout=3D"uncover(16,0,''); return true"=20
      =
href=3D"http://www.matrixscience.com/cgi/master_results.pl?file=3D..%2Fda=
ta%2F20110926%2FFtoclzcSh.dat&amp;REPTYPE=3Dprotein&amp;_sigthreshold=3D0=
.05&amp;REPORT=3D20&amp;_server_mudpit_switch=3D99999999&amp;_ignoreionss=
corebelow=3D0&amp;_showsubsets=3D0&amp;_showpopups=3DTRUE&amp;_sortunassi=
gned=3Dscoredown&amp;_requireboldred=3D0#Hit16">16</A></TH>
    <TH bgColor=3D#cccccc width=3D16 align=3Dmiddle><A=20
      onmouseover=3D"cover(17,0,''); return true"=20
      onmouseout=3D"uncover(17,0,''); return true"=20
      =
href=3D"http://www.matrixscience.com/cgi/master_results.pl?file=3D..%2Fda=
ta%2F20110926%2FFtoclzcSh.dat&amp;REPTYPE=3Dprotein&amp;_sigthreshold=3D0=
.05&amp;REPORT=3D20&amp;_server_mudpit_switch=3D99999999&amp;_ignoreionss=
corebelow=3D0&amp;_showsubsets=3D0&amp;_showpopups=3DTRUE&amp;_sortunassi=
gned=3Dscoredown&amp;_requireboldred=3D0#Hit17">17</A></TH>
    <TH bgColor=3D#cccccc width=3D16 align=3Dmiddle><A=20
      onmouseover=3D"cover(18,0,''); return true"=20
      onmouseout=3D"uncover(18,0,''); return true"=20
      =
href=3D"http://www.matrixscience.com/cgi/master_results.pl?file=3D..%2Fda=
ta%2F20110926%2FFtoclzcSh.dat&amp;REPTYPE=3Dprotein&amp;_sigthreshold=3D0=
.05&amp;REPORT=3D20&amp;_server_mudpit_switch=3D99999999&amp;_ignoreionss=
corebelow=3D0&amp;_showsubsets=3D0&amp;_showpopups=3DTRUE&amp;_sortunassi=
gned=3Dscoredown&amp;_requireboldred=3D0#Hit18">18</A></TH>
    <TH bgColor=3D#cccccc width=3D16 align=3Dmiddle><A=20
      onmouseover=3D"cover(19,0,''); return true"=20
      onmouseout=3D"uncover(19,0,''); return true"=20
      =
href=3D"http://www.matrixscience.com/cgi/master_results.pl?file=3D..%2Fda=
ta%2F20110926%2FFtoclzcSh.dat&amp;REPTYPE=3Dprotein&amp;_sigthreshold=3D0=
.05&amp;REPORT=3D20&amp;_server_mudpit_switch=3D99999999&amp;_ignoreionss=
corebelow=3D0&amp;_showsubsets=3D0&amp;_showpopups=3DTRUE&amp;_sortunassi=
gned=3Dscoredown&amp;_requireboldred=3D0#Hit19">19</A></TH>
    <TH bgColor=3D#cccccc width=3D16 align=3Dmiddle><A=20
      onmouseover=3D"cover(20,0,''); return true"=20
      onmouseout=3D"uncover(20,0,''); return true"=20
      =
href=3D"http://www.matrixscience.com/cgi/master_results.pl?file=3D..%2Fda=
ta%2F20110926%2FFtoclzcSh.dat&amp;REPTYPE=3Dprotein&amp;_sigthreshold=3D0=
.05&amp;REPORT=3D20&amp;_server_mudpit_switch=3D99999999&amp;_ignoreionss=
corebelow=3D0&amp;_showsubsets=3D0&amp;_showpopups=3DTRUE&amp;_sortunassi=
gned=3Dscoredown&amp;_requireboldred=3D0#Hit20">20</A></TH></TR>
  <TR>
    <TD bgColor=3D#cccccc noWrap><B><INPUT=20
      value=3D"799.400358 from(800.407634,1+) query(1)" CHECKED =
type=3Dcheckbox=20
      name=3DQUE> <A onmouseover=3D"cover(0,1,''); return true"=20
      onmouseout=3D"uncover(0,1,''); return true"=20
      =
href=3D"http://www.matrixscience.com/cgi/master_results.pl?file=3D..%2Fda=
ta%2F20110926%2FFtoclzcSh.dat&amp;REPTYPE=3Dprotein&amp;_sigthreshold=3D0=
.05&amp;REPORT=3D20&amp;_server_mudpit_switch=3D99999999&amp;_ignoreionss=
corebelow=3D0&amp;_showsubsets=3D0&amp;_showpopups=3DTRUE&amp;_sortunassi=
gned=3Dscoredown&amp;_requireboldred=3D0#Query1">800.4076</A>=20
      (1+) </B></TD>
    <TD>&nbsp;</TD>
    <TD>&nbsp;</TD>
    <TD>&nbsp;</TD>
    <TD>&nbsp;</TD>
    <TD>&nbsp;</TD>
    <TD>&nbsp;</TD>
    <TD>&nbsp;</TD>
    <TD>&nbsp;</TD>
    <TD>&nbsp;</TD>
    <TD>&nbsp;</TD>
    <TD>&nbsp;</TD>
    <TD>&nbsp;</TD>
    <TD>&nbsp;</TD>
    <TD>&nbsp;</TD>
    <TD>&nbsp;</TD>
    <TD>&nbsp;</TD>
    <TD>&nbsp;</TD>
    <TD>&nbsp;</TD>
    <TD>&nbsp;</TD>
    <TD>&nbsp;</TD></TR>
  <TR>
    <TD bgColor=3D#cccccc noWrap><B><INPUT=20
      value=3D"814.508200 from(815.515476,1+) query(2)" CHECKED =
type=3Dcheckbox=20
      name=3DQUE> <A onmouseover=3D"cover(0,2,''); return true"=20
      onmouseout=3D"uncover(0,2,''); return true"=20
      =
href=3D"http://www.matrixscience.com/cgi/master_results.pl?file=3D..%2Fda=
ta%2F20110926%2FFtoclzcSh.dat&amp;REPTYPE=3Dprotein&amp;_sigthreshold=3D0=
.05&amp;REPORT=3D20&amp;_server_mudpit_switch=3D99999999&amp;_ignoreionss=
corebelow=3D0&amp;_showsubsets=3D0&amp;_showpopups=3DTRUE&amp;_sortunassi=
gned=3Dscoredown&amp;_requireboldred=3D0#Query2">815.5155</A>=20
      (1+) </B></TD>
    <TD>&nbsp;</TD>
    <TD>&nbsp;</TD>
    <TD>&nbsp;</TD>
    <TD>&nbsp;</TD>
    <TD>&nbsp;</TD>
    <TD>&nbsp;</TD>
    <TD>&nbsp;</TD>
    <TD>&nbsp;</TD>
    <TD>&nbsp;</TD>
    <TD>&nbsp;</TD>
    <TD>&nbsp;</TD>
    <TD>&nbsp;</TD>
    <TD>&nbsp;</TD>
    <TD>&nbsp;</TD>
    <TD>&nbsp;</TD>
    <TD>&nbsp;</TD>
    <TD>&nbsp;</TD>
    <TD>&nbsp;</TD>
    <TD>&nbsp;</TD>
    <TD>&nbsp;</TD></TR>
  <TR>
    <TD bgColor=3D#cccccc noWrap><B><INPUT=20
      value=3D"841.531829 from(842.539105,1+) query(3)" CHECKED =
type=3Dcheckbox=20
      name=3DQUE> <A onmouseover=3D"cover(0,3,''); return true"=20
      onmouseout=3D"uncover(0,3,''); return true"=20
      =
href=3D"http://www.matrixscience.com/cgi/master_results.pl?file=3D..%2Fda=
ta%2F20110926%2FFtoclzcSh.dat&amp;REPTYPE=3Dprotein&amp;_sigthreshold=3D0=
.05&amp;REPORT=3D20&amp;_server_mudpit_switch=3D99999999&amp;_ignoreionss=
corebelow=3D0&amp;_showsubsets=3D0&amp;_showpopups=3DTRUE&amp;_sortunassi=
gned=3Dscoredown&amp;_requireboldred=3D0#Query3">842.5391</A>=20
      (1+) </B></TD>
    <TD>&nbsp;</TD>
    <TD>&nbsp;</TD>
    <TD>&nbsp;</TD>
    <TD>&nbsp;</TD>
    <TD>&nbsp;</TD>
    <TD>&nbsp;</TD>
    <TD>&nbsp;</TD>
    <TD>&nbsp;</TD>
    <TD>&nbsp;</TD>
    <TD>&nbsp;</TD>
    <TD>&nbsp;</TD>
    <TD>&nbsp;</TD>
    <TD>&nbsp;</TD>
    <TD>&nbsp;</TD>
    <TD>&nbsp;</TD>
    <TD>&nbsp;</TD>
    <TD>&nbsp;</TD>
    <TD>&nbsp;</TD>
    <TD>&nbsp;</TD>
    <TD>&nbsp;</TD></TR>
  <TR>
    <TD bgColor=3D#cccccc noWrap><B><INPUT=20
      value=3D"855.546670 from(856.553946,1+) query(4)" CHECKED =
type=3Dcheckbox=20
      name=3DQUE> <A onmouseover=3D"cover(0,4,''); return true"=20
      onmouseout=3D"uncover(0,4,''); return true"=20
      =
href=3D"http://www.matrixscience.com/cgi/master_results.pl?file=3D..%2Fda=
ta%2F20110926%2FFtoclzcSh.dat&amp;REPTYPE=3Dprotein&amp;_sigthreshold=3D0=
.05&amp;REPORT=3D20&amp;_server_mudpit_switch=3D99999999&amp;_ignoreionss=
corebelow=3D0&amp;_showsubsets=3D0&amp;_showpopups=3DTRUE&amp;_sortunassi=
gned=3Dscoredown&amp;_requireboldred=3D0#Query4">856.5539</A>=20
      (1+) </B></TD>
    <TD>&nbsp;</TD>
    <TD>&nbsp;</TD>
    <TD>&nbsp;</TD>
    <TD>&nbsp;</TD>
    <TD>&nbsp;</TD>
    <TD>&nbsp;</TD>
    <TD>&nbsp;</TD>
    <TD>&nbsp;</TD>
    <TD>&nbsp;</TD>
    <TD>&nbsp;</TD>
    <TD>&nbsp;</TD>
    <TD>&nbsp;</TD>
    <TD>&nbsp;</TD>
    <TD>&nbsp;</TD>
    <TD>&nbsp;</TD>
    <TD>&nbsp;</TD>
    <TD>&nbsp;</TD>
    <TD>&nbsp;</TD>
    <TD>&nbsp;</TD>
    <TD>&nbsp;</TD></TR>
  <TR>
    <TD bgColor=3D#cccccc noWrap><B><INPUT=20
      value=3D"858.516269 from(859.523545,1+) query(5)" CHECKED =
type=3Dcheckbox=20
      name=3DQUE> <A onmouseover=3D"cover(0,5,''); return true"=20
      onmouseout=3D"uncover(0,5,''); return true"=20
      =
href=3D"http://www.matrixscience.com/cgi/master_results.pl?file=3D..%2Fda=
ta%2F20110926%2FFtoclzcSh.dat&amp;REPTYPE=3Dprotein&amp;_sigthreshold=3D0=
.05&amp;REPORT=3D20&amp;_server_mudpit_switch=3D99999999&amp;_ignoreionss=
corebelow=3D0&amp;_showsubsets=3D0&amp;_showpopups=3DTRUE&amp;_sortunassi=
gned=3Dscoredown&amp;_requireboldred=3D0#Query5">859.5235</A>=20
      (1+) </B></TD>
    <TD>&nbsp;</TD>
    <TD>&nbsp;</TD>
    <TD>&nbsp;</TD>
    <TD>&nbsp;</TD>
    <TD>&nbsp;</TD>
    <TD>&nbsp;</TD>
    <TD>&nbsp;</TD>
    <TD>&nbsp;</TD>
    <TD>&nbsp;</TD>
    <TD>&nbsp;</TD>
    <TD>&nbsp;</TD>
    <TD>&nbsp;</TD>
    <TD>&nbsp;</TD>
    <TD>&nbsp;</TD>
    <TD>&nbsp;</TD>
    <TD>&nbsp;</TD>
    <TD>&nbsp;</TD>
    <TD>&nbsp;</TD>
    <TD>&nbsp;</TD>
    <TD>&nbsp;</TD></TR>
  <TR>
    <TD bgColor=3D#cccccc noWrap><B><INPUT=20
      value=3D"868.512986 from(869.520262,1+) query(6)" CHECKED =
type=3Dcheckbox=20
      name=3DQUE> <A onmouseover=3D"cover(0,6,''); return true"=20
      onmouseout=3D"uncover(0,6,''); return true"=20
      =
href=3D"http://www.matrixscience.com/cgi/master_results.pl?file=3D..%2Fda=
ta%2F20110926%2FFtoclzcSh.dat&amp;REPTYPE=3Dprotein&amp;_sigthreshold=3D0=
.05&amp;REPORT=3D20&amp;_server_mudpit_switch=3D99999999&amp;_ignoreionss=
corebelow=3D0&amp;_showsubsets=3D0&amp;_showpopups=3DTRUE&amp;_sortunassi=
gned=3Dscoredown&amp;_requireboldred=3D0#Query6">869.5203</A>=20
      (1+) </B></TD>
    <TD>&nbsp;</TD>
    <TD>&nbsp;</TD>
    <TD>&nbsp;</TD>
    <TD>&nbsp;</TD>
    <TD>&nbsp;</TD>
    <TD>&nbsp;</TD>
    <TD>&nbsp;</TD>
    <TD>&nbsp;</TD>
    <TD>&nbsp;</TD>
    <TD>&nbsp;</TD>
    <TD>&nbsp;</TD>
    <TD>&nbsp;</TD>
    <TD>&nbsp;</TD>
    <TD>&nbsp;</TD>
    <TD>&nbsp;</TD>
    <TD>&nbsp;</TD>
    <TD>&nbsp;</TD>
    <TD>&nbsp;</TD>
    <TD>&nbsp;</TD>
    <TD>&nbsp;</TD></TR>
  <TR>
    <TD bgColor=3D#cccccc noWrap><B><INPUT=20
      value=3D"869.563279 from(870.570555,1+) query(7)" CHECKED =
type=3Dcheckbox=20
      name=3DQUE> <A onmouseover=3D"cover(0,7,''); return true"=20
      onmouseout=3D"uncover(0,7,''); return true"=20
      =
href=3D"http://www.matrixscience.com/cgi/master_results.pl?file=3D..%2Fda=
ta%2F20110926%2FFtoclzcSh.dat&amp;REPTYPE=3Dprotein&amp;_sigthreshold=3D0=
.05&amp;REPORT=3D20&amp;_server_mudpit_switch=3D99999999&amp;_ignoreionss=
corebelow=3D0&amp;_showsubsets=3D0&amp;_showpopups=3DTRUE&amp;_sortunassi=
gned=3Dscoredown&amp;_requireboldred=3D0#Query7">870.5706</A>=20
      (1+) </B></TD>
    <TD>&nbsp;</TD>
    <TD>&nbsp;</TD>
    <TD>&nbsp;</TD>
    <TD>&nbsp;</TD>
    <TD>&nbsp;</TD>
    <TD>&nbsp;</TD>
    <TD>&nbsp;</TD>
    <TD>&nbsp;</TD>
    <TD>&nbsp;</TD>
    <TD>&nbsp;</TD>
    <TD>&nbsp;</TD>
    <TD>&nbsp;</TD>
    <TD>&nbsp;</TD>
    <TD>&nbsp;</TD>
    <TD>&nbsp;</TD>
    <TD>&nbsp;</TD>
    <TD>&nbsp;</TD>
    <TD>&nbsp;</TD>
    <TD>&nbsp;</TD>
    <TD>&nbsp;</TD></TR>
  <TR>
    <TD bgColor=3D#cccccc noWrap><B><INPUT=20
      value=3D"870.567479 from(871.574755,1+) query(8)" CHECKED =
type=3Dcheckbox=20
      name=3DQUE> <A onmouseover=3D"cover(0,8,''); return true"=20
      onmouseout=3D"uncover(0,8,''); return true"=20
      =
href=3D"http://www.matrixscience.com/cgi/master_results.pl?file=3D..%2Fda=
ta%2F20110926%2FFtoclzcSh.dat&amp;REPTYPE=3Dprotein&amp;_sigthreshold=3D0=
.05&amp;REPORT=3D20&amp;_server_mudpit_switch=3D99999999&amp;_ignoreionss=
corebelow=3D0&amp;_showsubsets=3D0&amp;_showpopups=3DTRUE&amp;_sortunassi=
gned=3Dscoredown&amp;_requireboldred=3D0#Query8">871.5748</A>=20
      (1+) </B></TD>
    <TD>&nbsp;</TD>
    <TD>&nbsp;</TD>
    <TD>&nbsp;</TD>
    <TD>&nbsp;</TD>
    <TD>&nbsp;</TD>
    <TD>&nbsp;</TD>
    <TD>&nbsp;</TD>
    <TD>&nbsp;</TD>
    <TD>&nbsp;</TD>
    <TD>&nbsp;</TD>
    <TD>&nbsp;</TD>
    <TD>&nbsp;</TD>
    <TD>&nbsp;</TD>
    <TD>&nbsp;</TD>
    <TD>&nbsp;</TD>
    <TD>&nbsp;</TD>
    <TD>&nbsp;</TD>
    <TD>&nbsp;</TD>
    <TD>&nbsp;</TD>
    <TD>&nbsp;</TD></TR>
  <TR>
    <TD bgColor=3D#cccccc noWrap><B><INPUT=20
      value=3D"875.496017 from(876.503293,1+) query(9)" CHECKED =
type=3Dcheckbox=20
      name=3DQUE> <A onmouseover=3D"cover(0,9,''); return true"=20
      onmouseout=3D"uncover(0,9,''); return true"=20
      =
href=3D"http://www.matrixscience.com/cgi/master_results.pl?file=3D..%2Fda=
ta%2F20110926%2FFtoclzcSh.dat&amp;REPTYPE=3Dprotein&amp;_sigthreshold=3D0=
.05&amp;REPORT=3D20&amp;_server_mudpit_switch=3D99999999&amp;_ignoreionss=
corebelow=3D0&amp;_showsubsets=3D0&amp;_showpopups=3DTRUE&amp;_sortunassi=
gned=3Dscoredown&amp;_requireboldred=3D0#Query9">876.5033</A>=20
      (1+) </B></TD>
    <TD>&nbsp;</TD>
    <TD>&nbsp;</TD>
    <TD>&nbsp;</TD>
    <TD>&nbsp;</TD>
    <TD>&nbsp;</TD>
    <TD>&nbsp;</TD>
    <TD>&nbsp;</TD>
    <TD>&nbsp;</TD>
    <TD>&nbsp;</TD>
    <TD>&nbsp;</TD>
    <TD>&nbsp;</TD>
    <TD>&nbsp;</TD>
    <TD>&nbsp;</TD>
    <TD>&nbsp;</TD>
    <TD>&nbsp;</TD>
    <TD>&nbsp;</TD>
    <TD>&nbsp;</TD>
    <TD>&nbsp;</TD>
    <TD>&nbsp;</TD>
    <TD>&nbsp;</TD></TR>
  <TR>
    <TD bgColor=3D#cccccc noWrap><B><INPUT=20
      value=3D"890.460030 from(891.467306,1+) query(10)" CHECKED =
type=3Dcheckbox=20
      name=3DQUE> <A onmouseover=3D"cover(0,10,''); return true"=20
      onmouseout=3D"uncover(0,10,''); return true"=20
      =
href=3D"http://www.matrixscience.com/cgi/master_results.pl?file=3D..%2Fda=
ta%2F20110926%2FFtoclzcSh.dat&amp;REPTYPE=3Dprotein&amp;_sigthreshold=3D0=
.05&amp;REPORT=3D20&amp;_server_mudpit_switch=3D99999999&amp;_ignoreionss=
corebelow=3D0&amp;_showsubsets=3D0&amp;_showpopups=3DTRUE&amp;_sortunassi=
gned=3Dscoredown&amp;_requireboldred=3D0#Query10">891.4673</A>=20
      (1+) </B></TD>
    <TD>&nbsp;</TD>
    <TD>&nbsp;</TD>
    <TD>&nbsp;</TD>
    <TD>&nbsp;</TD>
    <TD>&nbsp;</TD>
    <TD>&nbsp;</TD>
    <TD>&nbsp;</TD>
    <TD>&nbsp;</TD>
    <TD>&nbsp;</TD>
    <TD>&nbsp;</TD>
    <TD>&nbsp;</TD>
    <TD>&nbsp;</TD>
    <TD>&nbsp;</TD>
    <TD>&nbsp;</TD>
    <TD>&nbsp;</TD>
    <TD>&nbsp;</TD>
    <TD>&nbsp;</TD>
    <TD>&nbsp;</TD>
    <TD>&nbsp;</TD>
    <TD>&nbsp;</TD></TR>
  <TR>
    <TD bgColor=3D#cccccc noWrap><B><INPUT=20
      value=3D"900.901853 from(901.909129,1+) query(11)" CHECKED =
type=3Dcheckbox=20
      name=3DQUE> <A onmouseover=3D"cover(0,11,''); return true"=20
      onmouseout=3D"uncover(0,11,''); return true"=20
      =
href=3D"http://www.matrixscience.com/cgi/master_results.pl?file=3D..%2Fda=
ta%2F20110926%2FFtoclzcSh.dat&amp;REPTYPE=3Dprotein&amp;_sigthreshold=3D0=
.05&amp;REPORT=3D20&amp;_server_mudpit_switch=3D99999999&amp;_ignoreionss=
corebelow=3D0&amp;_showsubsets=3D0&amp;_showpopups=3DTRUE&amp;_sortunassi=
gned=3Dscoredown&amp;_requireboldred=3D0#Query11">901.9091</A>=20
      (1+) </B></TD>
    <TD>&nbsp;</TD>
    <TD>&nbsp;</TD>
    <TD>&nbsp;</TD>
    <TD>&nbsp;</TD>
    <TD>&nbsp;</TD>
    <TD>&nbsp;</TD>
    <TD>&nbsp;</TD>
    <TD>&nbsp;</TD>
    <TD>&nbsp;</TD>
    <TD>&nbsp;</TD>
    <TD>&nbsp;</TD>
    <TD>&nbsp;</TD>
    <TD>&nbsp;</TD>
    <TD>&nbsp;</TD>
    <TD>&nbsp;</TD>
    <TD>&nbsp;</TD>
    <TD>&nbsp;</TD>
    <TD>&nbsp;</TD>
    <TD>&nbsp;</TD>
    <TD>&nbsp;</TD></TR>
  <TR>
    <TD bgColor=3D#cccccc noWrap><B><INPUT=20
      value=3D"918.520925 from(919.528201,1+) query(12)" CHECKED =
type=3Dcheckbox=20
      name=3DQUE> <A onmouseover=3D"cover(0,12,''); return true"=20
      onmouseout=3D"uncover(0,12,''); return true"=20
      =
href=3D"http://www.matrixscience.com/cgi/master_results.pl?file=3D..%2Fda=
ta%2F20110926%2FFtoclzcSh.dat&amp;REPTYPE=3Dprotein&amp;_sigthreshold=3D0=
.05&amp;REPORT=3D20&amp;_server_mudpit_switch=3D99999999&amp;_ignoreionss=
corebelow=3D0&amp;_showsubsets=3D0&amp;_showpopups=3DTRUE&amp;_sortunassi=
gned=3Dscoredown&amp;_requireboldred=3D0#Query12">919.5282</A>=20
      (1+) </B></TD>
    <TD>&nbsp;</TD>
    <TD>&nbsp;</TD>
    <TD>&nbsp;</TD>
    <TD>&nbsp;</TD>
    <TD>&nbsp;</TD>
    <TD>&nbsp;</TD>
    <TD>&nbsp;</TD>
    <TD>&nbsp;</TD>
    <TD>&nbsp;</TD>
    <TD>&nbsp;</TD>
    <TD>&nbsp;</TD>
    <TD>&nbsp;</TD>
    <TD>&nbsp;</TD>
    <TD>&nbsp;</TD>
    <TD>&nbsp;</TD>
    <TD>&nbsp;</TD>
    <TD>&nbsp;</TD>
    <TD>&nbsp;</TD>
    <TD>&nbsp;</TD>
    <TD>&nbsp;</TD></TR>
  <TR>
    <TD bgColor=3D#cccccc noWrap><B><INPUT=20
      value=3D"926.536865 from(927.544141,1+) query(13)" CHECKED =
type=3Dcheckbox=20
      name=3DQUE> <A onmouseover=3D"cover(0,13,''); return true"=20
      onmouseout=3D"uncover(0,13,''); return true"=20
      =
href=3D"http://www.matrixscience.com/cgi/master_results.pl?file=3D..%2Fda=
ta%2F20110926%2FFtoclzcSh.dat&amp;REPTYPE=3Dprotein&amp;_sigthreshold=3D0=
.05&amp;REPORT=3D20&amp;_server_mudpit_switch=3D99999999&amp;_ignoreionss=
corebelow=3D0&amp;_showsubsets=3D0&amp;_showpopups=3DTRUE&amp;_sortunassi=
gned=3Dscoredown&amp;_requireboldred=3D0#Query13">927.5441</A>=20
      (1+) </B></TD>
    <TD>&nbsp;</TD>
    <TD>&nbsp;</TD>
    <TD>&nbsp;</TD>
    <TD>&nbsp;</TD>
    <TD>&nbsp;</TD>
    <TD>&nbsp;</TD>
    <TD>&nbsp;</TD>
    <TD>&nbsp;</TD>
    <TD>&nbsp;</TD>
    <TD>&nbsp;</TD>
    <TD>&nbsp;</TD>
    <TD>&nbsp;</TD>
    <TD>&nbsp;</TD>
    <TD>&nbsp;</TD>
    <TD>&nbsp;</TD>
    <TD>&nbsp;</TD>
    <TD>&nbsp;</TD>
    <TD>&nbsp;</TD>
    <TD>&nbsp;</TD>
    <TD>&nbsp;</TD></TR>
  <TR>
    <TD bgColor=3D#cccccc noWrap><B><INPUT=20
      value=3D"943.542903 from(944.550179,1+) query(14)" CHECKED =
type=3Dcheckbox=20
      name=3DQUE> <A onmouseover=3D"cover(0,14,''); return true"=20
      onmouseout=3D"uncover(0,14,''); return true"=20
      =
href=3D"http://www.matrixscience.com/cgi/master_results.pl?file=3D..%2Fda=
ta%2F20110926%2FFtoclzcSh.dat&amp;REPTYPE=3Dprotein&amp;_sigthreshold=3D0=
.05&amp;REPORT=3D20&amp;_server_mudpit_switch=3D99999999&amp;_ignoreionss=
corebelow=3D0&amp;_showsubsets=3D0&amp;_showpopups=3DTRUE&amp;_sortunassi=
gned=3Dscoredown&amp;_requireboldred=3D0#Query14">944.5502</A>=20
      (1+) </B></TD>
    <TD>&nbsp;</TD>
    <TD>&nbsp;</TD>
    <TD>&nbsp;</TD>
    <TD>&nbsp;</TD>
    <TD>&nbsp;</TD>
    <TD>&nbsp;</TD>
    <TD>&nbsp;</TD>
    <TD>&nbsp;</TD>
    <TD>&nbsp;</TD>
    <TD>&nbsp;</TD>
    <TD>&nbsp;</TD>
    <TD>&nbsp;</TD>
    <TD>&nbsp;</TD>
    <TD>&nbsp;</TD>
    <TD>&nbsp;</TD>
    <TD>&nbsp;</TD>
    <TD>&nbsp;</TD>
    <TD>&nbsp;</TD>
    <TD>&nbsp;</TD>
    <TD>&nbsp;</TD></TR>
  <TR>
    <TD bgColor=3D#cccccc noWrap><B><INPUT=20
      value=3D"950.532613 from(951.539889,1+) query(15)" CHECKED =
type=3Dcheckbox=20
      name=3DQUE> <A onmouseover=3D"cover(0,15,''); return true"=20
      onmouseout=3D"uncover(0,15,''); return true"=20
      =
href=3D"http://www.matrixscience.com/cgi/master_results.pl?file=3D..%2Fda=
ta%2F20110926%2FFtoclzcSh.dat&amp;REPTYPE=3Dprotein&amp;_sigthreshold=3D0=
.05&amp;REPORT=3D20&amp;_server_mudpit_switch=3D99999999&amp;_ignoreionss=
corebelow=3D0&amp;_showsubsets=3D0&amp;_showpopups=3DTRUE&amp;_sortunassi=
gned=3Dscoredown&amp;_requireboldred=3D0#Query15">951.5399</A>=20
      (1+) </B></TD>
    <TD>&nbsp;</TD>
    <TD>&nbsp;</TD>
    <TD>&nbsp;</TD>
    <TD>&nbsp;</TD>
    <TD>&nbsp;</TD>
    <TD>&nbsp;</TD>
    <TD>&nbsp;</TD>
    <TD>&nbsp;</TD>
    <TD>&nbsp;</TD>
    <TD>&nbsp;</TD>
    <TD>&nbsp;</TD>
    <TD>&nbsp;</TD>
    <TD>&nbsp;</TD>
    <TD>&nbsp;</TD>
    <TD>&nbsp;</TD>
    <TD>&nbsp;</TD>
    <TD>&nbsp;</TD>
    <TD>&nbsp;</TD>
    <TD>&nbsp;</TD>
    <TD>&nbsp;</TD></TR>
  <TR>
    <TD bgColor=3D#cccccc noWrap><B><INPUT=20
      value=3D"989.578144 from(990.585420,1+) query(16)" CHECKED =
type=3Dcheckbox=20
      name=3DQUE> <A onmouseover=3D"cover(0,16,''); return true"=20
      onmouseout=3D"uncover(0,16,''); return true"=20
      =
href=3D"http://www.matrixscience.com/cgi/master_results.pl?file=3D..%2Fda=
ta%2F20110926%2FFtoclzcSh.dat&amp;REPTYPE=3Dprotein&amp;_sigthreshold=3D0=
.05&amp;REPORT=3D20&amp;_server_mudpit_switch=3D99999999&amp;_ignoreionss=
corebelow=3D0&amp;_showsubsets=3D0&amp;_showpopups=3DTRUE&amp;_sortunassi=
gned=3Dscoredown&amp;_requireboldred=3D0#Query16">990.5854</A>=20
      (1+) </B></TD>
    <TD>&nbsp;</TD>
    <TD>&nbsp;</TD>
    <TD>&nbsp;</TD>
    <TD>&nbsp;</TD>
    <TD>&nbsp;</TD>
    <TD>&nbsp;</TD>
    <TD>&nbsp;</TD>
    <TD>&nbsp;</TD>
    <TD>&nbsp;</TD>
    <TD>&nbsp;</TD>
    <TD>&nbsp;</TD>
    <TD>&nbsp;</TD>
    <TD>&nbsp;</TD>
    <TD>&nbsp;</TD>
    <TD>&nbsp;</TD>
    <TD>&nbsp;</TD>
    <TD>&nbsp;</TD>
    <TD>&nbsp;</TD>
    <TD>&nbsp;</TD>
    <TD>&nbsp;</TD></TR>
  <TR>
    <TD bgColor=3D#cccccc noWrap><B><INPUT=20
      value=3D"991.590924 from(992.598200,1+) query(17)" CHECKED =
type=3Dcheckbox=20
      name=3DQUE> <A onmouseover=3D"cover(0,17,''); return true"=20
      onmouseout=3D"uncover(0,17,''); return true"=20
      =
href=3D"http://www.matrixscience.com/cgi/master_results.pl?file=3D..%2Fda=
ta%2F20110926%2FFtoclzcSh.dat&amp;REPTYPE=3Dprotein&amp;_sigthreshold=3D0=
.05&amp;REPORT=3D20&amp;_server_mudpit_switch=3D99999999&amp;_ignoreionss=
corebelow=3D0&amp;_showsubsets=3D0&amp;_showpopups=3DTRUE&amp;_sortunassi=
gned=3Dscoredown&amp;_requireboldred=3D0#Query17">992.5982</A>=20
      (1+) </B></TD>
    <TD>&nbsp;</TD>
    <TD>&nbsp;</TD>
    <TD>&nbsp;</TD>
    <TD>&nbsp;</TD>
    <TD>&nbsp;</TD>
    <TD>&nbsp;</TD>
    <TD>&nbsp;</TD>
    <TD>&nbsp;</TD>
    <TD>&nbsp;</TD>
    <TD>&nbsp;</TD>
    <TD>&nbsp;</TD>
    <TD>&nbsp;</TD>
    <TD>&nbsp;</TD>
    <TD>&nbsp;</TD>
    <TD>&nbsp;</TD>
    <TD>&nbsp;</TD>
    <TD>&nbsp;</TD>
    <TD>&nbsp;</TD>
    <TD>&nbsp;</TD>
    <TD>&nbsp;</TD></TR>
  <TR>
    <TD bgColor=3D#cccccc noWrap><B><INPUT=20
      value=3D"1038.607198 from(1039.614474,1+) query(18)" CHECKED =
type=3Dcheckbox=20
      name=3DQUE> <A onmouseover=3D"cover(0,18,''); return true"=20
      onmouseout=3D"uncover(0,18,''); return true"=20
      =
href=3D"http://www.matrixscience.com/cgi/master_results.pl?file=3D..%2Fda=
ta%2F20110926%2FFtoclzcSh.dat&amp;REPTYPE=3Dprotein&amp;_sigthreshold=3D0=
.05&amp;REPORT=3D20&amp;_server_mudpit_switch=3D99999999&amp;_ignoreionss=
corebelow=3D0&amp;_showsubsets=3D0&amp;_showpopups=3DTRUE&amp;_sortunassi=
gned=3Dscoredown&amp;_requireboldred=3D0#Query18">1039.6145</A>=20
      (1+) </B></TD>
    <TD>&nbsp;</TD>
    <TD>&nbsp;</TD>
    <TD>&nbsp;</TD>
    <TD>&nbsp;</TD>
    <TD>&nbsp;</TD>
    <TD>&nbsp;</TD>
    <TD>&nbsp;</TD>
    <TD>&nbsp;</TD>
    <TD>&nbsp;</TD>
    <TD>&nbsp;</TD>
    <TD>&nbsp;</TD>
    <TD>&nbsp;</TD>
    <TD>&nbsp;</TD>
    <TD>&nbsp;</TD>
    <TD>&nbsp;</TD>
    <TD>&nbsp;</TD>
    <TD>&nbsp;</TD>
    <TD>&nbsp;</TD>
    <TD>&nbsp;</TD>
    <TD>&nbsp;</TD></TR>
  <TR>
    <TD bgColor=3D#cccccc noWrap><B><INPUT=20
      value=3D"1044.611712 from(1045.618988,1+) query(19)" CHECKED =
type=3Dcheckbox=20
      name=3DQUE> <A onmouseover=3D"cover(0,19,''); return true"=20
      onmouseout=3D"uncover(0,19,''); return true"=20
      =
href=3D"http://www.matrixscience.com/cgi/master_results.pl?file=3D..%2Fda=
ta%2F20110926%2FFtoclzcSh.dat&amp;REPTYPE=3Dprotein&amp;_sigthreshold=3D0=
.05&amp;REPORT=3D20&amp;_server_mudpit_switch=3D99999999&amp;_ignoreionss=
corebelow=3D0&amp;_showsubsets=3D0&amp;_showpopups=3DTRUE&amp;_sortunassi=
gned=3Dscoredown&amp;_requireboldred=3D0#Query19">1045.6190</A>=20
      (1+) </B></TD>
    <TD>&nbsp;</TD>
    <TD>&nbsp;</TD>
    <TD>&nbsp;</TD>
    <TD>&nbsp;</TD>
    <TD>&nbsp;</TD>
    <TD>&nbsp;</TD>
    <TD>&nbsp;</TD>
    <TD>&nbsp;</TD>
    <TD>&nbsp;</TD>
    <TD>&nbsp;</TD>
    <TD>&nbsp;</TD>
    <TD>&nbsp;</TD>
    <TD>&nbsp;</TD>
    <TD>&nbsp;</TD>
    <TD>&nbsp;</TD>
    <TD>&nbsp;</TD>
    <TD>&nbsp;</TD>
    <TD>&nbsp;</TD>
    <TD>&nbsp;</TD>
    <TD>&nbsp;</TD></TR>
  <TR>
    <TD bgColor=3D#cccccc noWrap><B><INPUT=20
      value=3D"1054.587226 from(1055.594502,1+) query(20)" CHECKED =
type=3Dcheckbox=20
      name=3DQUE> <A onmouseover=3D"cover(0,20,''); return true"=20
      onmouseout=3D"uncover(0,20,''); return true"=20
      =
href=3D"http://www.matrixscience.com/cgi/master_results.pl?file=3D..%2Fda=
ta%2F20110926%2FFtoclzcSh.dat&amp;REPTYPE=3Dprotein&amp;_sigthreshold=3D0=
.05&amp;REPORT=3D20&amp;_server_mudpit_switch=3D99999999&amp;_ignoreionss=
corebelow=3D0&amp;_showsubsets=3D0&amp;_showpopups=3DTRUE&amp;_sortunassi=
gned=3Dscoredown&amp;_requireboldred=3D0#Query20">1055.5945</A>=20
      (1+) </B></TD>
    <TD>&nbsp;</TD>
    <TD>&nbsp;</TD>
    <TD>&nbsp;</TD>
    <TD>&nbsp;</TD>
    <TD>&nbsp;</TD>
    <TD>&nbsp;</TD>
    <TD>&nbsp;</TD>
    <TD>&nbsp;</TD>
    <TD>&nbsp;</TD>
    <TD>&nbsp;</TD>
    <TD>&nbsp;</TD>
    <TD>&nbsp;</TD>
    <TD>&nbsp;</TD>
    <TD>&nbsp;</TD>
    <TD>&nbsp;</TD>
    <TD>&nbsp;</TD>
    <TD>&nbsp;</TD>
    <TD>&nbsp;</TD>
    <TD>&nbsp;</TD>
    <TD>&nbsp;</TD></TR>
  <TR>
    <TD bgColor=3D#cccccc noWrap><B><INPUT=20
      value=3D"1082.625286 from(1083.632562,1+) query(21)" CHECKED =
type=3Dcheckbox=20
      name=3DQUE> <A onmouseover=3D"cover(0,21,''); return true"=20
      onmouseout=3D"uncover(0,21,''); return true"=20
      =
href=3D"http://www.matrixscience.com/cgi/master_results.pl?file=3D..%2Fda=
ta%2F20110926%2FFtoclzcSh.dat&amp;REPTYPE=3Dprotein&amp;_sigthreshold=3D0=
.05&amp;REPORT=3D20&amp;_server_mudpit_switch=3D99999999&amp;_ignoreionss=
corebelow=3D0&amp;_showsubsets=3D0&amp;_showpopups=3DTRUE&amp;_sortunassi=
gned=3Dscoredown&amp;_requireboldred=3D0#Query21">1083.6326</A>=20
      (1+) </B></TD>
    <TD>&nbsp;</TD>
    <TD>&nbsp;</TD>
    <TD>&nbsp;</TD>
    <TD>&nbsp;</TD>
    <TD>&nbsp;</TD>
    <TD>&nbsp;</TD>
    <TD>&nbsp;</TD>
    <TD>&nbsp;</TD>
    <TD>&nbsp;</TD>
    <TD>&nbsp;</TD>
    <TD>&nbsp;</TD>
    <TD>&nbsp;</TD>
    <TD>&nbsp;</TD>
    <TD>&nbsp;</TD>
    <TD>&nbsp;</TD>
    <TD>&nbsp;</TD>
    <TD>&nbsp;</TD>
    <TD>&nbsp;</TD>
    <TD>&nbsp;</TD>
    <TD>&nbsp;</TD></TR>
  <TR>
    <TD bgColor=3D#cccccc noWrap><B><INPUT=20
      value=3D"1084.627588 from(1085.634864,1+) query(22)" CHECKED =
type=3Dcheckbox=20
      name=3DQUE> <A onmouseover=3D"cover(0,22,''); return true"=20
      onmouseout=3D"uncover(0,22,''); return true"=20
      =
href=3D"http://www.matrixscience.com/cgi/master_results.pl?file=3D..%2Fda=
ta%2F20110926%2FFtoclzcSh.dat&amp;REPTYPE=3Dprotein&amp;_sigthreshold=3D0=
.05&amp;REPORT=3D20&amp;_server_mudpit_switch=3D99999999&amp;_ignoreionss=
corebelow=3D0&amp;_showsubsets=3D0&amp;_showpopups=3DTRUE&amp;_sortunassi=
gned=3Dscoredown&amp;_requireboldred=3D0#Query22">1085.6349</A>=20
      (1+) </B></TD>
    <TD>&nbsp;</TD>
    <TD>&nbsp;</TD>
    <TD>&nbsp;</TD>
    <TD>&nbsp;</TD>
    <TD>&nbsp;</TD>
    <TD>&nbsp;</TD>
    <TD>&nbsp;</TD>
    <TD>&nbsp;</TD>
    <TD>&nbsp;</TD>
    <TD>&nbsp;</TD>
    <TD>&nbsp;</TD>
    <TD>&nbsp;</TD>
    <TD>&nbsp;</TD>
    <TD>&nbsp;</TD>
    <TD>&nbsp;</TD>
    <TD>&nbsp;</TD>
    <TD>&nbsp;</TD>
    <TD>&nbsp;</TD>
    <TD>&nbsp;</TD>
    <TD>&nbsp;</TD></TR>
  <TR>
    <TD bgColor=3D#cccccc noWrap><B><INPUT=20
      value=3D"1126.671998 from(1127.679274,1+) query(23)" CHECKED =
type=3Dcheckbox=20
      name=3DQUE> <A onmouseover=3D"cover(0,23,''); return true"=20
      onmouseout=3D"uncover(0,23,''); return true"=20
      =
href=3D"http://www.matrixscience.com/cgi/master_results.pl?file=3D..%2Fda=
ta%2F20110926%2FFtoclzcSh.dat&amp;REPTYPE=3Dprotein&amp;_sigthreshold=3D0=
.05&amp;REPORT=3D20&amp;_server_mudpit_switch=3D99999999&amp;_ignoreionss=
corebelow=3D0&amp;_showsubsets=3D0&amp;_showpopups=3DTRUE&amp;_sortunassi=
gned=3Dscoredown&amp;_requireboldred=3D0#Query23">1127.6793</A>=20
      (1+) </B></TD>
    <TD>&nbsp;</TD>
    <TD>&nbsp;</TD>
    <TD>&nbsp;</TD>
    <TD>&nbsp;</TD>
    <TD>&nbsp;</TD>
    <TD>&nbsp;</TD>
    <TD>&nbsp;</TD>
    <TD>&nbsp;</TD>
    <TD>&nbsp;</TD>
    <TD>&nbsp;</TD>
    <TD>&nbsp;</TD>
    <TD>&nbsp;</TD>
    <TD>&nbsp;</TD>
    <TD>&nbsp;</TD>
    <TD>&nbsp;</TD>
    <TD>&nbsp;</TD>
    <TD>&nbsp;</TD>
    <TD>&nbsp;</TD>
    <TD>&nbsp;</TD>
    <TD>&nbsp;</TD></TR>
  <TR>
    <TD bgColor=3D#cccccc noWrap><B><INPUT=20
      value=3D"1128.659764 from(1129.667040,1+) query(24)" CHECKED =
type=3Dcheckbox=20
      name=3DQUE> <A onmouseover=3D"cover(0,24,''); return true"=20
      onmouseout=3D"uncover(0,24,''); return true"=20
      =
href=3D"http://www.matrixscience.com/cgi/master_results.pl?file=3D..%2Fda=
ta%2F20110926%2FFtoclzcSh.dat&amp;REPTYPE=3Dprotein&amp;_sigthreshold=3D0=
.05&amp;REPORT=3D20&amp;_server_mudpit_switch=3D99999999&amp;_ignoreionss=
corebelow=3D0&amp;_showsubsets=3D0&amp;_showpopups=3DTRUE&amp;_sortunassi=
gned=3Dscoredown&amp;_requireboldred=3D0#Query24">1129.6670</A>=20
      (1+) </B></TD>
    <TD>&nbsp;</TD>
    <TD>&nbsp;</TD>
    <TD>&nbsp;</TD>
    <TD>&nbsp;</TD>
    <TD>&nbsp;</TD>
    <TD>&nbsp;</TD>
    <TD>&nbsp;</TD>
    <TD>&nbsp;</TD>
    <TD>&nbsp;</TD>
    <TD>&nbsp;</TD>
    <TD>&nbsp;</TD>
    <TD>&nbsp;</TD>
    <TD>&nbsp;</TD>
    <TD>&nbsp;</TD>
    <TD>&nbsp;</TD>
    <TD>&nbsp;</TD>
    <TD>&nbsp;</TD>
    <TD>&nbsp;</TD>
    <TD>&nbsp;</TD>
    <TD>&nbsp;</TD></TR>
  <TR>
    <TD bgColor=3D#cccccc noWrap><B><INPUT=20
      value=3D"1142.659663 from(1143.666939,1+) query(25)" CHECKED =
type=3Dcheckbox=20
      name=3DQUE> <A onmouseover=3D"cover(0,25,''); return true"=20
      onmouseout=3D"uncover(0,25,''); return true"=20
      =
href=3D"http://www.matrixscience.com/cgi/master_results.pl?file=3D..%2Fda=
ta%2F20110926%2FFtoclzcSh.dat&amp;REPTYPE=3Dprotein&amp;_sigthreshold=3D0=
.05&amp;REPORT=3D20&amp;_server_mudpit_switch=3D99999999&amp;_ignoreionss=
corebelow=3D0&amp;_showsubsets=3D0&amp;_showpopups=3DTRUE&amp;_sortunassi=
gned=3Dscoredown&amp;_requireboldred=3D0#Query25">1143.6669</A>=20
      (1+) </B></TD>
    <TD>&nbsp;</TD>
    <TD>&nbsp;</TD>
    <TD>&nbsp;</TD>
    <TD>&nbsp;</TD>
    <TD>&nbsp;</TD>
    <TD>&nbsp;</TD>
    <TD>&nbsp;</TD>
    <TD>&nbsp;</TD>
    <TD>&nbsp;</TD>
    <TD>&nbsp;</TD>
    <TD>&nbsp;</TD>
    <TD>&nbsp;</TD>
    <TD>&nbsp;</TD>
    <TD>&nbsp;</TD>
    <TD>&nbsp;</TD>
    <TD>&nbsp;</TD>
    <TD>&nbsp;</TD>
    <TD>&nbsp;</TD>
    <TD>&nbsp;</TD>
    <TD>&nbsp;</TD></TR>
  <TR>
    <TD bgColor=3D#cccccc noWrap><B><INPUT=20
      value=3D"1144.632935 from(1145.640211,1+) query(26)" CHECKED =
type=3Dcheckbox=20
      name=3DQUE> <A onmouseover=3D"cover(0,26,''); return true"=20
      onmouseout=3D"uncover(0,26,''); return true"=20
      =
href=3D"http://www.matrixscience.com/cgi/master_results.pl?file=3D..%2Fda=
ta%2F20110926%2FFtoclzcSh.dat&amp;REPTYPE=3Dprotein&amp;_sigthreshold=3D0=
.05&amp;REPORT=3D20&amp;_server_mudpit_switch=3D99999999&amp;_ignoreionss=
corebelow=3D0&amp;_showsubsets=3D0&amp;_showpopups=3DTRUE&amp;_sortunassi=
gned=3Dscoredown&amp;_requireboldred=3D0#Query26">1145.6402</A>=20
      (1+) </B></TD>
    <TD>&nbsp;</TD>
    <TD>&nbsp;</TD>
    <TD>&nbsp;</TD>
    <TD>&nbsp;</TD>
    <TD>&nbsp;</TD>
    <TD>&nbsp;</TD>
    <TD>&nbsp;</TD>
    <TD>&nbsp;</TD>
    <TD>&nbsp;</TD>
    <TD>&nbsp;</TD>
    <TD>&nbsp;</TD>
    <TD>&nbsp;</TD>
    <TD>&nbsp;</TD>
    <TD>&nbsp;</TD>
    <TD>&nbsp;</TD>
    <TD>&nbsp;</TD>
    <TD>&nbsp;</TD>
    <TD>&nbsp;</TD>
    <TD>&nbsp;</TD>
    <TD>&nbsp;</TD></TR>
  <TR>
    <TD bgColor=3D#cccccc noWrap><B><INPUT=20
      value=3D"1145.642704 from(1146.649980,1+) query(27)" CHECKED =
type=3Dcheckbox=20
      name=3DQUE> <A onmouseover=3D"cover(0,27,''); return true"=20
      onmouseout=3D"uncover(0,27,''); return true"=20
      =
href=3D"http://www.matrixscience.com/cgi/master_results.pl?file=3D..%2Fda=
ta%2F20110926%2FFtoclzcSh.dat&amp;REPTYPE=3Dprotein&amp;_sigthreshold=3D0=
.05&amp;REPORT=3D20&amp;_server_mudpit_switch=3D99999999&amp;_ignoreionss=
corebelow=3D0&amp;_showsubsets=3D0&amp;_showpopups=3DTRUE&amp;_sortunassi=
gned=3Dscoredown&amp;_requireboldred=3D0#Query27">1146.6500</A>=20
      (1+) </B></TD>
    <TD>&nbsp;</TD>
    <TD>&nbsp;</TD>
    <TD>&nbsp;</TD>
    <TD>&nbsp;</TD>
    <TD>&nbsp;</TD>
    <TD>&nbsp;</TD>
    <TD>&nbsp;</TD>
    <TD>&nbsp;</TD>
    <TD>&nbsp;</TD>
    <TD>&nbsp;</TD>
    <TD>&nbsp;</TD>
    <TD>&nbsp;</TD>
    <TD>&nbsp;</TD>
    <TD>&nbsp;</TD>
    <TD>&nbsp;</TD>
    <TD>&nbsp;</TD>
    <TD>&nbsp;</TD>
    <TD>&nbsp;</TD>
    <TD>&nbsp;</TD>
    <TD>&nbsp;</TD></TR>
  <TR>
    <TD bgColor=3D#cccccc noWrap><B><INPUT=20
      value=3D"1160.658443 from(1161.665719,1+) query(28)" CHECKED =
type=3Dcheckbox=20
      name=3DQUE> <A onmouseover=3D"cover(0,28,''); return true"=20
      onmouseout=3D"uncover(0,28,''); return true"=20
      =
href=3D"http://www.matrixscience.com/cgi/master_results.pl?file=3D..%2Fda=
ta%2F20110926%2FFtoclzcSh.dat&amp;REPTYPE=3Dprotein&amp;_sigthreshold=3D0=
.05&amp;REPORT=3D20&amp;_server_mudpit_switch=3D99999999&amp;_ignoreionss=
corebelow=3D0&amp;_showsubsets=3D0&amp;_showpopups=3DTRUE&amp;_sortunassi=
gned=3Dscoredown&amp;_requireboldred=3D0#Query28">1161.6657</A>=20
      (1+) </B></TD>
    <TD>&nbsp;</TD>
    <TD>&nbsp;</TD>
    <TD>&nbsp;</TD>
    <TD>&nbsp;</TD>
    <TD>&nbsp;</TD>
    <TD>&nbsp;</TD>
    <TD>&nbsp;</TD>
    <TD>&nbsp;</TD>
    <TD>&nbsp;</TD>
    <TD>&nbsp;</TD>
    <TD>&nbsp;</TD>
    <TD>&nbsp;</TD>
    <TD>&nbsp;</TD>
    <TD>&nbsp;</TD>
    <TD>&nbsp;</TD>
    <TD>&nbsp;</TD>
    <TD>&nbsp;</TD>
    <TD>&nbsp;</TD>
    <TD>&nbsp;</TD>
    <TD>&nbsp;</TD></TR>
  <TR>
    <TD bgColor=3D#cccccc noWrap><B><INPUT=20
      value=3D"1170.695415 from(1171.702691,1+) query(29)" CHECKED =
type=3Dcheckbox=20
      name=3DQUE> <A onmouseover=3D"cover(0,29,''); return true"=20
      onmouseout=3D"uncover(0,29,''); return true"=20
      =
href=3D"http://www.matrixscience.com/cgi/master_results.pl?file=3D..%2Fda=
ta%2F20110926%2FFtoclzcSh.dat&amp;REPTYPE=3Dprotein&amp;_sigthreshold=3D0=
.05&amp;REPORT=3D20&amp;_server_mudpit_switch=3D99999999&amp;_ignoreionss=
corebelow=3D0&amp;_showsubsets=3D0&amp;_showpopups=3DTRUE&amp;_sortunassi=
gned=3Dscoredown&amp;_requireboldred=3D0#Query29">1171.7027</A>=20
      (1+) </B></TD>
    <TD>&nbsp;</TD>
    <TD>&nbsp;</TD>
    <TD>&nbsp;</TD>
    <TD>&nbsp;</TD>
    <TD>&nbsp;</TD>
    <TD>&nbsp;</TD>
    <TD>&nbsp;</TD>
    <TD>&nbsp;</TD>
    <TD>&nbsp;</TD>
    <TD>&nbsp;</TD>
    <TD>&nbsp;</TD>
    <TD>&nbsp;</TD>
    <TD>&nbsp;</TD>
    <TD>&nbsp;</TD>
    <TD>&nbsp;</TD>
    <TD>&nbsp;</TD>
    <TD>&nbsp;</TD>
    <TD>&nbsp;</TD>
    <TD>&nbsp;</TD>
    <TD>&nbsp;</TD></TR>
  <TR>
    <TD bgColor=3D#cccccc noWrap><B><INPUT=20
      value=3D"1172.685464 from(1173.692740,1+) query(30)" CHECKED =
type=3Dcheckbox=20
      name=3DQUE> <A onmouseover=3D"cover(0,30,''); return true"=20
      onmouseout=3D"uncover(0,30,''); return true"=20
      =
href=3D"http://www.matrixscience.com/cgi/master_results.pl?file=3D..%2Fda=
ta%2F20110926%2FFtoclzcSh.dat&amp;REPTYPE=3Dprotein&amp;_sigthreshold=3D0=
.05&amp;REPORT=3D20&amp;_server_mudpit_switch=3D99999999&amp;_ignoreionss=
corebelow=3D0&amp;_showsubsets=3D0&amp;_showpopups=3DTRUE&amp;_sortunassi=
gned=3Dscoredown&amp;_requireboldred=3D0#Query30">1173.6927</A>=20
      (1+) </B></TD>
    <TD>&nbsp;</TD>
    <TD>&nbsp;</TD>
    <TD>&nbsp;</TD>
    <TD>&nbsp;</TD>
    <TD>&nbsp;</TD>
    <TD>&nbsp;</TD>
    <TD>&nbsp;</TD>
    <TD>&nbsp;</TD>
    <TD>&nbsp;</TD>
    <TD>&nbsp;</TD>
    <TD>&nbsp;</TD>
    <TD>&nbsp;</TD>
    <TD>&nbsp;</TD>
    <TD>&nbsp;</TD>
    <TD>&nbsp;</TD>
    <TD>&nbsp;</TD>
    <TD>&nbsp;</TD>
    <TD>&nbsp;</TD>
    <TD>&nbsp;</TD>
    <TD>&nbsp;</TD></TR>
  <TR>
    <TD bgColor=3D#cccccc noWrap><B><INPUT=20
      value=3D"1176.649081 from(1177.656357,1+) query(31)" CHECKED =
type=3Dcheckbox=20
      name=3DQUE> <A onmouseover=3D"cover(0,31,''); return true"=20
      onmouseout=3D"uncover(0,31,''); return true"=20
      =
href=3D"http://www.matrixscience.com/cgi/master_results.pl?file=3D..%2Fda=
ta%2F20110926%2FFtoclzcSh.dat&amp;REPTYPE=3Dprotein&amp;_sigthreshold=3D0=
.05&amp;REPORT=3D20&amp;_server_mudpit_switch=3D99999999&amp;_ignoreionss=
corebelow=3D0&amp;_showsubsets=3D0&amp;_showpopups=3DTRUE&amp;_sortunassi=
gned=3Dscoredown&amp;_requireboldred=3D0#Query31">1177.6564</A>=20
      (1+) </B></TD>
    <TD>&nbsp;</TD>
    <TD>&nbsp;</TD>
    <TD>&nbsp;</TD>
    <TD>&nbsp;</TD>
    <TD>&nbsp;</TD>
    <TD>&nbsp;</TD>
    <TD>&nbsp;</TD>
    <TD>&nbsp;</TD>
    <TD>&nbsp;</TD>
    <TD>&nbsp;</TD>
    <TD>&nbsp;</TD>
    <TD>&nbsp;</TD>
    <TD>&nbsp;</TD>
    <TD>&nbsp;</TD>
    <TD>&nbsp;</TD>
    <TD>&nbsp;</TD>
    <TD>&nbsp;</TD>
    <TD>&nbsp;</TD>
    <TD>&nbsp;</TD>
    <TD>&nbsp;</TD></TR>
  <TR>
    <TD bgColor=3D#cccccc noWrap><B><INPUT=20
      value=3D"1186.688705 from(1187.695981,1+) query(32)" CHECKED =
type=3Dcheckbox=20
      name=3DQUE> <A onmouseover=3D"cover(0,32,''); return true"=20
      onmouseout=3D"uncover(0,32,''); return true"=20
      =
href=3D"http://www.matrixscience.com/cgi/master_results.pl?file=3D..%2Fda=
ta%2F20110926%2FFtoclzcSh.dat&amp;REPTYPE=3Dprotein&amp;_sigthreshold=3D0=
.05&amp;REPORT=3D20&amp;_server_mudpit_switch=3D99999999&amp;_ignoreionss=
corebelow=3D0&amp;_showsubsets=3D0&amp;_showpopups=3DTRUE&amp;_sortunassi=
gned=3Dscoredown&amp;_requireboldred=3D0#Query32">1187.6960</A>=20
      (1+) </B></TD>
    <TD>&nbsp;</TD>
    <TD>&nbsp;</TD>
    <TD>&nbsp;</TD>
    <TD>&nbsp;</TD>
    <TD>&nbsp;</TD>
    <TD>&nbsp;</TD>
    <TD>&nbsp;</TD>
    <TD>&nbsp;</TD>
    <TD>&nbsp;</TD>
    <TD>&nbsp;</TD>
    <TD>&nbsp;</TD>
    <TD>&nbsp;</TD>
    <TD>&nbsp;</TD>
    <TD>&nbsp;</TD>
    <TD>&nbsp;</TD>
    <TD>&nbsp;</TD>
    <TD>&nbsp;</TD>
    <TD>&nbsp;</TD>
    <TD>&nbsp;</TD>
    <TD>&nbsp;</TD></TR>
  <TR>
    <TD bgColor=3D#cccccc noWrap><B><INPUT=20
      value=3D"1214.728404 from(1215.735680,1+) query(33)" CHECKED =
type=3Dcheckbox=20
      name=3DQUE> <A onmouseover=3D"cover(0,33,''); return true"=20
      onmouseout=3D"uncover(0,33,''); return true"=20
      =
href=3D"http://www.matrixscience.com/cgi/master_results.pl?file=3D..%2Fda=
ta%2F20110926%2FFtoclzcSh.dat&amp;REPTYPE=3Dprotein&amp;_sigthreshold=3D0=
.05&amp;REPORT=3D20&amp;_server_mudpit_switch=3D99999999&amp;_ignoreionss=
corebelow=3D0&amp;_showsubsets=3D0&amp;_showpopups=3DTRUE&amp;_sortunassi=
gned=3Dscoredown&amp;_requireboldred=3D0#Query33">1215.7357</A>=20
      (1+) </B></TD>
    <TD>&nbsp;</TD>
    <TD>&nbsp;</TD>
    <TD>&nbsp;</TD>
    <TD>&nbsp;</TD>
    <TD>&nbsp;</TD>
    <TD>&nbsp;</TD>
    <TD>&nbsp;</TD>
    <TD>&nbsp;</TD>
    <TD>&nbsp;</TD>
    <TD>&nbsp;</TD>
    <TD>&nbsp;</TD>
    <TD>&nbsp;</TD>
    <TD>&nbsp;</TD>
    <TD>&nbsp;</TD>
    <TD>&nbsp;</TD>
    <TD>&nbsp;</TD>
    <TD>&nbsp;</TD>
    <TD>&nbsp;</TD>
    <TD>&nbsp;</TD>
    <TD>&nbsp;</TD></TR>
  <TR>
    <TD bgColor=3D#cccccc noWrap><B><INPUT=20
      value=3D"1216.707884 from(1217.715160,1+) query(34)" CHECKED =
type=3Dcheckbox=20
      name=3DQUE> <A onmouseover=3D"cover(0,34,''); return true"=20
      onmouseout=3D"uncover(0,34,''); return true"=20
      =
href=3D"http://www.matrixscience.com/cgi/master_results.pl?file=3D..%2Fda=
ta%2F20110926%2FFtoclzcSh.dat&amp;REPTYPE=3Dprotein&amp;_sigthreshold=3D0=
.05&amp;REPORT=3D20&amp;_server_mudpit_switch=3D99999999&amp;_ignoreionss=
corebelow=3D0&amp;_showsubsets=3D0&amp;_showpopups=3DTRUE&amp;_sortunassi=
gned=3Dscoredown&amp;_requireboldred=3D0#Query34">1217.7152</A>=20
      (1+) </B></TD>
    <TD>&nbsp;</TD>
    <TD>&nbsp;</TD>
    <TD>&nbsp;</TD>
    <TD>&nbsp;</TD>
    <TD>&nbsp;</TD>
    <TD>&nbsp;</TD>
    <TD>&nbsp;</TD>
    <TD>&nbsp;</TD>
    <TD>&nbsp;</TD>
    <TD>&nbsp;</TD>
    <TD>&nbsp;</TD>
    <TD>&nbsp;</TD>
    <TD>&nbsp;</TD>
    <TD>&nbsp;</TD>
    <TD>&nbsp;</TD>
    <TD>&nbsp;</TD>
    <TD>&nbsp;</TD>
    <TD>&nbsp;</TD>
    <TD>&nbsp;</TD>
    <TD>&nbsp;</TD></TR>
  <TR>
    <TD bgColor=3D#cccccc noWrap><B><INPUT=20
      value=3D"1228.807510 from(1229.814786,1+) query(35)" CHECKED =
type=3Dcheckbox=20
      name=3DQUE> <A onmouseover=3D"cover(0,35,''); return true"=20
      onmouseout=3D"uncover(0,35,''); return true"=20
      =
href=3D"http://www.matrixscience.com/cgi/master_results.pl?file=3D..%2Fda=
ta%2F20110926%2FFtoclzcSh.dat&amp;REPTYPE=3Dprotein&amp;_sigthreshold=3D0=
.05&amp;REPORT=3D20&amp;_server_mudpit_switch=3D99999999&amp;_ignoreionss=
corebelow=3D0&amp;_showsubsets=3D0&amp;_showpopups=3DTRUE&amp;_sortunassi=
gned=3Dscoredown&amp;_requireboldred=3D0#Query35">1229.8148</A>=20
      (1+) </B></TD>
    <TD>&nbsp;</TD>
    <TD>&nbsp;</TD>
    <TD>&nbsp;</TD>
    <TD>&nbsp;</TD>
    <TD>&nbsp;</TD>
    <TD>&nbsp;</TD>
    <TD>&nbsp;</TD>
    <TD>&nbsp;</TD>
    <TD>&nbsp;</TD>
    <TD>&nbsp;</TD>
    <TD>&nbsp;</TD>
    <TD>&nbsp;</TD>
    <TD>&nbsp;</TD>
    <TD>&nbsp;</TD>
    <TD>&nbsp;</TD>
    <TD>&nbsp;</TD>
    <TD>&nbsp;</TD>
    <TD>&nbsp;</TD>
    <TD>&nbsp;</TD>
    <TD>&nbsp;</TD></TR>
  <TR>
    <TD bgColor=3D#cccccc noWrap><B><INPUT=20
      value=3D"1230.711695 from(1231.718971,1+) query(36)" CHECKED =
type=3Dcheckbox=20
      name=3DQUE> <A onmouseover=3D"cover(0,36,''); return true"=20
      onmouseout=3D"uncover(0,36,''); return true"=20
      =
href=3D"http://www.matrixscience.com/cgi/master_results.pl?file=3D..%2Fda=
ta%2F20110926%2FFtoclzcSh.dat&amp;REPTYPE=3Dprotein&amp;_sigthreshold=3D0=
.05&amp;REPORT=3D20&amp;_server_mudpit_switch=3D99999999&amp;_ignoreionss=
corebelow=3D0&amp;_showsubsets=3D0&amp;_showpopups=3DTRUE&amp;_sortunassi=
gned=3Dscoredown&amp;_requireboldred=3D0#Query36">1231.7190</A>=20
      (1+) </B></TD>
    <TD>&nbsp;</TD>
    <TD>&nbsp;</TD>
    <TD>&nbsp;</TD>
    <TD>&nbsp;</TD>
    <TD>&nbsp;</TD>
    <TD>&nbsp;</TD>
    <TD>&nbsp;</TD>
    <TD>&nbsp;</TD>
    <TD>&nbsp;</TD>
    <TD>&nbsp;</TD>
    <TD>&nbsp;</TD>
    <TD>&nbsp;</TD>
    <TD>&nbsp;</TD>
    <TD>&nbsp;</TD>
    <TD>&nbsp;</TD>
    <TD>&nbsp;</TD>
    <TD>&nbsp;</TD>
    <TD>&nbsp;</TD>
    <TD>&nbsp;</TD>
    <TD>&nbsp;</TD></TR>
  <TR>
    <TD bgColor=3D#cccccc noWrap><B><INPUT=20
      value=3D"1242.720473 from(1243.727749,1+) query(37)" CHECKED =
type=3Dcheckbox=20
      name=3DQUE> <A onmouseover=3D"cover(0,37,''); return true"=20
      onmouseout=3D"uncover(0,37,''); return true"=20
      =
href=3D"http://www.matrixscience.com/cgi/master_results.pl?file=3D..%2Fda=
ta%2F20110926%2FFtoclzcSh.dat&amp;REPTYPE=3Dprotein&amp;_sigthreshold=3D0=
.05&amp;REPORT=3D20&amp;_server_mudpit_switch=3D99999999&amp;_ignoreionss=
corebelow=3D0&amp;_showsubsets=3D0&amp;_showpopups=3DTRUE&amp;_sortunassi=
gned=3Dscoredown&amp;_requireboldred=3D0#Query37">1243.7277</A>=20
      (1+) </B></TD>
    <TD>&nbsp;</TD>
    <TD>&nbsp;</TD>
    <TD>&nbsp;</TD>
    <TD>&nbsp;</TD>
    <TD>&nbsp;</TD>
    <TD>&nbsp;</TD>
    <TD>&nbsp;</TD>
    <TD>&nbsp;</TD>
    <TD>&nbsp;</TD>
    <TD>&nbsp;</TD>
    <TD>&nbsp;</TD>
    <TD>&nbsp;</TD>
    <TD>&nbsp;</TD>
    <TD>&nbsp;</TD>
    <TD>&nbsp;</TD>
    <TD>&nbsp;</TD>
    <TD>&nbsp;</TD>
    <TD>&nbsp;</TD>
    <TD>&nbsp;</TD>
    <TD>&nbsp;</TD></TR>
  <TR>
    <TD bgColor=3D#cccccc noWrap><B><INPUT=20
      value=3D"1253.721419 from(1254.728695,1+) query(38)" CHECKED =
type=3Dcheckbox=20
      name=3DQUE> <A onmouseover=3D"cover(0,38,''); return true"=20
      onmouseout=3D"uncover(0,38,''); return true"=20
      =
href=3D"http://www.matrixscience.com/cgi/master_results.pl?file=3D..%2Fda=
ta%2F20110926%2FFtoclzcSh.dat&amp;REPTYPE=3Dprotein&amp;_sigthreshold=3D0=
.05&amp;REPORT=3D20&amp;_server_mudpit_switch=3D99999999&amp;_ignoreionss=
corebelow=3D0&amp;_showsubsets=3D0&amp;_showpopups=3DTRUE&amp;_sortunassi=
gned=3Dscoredown&amp;_requireboldred=3D0#Query38">1254.7287</A>=20
      (1+) </B></TD>
    <TD>&nbsp;</TD>
    <TD>&nbsp;</TD>
    <TD>&nbsp;</TD>
    <TD>&nbsp;</TD>
    <TD>&nbsp;</TD>
    <TD>&nbsp;</TD>
    <TD>&nbsp;</TD>
    <TD>&nbsp;</TD>
    <TD>&nbsp;</TD>
    <TD>&nbsp;</TD>
    <TD>&nbsp;</TD>
    <TD>&nbsp;</TD>
    <TD>&nbsp;</TD>
    <TD>&nbsp;</TD>
    <TD>&nbsp;</TD>
    <TD>&nbsp;</TD>
    <TD>&nbsp;</TD>
    <TD>&nbsp;</TD>
    <TD>&nbsp;</TD>
    <TD>&nbsp;</TD></TR>
  <TR>
    <TD bgColor=3D#cccccc noWrap><B><INPUT=20
      value=3D"1258.750973 from(1259.758249,1+) query(39)" CHECKED =
type=3Dcheckbox=20
      name=3DQUE> <A onmouseover=3D"cover(0,39,''); return true"=20
      onmouseout=3D"uncover(0,39,''); return true"=20
      =
href=3D"http://www.matrixscience.com/cgi/master_results.pl?file=3D..%2Fda=
ta%2F20110926%2FFtoclzcSh.dat&amp;REPTYPE=3Dprotein&amp;_sigthreshold=3D0=
.05&amp;REPORT=3D20&amp;_server_mudpit_switch=3D99999999&amp;_ignoreionss=
corebelow=3D0&amp;_showsubsets=3D0&amp;_showpopups=3DTRUE&amp;_sortunassi=
gned=3Dscoredown&amp;_requireboldred=3D0#Query39">1259.7582</A>=20
      (1+) </B></TD>
    <TD>&nbsp;</TD>
    <TD>&nbsp;</TD>
    <TD>&nbsp;</TD>
    <TD>&nbsp;</TD>
    <TD>&nbsp;</TD>
    <TD>&nbsp;</TD>
    <TD>&nbsp;</TD>
    <TD>&nbsp;</TD>
    <TD>&nbsp;</TD>
    <TD>&nbsp;</TD>
    <TD>&nbsp;</TD>
    <TD>&nbsp;</TD>
    <TD>&nbsp;</TD>
    <TD>&nbsp;</TD>
    <TD>&nbsp;</TD>
    <TD>&nbsp;</TD>
    <TD>&nbsp;</TD>
    <TD>&nbsp;</TD>
    <TD>&nbsp;</TD>
    <TD>&nbsp;</TD></TR>
  <TR>
    <TD bgColor=3D#cccccc noWrap><B><INPUT=20
      value=3D"1261.704783 from(1262.712059,1+) query(40)" CHECKED =
type=3Dcheckbox=20
      name=3DQUE> <A onmouseover=3D"cover(0,40,''); return true"=20
      onmouseout=3D"uncover(0,40,''); return true"=20
      =
href=3D"http://www.matrixscience.com/cgi/master_results.pl?file=3D..%2Fda=
ta%2F20110926%2FFtoclzcSh.dat&amp;REPTYPE=3Dprotein&amp;_sigthreshold=3D0=
.05&amp;REPORT=3D20&amp;_server_mudpit_switch=3D99999999&amp;_ignoreionss=
corebelow=3D0&amp;_showsubsets=3D0&amp;_showpopups=3DTRUE&amp;_sortunassi=
gned=3Dscoredown&amp;_requireboldred=3D0#Query40">1262.7121</A>=20
      (1+) </B></TD>
    <TD>&nbsp;</TD>
    <TD>&nbsp;</TD>
    <TD>&nbsp;</TD>
    <TD>&nbsp;</TD>
    <TD>&nbsp;</TD>
    <TD>&nbsp;</TD>
    <TD>&nbsp;</TD>
    <TD>&nbsp;</TD>
    <TD>&nbsp;</TD>
    <TD>&nbsp;</TD>
    <TD>&nbsp;</TD>
    <TD>&nbsp;</TD>
    <TD>&nbsp;</TD>
    <TD>&nbsp;</TD>
    <TD>&nbsp;</TD>
    <TD>&nbsp;</TD>
    <TD>&nbsp;</TD>
    <TD>&nbsp;</TD>
    <TD>&nbsp;</TD>
    <TD>&nbsp;</TD></TR>
  <TR>
    <TD bgColor=3D#cccccc noWrap><B><INPUT=20
      value=3D"1274.735434 from(1275.742710,1+) query(41)" CHECKED =
type=3Dcheckbox=20
      name=3DQUE> <A onmouseover=3D"cover(0,41,''); return true"=20
      onmouseout=3D"uncover(0,41,''); return true"=20
      =
href=3D"http://www.matrixscience.com/cgi/master_results.pl?file=3D..%2Fda=
ta%2F20110926%2FFtoclzcSh.dat&amp;REPTYPE=3Dprotein&amp;_sigthreshold=3D0=
.05&amp;REPORT=3D20&amp;_server_mudpit_switch=3D99999999&amp;_ignoreionss=
corebelow=3D0&amp;_showsubsets=3D0&amp;_showpopups=3DTRUE&amp;_sortunassi=
gned=3Dscoredown&amp;_requireboldred=3D0#Query41">1275.7427</A>=20
      (1+) </B></TD>
    <TD>&nbsp;</TD>
    <TD>&nbsp;</TD>
    <TD>&nbsp;</TD>
    <TD>&nbsp;</TD>
    <TD>&nbsp;</TD>
    <TD>&nbsp;</TD>
    <TD>&nbsp;</TD>
    <TD>&nbsp;</TD>
    <TD>&nbsp;</TD>
    <TD>&nbsp;</TD>
    <TD>&nbsp;</TD>
    <TD>&nbsp;</TD>
    <TD>&nbsp;</TD>
    <TD>&nbsp;</TD>
    <TD>&nbsp;</TD>
    <TD>&nbsp;</TD>
    <TD>&nbsp;</TD>
    <TD>&nbsp;</TD>
    <TD>&nbsp;</TD>
    <TD>&nbsp;</TD></TR>
  <TR>
    <TD bgColor=3D#cccccc noWrap><B><INPUT=20
      value=3D"1286.719603 from(1287.726879,1+) query(42)" CHECKED =
type=3Dcheckbox=20
      name=3DQUE> <A onmouseover=3D"cover(0,42,''); return true"=20
      onmouseout=3D"uncover(0,42,''); return true"=20
      =
href=3D"http://www.matrixscience.com/cgi/master_results.pl?file=3D..%2Fda=
ta%2F20110926%2FFtoclzcSh.dat&amp;REPTYPE=3Dprotein&amp;_sigthreshold=3D0=
.05&amp;REPORT=3D20&amp;_server_mudpit_switch=3D99999999&amp;_ignoreionss=
corebelow=3D0&amp;_showsubsets=3D0&amp;_showpopups=3DTRUE&amp;_sortunassi=
gned=3Dscoredown&amp;_requireboldred=3D0#Query42">1287.7269</A>=20
      (1+) </B></TD>
    <TD>&nbsp;</TD>
    <TD>&nbsp;</TD>
    <TD>&nbsp;</TD>
    <TD>&nbsp;</TD>
    <TD>&nbsp;</TD>
    <TD>&nbsp;</TD>
    <TD>&nbsp;</TD>
    <TD>&nbsp;</TD>
    <TD>&nbsp;</TD>
    <TD>&nbsp;</TD>
    <TD>&nbsp;</TD>
    <TD>&nbsp;</TD>
    <TD>&nbsp;</TD>
    <TD>&nbsp;</TD>
    <TD>&nbsp;</TD>
    <TD>&nbsp;</TD>
    <TD>&nbsp;</TD>
    <TD>&nbsp;</TD>
    <TD>&nbsp;</TD>
    <TD>&nbsp;</TD></TR>
  <TR>
    <TD bgColor=3D#cccccc noWrap><B><INPUT=20
      value=3D"1291.734550 from(1292.741826,1+) query(43)" CHECKED =
type=3Dcheckbox=20
      name=3DQUE> <A onmouseover=3D"cover(0,43,''); return true"=20
      onmouseout=3D"uncover(0,43,''); return true"=20
      =
href=3D"http://www.matrixscience.com/cgi/master_results.pl?file=3D..%2Fda=
ta%2F20110926%2FFtoclzcSh.dat&amp;REPTYPE=3Dprotein&amp;_sigthreshold=3D0=
.05&amp;REPORT=3D20&amp;_server_mudpit_switch=3D99999999&amp;_ignoreionss=
corebelow=3D0&amp;_showsubsets=3D0&amp;_showpopups=3DTRUE&amp;_sortunassi=
gned=3Dscoredown&amp;_requireboldred=3D0#Query43">1292.7418</A>=20
      (1+) </B></TD>
    <TD>&nbsp;</TD>
    <TD>&nbsp;</TD>
    <TD>&nbsp;</TD>
    <TD>&nbsp;</TD>
    <TD>&nbsp;</TD>
    <TD>&nbsp;</TD>
    <TD>&nbsp;</TD>
    <TD>&nbsp;</TD>
    <TD>&nbsp;</TD>
    <TD>&nbsp;</TD>
    <TD>&nbsp;</TD>
    <TD>&nbsp;</TD>
    <TD>&nbsp;</TD>
    <TD>&nbsp;</TD>
    <TD>&nbsp;</TD>
    <TD>&nbsp;</TD>
    <TD>&nbsp;</TD>
    <TD>&nbsp;</TD>
    <TD>&nbsp;</TD>
    <TD>&nbsp;</TD></TR>
  <TR>
    <TD bgColor=3D#cccccc noWrap><B><INPUT=20
      value=3D"1302.774629 from(1303.781905,1+) query(44)" CHECKED =
type=3Dcheckbox=20
      name=3DQUE> <A onmouseover=3D"cover(0,44,''); return true"=20
      onmouseout=3D"uncover(0,44,''); return true"=20
      =
href=3D"http://www.matrixscience.com/cgi/master_results.pl?file=3D..%2Fda=
ta%2F20110926%2FFtoclzcSh.dat&amp;REPTYPE=3Dprotein&amp;_sigthreshold=3D0=
.05&amp;REPORT=3D20&amp;_server_mudpit_switch=3D99999999&amp;_ignoreionss=
corebelow=3D0&amp;_showsubsets=3D0&amp;_showpopups=3DTRUE&amp;_sortunassi=
gned=3Dscoredown&amp;_requireboldred=3D0#Query44">1303.7819</A>=20
      (1+) </B></TD>
    <TD>&nbsp;</TD>
    <TD>&nbsp;</TD>
    <TD>&nbsp;</TD>
    <TD>&nbsp;</TD>
    <TD>&nbsp;</TD>
    <TD>&nbsp;</TD>
    <TD>&nbsp;</TD>
    <TD>&nbsp;</TD>
    <TD>&nbsp;</TD>
    <TD>&nbsp;</TD>
    <TD>&nbsp;</TD>
    <TD>&nbsp;</TD>
    <TD>&nbsp;</TD>
    <TD>&nbsp;</TD>
    <TD>&nbsp;</TD>
    <TD>&nbsp;</TD>
    <TD>&nbsp;</TD>
    <TD>&nbsp;</TD>
    <TD>&nbsp;</TD>
    <TD>&nbsp;</TD></TR>
  <TR>
    <TD bgColor=3D#cccccc noWrap><B><INPUT=20
      value=3D"1304.747971 from(1305.755247,1+) query(45)" CHECKED =
type=3Dcheckbox=20
      name=3DQUE> <A onmouseover=3D"cover(0,45,''); return true"=20
      onmouseout=3D"uncover(0,45,''); return true"=20
      =
href=3D"http://www.matrixscience.com/cgi/master_results.pl?file=3D..%2Fda=
ta%2F20110926%2FFtoclzcSh.dat&amp;REPTYPE=3Dprotein&amp;_sigthreshold=3D0=
.05&amp;REPORT=3D20&amp;_server_mudpit_switch=3D99999999&amp;_ignoreionss=
corebelow=3D0&amp;_showsubsets=3D0&amp;_showpopups=3DTRUE&amp;_sortunassi=
gned=3Dscoredown&amp;_requireboldred=3D0#Query45">1305.7552</A>=20
      (1+) </B></TD>
    <TD>&nbsp;</TD>
    <TD>&nbsp;</TD>
    <TD>&nbsp;</TD>
    <TD>&nbsp;</TD>
    <TD>&nbsp;</TD>
    <TD>&nbsp;</TD>
    <TD>&nbsp;</TD>
    <TD>&nbsp;</TD>
    <TD>&nbsp;</TD>
    <TD>&nbsp;</TD>
    <TD>&nbsp;</TD>
    <TD>&nbsp;</TD>
    <TD>&nbsp;</TD>
    <TD>&nbsp;</TD>
    <TD>&nbsp;</TD>
    <TD>&nbsp;</TD>
    <TD>&nbsp;</TD>
    <TD>&nbsp;</TD>
    <TD>&nbsp;</TD>
    <TD>&nbsp;</TD></TR>
  <TR>
    <TD bgColor=3D#cccccc noWrap><B><INPUT=20
      value=3D"1318.751557 from(1319.758833,1+) query(46)" CHECKED =
type=3Dcheckbox=20
      name=3DQUE> <A onmouseover=3D"cover(0,46,''); return true"=20
      onmouseout=3D"uncover(0,46,''); return true"=20
      =
href=3D"http://www.matrixscience.com/cgi/master_results.pl?file=3D..%2Fda=
ta%2F20110926%2FFtoclzcSh.dat&amp;REPTYPE=3Dprotein&amp;_sigthreshold=3D0=
.05&amp;REPORT=3D20&amp;_server_mudpit_switch=3D99999999&amp;_ignoreionss=
corebelow=3D0&amp;_showsubsets=3D0&amp;_showpopups=3DTRUE&amp;_sortunassi=
gned=3Dscoredown&amp;_requireboldred=3D0#Query46">1319.7588</A>=20
      (1+) </B></TD>
    <TD>&nbsp;</TD>
    <TD>&nbsp;</TD>
    <TD>&nbsp;</TD>
    <TD>&nbsp;</TD>
    <TD>&nbsp;</TD>
    <TD>&nbsp;</TD>
    <TD>&nbsp;</TD>
    <TD>&nbsp;</TD>
    <TD>&nbsp;</TD>
    <TD>&nbsp;</TD>
    <TD>&nbsp;</TD>
    <TD>&nbsp;</TD>
    <TD>&nbsp;</TD>
    <TD>&nbsp;</TD>
    <TD>&nbsp;</TD>
    <TD>&nbsp;</TD>
    <TD>&nbsp;</TD>
    <TD>&nbsp;</TD>
    <TD>&nbsp;</TD>
    <TD>&nbsp;</TD></TR>
  <TR>
    <TD bgColor=3D#cccccc noWrap><B><INPUT=20
      value=3D"1323.738192 from(1324.745468,1+) query(47)" CHECKED =
type=3Dcheckbox=20
      name=3DQUE> <A onmouseover=3D"cover(0,47,''); return true"=20
      onmouseout=3D"uncover(0,47,''); return true"=20
      =
href=3D"http://www.matrixscience.com/cgi/master_results.pl?file=3D..%2Fda=
ta%2F20110926%2FFtoclzcSh.dat&amp;REPTYPE=3Dprotein&amp;_sigthreshold=3D0=
.05&amp;REPORT=3D20&amp;_server_mudpit_switch=3D99999999&amp;_ignoreionss=
corebelow=3D0&amp;_showsubsets=3D0&amp;_showpopups=3DTRUE&amp;_sortunassi=
gned=3Dscoredown&amp;_requireboldred=3D0#Query47">1324.7455</A>=20
      (1+) </B></TD>
    <TD>&nbsp;</TD>
    <TD>&nbsp;</TD>
    <TD>&nbsp;</TD>
    <TD>&nbsp;</TD>
    <TD>&nbsp;</TD>
    <TD>&nbsp;</TD>
    <TD>&nbsp;</TD>
    <TD>&nbsp;</TD>
    <TD>&nbsp;</TD>
    <TD>&nbsp;</TD>
    <TD>&nbsp;</TD>
    <TD>&nbsp;</TD>
    <TD>&nbsp;</TD>
    <TD>&nbsp;</TD>
    <TD>&nbsp;</TD>
    <TD>&nbsp;</TD>
    <TD>&nbsp;</TD>
    <TD>&nbsp;</TD>
    <TD>&nbsp;</TD>
    <TD>&nbsp;</TD></TR>
  <TR>
    <TD bgColor=3D#cccccc noWrap><B><INPUT=20
      value=3D"1346.806450 from(1347.813726,1+) query(48)" CHECKED =
type=3Dcheckbox=20
      name=3DQUE> <A onmouseover=3D"cover(0,48,''); return true"=20
      onmouseout=3D"uncover(0,48,''); return true"=20
      =
href=3D"http://www.matrixscience.com/cgi/master_results.pl?file=3D..%2Fda=
ta%2F20110926%2FFtoclzcSh.dat&amp;REPTYPE=3Dprotein&amp;_sigthreshold=3D0=
.05&amp;REPORT=3D20&amp;_server_mudpit_switch=3D99999999&amp;_ignoreionss=
corebelow=3D0&amp;_showsubsets=3D0&amp;_showpopups=3DTRUE&amp;_sortunassi=
gned=3Dscoredown&amp;_requireboldred=3D0#Query48">1347.8137</A>=20
      (1+) </B></TD>
    <TD>&nbsp;</TD>
    <TD>&nbsp;</TD>
    <TD>&nbsp;</TD>
    <TD>&nbsp;</TD>
    <TD>&nbsp;</TD>
    <TD>&nbsp;</TD>
    <TD>&nbsp;</TD>
    <TD>&nbsp;</TD>
    <TD>&nbsp;</TD>
    <TD>&nbsp;</TD>
    <TD>&nbsp;</TD>
    <TD>&nbsp;</TD>
    <TD>&nbsp;</TD>
    <TD>&nbsp;</TD>
    <TD>&nbsp;</TD>
    <TD>&nbsp;</TD>
    <TD>&nbsp;</TD>
    <TD>&nbsp;</TD>
    <TD>&nbsp;</TD>
    <TD>&nbsp;</TD></TR>
  <TR>
    <TD bgColor=3D#cccccc noWrap><B><INPUT=20
      value=3D"1362.774747 from(1363.782023,1+) query(49)" CHECKED =
type=3Dcheckbox=20
      name=3DQUE> <A onmouseover=3D"cover(0,49,''); return true"=20
      onmouseout=3D"uncover(0,49,''); return true"=20
      =
href=3D"http://www.matrixscience.com/cgi/master_results.pl?file=3D..%2Fda=
ta%2F20110926%2FFtoclzcSh.dat&amp;REPTYPE=3Dprotein&amp;_sigthreshold=3D0=
.05&amp;REPORT=3D20&amp;_server_mudpit_switch=3D99999999&amp;_ignoreionss=
corebelow=3D0&amp;_showsubsets=3D0&amp;_showpopups=3DTRUE&amp;_sortunassi=
gned=3Dscoredown&amp;_requireboldred=3D0#Query49">1363.7820</A>=20
      (1+) </B></TD>
    <TD>&nbsp;</TD>
    <TD>&nbsp;</TD>
    <TD>&nbsp;</TD>
    <TD>&nbsp;</TD>
    <TD>&nbsp;</TD>
    <TD>&nbsp;</TD>
    <TD>&nbsp;</TD>
    <TD>&nbsp;</TD>
    <TD>&nbsp;</TD>
    <TD>&nbsp;</TD>
    <TD>&nbsp;</TD>
    <TD>&nbsp;</TD>
    <TD>&nbsp;</TD>
    <TD>&nbsp;</TD>
    <TD>&nbsp;</TD>
    <TD>&nbsp;</TD>
    <TD>&nbsp;</TD>
    <TD>&nbsp;</TD>
    <TD>&nbsp;</TD>
    <TD>&nbsp;</TD></TR>
  <TR>
    <TD bgColor=3D#cccccc noWrap><B><INPUT=20
      value=3D"1374.763060 from(1375.770336,1+) query(50)" CHECKED =
type=3Dcheckbox=20
      name=3DQUE> <A onmouseover=3D"cover(0,50,''); return true"=20
      onmouseout=3D"uncover(0,50,''); return true"=20
      =
href=3D"http://www.matrixscience.com/cgi/master_results.pl?file=3D..%2Fda=
ta%2F20110926%2FFtoclzcSh.dat&amp;REPTYPE=3Dprotein&amp;_sigthreshold=3D0=
.05&amp;REPORT=3D20&amp;_server_mudpit_switch=3D99999999&amp;_ignoreionss=
corebelow=3D0&amp;_showsubsets=3D0&amp;_showpopups=3DTRUE&amp;_sortunassi=
gned=3Dscoredown&amp;_requireboldred=3D0#Query50">1375.7703</A>=20
      (1+) </B></TD>
    <TD>&nbsp;</TD>
    <TD>&nbsp;</TD>
    <TD>&nbsp;</TD>
    <TD>&nbsp;</TD>
    <TD>&nbsp;</TD>
    <TD>&nbsp;</TD>
    <TD>&nbsp;</TD>
    <TD>&nbsp;</TD>
    <TD>&nbsp;</TD>
    <TD>&nbsp;</TD>
    <TD>&nbsp;</TD>
    <TD>&nbsp;</TD>
    <TD>&nbsp;</TD>
    <TD>&nbsp;</TD>
    <TD>&nbsp;</TD>
    <TD>&nbsp;</TD>
    <TD>&nbsp;</TD>
    <TD>&nbsp;</TD>
    <TD>&nbsp;</TD>
    <TD>&nbsp;</TD></TR>
  <TR>
    <TD bgColor=3D#cccccc noWrap><B><INPUT=20
      value=3D"1390.825522 from(1391.832798,1+) query(51)" CHECKED =
type=3Dcheckbox=20
      name=3DQUE> <A onmouseover=3D"cover(0,51,''); return true"=20
      onmouseout=3D"uncover(0,51,''); return true"=20
      =
href=3D"http://www.matrixscience.com/cgi/master_results.pl?file=3D..%2Fda=
ta%2F20110926%2FFtoclzcSh.dat&amp;REPTYPE=3Dprotein&amp;_sigthreshold=3D0=
.05&amp;REPORT=3D20&amp;_server_mudpit_switch=3D99999999&amp;_ignoreionss=
corebelow=3D0&amp;_showsubsets=3D0&amp;_showpopups=3DTRUE&amp;_sortunassi=
gned=3Dscoredown&amp;_requireboldred=3D0#Query51">1391.8328</A>=20
      (1+) </B></TD>
    <TD>&nbsp;</TD>
    <TD>&nbsp;</TD>
    <TD>&nbsp;</TD>
    <TD>&nbsp;</TD>
    <TD>&nbsp;</TD>
    <TD>&nbsp;</TD>
    <TD>&nbsp;</TD>
    <TD>&nbsp;</TD>
    <TD>&nbsp;</TD>
    <TD>&nbsp;</TD>
    <TD>&nbsp;</TD>
    <TD>&nbsp;</TD>
    <TD>&nbsp;</TD>
    <TD>&nbsp;</TD>
    <TD>&nbsp;</TD>
    <TD>&nbsp;</TD>
    <TD>&nbsp;</TD>
    <TD>&nbsp;</TD>
    <TD>&nbsp;</TD>
    <TD>&nbsp;</TD></TR>
  <TR>
    <TD bgColor=3D#cccccc noWrap><B><INPUT=20
      value=3D"1406.807314 from(1407.814590,1+) query(52)" CHECKED =
type=3Dcheckbox=20
      name=3DQUE> <A onmouseover=3D"cover(0,52,''); return true"=20
      onmouseout=3D"uncover(0,52,''); return true"=20
      =
href=3D"http://www.matrixscience.com/cgi/master_results.pl?file=3D..%2Fda=
ta%2F20110926%2FFtoclzcSh.dat&amp;REPTYPE=3Dprotein&amp;_sigthreshold=3D0=
.05&amp;REPORT=3D20&amp;_server_mudpit_switch=3D99999999&amp;_ignoreionss=
corebelow=3D0&amp;_showsubsets=3D0&amp;_showpopups=3DTRUE&amp;_sortunassi=
gned=3Dscoredown&amp;_requireboldred=3D0#Query52">1407.8146</A>=20
      (1+) </B></TD>
    <TD>&nbsp;</TD>
    <TD>&nbsp;</TD>
    <TD>&nbsp;</TD>
    <TD>&nbsp;</TD>
    <TD>&nbsp;</TD>
    <TD>&nbsp;</TD>
    <TD>&nbsp;</TD>
    <TD>&nbsp;</TD>
    <TD>&nbsp;</TD>
    <TD>&nbsp;</TD>
    <TD>&nbsp;</TD>
    <TD>&nbsp;</TD>
    <TD>&nbsp;</TD>
    <TD>&nbsp;</TD>
    <TD>&nbsp;</TD>
    <TD>&nbsp;</TD>
    <TD>&nbsp;</TD>
    <TD>&nbsp;</TD>
    <TD>&nbsp;</TD>
    <TD>&nbsp;</TD></TR>
  <TR>
    <TD bgColor=3D#cccccc noWrap><B><INPUT=20
      value=3D"1408.759728 from(1409.767004,1+) query(53)" CHECKED =
type=3Dcheckbox=20
      name=3DQUE> <A onmouseover=3D"cover(0,53,''); return true"=20
      onmouseout=3D"uncover(0,53,''); return true"=20
      =
href=3D"http://www.matrixscience.com/cgi/master_results.pl?file=3D..%2Fda=
ta%2F20110926%2FFtoclzcSh.dat&amp;REPTYPE=3Dprotein&amp;_sigthreshold=3D0=
.05&amp;REPORT=3D20&amp;_server_mudpit_switch=3D99999999&amp;_ignoreionss=
corebelow=3D0&amp;_showsubsets=3D0&amp;_showpopups=3DTRUE&amp;_sortunassi=
gned=3Dscoredown&amp;_requireboldred=3D0#Query53">1409.7670</A>=20
      (1+) </B></TD>
    <TD>&nbsp;</TD>
    <TD>&nbsp;</TD>
    <TD>&nbsp;</TD>
    <TD>&nbsp;</TD>
    <TD>&nbsp;</TD>
    <TD>&nbsp;</TD>
    <TD>&nbsp;</TD>
    <TD>&nbsp;</TD>
    <TD>&nbsp;</TD>
    <TD>&nbsp;</TD>
    <TD>&nbsp;</TD>
    <TD>&nbsp;</TD>
    <TD>&nbsp;</TD>
    <TD>&nbsp;</TD>
    <TD>&nbsp;</TD>
    <TD>&nbsp;</TD>
    <TD>&nbsp;</TD>
    <TD>&nbsp;</TD>
    <TD>&nbsp;</TD>
    <TD>&nbsp;</TD></TR>
  <TR>
    <TD bgColor=3D#cccccc noWrap><B><INPUT=20
      value=3D"1426.899913 from(1427.907189,1+) query(54)" CHECKED =
type=3Dcheckbox=20
      name=3DQUE> <A onmouseover=3D"cover(0,54,''); return true"=20
      onmouseout=3D"uncover(0,54,''); return true"=20
      =
href=3D"http://www.matrixscience.com/cgi/master_results.pl?file=3D..%2Fda=
ta%2F20110926%2FFtoclzcSh.dat&amp;REPTYPE=3Dprotein&amp;_sigthreshold=3D0=
.05&amp;REPORT=3D20&amp;_server_mudpit_switch=3D99999999&amp;_ignoreionss=
corebelow=3D0&amp;_showsubsets=3D0&amp;_showpopups=3DTRUE&amp;_sortunassi=
gned=3Dscoredown&amp;_requireboldred=3D0#Query54">1427.9072</A>=20
      (1+) </B></TD>
    <TD>&nbsp;</TD>
    <TD>&nbsp;</TD>
    <TD>&nbsp;</TD>
    <TD>&nbsp;</TD>
    <TD>&nbsp;</TD>
    <TD>&nbsp;</TD>
    <TD>&nbsp;</TD>
    <TD>&nbsp;</TD>
    <TD>&nbsp;</TD>
    <TD>&nbsp;</TD>
    <TD>&nbsp;</TD>
    <TD>&nbsp;</TD>
    <TD>&nbsp;</TD>
    <TD>&nbsp;</TD>
    <TD>&nbsp;</TD>
    <TD>&nbsp;</TD>
    <TD>&nbsp;</TD>
    <TD>&nbsp;</TD>
    <TD>&nbsp;</TD>
    <TD>&nbsp;</TD></TR>
  <TR>
    <TD bgColor=3D#cccccc noWrap><B><INPUT=20
      value=3D"1434.843897 from(1435.851173,1+) query(55)" CHECKED =
type=3Dcheckbox=20
      name=3DQUE> <A onmouseover=3D"cover(0,55,''); return true"=20
      onmouseout=3D"uncover(0,55,''); return true"=20
      =
href=3D"http://www.matrixscience.com/cgi/master_results.pl?file=3D..%2Fda=
ta%2F20110926%2FFtoclzcSh.dat&amp;REPTYPE=3Dprotein&amp;_sigthreshold=3D0=
.05&amp;REPORT=3D20&amp;_server_mudpit_switch=3D99999999&amp;_ignoreionss=
corebelow=3D0&amp;_showsubsets=3D0&amp;_showpopups=3DTRUE&amp;_sortunassi=
gned=3Dscoredown&amp;_requireboldred=3D0#Query55">1435.8512</A>=20
      (1+) </B></TD>
    <TD>&nbsp;</TD>
    <TD>&nbsp;</TD>
    <TD>&nbsp;</TD>
    <TD>&nbsp;</TD>
    <TD>&nbsp;</TD>
    <TD>&nbsp;</TD>
    <TD>&nbsp;</TD>
    <TD>&nbsp;</TD>
    <TD>&nbsp;</TD>
    <TD>&nbsp;</TD>
    <TD>&nbsp;</TD>
    <TD>&nbsp;</TD>
    <TD>&nbsp;</TD>
    <TD>&nbsp;</TD>
    <TD>&nbsp;</TD>
    <TD>&nbsp;</TD>
    <TD>&nbsp;</TD>
    <TD>&nbsp;</TD>
    <TD>&nbsp;</TD>
    <TD>&nbsp;</TD></TR>
  <TR>
    <TD bgColor=3D#cccccc noWrap><B><INPUT=20
      value=3D"1446.792248 from(1447.799524,1+) query(56)" CHECKED =
type=3Dcheckbox=20
      name=3DQUE> <A onmouseover=3D"cover(0,56,''); return true"=20
      onmouseout=3D"uncover(0,56,''); return true"=20
      =
href=3D"http://www.matrixscience.com/cgi/master_results.pl?file=3D..%2Fda=
ta%2F20110926%2FFtoclzcSh.dat&amp;REPTYPE=3Dprotein&amp;_sigthreshold=3D0=
.05&amp;REPORT=3D20&amp;_server_mudpit_switch=3D99999999&amp;_ignoreionss=
corebelow=3D0&amp;_showsubsets=3D0&amp;_showpopups=3DTRUE&amp;_sortunassi=
gned=3Dscoredown&amp;_requireboldred=3D0#Query56">1447.7995</A>=20
      (1+) </B></TD>
    <TD>&nbsp;</TD>
    <TD>&nbsp;</TD>
    <TD>&nbsp;</TD>
    <TD>&nbsp;</TD>
    <TD>&nbsp;</TD>
    <TD>&nbsp;</TD>
    <TD>&nbsp;</TD>
    <TD>&nbsp;</TD>
    <TD>&nbsp;</TD>
    <TD>&nbsp;</TD>
    <TD>&nbsp;</TD>
    <TD>&nbsp;</TD>
    <TD>&nbsp;</TD>
    <TD>&nbsp;</TD>
    <TD>&nbsp;</TD>
    <TD>&nbsp;</TD>
    <TD>&nbsp;</TD>
    <TD>&nbsp;</TD>
    <TD>&nbsp;</TD>
    <TD>&nbsp;</TD></TR>
  <TR>
    <TD bgColor=3D#cccccc noWrap><B><INPUT=20
      value=3D"1454.779615 from(1455.786891,1+) query(57)" CHECKED =
type=3Dcheckbox=20
      name=3DQUE> <A onmouseover=3D"cover(0,57,''); return true"=20
      onmouseout=3D"uncover(0,57,''); return true"=20
      =
href=3D"http://www.matrixscience.com/cgi/master_results.pl?file=3D..%2Fda=
ta%2F20110926%2FFtoclzcSh.dat&amp;REPTYPE=3Dprotein&amp;_sigthreshold=3D0=
.05&amp;REPORT=3D20&amp;_server_mudpit_switch=3D99999999&amp;_ignoreionss=
corebelow=3D0&amp;_showsubsets=3D0&amp;_showpopups=3DTRUE&amp;_sortunassi=
gned=3Dscoredown&amp;_requireboldred=3D0#Query57">1455.7869</A>=20
      (1+) </B></TD>
    <TD>&nbsp;</TD>
    <TD>&nbsp;</TD>
    <TD>&nbsp;</TD>
    <TD>&nbsp;</TD>
    <TD>&nbsp;</TD>
    <TD>&nbsp;</TD>
    <TD>&nbsp;</TD>
    <TD>&nbsp;</TD>
    <TD>&nbsp;</TD>
    <TD>&nbsp;</TD>
    <TD>&nbsp;</TD>
    <TD>&nbsp;</TD>
    <TD>&nbsp;</TD>
    <TD>&nbsp;</TD>
    <TD>&nbsp;</TD>
    <TD>&nbsp;</TD>
    <TD>&nbsp;</TD>
    <TD>&nbsp;</TD>
    <TD>&nbsp;</TD>
    <TD>&nbsp;</TD></TR>
  <TR>
    <TD bgColor=3D#cccccc noWrap><B><INPUT=20
      value=3D"1464.812827 from(1465.820103,1+) query(58)" CHECKED =
type=3Dcheckbox=20
      name=3DQUE> <A onmouseover=3D"cover(0,58,''); return true"=20
      onmouseout=3D"uncover(0,58,''); return true"=20
      =
href=3D"http://www.matrixscience.com/cgi/master_results.pl?file=3D..%2Fda=
ta%2F20110926%2FFtoclzcSh.dat&amp;REPTYPE=3Dprotein&amp;_sigthreshold=3D0=
.05&amp;REPORT=3D20&amp;_server_mudpit_switch=3D99999999&amp;_ignoreionss=
corebelow=3D0&amp;_showsubsets=3D0&amp;_showpopups=3DTRUE&amp;_sortunassi=
gned=3Dscoredown&amp;_requireboldred=3D0#Query58">1465.8201</A>=20
      (1+) </B></TD>
    <TD>&nbsp;</TD>
    <TD>&nbsp;</TD>
    <TD>&nbsp;</TD>
    <TD>&nbsp;</TD>
    <TD>&nbsp;</TD>
    <TD>&nbsp;</TD>
    <TD>&nbsp;</TD>
    <TD>&nbsp;</TD>
    <TD>&nbsp;</TD>
    <TD>&nbsp;</TD>
    <TD>&nbsp;</TD>
    <TD>&nbsp;</TD>
    <TD>&nbsp;</TD>
    <TD>&nbsp;</TD>
    <TD>&nbsp;</TD>
    <TD>&nbsp;</TD>
    <TD>&nbsp;</TD>
    <TD>&nbsp;</TD>
    <TD>&nbsp;</TD>
    <TD>&nbsp;</TD></TR>
  <TR>
    <TD bgColor=3D#cccccc noWrap><B><INPUT=20
      value=3D"1475.758586 from(1476.765862,1+) query(59)" CHECKED =
type=3Dcheckbox=20
      name=3DQUE> <A onmouseover=3D"cover(0,59,''); return true"=20
      onmouseout=3D"uncover(0,59,''); return true"=20
      =
href=3D"http://www.matrixscience.com/cgi/master_results.pl?file=3D..%2Fda=
ta%2F20110926%2FFtoclzcSh.dat&amp;REPTYPE=3Dprotein&amp;_sigthreshold=3D0=
.05&amp;REPORT=3D20&amp;_server_mudpit_switch=3D99999999&amp;_ignoreionss=
corebelow=3D0&amp;_showsubsets=3D0&amp;_showpopups=3DTRUE&amp;_sortunassi=
gned=3Dscoredown&amp;_requireboldred=3D0#Query59">1476.7659</A>=20
      (1+) </B></TD>
    <TD>&nbsp;</TD>
    <TD>&nbsp;</TD>
    <TD>&nbsp;</TD>
    <TD>&nbsp;</TD>
    <TD>&nbsp;</TD>
    <TD>&nbsp;</TD>
    <TD>&nbsp;</TD>
    <TD>&nbsp;</TD>
    <TD>&nbsp;</TD>
    <TD>&nbsp;</TD>
    <TD>&nbsp;</TD>
    <TD>&nbsp;</TD>
    <TD>&nbsp;</TD>
    <TD>&nbsp;</TD>
    <TD>&nbsp;</TD>
    <TD>&nbsp;</TD>
    <TD>&nbsp;</TD>
    <TD>&nbsp;</TD>
    <TD>&nbsp;</TD>
    <TD>&nbsp;</TD></TR>
  <TR>
    <TD bgColor=3D#cccccc noWrap><B><INPUT=20
      value=3D"1477.859805 from(1478.867081,1+) query(60)" CHECKED =
type=3Dcheckbox=20
      name=3DQUE> <A onmouseover=3D"cover(0,60,''); return true"=20
      onmouseout=3D"uncover(0,60,''); return true"=20
      =
href=3D"http://www.matrixscience.com/cgi/master_results.pl?file=3D..%2Fda=
ta%2F20110926%2FFtoclzcSh.dat&amp;REPTYPE=3Dprotein&amp;_sigthreshold=3D0=
.05&amp;REPORT=3D20&amp;_server_mudpit_switch=3D99999999&amp;_ignoreionss=
corebelow=3D0&amp;_showsubsets=3D0&amp;_showpopups=3DTRUE&amp;_sortunassi=
gned=3Dscoredown&amp;_requireboldred=3D0#Query60">1478.8671</A>=20
      (1+) </B></TD>
    <TD>&nbsp;</TD>
    <TD>&nbsp;</TD>
    <TD>&nbsp;</TD>
    <TD>&nbsp;</TD>
    <TD>&nbsp;</TD>
    <TD>&nbsp;</TD>
    <TD>&nbsp;</TD>
    <TD>&nbsp;</TD>
    <TD>&nbsp;</TD>
    <TD>&nbsp;</TD>
    <TD>&nbsp;</TD>
    <TD>&nbsp;</TD>
    <TD>&nbsp;</TD>
    <TD>&nbsp;</TD>
    <TD>&nbsp;</TD>
    <TD>&nbsp;</TD>
    <TD>&nbsp;</TD>
    <TD>&nbsp;</TD>
    <TD>&nbsp;</TD>
    <TD>&nbsp;</TD></TR>
  <TR>
    <TD bgColor=3D#cccccc noWrap><B><INPUT=20
      value=3D"1479.861472 from(1480.868748,1+) query(61)" CHECKED =
type=3Dcheckbox=20
      name=3DQUE> <A onmouseover=3D"cover(0,61,''); return true"=20
      onmouseout=3D"uncover(0,61,''); return true"=20
      =
href=3D"http://www.matrixscience.com/cgi/master_results.pl?file=3D..%2Fda=
ta%2F20110926%2FFtoclzcSh.dat&amp;REPTYPE=3Dprotein&amp;_sigthreshold=3D0=
.05&amp;REPORT=3D20&amp;_server_mudpit_switch=3D99999999&amp;_ignoreionss=
corebelow=3D0&amp;_showsubsets=3D0&amp;_showpopups=3DTRUE&amp;_sortunassi=
gned=3Dscoredown&amp;_requireboldred=3D0#Query61">1480.8687</A>=20
      (1+) </B></TD>
    <TD>&nbsp;</TD>
    <TD>&nbsp;</TD>
    <TD>&nbsp;</TD>
    <TD>&nbsp;</TD>
    <TD>&nbsp;</TD>
    <TD>&nbsp;</TD>
    <TD>&nbsp;</TD>
    <TD>&nbsp;</TD>
    <TD>&nbsp;</TD>
    <TD>&nbsp;</TD>
    <TD>&nbsp;</TD>
    <TD>&nbsp;</TD>
    <TD>&nbsp;</TD>
    <TD>&nbsp;</TD>
    <TD>&nbsp;</TD>
    <TD>&nbsp;</TD>
    <TD>&nbsp;</TD>
    <TD>&nbsp;</TD>
    <TD>&nbsp;</TD>
    <TD>&nbsp;</TD></TR>
  <TR>
    <TD bgColor=3D#cccccc noWrap><B><INPUT=20
      value=3D"1491.773268 from(1492.780544,1+) query(62)" CHECKED =
type=3Dcheckbox=20
      name=3DQUE> <A onmouseover=3D"cover(0,62,''); return true"=20
      onmouseout=3D"uncover(0,62,''); return true"=20
      =
href=3D"http://www.matrixscience.com/cgi/master_results.pl?file=3D..%2Fda=
ta%2F20110926%2FFtoclzcSh.dat&amp;REPTYPE=3Dprotein&amp;_sigthreshold=3D0=
.05&amp;REPORT=3D20&amp;_server_mudpit_switch=3D99999999&amp;_ignoreionss=
corebelow=3D0&amp;_showsubsets=3D0&amp;_showpopups=3DTRUE&amp;_sortunassi=
gned=3Dscoredown&amp;_requireboldred=3D0#Query62">1492.7805</A>=20
      (1+) </B></TD>
    <TD>&nbsp;</TD>
    <TD>&nbsp;</TD>
    <TD>&nbsp;</TD>
    <TD>&nbsp;</TD>
    <TD>&nbsp;</TD>
    <TD>&nbsp;</TD>
    <TD>&nbsp;</TD>
    <TD>&nbsp;</TD>
    <TD>&nbsp;</TD>
    <TD>&nbsp;</TD>
    <TD>&nbsp;</TD>
    <TD>&nbsp;</TD>
    <TD>&nbsp;</TD>
    <TD>&nbsp;</TD>
    <TD>&nbsp;</TD>
    <TD>&nbsp;</TD>
    <TD>&nbsp;</TD>
    <TD>&nbsp;</TD>
    <TD>&nbsp;</TD>
    <TD>&nbsp;</TD></TR>
  <TR>
    <TD bgColor=3D#cccccc noWrap><B><INPUT=20
      value=3D"1494.807082 from(1495.814358,1+) query(63)" CHECKED =
type=3Dcheckbox=20
      name=3DQUE> <A onmouseover=3D"cover(0,63,''); return true"=20
      onmouseout=3D"uncover(0,63,''); return true"=20
      =
href=3D"http://www.matrixscience.com/cgi/master_results.pl?file=3D..%2Fda=
ta%2F20110926%2FFtoclzcSh.dat&amp;REPTYPE=3Dprotein&amp;_sigthreshold=3D0=
.05&amp;REPORT=3D20&amp;_server_mudpit_switch=3D99999999&amp;_ignoreionss=
corebelow=3D0&amp;_showsubsets=3D0&amp;_showpopups=3DTRUE&amp;_sortunassi=
gned=3Dscoredown&amp;_requireboldred=3D0#Query63">1495.8144</A>=20
      (1+) </B></TD>
    <TD>&nbsp;</TD>
    <TD>&nbsp;</TD>
    <TD>&nbsp;</TD>
    <TD>&nbsp;</TD>
    <TD>&nbsp;</TD>
    <TD>&nbsp;</TD>
    <TD>&nbsp;</TD>
    <TD>&nbsp;</TD>
    <TD>&nbsp;</TD>
    <TD>&nbsp;</TD>
    <TD>&nbsp;</TD>
    <TD>&nbsp;</TD>
    <TD>&nbsp;</TD>
    <TD>&nbsp;</TD>
    <TD>&nbsp;</TD>
    <TD>&nbsp;</TD>
    <TD>&nbsp;</TD>
    <TD>&nbsp;</TD>
    <TD>&nbsp;</TD>
    <TD>&nbsp;</TD></TR>
  <TR>
    <TD bgColor=3D#cccccc noWrap><B><INPUT=20
      value=3D"1522.890493 from(1523.897769,1+) query(64)" CHECKED =
type=3Dcheckbox=20
      name=3DQUE> <A onmouseover=3D"cover(0,64,''); return true"=20
      onmouseout=3D"uncover(0,64,''); return true"=20
      =
href=3D"http://www.matrixscience.com/cgi/master_results.pl?file=3D..%2Fda=
ta%2F20110926%2FFtoclzcSh.dat&amp;REPTYPE=3Dprotein&amp;_sigthreshold=3D0=
.05&amp;REPORT=3D20&amp;_server_mudpit_switch=3D99999999&amp;_ignoreionss=
corebelow=3D0&amp;_showsubsets=3D0&amp;_showpopups=3DTRUE&amp;_sortunassi=
gned=3Dscoredown&amp;_requireboldred=3D0#Query64">1523.8978</A>=20
      (1+) </B></TD>
    <TD>&nbsp;</TD>
    <TD>&nbsp;</TD>
    <TD>&nbsp;</TD>
    <TD>&nbsp;</TD>
    <TD>&nbsp;</TD>
    <TD>&nbsp;</TD>
    <TD>&nbsp;</TD>
    <TD>&nbsp;</TD>
    <TD>&nbsp;</TD>
    <TD>&nbsp;</TD>
    <TD>&nbsp;</TD>
    <TD>&nbsp;</TD>
    <TD>&nbsp;</TD>
    <TD>&nbsp;</TD>
    <TD>&nbsp;</TD>
    <TD>&nbsp;</TD>
    <TD>&nbsp;</TD>
    <TD>&nbsp;</TD>
    <TD>&nbsp;</TD>
    <TD>&nbsp;</TD></TR>
  <TR>
    <TD bgColor=3D#cccccc noWrap><B><INPUT=20
      value=3D"1554.815921 from(1555.823197,1+) query(65)" CHECKED =
type=3Dcheckbox=20
      name=3DQUE> <A onmouseover=3D"cover(0,65,''); return true"=20
      onmouseout=3D"uncover(0,65,''); return true"=20
      =
href=3D"http://www.matrixscience.com/cgi/master_results.pl?file=3D..%2Fda=
ta%2F20110926%2FFtoclzcSh.dat&amp;REPTYPE=3Dprotein&amp;_sigthreshold=3D0=
.05&amp;REPORT=3D20&amp;_server_mudpit_switch=3D99999999&amp;_ignoreionss=
corebelow=3D0&amp;_showsubsets=3D0&amp;_showpopups=3DTRUE&amp;_sortunassi=
gned=3Dscoredown&amp;_requireboldred=3D0#Query65">1555.8232</A>=20
      (1+) </B></TD>
    <TD>&nbsp;</TD>
    <TD>&nbsp;</TD>
    <TD>&nbsp;</TD>
    <TD>&nbsp;</TD>
    <TD>&nbsp;</TD>
    <TD>&nbsp;</TD>
    <TD>&nbsp;</TD>
    <TD>&nbsp;</TD>
    <TD>&nbsp;</TD>
    <TD>&nbsp;</TD>
    <TD>&nbsp;</TD>
    <TD>&nbsp;</TD>
    <TD>&nbsp;</TD>
    <TD>&nbsp;</TD>
    <TD>&nbsp;</TD>
    <TD>&nbsp;</TD>
    <TD>&nbsp;</TD>
    <TD>&nbsp;</TD>
    <TD>&nbsp;</TD>
    <TD>&nbsp;</TD></TR>
  <TR>
    <TD bgColor=3D#cccccc noWrap><B><INPUT=20
      value=3D"1566.880477 from(1567.887753,1+) query(66)" CHECKED =
type=3Dcheckbox=20
      name=3DQUE> <A onmouseover=3D"cover(0,66,''); return true"=20
      onmouseout=3D"uncover(0,66,''); return true"=20
      =
href=3D"http://www.matrixscience.com/cgi/master_results.pl?file=3D..%2Fda=
ta%2F20110926%2FFtoclzcSh.dat&amp;REPTYPE=3Dprotein&amp;_sigthreshold=3D0=
.05&amp;REPORT=3D20&amp;_server_mudpit_switch=3D99999999&amp;_ignoreionss=
corebelow=3D0&amp;_showsubsets=3D0&amp;_showpopups=3DTRUE&amp;_sortunassi=
gned=3Dscoredown&amp;_requireboldred=3D0#Query66">1567.8878</A>=20
      (1+) </B></TD>
    <TD>&nbsp;</TD>
    <TD>&nbsp;</TD>
    <TD>&nbsp;</TD>
    <TD>&nbsp;</TD>
    <TD>&nbsp;</TD>
    <TD>&nbsp;</TD>
    <TD>&nbsp;</TD>
    <TD>&nbsp;</TD>
    <TD>&nbsp;</TD>
    <TD>&nbsp;</TD>
    <TD>&nbsp;</TD>
    <TD>&nbsp;</TD>
    <TD>&nbsp;</TD>
    <TD>&nbsp;</TD>
    <TD>&nbsp;</TD>
    <TD>&nbsp;</TD>
    <TD>&nbsp;</TD>
    <TD>&nbsp;</TD>
    <TD>&nbsp;</TD>
    <TD>&nbsp;</TD></TR>
  <TR>
    <TD bgColor=3D#cccccc noWrap><B><INPUT=20
      value=3D"1600.855599 from(1601.862875,1+) query(67)" CHECKED =
type=3Dcheckbox=20
      name=3DQUE> <A onmouseover=3D"cover(0,67,''); return true"=20
      onmouseout=3D"uncover(0,67,''); return true"=20
      =
href=3D"http://www.matrixscience.com/cgi/master_results.pl?file=3D..%2Fda=
ta%2F20110926%2FFtoclzcSh.dat&amp;REPTYPE=3Dprotein&amp;_sigthreshold=3D0=
.05&amp;REPORT=3D20&amp;_server_mudpit_switch=3D99999999&amp;_ignoreionss=
corebelow=3D0&amp;_showsubsets=3D0&amp;_showpopups=3DTRUE&amp;_sortunassi=
gned=3Dscoredown&amp;_requireboldred=3D0#Query67">1601.8629</A>=20
      (1+) </B></TD>
    <TD>&nbsp;</TD>
    <TD>&nbsp;</TD>
    <TD>&nbsp;</TD>
    <TD>&nbsp;</TD>
    <TD>&nbsp;</TD>
    <TD>&nbsp;</TD>
    <TD>&nbsp;</TD>
    <TD>&nbsp;</TD>
    <TD>&nbsp;</TD>
    <TD>&nbsp;</TD>
    <TD>&nbsp;</TD>
    <TD>&nbsp;</TD>
    <TD>&nbsp;</TD>
    <TD>&nbsp;</TD>
    <TD>&nbsp;</TD>
    <TD>&nbsp;</TD>
    <TD>&nbsp;</TD>
    <TD>&nbsp;</TD>
    <TD>&nbsp;</TD>
    <TD>&nbsp;</TD></TR>
  <TR>
    <TD bgColor=3D#cccccc noWrap><B><INPUT=20
      value=3D"1638.957806 from(1639.965082,1+) query(68)" CHECKED =
type=3Dcheckbox=20
      name=3DQUE> <A onmouseover=3D"cover(0,68,''); return true"=20
      onmouseout=3D"uncover(0,68,''); return true"=20
      =
href=3D"http://www.matrixscience.com/cgi/master_results.pl?file=3D..%2Fda=
ta%2F20110926%2FFtoclzcSh.dat&amp;REPTYPE=3Dprotein&amp;_sigthreshold=3D0=
.05&amp;REPORT=3D20&amp;_server_mudpit_switch=3D99999999&amp;_ignoreionss=
corebelow=3D0&amp;_showsubsets=3D0&amp;_showpopups=3DTRUE&amp;_sortunassi=
gned=3Dscoredown&amp;_requireboldred=3D0#Query68">1639.9651</A>=20
      (1+) </B></TD>
    <TD>&nbsp;</TD>
    <TD>&nbsp;</TD>
    <TD>&nbsp;</TD>
    <TD>&nbsp;</TD>
    <TD>&nbsp;</TD>
    <TD>&nbsp;</TD>
    <TD>&nbsp;</TD>
    <TD>&nbsp;</TD>
    <TD>&nbsp;</TD>
    <TD>&nbsp;</TD>
    <TD>&nbsp;</TD>
    <TD>&nbsp;</TD>
    <TD>&nbsp;</TD>
    <TD>&nbsp;</TD>
    <TD>&nbsp;</TD>
    <TD>&nbsp;</TD>
    <TD>&nbsp;</TD>
    <TD>&nbsp;</TD>
    <TD>&nbsp;</TD>
    <TD>&nbsp;</TD></TR>
  <TR>
    <TD bgColor=3D#cccccc noWrap><B><INPUT=20
      value=3D"1693.904582 from(1694.911858,1+) query(69)" CHECKED =
type=3Dcheckbox=20
      name=3DQUE> <A onmouseover=3D"cover(0,69,''); return true"=20
      onmouseout=3D"uncover(0,69,''); return true"=20
      =
href=3D"http://www.matrixscience.com/cgi/master_results.pl?file=3D..%2Fda=
ta%2F20110926%2FFtoclzcSh.dat&amp;REPTYPE=3Dprotein&amp;_sigthreshold=3D0=
.05&amp;REPORT=3D20&amp;_server_mudpit_switch=3D99999999&amp;_ignoreionss=
corebelow=3D0&amp;_showsubsets=3D0&amp;_showpopups=3DTRUE&amp;_sortunassi=
gned=3Dscoredown&amp;_requireboldred=3D0#Query69">1694.9119</A>=20
      (1+) </B></TD>
    <TD>&nbsp;</TD>
    <TD>&nbsp;</TD>
    <TD>&nbsp;</TD>
    <TD>&nbsp;</TD>
    <TD>&nbsp;</TD>
    <TD>&nbsp;</TD>
    <TD>&nbsp;</TD>
    <TD>&nbsp;</TD>
    <TD>&nbsp;</TD>
    <TD>&nbsp;</TD>
    <TD>&nbsp;</TD>
    <TD>&nbsp;</TD>
    <TD>&nbsp;</TD>
    <TD>&nbsp;</TD>
    <TD>&nbsp;</TD>
    <TD>&nbsp;</TD>
    <TD>&nbsp;</TD>
    <TD>&nbsp;</TD>
    <TD>&nbsp;</TD>
    <TD>&nbsp;</TD></TR>
  <TR>
    <TD bgColor=3D#cccccc noWrap><B><INPUT=20
      value=3D"1752.977602 from(1753.984878,1+) query(70)" CHECKED =
type=3Dcheckbox=20
      name=3DQUE> <A onmouseover=3D"cover(0,70,''); return true"=20
      onmouseout=3D"uncover(0,70,''); return true"=20
      =
href=3D"http://www.matrixscience.com/cgi/master_results.pl?file=3D..%2Fda=
ta%2F20110926%2FFtoclzcSh.dat&amp;REPTYPE=3Dprotein&amp;_sigthreshold=3D0=
.05&amp;REPORT=3D20&amp;_server_mudpit_switch=3D99999999&amp;_ignoreionss=
corebelow=3D0&amp;_showsubsets=3D0&amp;_showpopups=3DTRUE&amp;_sortunassi=
gned=3Dscoredown&amp;_requireboldred=3D0#Query70">1753.9849</A>=20
      (1+) </B></TD>
    <TD>&nbsp;</TD>
    <TD>&nbsp;</TD>
    <TD>&nbsp;</TD>
    <TD>&nbsp;</TD>
    <TD>&nbsp;</TD>
    <TD>&nbsp;</TD>
    <TD>&nbsp;</TD>
    <TD>&nbsp;</TD>
    <TD>&nbsp;</TD>
    <TD>&nbsp;</TD>
    <TD>&nbsp;</TD>
    <TD>&nbsp;</TD>
    <TD>&nbsp;</TD>
    <TD>&nbsp;</TD>
    <TD>&nbsp;</TD>
    <TD>&nbsp;</TD>
    <TD>&nbsp;</TD>
    <TD>&nbsp;</TD>
    <TD>&nbsp;</TD>
    <TD>&nbsp;</TD></TR>
  <TR>
    <TD bgColor=3D#cccccc noWrap><B><INPUT=20
      value=3D"1774.971100 from(1775.978376,1+) query(71)" CHECKED =
type=3Dcheckbox=20
      name=3DQUE> <A onmouseover=3D"cover(0,71,''); return true"=20
      onmouseout=3D"uncover(0,71,''); return true"=20
      =
href=3D"http://www.matrixscience.com/cgi/master_results.pl?file=3D..%2Fda=
ta%2F20110926%2FFtoclzcSh.dat&amp;REPTYPE=3Dprotein&amp;_sigthreshold=3D0=
.05&amp;REPORT=3D20&amp;_server_mudpit_switch=3D99999999&amp;_ignoreionss=
corebelow=3D0&amp;_showsubsets=3D0&amp;_showpopups=3DTRUE&amp;_sortunassi=
gned=3Dscoredown&amp;_requireboldred=3D0#Query71">1775.9784</A>=20
      (1+) </B></TD>
    <TD>&nbsp;</TD>
    <TD>&nbsp;</TD>
    <TD>&nbsp;</TD>
    <TD>&nbsp;</TD>
    <TD>&nbsp;</TD>
    <TD>&nbsp;</TD>
    <TD>&nbsp;</TD>
    <TD>&nbsp;</TD>
    <TD>&nbsp;</TD>
    <TD>&nbsp;</TD>
    <TD>&nbsp;</TD>
    <TD>&nbsp;</TD>
    <TD>&nbsp;</TD>
    <TD>&nbsp;</TD>
    <TD>&nbsp;</TD>
    <TD>&nbsp;</TD>
    <TD>&nbsp;</TD>
    <TD>&nbsp;</TD>
    <TD>&nbsp;</TD>
    <TD>&nbsp;</TD></TR>
  <TR>
    <TD bgColor=3D#cccccc noWrap><B><INPUT=20
      value=3D"1789.956343 from(1790.963619,1+) query(72)" CHECKED =
type=3Dcheckbox=20
      name=3DQUE> <A onmouseover=3D"cover(0,72,''); return true"=20
      onmouseout=3D"uncover(0,72,''); return true"=20
      =
href=3D"http://www.matrixscience.com/cgi/master_results.pl?file=3D..%2Fda=
ta%2F20110926%2FFtoclzcSh.dat&amp;REPTYPE=3Dprotein&amp;_sigthreshold=3D0=
.05&amp;REPORT=3D20&amp;_server_mudpit_switch=3D99999999&amp;_ignoreionss=
corebelow=3D0&amp;_showsubsets=3D0&amp;_showpopups=3DTRUE&amp;_sortunassi=
gned=3Dscoredown&amp;_requireboldred=3D0#Query72">1790.9636</A>=20
      (1+) </B></TD>
    <TD>&nbsp;</TD>
    <TD>&nbsp;</TD>
    <TD>&nbsp;</TD>
    <TD>&nbsp;</TD>
    <TD>&nbsp;</TD>
    <TD>&nbsp;</TD>
    <TD>&nbsp;</TD>
    <TD>&nbsp;</TD>
    <TD>&nbsp;</TD>
    <TD>&nbsp;</TD>
    <TD>&nbsp;</TD>
    <TD>&nbsp;</TD>
    <TD>&nbsp;</TD>
    <TD>&nbsp;</TD>
    <TD>&nbsp;</TD>
    <TD>&nbsp;</TD>
    <TD>&nbsp;</TD>
    <TD>&nbsp;</TD>
    <TD>&nbsp;</TD>
    <TD>&nbsp;</TD></TR>
  <TR>
    <TD bgColor=3D#cccccc noWrap><B><INPUT=20
      value=3D"1793.926446 from(1794.933722,1+) query(73)" CHECKED =
type=3Dcheckbox=20
      name=3DQUE> <A onmouseover=3D"cover(0,73,''); return true"=20
      onmouseout=3D"uncover(0,73,''); return true"=20
      =
href=3D"http://www.matrixscience.com/cgi/master_results.pl?file=3D..%2Fda=
ta%2F20110926%2FFtoclzcSh.dat&amp;REPTYPE=3Dprotein&amp;_sigthreshold=3D0=
.05&amp;REPORT=3D20&amp;_server_mudpit_switch=3D99999999&amp;_ignoreionss=
corebelow=3D0&amp;_showsubsets=3D0&amp;_showpopups=3DTRUE&amp;_sortunassi=
gned=3Dscoredown&amp;_requireboldred=3D0#Query73">1794.9337</A>=20
      (1+) </B></TD>
    <TD>&nbsp;</TD>
    <TD>&nbsp;</TD>
    <TD>&nbsp;</TD>
    <TD>&nbsp;</TD>
    <TD>&nbsp;</TD>
    <TD>&nbsp;</TD>
    <TD>&nbsp;</TD>
    <TD>&nbsp;</TD>
    <TD>&nbsp;</TD>
    <TD>&nbsp;</TD>
    <TD>&nbsp;</TD>
    <TD>&nbsp;</TD>
    <TD>&nbsp;</TD>
    <TD>&nbsp;</TD>
    <TD>&nbsp;</TD>
    <TD>&nbsp;</TD>
    <TD>&nbsp;</TD>
    <TD>&nbsp;</TD>
    <TD>&nbsp;</TD>
    <TD>&nbsp;</TD></TR>
  <TR>
    <TD bgColor=3D#cccccc noWrap><B><INPUT=20
      value=3D"1864.413663 from(1865.420939,1+) query(74)" CHECKED =
type=3Dcheckbox=20
      name=3DQUE> <A onmouseover=3D"cover(0,74,''); return true"=20
      onmouseout=3D"uncover(0,74,''); return true"=20
      =
href=3D"http://www.matrixscience.com/cgi/master_results.pl?file=3D..%2Fda=
ta%2F20110926%2FFtoclzcSh.dat&amp;REPTYPE=3Dprotein&amp;_sigthreshold=3D0=
.05&amp;REPORT=3D20&amp;_server_mudpit_switch=3D99999999&amp;_ignoreionss=
corebelow=3D0&amp;_showsubsets=3D0&amp;_showpopups=3DTRUE&amp;_sortunassi=
gned=3Dscoredown&amp;_requireboldred=3D0#Query74">1865.4209</A>=20
      (1+) </B></TD>
    <TD>&nbsp;</TD>
    <TD>&nbsp;</TD>
    <TD>&nbsp;</TD>
    <TD>&nbsp;</TD>
    <TD>&nbsp;</TD>
    <TD>&nbsp;</TD>
    <TD>&nbsp;</TD>
    <TD>&nbsp;</TD>
    <TD>&nbsp;</TD>
    <TD>&nbsp;</TD>
    <TD>&nbsp;</TD>
    <TD>&nbsp;</TD>
    <TD>&nbsp;</TD>
    <TD>&nbsp;</TD>
    <TD>&nbsp;</TD>
    <TD>&nbsp;</TD>
    <TD>&nbsp;</TD>
    <TD>&nbsp;</TD>
    <TD>&nbsp;</TD>
    <TD>&nbsp;</TD></TR>
  <TR>
    <TD bgColor=3D#cccccc noWrap><B><INPUT=20
      value=3D"1900.108144 from(1901.115420,1+) query(75)" CHECKED =
type=3Dcheckbox=20
      name=3DQUE> <A onmouseover=3D"cover(0,75,''); return true"=20
      onmouseout=3D"uncover(0,75,''); return true"=20
      =
href=3D"http://www.matrixscience.com/cgi/master_results.pl?file=3D..%2Fda=
ta%2F20110926%2FFtoclzcSh.dat&amp;REPTYPE=3Dprotein&amp;_sigthreshold=3D0=
.05&amp;REPORT=3D20&amp;_server_mudpit_switch=3D99999999&amp;_ignoreionss=
corebelow=3D0&amp;_showsubsets=3D0&amp;_showpopups=3DTRUE&amp;_sortunassi=
gned=3Dscoredown&amp;_requireboldred=3D0#Query75">1901.1154</A>=20
      (1+) </B></TD>
    <TD>&nbsp;</TD>
    <TD>&nbsp;</TD>
    <TD>&nbsp;</TD>
    <TD>&nbsp;</TD>
    <TD>&nbsp;</TD>
    <TD>&nbsp;</TD>
    <TD>&nbsp;</TD>
    <TD>&nbsp;</TD>
    <TD>&nbsp;</TD>
    <TD>&nbsp;</TD>
    <TD>&nbsp;</TD>
    <TD>&nbsp;</TD>
    <TD>&nbsp;</TD>
    <TD>&nbsp;</TD>
    <TD>&nbsp;</TD>
    <TD>&nbsp;</TD>
    <TD>&nbsp;</TD>
    <TD>&nbsp;</TD>
    <TD>&nbsp;</TD>
    <TD>&nbsp;</TD></TR>
  <TR>
    <TD bgColor=3D#cccccc noWrap><B><INPUT=20
      value=3D"1902.081061 from(1903.088337,1+) query(76)" CHECKED =
type=3Dcheckbox=20
      name=3DQUE> <A onmouseover=3D"cover(0,76,''); return true"=20
      onmouseout=3D"uncover(0,76,''); return true"=20
      =
href=3D"http://www.matrixscience.com/cgi/master_results.pl?file=3D..%2Fda=
ta%2F20110926%2FFtoclzcSh.dat&amp;REPTYPE=3Dprotein&amp;_sigthreshold=3D0=
.05&amp;REPORT=3D20&amp;_server_mudpit_switch=3D99999999&amp;_ignoreionss=
corebelow=3D0&amp;_showsubsets=3D0&amp;_showpopups=3DTRUE&amp;_sortunassi=
gned=3Dscoredown&amp;_requireboldred=3D0#Query76">1903.0883</A>=20
      (1+) </B></TD>
    <TD>&nbsp;</TD>
    <TD>&nbsp;</TD>
    <TD>&nbsp;</TD>
    <TD>&nbsp;</TD>
    <TD>&nbsp;</TD>
    <TD>&nbsp;</TD>
    <TD>&nbsp;</TD>
    <TD>&nbsp;</TD>
    <TD>&nbsp;</TD>
    <TD>&nbsp;</TD>
    <TD>&nbsp;</TD>
    <TD>&nbsp;</TD>
    <TD>&nbsp;</TD>
    <TD>&nbsp;</TD>
    <TD>&nbsp;</TD>
    <TD>&nbsp;</TD>
    <TD>&nbsp;</TD>
    <TD>&nbsp;</TD>
    <TD>&nbsp;</TD>
    <TD>&nbsp;</TD></TR>
  <TR>
    <TD bgColor=3D#cccccc noWrap><B><INPUT=20
      value=3D"1916.102456 from(1917.109732,1+) query(77)" CHECKED =
type=3Dcheckbox=20
      name=3DQUE> <A onmouseover=3D"cover(0,77,''); return true"=20
      onmouseout=3D"uncover(0,77,''); return true"=20
      =
href=3D"http://www.matrixscience.com/cgi/master_results.pl?file=3D..%2Fda=
ta%2F20110926%2FFtoclzcSh.dat&amp;REPTYPE=3Dprotein&amp;_sigthreshold=3D0=
.05&amp;REPORT=3D20&amp;_server_mudpit_switch=3D99999999&amp;_ignoreionss=
corebelow=3D0&amp;_showsubsets=3D0&amp;_showpopups=3DTRUE&amp;_sortunassi=
gned=3Dscoredown&amp;_requireboldred=3D0#Query77">1917.1097</A>=20
      (1+) </B></TD>
    <TD>&nbsp;</TD>
    <TD>&nbsp;</TD>
    <TD>&nbsp;</TD>
    <TD>&nbsp;</TD>
    <TD>&nbsp;</TD>
    <TD>&nbsp;</TD>
    <TD>&nbsp;</TD>
    <TD>&nbsp;</TD>
    <TD>&nbsp;</TD>
    <TD>&nbsp;</TD>
    <TD>&nbsp;</TD>
    <TD>&nbsp;</TD>
    <TD>&nbsp;</TD>
    <TD>&nbsp;</TD>
    <TD>&nbsp;</TD>
    <TD>&nbsp;</TD>
    <TD>&nbsp;</TD>
    <TD>&nbsp;</TD>
    <TD>&nbsp;</TD>
    <TD>&nbsp;</TD></TR>
  <TR>
    <TD bgColor=3D#cccccc noWrap><B><INPUT=20
      value=3D"1940.002321 from(1941.009597,1+) query(78)" CHECKED =
type=3Dcheckbox=20
      name=3DQUE> <A onmouseover=3D"cover(0,78,''); return true"=20
      onmouseout=3D"uncover(0,78,''); return true"=20
      =
href=3D"http://www.matrixscience.com/cgi/master_results.pl?file=3D..%2Fda=
ta%2F20110926%2FFtoclzcSh.dat&amp;REPTYPE=3Dprotein&amp;_sigthreshold=3D0=
.05&amp;REPORT=3D20&amp;_server_mudpit_switch=3D99999999&amp;_ignoreionss=
corebelow=3D0&amp;_showsubsets=3D0&amp;_showpopups=3DTRUE&amp;_sortunassi=
gned=3Dscoredown&amp;_requireboldred=3D0#Query78">1941.0096</A>=20
      (1+) </B></TD>
    <TD>&nbsp;</TD>
    <TD>&nbsp;</TD>
    <TD>&nbsp;</TD>
    <TD>&nbsp;</TD>
    <TD>&nbsp;</TD>
    <TD>&nbsp;</TD>
    <TD>&nbsp;</TD>
    <TD>&nbsp;</TD>
    <TD>&nbsp;</TD>
    <TD>&nbsp;</TD>
    <TD>&nbsp;</TD>
    <TD>&nbsp;</TD>
    <TD>&nbsp;</TD>
    <TD>&nbsp;</TD>
    <TD>&nbsp;</TD>
    <TD>&nbsp;</TD>
    <TD>&nbsp;</TD>
    <TD>&nbsp;</TD>
    <TD>&nbsp;</TD>
    <TD>&nbsp;</TD></TR>
  <TR>
    <TD bgColor=3D#cccccc noWrap><B><INPUT=20
      value=3D"1943.987705 from(1944.994981,1+) query(79)" CHECKED =
type=3Dcheckbox=20
      name=3DQUE> <A onmouseover=3D"cover(0,79,''); return true"=20
      onmouseout=3D"uncover(0,79,''); return true"=20
      =
href=3D"http://www.matrixscience.com/cgi/master_results.pl?file=3D..%2Fda=
ta%2F20110926%2FFtoclzcSh.dat&amp;REPTYPE=3Dprotein&amp;_sigthreshold=3D0=
.05&amp;REPORT=3D20&amp;_server_mudpit_switch=3D99999999&amp;_ignoreionss=
corebelow=3D0&amp;_showsubsets=3D0&amp;_showpopups=3DTRUE&amp;_sortunassi=
gned=3Dscoredown&amp;_requireboldred=3D0#Query79">1944.9950</A>=20
      (1+) </B></TD>
    <TD>&nbsp;</TD>
    <TD>&nbsp;</TD>
    <TD>&nbsp;</TD>
    <TD>&nbsp;</TD>
    <TD>&nbsp;</TD>
    <TD>&nbsp;</TD>
    <TD>&nbsp;</TD>
    <TD>&nbsp;</TD>
    <TD>&nbsp;</TD>
    <TD>&nbsp;</TD>
    <TD>&nbsp;</TD>
    <TD>&nbsp;</TD>
    <TD>&nbsp;</TD>
    <TD>&nbsp;</TD>
    <TD>&nbsp;</TD>
    <TD>&nbsp;</TD>
    <TD>&nbsp;</TD>
    <TD>&nbsp;</TD>
    <TD>&nbsp;</TD>
    <TD>&nbsp;</TD></TR>
  <TR>
    <TD bgColor=3D#cccccc noWrap><B><INPUT=20
      value=3D"1962.002216 from(1963.009492,1+) query(80)" CHECKED =
type=3Dcheckbox=20
      name=3DQUE> <A onmouseover=3D"cover(0,80,''); return true"=20
      onmouseout=3D"uncover(0,80,''); return true"=20
      =
href=3D"http://www.matrixscience.com/cgi/master_results.pl?file=3D..%2Fda=
ta%2F20110926%2FFtoclzcSh.dat&amp;REPTYPE=3Dprotein&amp;_sigthreshold=3D0=
.05&amp;REPORT=3D20&amp;_server_mudpit_switch=3D99999999&amp;_ignoreionss=
corebelow=3D0&amp;_showsubsets=3D0&amp;_showpopups=3DTRUE&amp;_sortunassi=
gned=3Dscoredown&amp;_requireboldred=3D0#Query80">1963.0095</A>=20
      (1+) </B></TD>
    <TD>&nbsp;</TD>
    <TD>&nbsp;</TD>
    <TD>&nbsp;</TD>
    <TD>&nbsp;</TD>
    <TD>&nbsp;</TD>
    <TD>&nbsp;</TD>
    <TD>&nbsp;</TD>
    <TD>&nbsp;</TD>
    <TD>&nbsp;</TD>
    <TD>&nbsp;</TD>
    <TD>&nbsp;</TD>
    <TD>&nbsp;</TD>
    <TD>&nbsp;</TD>
    <TD>&nbsp;</TD>
    <TD>&nbsp;</TD>
    <TD>&nbsp;</TD>
    <TD>&nbsp;</TD>
    <TD>&nbsp;</TD>
    <TD>&nbsp;</TD>
    <TD>&nbsp;</TD></TR>
  <TR>
    <TD bgColor=3D#cccccc noWrap><B><INPUT=20
      value=3D"1978.011995 from(1979.019271,1+) query(81)" CHECKED =
type=3Dcheckbox=20
      name=3DQUE> <A onmouseover=3D"cover(0,81,''); return true"=20
      onmouseout=3D"uncover(0,81,''); return true"=20
      =
href=3D"http://www.matrixscience.com/cgi/master_results.pl?file=3D..%2Fda=
ta%2F20110926%2FFtoclzcSh.dat&amp;REPTYPE=3Dprotein&amp;_sigthreshold=3D0=
.05&amp;REPORT=3D20&amp;_server_mudpit_switch=3D99999999&amp;_ignoreionss=
corebelow=3D0&amp;_showsubsets=3D0&amp;_showpopups=3DTRUE&amp;_sortunassi=
gned=3Dscoredown&amp;_requireboldred=3D0#Query81">1979.0193</A>=20
      (1+) </B></TD>
    <TD>&nbsp;</TD>
    <TD>&nbsp;</TD>
    <TD>&nbsp;</TD>
    <TD>&nbsp;</TD>
    <TD>&nbsp;</TD>
    <TD>&nbsp;</TD>
    <TD>&nbsp;</TD>
    <TD>&nbsp;</TD>
    <TD>&nbsp;</TD>
    <TD>&nbsp;</TD>
    <TD>&nbsp;</TD>
    <TD>&nbsp;</TD>
    <TD>&nbsp;</TD>
    <TD>&nbsp;</TD>
    <TD>&nbsp;</TD>
    <TD>&nbsp;</TD>
    <TD>&nbsp;</TD>
    <TD>&nbsp;</TD>
    <TD>&nbsp;</TD>
    <TD>&nbsp;</TD></TR>
  <TR>
    <TD bgColor=3D#cccccc noWrap><B><INPUT=20
      value=3D"2135.195240 from(2136.202516,1+) query(82)" CHECKED =
type=3Dcheckbox=20
      name=3DQUE> <A onmouseover=3D"cover(0,82,''); return true"=20
      onmouseout=3D"uncover(0,82,''); return true"=20
      =
href=3D"http://www.matrixscience.com/cgi/master_results.pl?file=3D..%2Fda=
ta%2F20110926%2FFtoclzcSh.dat&amp;REPTYPE=3Dprotein&amp;_sigthreshold=3D0=
.05&amp;REPORT=3D20&amp;_server_mudpit_switch=3D99999999&amp;_ignoreionss=
corebelow=3D0&amp;_showsubsets=3D0&amp;_showpopups=3DTRUE&amp;_sortunassi=
gned=3Dscoredown&amp;_requireboldred=3D0#Query82">2136.2025</A>=20
      (1+) </B></TD>
    <TD>&nbsp;</TD>
    <TD>&nbsp;</TD>
    <TD>&nbsp;</TD>
    <TD>&nbsp;</TD>
    <TD>&nbsp;</TD>
    <TD>&nbsp;</TD>
    <TD>&nbsp;</TD>
    <TD>&nbsp;</TD>
    <TD>&nbsp;</TD>
    <TD>&nbsp;</TD>
    <TD>&nbsp;</TD>
    <TD>&nbsp;</TD>
    <TD>&nbsp;</TD>
    <TD>&nbsp;</TD>
    <TD>&nbsp;</TD>
    <TD>&nbsp;</TD>
    <TD>&nbsp;</TD>
    <TD>&nbsp;</TD>
    <TD>&nbsp;</TD>
    <TD>&nbsp;</TD></TR>
  <TR>
    <TD bgColor=3D#cccccc noWrap><B><INPUT=20
      value=3D"2146.177966 from(2147.185242,1+) index(0) query(83)" =
CHECKED=20
      type=3Dcheckbox name=3DQUE> <A onmouseover=3D"cover(0,83,''); =
return true"=20
      onmouseout=3D"uncover(0,83,''); return true"=20
      =
href=3D"http://www.matrixscience.com/cgi/master_results.pl?file=3D..%2Fda=
ta%2F20110926%2FFtoclzcSh.dat&amp;REPTYPE=3Dprotein&amp;_sigthreshold=3D0=
.05&amp;REPORT=3D20&amp;_server_mudpit_switch=3D99999999&amp;_ignoreionss=
corebelow=3D0&amp;_showsubsets=3D0&amp;_showpopups=3DTRUE&amp;_sortunassi=
gned=3Dscoredown&amp;_requireboldred=3D0#Query83">2147.1852</A>=20
      (1+) </B></TD>
    <TD>&nbsp;</TD>
    <TD>&nbsp;</TD>
    <TD>&nbsp;</TD>
    <TD>&nbsp;</TD>
    <TD>&nbsp;</TD>
    <TD>&nbsp;</TD>
    <TD>&nbsp;</TD>
    <TD>&nbsp;</TD>
    <TD>&nbsp;</TD>
    <TD>&nbsp;</TD>
    <TD>&nbsp;</TD>
    <TD>&nbsp;</TD>
    <TD>&nbsp;</TD>
    <TD>&nbsp;</TD>
    <TD>&nbsp;</TD>
    <TD>&nbsp;</TD>
    <TD>&nbsp;</TD>
    <TD>&nbsp;</TD>
    <TD>&nbsp;</TD>
    <TD>&nbsp;</TD></TR>
  <TR>
    <TD bgColor=3D#cccccc noWrap><B><INPUT=20
      value=3D"2160.186928 from(2161.194204,1+) query(84)" CHECKED =
type=3Dcheckbox=20
      name=3DQUE> <A onmouseover=3D"cover(0,84,''); return true"=20
      onmouseout=3D"uncover(0,84,''); return true"=20
      =
href=3D"http://www.matrixscience.com/cgi/master_results.pl?file=3D..%2Fda=
ta%2F20110926%2FFtoclzcSh.dat&amp;REPTYPE=3Dprotein&amp;_sigthreshold=3D0=
.05&amp;REPORT=3D20&amp;_server_mudpit_switch=3D99999999&amp;_ignoreionss=
corebelow=3D0&amp;_showsubsets=3D0&amp;_showpopups=3DTRUE&amp;_sortunassi=
gned=3Dscoredown&amp;_requireboldred=3D0#Query84">2161.1942</A>=20
      (1+) </B></TD>
    <TD>&nbsp;</TD>
    <TD>&nbsp;</TD>
    <TD>&nbsp;</TD>
    <TD>&nbsp;</TD>
    <TD>&nbsp;</TD>
    <TD>&nbsp;</TD>
    <TD>&nbsp;</TD>
    <TD>&nbsp;</TD>
    <TD>&nbsp;</TD>
    <TD>&nbsp;</TD>
    <TD>&nbsp;</TD>
    <TD>&nbsp;</TD>
    <TD>&nbsp;</TD>
    <TD>&nbsp;</TD>
    <TD>&nbsp;</TD>
    <TD>&nbsp;</TD>
    <TD>&nbsp;</TD>
    <TD>&nbsp;</TD>
    <TD>&nbsp;</TD>
    <TD>&nbsp;</TD></TR>
  <TR>
    <TD bgColor=3D#cccccc noWrap><B><INPUT=20
      value=3D"2210.171586 from(2211.178862,1+) query(85)" CHECKED =
type=3Dcheckbox=20
      name=3DQUE> <A onmouseover=3D"cover(0,85,''); return true"=20
      onmouseout=3D"uncover(0,85,''); return true"=20
      =
href=3D"http://www.matrixscience.com/cgi/master_results.pl?file=3D..%2Fda=
ta%2F20110926%2FFtoclzcSh.dat&amp;REPTYPE=3Dprotein&amp;_sigthreshold=3D0=
.05&amp;REPORT=3D20&amp;_server_mudpit_switch=3D99999999&amp;_ignoreionss=
corebelow=3D0&amp;_showsubsets=3D0&amp;_showpopups=3DTRUE&amp;_sortunassi=
gned=3Dscoredown&amp;_requireboldred=3D0#Query85">2211.1789</A>=20
      (1+) </B></TD>
    <TD>&nbsp;</TD>
    <TD>&nbsp;</TD>
    <TD>&nbsp;</TD>
    <TD>&nbsp;</TD>
    <TD>&nbsp;</TD>
    <TD>&nbsp;</TD>
    <TD>&nbsp;</TD>
    <TD>&nbsp;</TD>
    <TD>&nbsp;</TD>
    <TD>&nbsp;</TD>
    <TD>&nbsp;</TD>
    <TD>&nbsp;</TD>
    <TD>&nbsp;</TD>
    <TD>&nbsp;</TD>
    <TD>&nbsp;</TD>
    <TD>&nbsp;</TD>
    <TD>&nbsp;</TD>
    <TD>&nbsp;</TD>
    <TD>&nbsp;</TD>
    <TD>&nbsp;</TD></TR>
  <TR>
    <TD bgColor=3D#cccccc noWrap><B><INPUT=20
      value=3D"2232.194552 from(2233.201828,1+) query(86)" CHECKED =
type=3Dcheckbox=20
      name=3DQUE> <A onmouseover=3D"cover(0,86,''); return true"=20
      onmouseout=3D"uncover(0,86,''); return true"=20
      =
href=3D"http://www.matrixscience.com/cgi/master_results.pl?file=3D..%2Fda=
ta%2F20110926%2FFtoclzcSh.dat&amp;REPTYPE=3Dprotein&amp;_sigthreshold=3D0=
.05&amp;REPORT=3D20&amp;_server_mudpit_switch=3D99999999&amp;_ignoreionss=
corebelow=3D0&amp;_showsubsets=3D0&amp;_showpopups=3DTRUE&amp;_sortunassi=
gned=3Dscoredown&amp;_requireboldred=3D0#Query86">2233.2018</A>=20
      (1+) </B></TD>
    <TD>&nbsp;</TD>
    <TD>&nbsp;</TD>
    <TD>&nbsp;</TD>
    <TD>&nbsp;</TD>
    <TD>&nbsp;</TD>
    <TD>&nbsp;</TD>
    <TD>&nbsp;</TD>
    <TD>&nbsp;</TD>
    <TD>&nbsp;</TD>
    <TD>&nbsp;</TD>
    <TD>&nbsp;</TD>
    <TD>&nbsp;</TD>
    <TD>&nbsp;</TD>
    <TD>&nbsp;</TD>
    <TD>&nbsp;</TD>
    <TD>&nbsp;</TD>
    <TD>&nbsp;</TD>
    <TD>&nbsp;</TD>
    <TD>&nbsp;</TD>
    <TD>&nbsp;</TD></TR>
  <TR>
    <TD bgColor=3D#cccccc noWrap><B><INPUT=20
      value=3D"2248.176556 from(2249.183832,1+) query(87)" CHECKED =
type=3Dcheckbox=20
      name=3DQUE> <A onmouseover=3D"cover(0,87,''); return true"=20
      onmouseout=3D"uncover(0,87,''); return true"=20
      =
href=3D"http://www.matrixscience.com/cgi/master_results.pl?file=3D..%2Fda=
ta%2F20110926%2FFtoclzcSh.dat&amp;REPTYPE=3Dprotein&amp;_sigthreshold=3D0=
.05&amp;REPORT=3D20&amp;_server_mudpit_switch=3D99999999&amp;_ignoreionss=
corebelow=3D0&amp;_showsubsets=3D0&amp;_showpopups=3DTRUE&amp;_sortunassi=
gned=3Dscoredown&amp;_requireboldred=3D0#Query87">2249.1838</A>=20
      (1+) </B></TD>
    <TD>&nbsp;</TD>
    <TD>&nbsp;</TD>
    <TD>&nbsp;</TD>
    <TD>&nbsp;</TD>
    <TD>&nbsp;</TD>
    <TD>&nbsp;</TD>
    <TD>&nbsp;</TD>
    <TD>&nbsp;</TD>
    <TD>&nbsp;</TD>
    <TD>&nbsp;</TD>
    <TD>&nbsp;</TD>
    <TD>&nbsp;</TD>
    <TD>&nbsp;</TD>
    <TD>&nbsp;</TD>
    <TD>&nbsp;</TD>
    <TD>&nbsp;</TD>
    <TD>&nbsp;</TD>
    <TD>&nbsp;</TD>
    <TD>&nbsp;</TD>
    <TD>&nbsp;</TD></TR>
  <TR>
    <TD bgColor=3D#cccccc noWrap><B><INPUT=20
      value=3D"2365.343459 from(2366.350735,1+) query(88)" CHECKED =
type=3Dcheckbox=20
      name=3DQUE> <A onmouseover=3D"cover(0,88,''); return true"=20
      onmouseout=3D"uncover(0,88,''); return true"=20
      =
href=3D"http://www.matrixscience.com/cgi/master_results.pl?file=3D..%2Fda=
ta%2F20110926%2FFtoclzcSh.dat&amp;REPTYPE=3Dprotein&amp;_sigthreshold=3D0=
.05&amp;REPORT=3D20&amp;_server_mudpit_switch=3D99999999&amp;_ignoreionss=
corebelow=3D0&amp;_showsubsets=3D0&amp;_showpopups=3DTRUE&amp;_sortunassi=
gned=3Dscoredown&amp;_requireboldred=3D0#Query88">2366.3507</A>=20
      (1+) </B></TD>
    <TD>&nbsp;</TD>
    <TD>&nbsp;</TD>
    <TD>&nbsp;</TD>
    <TD>&nbsp;</TD>
    <TD>&nbsp;</TD>
    <TD>&nbsp;</TD>
    <TD>&nbsp;</TD>
    <TD>&nbsp;</TD>
    <TD>&nbsp;</TD>
    <TD>&nbsp;</TD>
    <TD>&nbsp;</TD>
    <TD>&nbsp;</TD>
    <TD>&nbsp;</TD>
    <TD>&nbsp;</TD>
    <TD>&nbsp;</TD>
    <TD>&nbsp;</TD>
    <TD>&nbsp;</TD>
    <TD>&nbsp;</TD>
    <TD>&nbsp;</TD>
    <TD>&nbsp;</TD></TR>
  <TR>
    <TD bgColor=3D#cccccc noWrap><B><INPUT=20
      value=3D"2436.355844 from(2437.363120,1+) query(89)" CHECKED =
type=3Dcheckbox=20
      name=3DQUE> <A onmouseover=3D"cover(0,89,''); return true"=20
      onmouseout=3D"uncover(0,89,''); return true"=20
      =
href=3D"http://www.matrixscience.com/cgi/master_results.pl?file=3D..%2Fda=
ta%2F20110926%2FFtoclzcSh.dat&amp;REPTYPE=3Dprotein&amp;_sigthreshold=3D0=
.05&amp;REPORT=3D20&amp;_server_mudpit_switch=3D99999999&amp;_ignoreionss=
corebelow=3D0&amp;_showsubsets=3D0&amp;_showpopups=3DTRUE&amp;_sortunassi=
gned=3Dscoredown&amp;_requireboldred=3D0#Query89">2437.3631</A>=20
      (1+) </B></TD>
    <TD>&nbsp;</TD>
    <TD>&nbsp;</TD>
    <TD>&nbsp;</TD>
    <TD>&nbsp;</TD>
    <TD>&nbsp;</TD>
    <TD>&nbsp;</TD>
    <TD>&nbsp;</TD>
    <TD>&nbsp;</TD>
    <TD>&nbsp;</TD>
    <TD>&nbsp;</TD>
    <TD>&nbsp;</TD>
    <TD>&nbsp;</TD>
    <TD>&nbsp;</TD>
    <TD>&nbsp;</TD>
    <TD>&nbsp;</TD>
    <TD>&nbsp;</TD>
    <TD>&nbsp;</TD>
    <TD>&nbsp;</TD>
    <TD>&nbsp;</TD>
    <TD>&nbsp;</TD></TR>
  <TR>
    <TD bgColor=3D#cccccc noWrap><B><INPUT=20
      value=3D"2710.368959 from(2711.376235,1+) query(90)" CHECKED =
type=3Dcheckbox=20
      name=3DQUE> <A onmouseover=3D"cover(0,90,''); return true"=20
      onmouseout=3D"uncover(0,90,''); return true"=20
      =
href=3D"http://www.matrixscience.com/cgi/master_results.pl?file=3D..%2Fda=
ta%2F20110926%2FFtoclzcSh.dat&amp;REPTYPE=3Dprotein&amp;_sigthreshold=3D0=
.05&amp;REPORT=3D20&amp;_server_mudpit_switch=3D99999999&amp;_ignoreionss=
corebelow=3D0&amp;_showsubsets=3D0&amp;_showpopups=3DTRUE&amp;_sortunassi=
gned=3Dscoredown&amp;_requireboldred=3D0#Query90">2711.3762</A>=20
      (1+) </B></TD>
    <TD>&nbsp;</TD>
    <TD>&nbsp;</TD>
    <TD>&nbsp;</TD>
    <TD>&nbsp;</TD>
    <TD>&nbsp;</TD>
    <TD>&nbsp;</TD>
    <TD>&nbsp;</TD>
    <TD>&nbsp;</TD>
    <TD>&nbsp;</TD>
    <TD>&nbsp;</TD>
    <TD>&nbsp;</TD>
    <TD>&nbsp;</TD>
    <TD>&nbsp;</TD>
    <TD>&nbsp;</TD>
    <TD>&nbsp;</TD>
    <TD>&nbsp;</TD>
    <TD>&nbsp;</TD>
    <TD>&nbsp;</TD>
    <TD>&nbsp;</TD>
    <TD>&nbsp;</TD></TR></TBODY></TABLE>
<SCRIPT language=3DJavaScript>=0A=
<!-- =0A=
=0A=
arrayReady =3D 1;=0A=
=0A=
// -->=0A=
</SCRIPT>
<INPUT value=3D2 type=3Dhidden name=3DFORMVER> <INPUT value=3DMIS =
type=3Dhidden=20
name=3DSEARCH> <INPUT value=3Dyanmeishuang type=3Dhidden =
name=3DUSERNAME> <INPUT=20
value=3Dyanmeishuang@genomics.org.cn type=3Dhidden name=3DUSEREMAIL> =
<INPUT=20
type=3Dhidden name=3DCOM> <INPUT value=3D"Carbamidomethyl (C)" =
type=3Dhidden name=3DMODS>=20
<INPUT value=3D"Gln->pyro-Glu (N-term Q),Oxidation (M)" type=3Dhidden =
name=3DIT_MODS>=20
<INPUT value=3DTrypsin type=3Dhidden name=3DCLE> <INPUT =
value=3DMonoisotopic type=3Dhidden=20
name=3DMASS> <INPUT type=3Dhidden name=3DSEG> <INPUT value=3D100 =
type=3Dhidden name=3DTOL>=20
<INPUT value=3Dppm type=3Dhidden name=3DTOLU> <INPUT value=3D0.5 =
type=3Dhidden name=3DITOL>=20
<INPUT value=3DDa type=3Dhidden name=3DITOLU> <INPUT value=3DNCBInr =
type=3Dhidden name=3DDB>=20
<INPUT value=3D1+ type=3Dhidden name=3DCHARGE> <INPUT value=3D1 =
type=3Dhidden name=3DPFA>=20
<INPUT value=3DDATA.TXT type=3Dhidden name=3DFILE> <INPUT =
value=3D"Mascot generic"=20
type=3Dhidden name=3DFORMAT> <INPUT =
value=3D../data/20110926/FtoclzcSh.dat type=3Dhidden=20
name=3DINTERMEDIATE> <INPUT value=3D20 type=3Dhidden name=3DREPORT> =
<INPUT value=3DON=20
type=3Dhidden name=3DOVERVIEW> <INPUT type=3Dhidden name=3DPRECURSOR> =
<INPUT=20
value=3D". . . . Viridiplantae (Green Plants)" type=3Dhidden =
name=3DTAXONOMY> <INPUT=20
value=3Dpeptide type=3Dhidden name=3DREPTYPE> <INPUT value=3D"not again" =
type=3Dhidden=20
name=3DrepeatSearch> <INPUT value=3DMALDI-TOF-TOF type=3Dhidden =
name=3DINSTRUMENT>=20
<INPUT type=3Dhidden name=3DACCESSION> <INPUT type=3Dhidden =
name=3DQUANTITATION> <INPUT=20
value=3DPEP_INT(800.407634:1574.674817,815.515476:1225.609709,842.539105:=
11668.353968,856.553946:1564.180918,859.523545:1136.788264,869.520262:311=
6.793394,870.570555:2115.021102,871.574755:1458.751919,876.503293:1281.04=
0689,891.467306:1117.745934,901.909129:1125.821420,919.528201:1050.361285=
,927.544141:1205.662098,944.550179:1067.148014,951.539889:1271.457788,990=
.585420:1040.910982,992.598200:1087.741031,1039.614474:1271.087442,1045.6=
18988:4251.626964,1055.594502:1653.136492,1083.632562:1469.326768,1085.63=
4864:1278.559797,1127.679274:1690.133678,1129.667040:1606.105622,1143.666=
939:1017.165122,1145.640211:996.924290,1146.649980:1231.267413,1161.66571=
9:1641.533202,1171.702691:2063.691528,1173.692740:1313.359183,1177.656357=
:989.978301,1187.695981:1488.666191,1215.735680:2090.418163,1217.715160:1=
289.083270,1229.814786:1063.174102,1231.718971:1071.785638,1243.727749:99=
4.097610,1254.728695:993.058894,1259.758249:2077.842085,1262.712059:984.8=
08560,1275.742710:1550.995020,1287.726879:993.186357,1292.741826:1127.999=
004,1303.781905:1975.018297,1305.755247:996.197557,1319.758833:1197.46528=
1,1324.745468:1080.645654,1347.813726:1647.495720,1363.782023:1200.399796=
,1375.770336:952.607932,1391.832798:1648.042618,1407.814590:1201.697794,1=
409.767004:994.470529,1427.907189:2682.488202,1435.851173:1222.161342,144=
7.799524:1178.658464,1455.786891:1242.677698,1465.820103:1238.834151,1476=
.765862:1256.104367,1478.867081:2235.818297,1480.868748:1448.885905,1492.=
780544:999.806993,1495.814358:904.034273,1523.897769:922.885322,1555.8231=
97:2050.916518,1567.887753:1010.726509,1601.862875:887.602256,1639.965082=
:895.251964,1694.911858:2350.885376,1753.984878:1917.538774,1775.978376:8=
16.657228,1790.963619:1135.779127,1794.933722:774.385928,1865.420939:1220=
.312262,1901.115420:1176.710029,1903.088337:844.044402,1917.109732:1145.5=
57070,1941.009597:1360.643107,1944.994981:825.494568,1963.009492:1026.492=
586,1979.019271:763.556194,2136.202516:558.085324,2147.185242:3583.972873=
,2161.194204:731.684159,2211.178862:630.231238,2233.201828:474.414437,224=
9.183832:493.092754,2366.350735:390.742288,2437.363120:410.956200,2711.37=
6235:285.838547,)=20
type=3Dhidden name=3DUSER00>=20
<P><INPUT onclick=3D"checkQuery(1,90, this.form)" value=3D"Select All" =
type=3Dbutton>=20
&nbsp;&nbsp;<INPUT onclick=3D"checkQuery(0,90, this.form)" =
value=3D"Select None" type=3Dbutton>=20
&nbsp;&nbsp;<INPUT value=3D"Search Selected" type=3Dsubmit>=20
&nbsp;&nbsp;&nbsp;&nbsp;</FORM>
<H3>Index</H3>
<TABLE border=3D0 cellSpacing=3D0 cellPadding=3D0>
  <TBODY>
  <TR>
    <TD>&nbsp;</TD>
    <TD><TT><B>&nbsp;Accession</B></TT></TD>
    <TD><TT><B>&nbsp;&nbsp;Mass</B></TT></TD>
    <TD><TT><B>&nbsp;&nbsp;Score</B></TT></TD>
    <TD><TT><B>&nbsp;&nbsp;Description</B></TT></TD></TR>
  <TR>
    <TD noWrap align=3Dright><TT><B>1.</B></TT></TD>
    <TD noWrap><TT><B>&nbsp;<A=20
      =
href=3D"http://www.matrixscience.com/cgi/master_results.pl?file=3D..%2Fda=
ta%2F20110926%2FFtoclzcSh.dat&amp;REPTYPE=3Dprotein&amp;_sigthreshold=3D0=
.05&amp;REPORT=3D20&amp;_server_mudpit_switch=3D99999999&amp;_ignoreionss=
corebelow=3D0&amp;_showsubsets=3D0&amp;_showpopups=3DTRUE&amp;_sortunassi=
gned=3Dscoredown&amp;_requireboldred=3D0#Hit1">gi|115489000</A></B></TT><=
/TD>
    <TD noWrap><TT>&nbsp;&nbsp;94107</TT></TD>
    <TD noWrap align=3Dright><TT>76</TT></TD>
    <TD noWrap><TT>&nbsp;&nbsp;Os12g0553200 [Oryza sativa Japonica=20
    Group]</TT></TD></TR>
  <TR>
    <TD noWrap align=3Dright><TT><B>2.</B></TT></TD>
    <TD noWrap><TT><B>&nbsp;<A=20
      =
href=3D"http://www.matrixscience.com/cgi/master_results.pl?file=3D..%2Fda=
ta%2F20110926%2FFtoclzcSh.dat&amp;REPTYPE=3Dprotein&amp;_sigthreshold=3D0=
.05&amp;REPORT=3D20&amp;_server_mudpit_switch=3D99999999&amp;_ignoreionss=
corebelow=3D0&amp;_showsubsets=3D0&amp;_showpopups=3DTRUE&amp;_sortunassi=
gned=3Dscoredown&amp;_requireboldred=3D0#Hit2">gi|222617268</A></B></TT><=
/TD>
    <TD noWrap><TT>&nbsp;&nbsp;51270</TT></TD>
    <TD noWrap align=3Dright><TT>68</TT></TD>
    <TD noWrap><TT>&nbsp;&nbsp;hypothetical protein OsJ_36457 [Oryza =
sativa=20
      Japonica Group]</TT></TD></TR>
  <TR>
    <TD noWrap align=3Dright><TT><B>3.</B></TT></TD>
    <TD noWrap><TT><B>&nbsp;<A=20
      =
href=3D"http://www.matrixscience.com/cgi/master_results.pl?file=3D..%2Fda=
ta%2F20110926%2FFtoclzcSh.dat&amp;REPTYPE=3Dprotein&amp;_sigthreshold=3D0=
.05&amp;REPORT=3D20&amp;_server_mudpit_switch=3D99999999&amp;_ignoreionss=
corebelow=3D0&amp;_showsubsets=3D0&amp;_showpopups=3DTRUE&amp;_sortunassi=
gned=3Dscoredown&amp;_requireboldred=3D0#Hit3">gi|218186961</A></B></TT><=
/TD>
    <TD noWrap><TT>&nbsp;&nbsp;71097</TT></TD>
    <TD noWrap align=3Dright><TT>66</TT></TD>
    <TD noWrap><TT>&nbsp;&nbsp;hypothetical protein OsI_38528 [Oryza =
sativa=20
      Indica Group]</TT></TD></TR>
  <TR>
    <TD noWrap align=3Dright><TT><B>4.</B></TT></TD>
    <TD noWrap><TT><B>&nbsp;<A=20
      =
href=3D"http://www.matrixscience.com/cgi/master_results.pl?file=3D..%2Fda=
ta%2F20110926%2FFtoclzcSh.dat&amp;REPTYPE=3Dprotein&amp;_sigthreshold=3D0=
.05&amp;REPORT=3D20&amp;_server_mudpit_switch=3D99999999&amp;_ignoreionss=
corebelow=3D0&amp;_showsubsets=3D0&amp;_showpopups=3DTRUE&amp;_sortunassi=
gned=3Dscoredown&amp;_requireboldred=3D0#Hit4">gi|125579678</A></B></TT><=
/TD>
    <TD noWrap><TT>&nbsp;&nbsp;73798</TT></TD>
    <TD noWrap align=3Dright><TT>66</TT></TD>
    <TD noWrap><TT>&nbsp;&nbsp;hypothetical protein OsJ_36450 [Oryza =
sativa=20
      Japonica Group]</TT></TD></TR>
  <TR>
    <TD noWrap align=3Dright><TT><B>5.</B></TT></TD>
    <TD noWrap><TT><B>&nbsp;<A=20
      =
href=3D"http://www.matrixscience.com/cgi/master_results.pl?file=3D..%2Fda=
ta%2F20110926%2FFtoclzcSh.dat&amp;REPTYPE=3Dprotein&amp;_sigthreshold=3D0=
.05&amp;REPORT=3D20&amp;_server_mudpit_switch=3D99999999&amp;_ignoreionss=
corebelow=3D0&amp;_showsubsets=3D0&amp;_showpopups=3DTRUE&amp;_sortunassi=
gned=3Dscoredown&amp;_requireboldred=3D0#Hit5">gi|2499465</A></B></TT></T=
D>
    <TD noWrap><TT>&nbsp;&nbsp;109810</TT></TD>
    <TD noWrap align=3Dright><TT>63</TT></TD>
    <TD noWrap><TT>&nbsp;&nbsp;RecName: Full=3DPhosphoenolpyruvate =
carboxylase;=20
      Short=3DPEPC; Short=3DPEPCase</TT></TD></TR>
  <TR>
    <TD noWrap align=3Dright><TT><B>6.</B></TT></TD>
    <TD noWrap><TT><B>&nbsp;<A=20
      =
href=3D"http://www.matrixscience.com/cgi/master_results.pl?file=3D..%2Fda=
ta%2F20110926%2FFtoclzcSh.dat&amp;REPTYPE=3Dprotein&amp;_sigthreshold=3D0=
.05&amp;REPORT=3D20&amp;_server_mudpit_switch=3D99999999&amp;_ignoreionss=
corebelow=3D0&amp;_showsubsets=3D0&amp;_showpopups=3DTRUE&amp;_sortunassi=
gned=3Dscoredown&amp;_requireboldred=3D0#Hit6">gi|224116012</A></B></TT><=
/TD>
    <TD noWrap><TT>&nbsp;&nbsp;157837</TT></TD>
    <TD noWrap align=3Dright><TT>61</TT></TD>
    <TD noWrap><TT>&nbsp;&nbsp;predicted protein [Populus=20
  trichocarpa]</TT></TD></TR>
  <TR>
    <TD noWrap align=3Dright><TT><B>7.</B></TT></TD>
    <TD noWrap><TT><B>&nbsp;<A=20
      =
href=3D"http://www.matrixscience.com/cgi/master_results.pl?file=3D..%2Fda=
ta%2F20110926%2FFtoclzcSh.dat&amp;REPTYPE=3Dprotein&amp;_sigthreshold=3D0=
.05&amp;REPORT=3D20&amp;_server_mudpit_switch=3D99999999&amp;_ignoreionss=
corebelow=3D0&amp;_showsubsets=3D0&amp;_showpopups=3DTRUE&amp;_sortunassi=
gned=3Dscoredown&amp;_requireboldred=3D0#Hit7">gi|225458992</A></B></TT><=
/TD>
    <TD noWrap><TT>&nbsp;&nbsp;82257</TT></TD>
    <TD noWrap align=3Dright><TT>61</TT></TD>
    <TD noWrap><TT>&nbsp;&nbsp;PREDICTED: hypothetical protein [Vitis=20
      vinifera]</TT></TD></TR>
  <TR>
    <TD noWrap align=3Dright><TT><B>8.</B></TT></TD>
    <TD noWrap><TT><B>&nbsp;<A=20
      =
href=3D"http://www.matrixscience.com/cgi/master_results.pl?file=3D..%2Fda=
ta%2F20110926%2FFtoclzcSh.dat&amp;REPTYPE=3Dprotein&amp;_sigthreshold=3D0=
.05&amp;REPORT=3D20&amp;_server_mudpit_switch=3D99999999&amp;_ignoreionss=
corebelow=3D0&amp;_showsubsets=3D0&amp;_showpopups=3DTRUE&amp;_sortunassi=
gned=3Dscoredown&amp;_requireboldred=3D0#Hit8">gi|298204613</A></B></TT><=
/TD>
    <TD noWrap><TT>&nbsp;&nbsp;15963</TT></TD>
    <TD noWrap align=3Dright><TT>59</TT></TD>
    <TD noWrap><TT>&nbsp;&nbsp;unnamed protein product [Vitis=20
  vinifera]</TT></TD></TR>
  <TR>
    <TD noWrap align=3Dright><TT><B>9.</B></TT></TD>
    <TD noWrap><TT><B>&nbsp;<A=20
      =
href=3D"http://www.matrixscience.com/cgi/master_results.pl?file=3D..%2Fda=
ta%2F20110926%2FFtoclzcSh.dat&amp;REPTYPE=3Dprotein&amp;_sigthreshold=3D0=
.05&amp;REPORT=3D20&amp;_server_mudpit_switch=3D99999999&amp;_ignoreionss=
corebelow=3D0&amp;_showsubsets=3D0&amp;_showpopups=3DTRUE&amp;_sortunassi=
gned=3Dscoredown&amp;_requireboldred=3D0#Hit9">gi|242044468</A></B></TT><=
/TD>
    <TD noWrap><TT>&nbsp;&nbsp;43248</TT></TD>
    <TD noWrap align=3Dright><TT>58</TT></TD>
    <TD noWrap><TT>&nbsp;&nbsp;hypothetical protein SORBIDRAFT_02g022840 =

      [Sorghum bicolor]</TT></TD></TR>
  <TR>
    <TD noWrap align=3Dright><TT><B>10.</B></TT></TD>
    <TD noWrap><TT><B>&nbsp;<A=20
      =
href=3D"http://www.matrixscience.com/cgi/master_results.pl?file=3D..%2Fda=
ta%2F20110926%2FFtoclzcSh.dat&amp;REPTYPE=3Dprotein&amp;_sigthreshold=3D0=
.05&amp;REPORT=3D20&amp;_server_mudpit_switch=3D99999999&amp;_ignoreionss=
corebelow=3D0&amp;_showsubsets=3D0&amp;_showpopups=3DTRUE&amp;_sortunassi=
gned=3Dscoredown&amp;_requireboldred=3D0#Hit10">gi|159471936</A></B></TT>=
</TD>
    <TD noWrap><TT>&nbsp;&nbsp;27169</TT></TD>
    <TD noWrap align=3Dright><TT>58</TT></TD>
    <TD noWrap><TT>&nbsp;&nbsp;predicted protein [Chlamydomonas=20
      reinhardtii]</TT></TD></TR>
  <TR>
    <TD noWrap align=3Dright><TT><B>11.</B></TT></TD>
    <TD noWrap><TT><B>&nbsp;<A=20
      =
href=3D"http://www.matrixscience.com/cgi/master_results.pl?file=3D..%2Fda=
ta%2F20110926%2FFtoclzcSh.dat&amp;REPTYPE=3Dprotein&amp;_sigthreshold=3D0=
.05&amp;REPORT=3D20&amp;_server_mudpit_switch=3D99999999&amp;_ignoreionss=
corebelow=3D0&amp;_showsubsets=3D0&amp;_showpopups=3DTRUE&amp;_sortunassi=
gned=3Dscoredown&amp;_requireboldred=3D0#Hit11">gi|225433792</A></B></TT>=
</TD>
    <TD noWrap><TT>&nbsp;&nbsp;71156</TT></TD>
    <TD noWrap align=3Dright><TT>58</TT></TD>
    <TD noWrap><TT>&nbsp;&nbsp;PREDICTED: hypothetical protein [Vitis=20
      vinifera]</TT></TD></TR>
  <TR>
    <TD noWrap align=3Dright><TT><B>12.</B></TT></TD>
    <TD noWrap><TT><B>&nbsp;<A=20
      =
href=3D"http://www.matrixscience.com/cgi/master_results.pl?file=3D..%2Fda=
ta%2F20110926%2FFtoclzcSh.dat&amp;REPTYPE=3Dprotein&amp;_sigthreshold=3D0=
.05&amp;REPORT=3D20&amp;_server_mudpit_switch=3D99999999&amp;_ignoreionss=
corebelow=3D0&amp;_showsubsets=3D0&amp;_showpopups=3DTRUE&amp;_sortunassi=
gned=3Dscoredown&amp;_requireboldred=3D0#Hit12">gi|302567339</A></B></TT>=
</TD>
    <TD noWrap><TT>&nbsp;&nbsp;39591</TT></TD>
    <TD noWrap align=3Dright><TT>56</TT></TD>
    <TD noWrap><TT>&nbsp;&nbsp;ATP synthase B subunit [Choricystis=20
    minor]</TT></TD></TR>
  <TR>
    <TD noWrap align=3Dright><TT><B>13.</B></TT></TD>
    <TD noWrap><TT><B>&nbsp;<A=20
      =
href=3D"http://www.matrixscience.com/cgi/master_results.pl?file=3D..%2Fda=
ta%2F20110926%2FFtoclzcSh.dat&amp;REPTYPE=3Dprotein&amp;_sigthreshold=3D0=
.05&amp;REPORT=3D20&amp;_server_mudpit_switch=3D99999999&amp;_ignoreionss=
corebelow=3D0&amp;_showsubsets=3D0&amp;_showpopups=3DTRUE&amp;_sortunassi=
gned=3Dscoredown&amp;_requireboldred=3D0#Hit13">gi|2980767</A></B></TT></=
TD>
    <TD noWrap><TT>&nbsp;&nbsp;330328</TT></TD>
    <TD noWrap align=3Dright><TT>56</TT></TD>
    <TD noWrap><TT>&nbsp;&nbsp;putative protein [Arabidopsis=20
  thaliana]</TT></TD></TR>
  <TR>
    <TD noWrap align=3Dright><TT><B>14.</B></TT></TD>
    <TD noWrap><TT><B>&nbsp;<A=20
      =
href=3D"http://www.matrixscience.com/cgi/master_results.pl?file=3D..%2Fda=
ta%2F20110926%2FFtoclzcSh.dat&amp;REPTYPE=3Dprotein&amp;_sigthreshold=3D0=
.05&amp;REPORT=3D20&amp;_server_mudpit_switch=3D99999999&amp;_ignoreionss=
corebelow=3D0&amp;_showsubsets=3D0&amp;_showpopups=3DTRUE&amp;_sortunassi=
gned=3Dscoredown&amp;_requireboldred=3D0#Hit14">gi|219964541</A></B></TT>=
</TD>
    <TD noWrap><TT>&nbsp;&nbsp;18703</TT></TD>
    <TD noWrap align=3Dright><TT>56</TT></TD>
    <TD noWrap><TT>&nbsp;&nbsp;ATP synthase CF1 beta subunit [Batophora=20
      occidentalis]</TT></TD></TR>
  <TR>
    <TD noWrap align=3Dright><TT><B>15.</B></TT></TD>
    <TD noWrap><TT><B>&nbsp;<A=20
      =
href=3D"http://www.matrixscience.com/cgi/master_results.pl?file=3D..%2Fda=
ta%2F20110926%2FFtoclzcSh.dat&amp;REPTYPE=3Dprotein&amp;_sigthreshold=3D0=
.05&amp;REPORT=3D20&amp;_server_mudpit_switch=3D99999999&amp;_ignoreionss=
corebelow=3D0&amp;_showsubsets=3D0&amp;_showpopups=3DTRUE&amp;_sortunassi=
gned=3Dscoredown&amp;_requireboldred=3D0#Hit15">gi|224082142</A></B></TT>=
</TD>
    <TD noWrap><TT>&nbsp;&nbsp;52572</TT></TD>
    <TD noWrap align=3Dright><TT>56</TT></TD>
    <TD noWrap><TT>&nbsp;&nbsp;predicted protein [Populus=20
  trichocarpa]</TT></TD></TR>
  <TR>
    <TD noWrap align=3Dright><TT><B>16.</B></TT></TD>
    <TD noWrap><TT><B>&nbsp;<A=20
      =
href=3D"http://www.matrixscience.com/cgi/master_results.pl?file=3D..%2Fda=
ta%2F20110926%2FFtoclzcSh.dat&amp;REPTYPE=3Dprotein&amp;_sigthreshold=3D0=
.05&amp;REPORT=3D20&amp;_server_mudpit_switch=3D99999999&amp;_ignoreionss=
corebelow=3D0&amp;_showsubsets=3D0&amp;_showpopups=3DTRUE&amp;_sortunassi=
gned=3Dscoredown&amp;_requireboldred=3D0#Hit16">gi|38346687</A></B></TT><=
/TD>
    <TD noWrap><TT>&nbsp;&nbsp;71545</TT></TD>
    <TD noWrap align=3Dright><TT>56</TT></TD>
    <TD noWrap><TT>&nbsp;&nbsp;OSJNBa0080E14.3 [Oryza sativa Japonica=20
      Group]</TT></TD></TR>
  <TR>
    <TD noWrap align=3Dright><TT><B>17.</B></TT></TD>
    <TD noWrap><TT><B>&nbsp;<A=20
      =
href=3D"http://www.matrixscience.com/cgi/master_results.pl?file=3D..%2Fda=
ta%2F20110926%2FFtoclzcSh.dat&amp;REPTYPE=3Dprotein&amp;_sigthreshold=3D0=
.05&amp;REPORT=3D20&amp;_server_mudpit_switch=3D99999999&amp;_ignoreionss=
corebelow=3D0&amp;_showsubsets=3D0&amp;_showpopups=3DTRUE&amp;_sortunassi=
gned=3Dscoredown&amp;_requireboldred=3D0#Hit17">gi|222637553</A></B></TT>=
</TD>
    <TD noWrap><TT>&nbsp;&nbsp;101665</TT></TD>
    <TD noWrap align=3Dright><TT>55</TT></TD>
    <TD noWrap><TT>&nbsp;&nbsp;hypothetical protein OsJ_25338 [Oryza =
sativa=20
      Japonica Group]</TT></TD></TR>
  <TR>
    <TD noWrap align=3Dright><TT><B>18.</B></TT></TD>
    <TD noWrap><TT><B>&nbsp;<A=20
      =
href=3D"http://www.matrixscience.com/cgi/master_results.pl?file=3D..%2Fda=
ta%2F20110926%2FFtoclzcSh.dat&amp;REPTYPE=3Dprotein&amp;_sigthreshold=3D0=
.05&amp;REPORT=3D20&amp;_server_mudpit_switch=3D99999999&amp;_ignoreionss=
corebelow=3D0&amp;_showsubsets=3D0&amp;_showpopups=3DTRUE&amp;_sortunassi=
gned=3Dscoredown&amp;_requireboldred=3D0#Hit18">gi|218199603</A></B></TT>=
</TD>
    <TD noWrap><TT>&nbsp;&nbsp;129912</TT></TD>
    <TD noWrap align=3Dright><TT>55</TT></TD>
    <TD noWrap><TT>&nbsp;&nbsp;hypothetical protein OsI_26000 [Oryza =
sativa=20
      Indica Group]</TT></TD></TR>
  <TR>
    <TD noWrap align=3Dright><TT><B>19.</B></TT></TD>
    <TD noWrap><TT><B>&nbsp;<A=20
      =
href=3D"http://www.matrixscience.com/cgi/master_results.pl?file=3D..%2Fda=
ta%2F20110926%2FFtoclzcSh.dat&amp;REPTYPE=3Dprotein&amp;_sigthreshold=3D0=
.05&amp;REPORT=3D20&amp;_server_mudpit_switch=3D99999999&amp;_ignoreionss=
corebelow=3D0&amp;_showsubsets=3D0&amp;_showpopups=3DTRUE&amp;_sortunassi=
gned=3Dscoredown&amp;_requireboldred=3D0#Hit19">gi|219964543</A></B></TT>=
</TD>
    <TD noWrap><TT>&nbsp;&nbsp;18829</TT></TD>
    <TD noWrap align=3Dright><TT>53</TT></TD>
    <TD noWrap><TT>&nbsp;&nbsp;ATP synthase CF1 beta subunit [Chalmasia=20
      antillana]</TT></TD></TR>
  <TR>
    <TD noWrap align=3Dright><TT><B>20.</B></TT></TD>
    <TD noWrap><TT><B>&nbsp;<A=20
      =
href=3D"http://www.matrixscience.com/cgi/master_results.pl?file=3D..%2Fda=
ta%2F20110926%2FFtoclzcSh.dat&amp;REPTYPE=3Dprotein&amp;_sigthreshold=3D0=
.05&amp;REPORT=3D20&amp;_server_mudpit_switch=3D99999999&amp;_ignoreionss=
corebelow=3D0&amp;_showsubsets=3D0&amp;_showpopups=3DTRUE&amp;_sortunassi=
gned=3Dscoredown&amp;_requireboldred=3D0#Hit20">gi|297834472</A></B></TT>=
</TD>
    <TD noWrap><TT>&nbsp;&nbsp;85664</TT></TD>
    <TD noWrap align=3Dright><TT>53</TT></TD>
    <TD noWrap><TT>&nbsp;&nbsp;predicted protein [Arabidopsis lyrata =
subsp.=20
      lyrata]</TT></TD></TR></TBODY></TABLE>
<H3>Results List</H3>
<TABLE border=3D0 cellSpacing=3D0>
  <TBODY>
  <TR>
    <TD><TT><B><A =
name=3DHit1>1.</A>&nbsp;&nbsp;&nbsp;&nbsp;</B></TT></TD>
    <TD noWrap><TT><A=20
      =
href=3D"http://www.matrixscience.com/cgi/protein_view.pl?file=3D../data/2=
0110926/FtoclzcSh.dat&amp;hit=3D1"=20
      =
target=3D_blank>gi|115489000</A>&nbsp;&nbsp;&nbsp;&nbsp;<B>Mass:</B>&nbsp=
;94107&nbsp;&nbsp;&nbsp;&nbsp;<B>Score:</B>&nbsp;76&nbsp;&nbsp;&nbsp;&nbs=
p;&nbsp;<B>Expect:</B>&nbsp;0.025&nbsp;&nbsp;<B>Matches:</B>&nbsp;23</TT>=
</TD></TR>
  <TR>
    <TD>&nbsp;</TD>
    <TD noWrap><TT>Os12g0553200 [Oryza sativa Japonica=20
  Group]</TT></TD></TR></TBODY></TABLE>
<TABLE border=3D0 cellSpacing=3D0 cellPadding=3D0>
  <TBODY>
  <TR>
    <TD><TT>&nbsp;&nbsp;&nbsp;&nbsp;&nbsp;&nbsp;</TT></TD>
    <TD align=3Dright><TT><B>Observed&nbsp;&nbsp;</B></TT></TD>
    <TD noWrap align=3Dright><TT><B>Mr(expt)&nbsp;&nbsp;</B></TT></TD>
    <TD noWrap align=3Dright><TT><B>Mr(calc)&nbsp;&nbsp;</B></TT></TD>
    <TD align=3Dright><TT><B>&nbsp;ppm&nbsp;&nbsp;</B></TT></TD>
    <TD align=3Dright><TT><B>Start&nbsp;</B></TT></TD>
    <TD align=3Dright><TT><B>&nbsp;</B></TT></TD>
    <TD align=3Dright><TT><B>End&nbsp;</B></TT></TD>
    <TD align=3Dright><TT><B>Miss&nbsp;</B></TT></TD>
    <TD align=3Dright><TT><B>Ions&nbsp;</B></TT></TD>
    <TD><TT><B>&nbsp;Peptide</B></TT></TD></TR>
  <TR>
    <TD align=3Dright>&nbsp;</TD>
    <TD align=3Dright><TT>859.5235&nbsp;&nbsp;</TT></TD>
    <TD align=3Dright><TT>858.5163&nbsp;&nbsp;</TT></TD>
    <TD align=3Dright><TT>858.4923&nbsp;&nbsp;</TT></TD>
    <TD noWrap align=3Dright><TT>27.9&nbsp;</TT></TD>
    <TD align=3Dright><TT>553&nbsp;</TT></TD>
    <TD noWrap align=3Dright><TT>-&nbsp;</TT></TD>
    <TD align=3Dright><TT>559&nbsp;</TT></TD>
    <TD align=3Dright><TT>1&nbsp;&nbsp;</TT></TD>
    <TD noWrap align=3Dright><TT>---&nbsp;&nbsp;</TT></TD>
    <TD noWrap><TT>&nbsp;R.EQLSKVR.S</TT></TD></TR>
  <TR>
    <TD align=3Dright>&nbsp;</TD>
    <TD align=3Dright><TT>944.5502&nbsp;&nbsp;</TT></TD>
    <TD align=3Dright><TT>943.5429&nbsp;&nbsp;</TT></TD>
    <TD align=3Dright><TT>943.5815&nbsp;&nbsp;</TT></TD>
    <TD noWrap align=3Dright><TT>-40.85&nbsp;</TT></TD>
    <TD align=3Dright><TT>298&nbsp;</TT></TD>
    <TD noWrap align=3Dright><TT>-&nbsp;</TT></TD>
    <TD align=3Dright><TT>305&nbsp;</TT></TD>
    <TD align=3Dright><TT>1&nbsp;&nbsp;</TT></TD>
    <TD noWrap align=3Dright><TT>---&nbsp;&nbsp;</TT></TD>
    <TD noWrap><TT>&nbsp;K.IIVTTRNK.V</TT></TD></TR>
  <TR>
    <TD align=3Dright>&nbsp;</TD>
    <TD align=3Dright><TT>990.5854&nbsp;&nbsp;</TT></TD>
    <TD align=3Dright><TT>989.5781&nbsp;&nbsp;</TT></TD>
    <TD align=3Dright><TT>989.5043&nbsp;&nbsp;</TT></TD>
    <TD noWrap align=3Dright><TT>74.7&nbsp;</TT></TD>
    <TD align=3Dright><TT>593&nbsp;</TT></TD>
    <TD noWrap align=3Dright><TT>-&nbsp;</TT></TD>
    <TD align=3Dright><TT>600&nbsp;</TT></TD>
    <TD align=3Dright><TT>0&nbsp;&nbsp;</TT></TD>
    <TD noWrap align=3Dright><TT>---&nbsp;&nbsp;</TT></TD>
    <TD noWrap><TT>&nbsp;K.NHLNHLDK.L</TT></TD></TR>
  <TR>
    <TD align=3Dright>&nbsp;</TD>
    <TD align=3Dright><TT>992.5982&nbsp;&nbsp;</TT></TD>
    <TD align=3Dright><TT>991.5909&nbsp;&nbsp;</TT></TD>
    <TD align=3Dright><TT>991.5008&nbsp;&nbsp;</TT></TD>
    <TD noWrap align=3Dright><TT>90.9&nbsp;</TT></TD>
    <TD align=3Dright><TT>118&nbsp;</TT></TD>
    <TD noWrap align=3Dright><TT>-&nbsp;</TT></TD>
    <TD align=3Dright><TT>125&nbsp;</TT></TD>
    <TD align=3Dright><TT>1&nbsp;&nbsp;</TT></TD>
    <TD noWrap align=3Dright><TT>---&nbsp;&nbsp;</TT></TD>
    <TD noWrap><TT>&nbsp;K.DIMDQVKK.V + Oxidation (M)</TT></TD></TR>
  <TR>
    <TD align=3Dright>&nbsp;</TD>
    <TD align=3Dright><TT>1039.6145&nbsp;&nbsp;</TT></TD>
    <TD align=3Dright><TT>1038.6072&nbsp;&nbsp;</TT></TD>
    <TD align=3Dright><TT>1038.5572&nbsp;&nbsp;</TT></TD>
    <TD noWrap align=3Dright><TT>48.1&nbsp;</TT></TD>
    <TD align=3Dright><TT>646&nbsp;</TT></TD>
    <TD noWrap align=3Dright><TT>-&nbsp;</TT></TD>
    <TD align=3Dright><TT>654&nbsp;</TT></TD>
    <TD align=3Dright><TT>0&nbsp;&nbsp;</TT></TD>
    <TD noWrap align=3Dright><TT>---&nbsp;&nbsp;</TT></TD>
    <TD noWrap><TT>&nbsp;K.VLFPMSFAK.L</TT></TD></TR>
  <TR>
    <TD align=3Dright>&nbsp;</TD>
    <TD align=3Dright><TT>1045.6190&nbsp;&nbsp;</TT></TD>
    <TD align=3Dright><TT>1044.6117&nbsp;&nbsp;</TT></TD>
    <TD align=3Dright><TT>1044.5716&nbsp;&nbsp;</TT></TD>
    <TD noWrap align=3Dright><TT>38.4&nbsp;</TT></TD>
    <TD align=3Dright><TT>637&nbsp;</TT></TD>
    <TD noWrap align=3Dright><TT>-&nbsp;</TT></TD>
    <TD align=3Dright><TT>645&nbsp;</TT></TD>
    <TD align=3Dright><TT>1&nbsp;&nbsp;</TT></TD>
    <TD noWrap align=3Dright><TT>---&nbsp;&nbsp;</TT></TD>
    <TD noWrap><TT>&nbsp;R.KPSSFKSHK.V</TT></TD></TR>
  <TR>
    <TD align=3Dright>&nbsp;</TD>
    <TD align=3Dright><TT>1055.5945&nbsp;&nbsp;</TT></TD>
    <TD align=3Dright><TT>1054.5872&nbsp;&nbsp;</TT></TD>
    <TD align=3Dright><TT>1054.5521&nbsp;&nbsp;</TT></TD>
    <TD noWrap align=3Dright><TT>33.3&nbsp;</TT></TD>
    <TD align=3Dright><TT>646&nbsp;</TT></TD>
    <TD noWrap align=3Dright><TT>-&nbsp;</TT></TD>
    <TD align=3Dright><TT>654&nbsp;</TT></TD>
    <TD align=3Dright><TT>0&nbsp;&nbsp;</TT></TD>
    <TD noWrap align=3Dright><TT>---&nbsp;&nbsp;</TT></TD>
    <TD noWrap><TT>&nbsp;K.VLFPMSFAK.L + Oxidation (M)</TT></TD></TR>
  <TR>
    <TD align=3Dright>&nbsp;</TD>
    <TD align=3Dright><TT>1085.6349&nbsp;&nbsp;</TT></TD>
    <TD align=3Dright><TT>1084.6276&nbsp;&nbsp;</TT></TD>
    <TD align=3Dright><TT>1084.6128&nbsp;&nbsp;</TT></TD>
    <TD noWrap align=3Dright><TT>13.6&nbsp;</TT></TD>
    <TD align=3Dright><TT>234&nbsp;</TT></TD>
    <TD noWrap align=3Dright><TT>-&nbsp;</TT></TD>
    <TD align=3Dright><TT>242&nbsp;</TT></TD>
    <TD align=3Dright><TT>0&nbsp;&nbsp;</TT></TD>
    <TD noWrap align=3Dright><TT>---&nbsp;&nbsp;</TT></TD>
    <TD noWrap><TT>&nbsp;K.NILLQLDEK.M</TT></TD></TR>
  <TR>
    <TD align=3Dright>&nbsp;</TD>
    <TD align=3Dright><TT>1129.6670&nbsp;&nbsp;</TT></TD>
    <TD align=3Dright><TT>1128.6598&nbsp;&nbsp;</TT></TD>
    <TD align=3Dright><TT>1128.6503&nbsp;&nbsp;</TT></TD>
    <TD noWrap align=3Dright><TT>8.43&nbsp;</TT></TD>
    <TD align=3Dright><TT>287&nbsp;</TT></TD>
    <TD noWrap align=3Dright><TT>-&nbsp;</TT></TD>
    <TD align=3Dright><TT>297&nbsp;</TT></TD>
    <TD align=3Dright><TT>1&nbsp;&nbsp;</TT></TD>
    <TD noWrap align=3Dright><TT>---&nbsp;&nbsp;</TT></TD>
    <TD noWrap><TT>&nbsp;K.LAVQDAKLGSK.I</TT></TD></TR>
  <TR>
    <TD align=3Dright>&nbsp;</TD>
    <TD align=3Dright><TT>1146.6500&nbsp;&nbsp;</TT></TD>
    <TD align=3Dright><TT>1145.6427&nbsp;&nbsp;</TT></TD>
    <TD align=3Dright><TT>1145.6305&nbsp;&nbsp;</TT></TD>
    <TD noWrap align=3Dright><TT>10.6&nbsp;</TT></TD>
    <TD align=3Dright><TT>108&nbsp;</TT></TD>
    <TD noWrap align=3Dright><TT>-&nbsp;</TT></TD>
    <TD align=3Dright><TT>117&nbsp;</TT></TD>
    <TD align=3Dright><TT>0&nbsp;&nbsp;</TT></TD>
    <TD noWrap align=3Dright><TT>---&nbsp;&nbsp;</TT></TD>
    <TD noWrap><TT>&nbsp;K.TNHQIHGVIK.D</TT></TD></TR>
  <TR>
    <TD align=3Dright>&nbsp;</TD>
    <TD align=3Dright><TT>1324.7455&nbsp;&nbsp;</TT></TD>
    <TD align=3Dright><TT>1323.7382&nbsp;&nbsp;</TT></TD>
    <TD align=3Dright><TT>1323.7373&nbsp;&nbsp;</TT></TD>
    <TD noWrap align=3Dright><TT>0.67&nbsp;</TT></TD>
    <TD align=3Dright><TT>646&nbsp;</TT></TD>
    <TD noWrap align=3Dright><TT>-&nbsp;</TT></TD>
    <TD align=3Dright><TT>656&nbsp;</TT></TD>
    <TD align=3Dright><TT>1&nbsp;&nbsp;</TT></TD>
    <TD noWrap align=3Dright><TT>---&nbsp;&nbsp;</TT></TD>
    <TD noWrap><TT>&nbsp;K.VLFPMSFAKLR.K + Oxidation (M)</TT></TD></TR>
  <TR>
    <TD align=3Dright>&nbsp;</TD>
    <TD align=3Dright><TT>1391.8328&nbsp;&nbsp;</TT></TD>
    <TD align=3Dright><TT>1390.8255&nbsp;&nbsp;</TT></TD>
    <TD align=3Dright><TT>1390.7431&nbsp;&nbsp;</TT></TD>
    <TD noWrap align=3Dright><TT>59.3&nbsp;</TT></TD>
    <TD align=3Dright><TT>643&nbsp;</TT></TD>
    <TD noWrap align=3Dright><TT>-&nbsp;</TT></TD>
    <TD align=3Dright><TT>654&nbsp;</TT></TD>
    <TD align=3Dright><TT>1&nbsp;&nbsp;</TT></TD>
    <TD noWrap align=3Dright><TT>---&nbsp;&nbsp;</TT></TD>
    <TD noWrap><TT>&nbsp;K.SHKVLFPMSFAK.L</TT></TD></TR>
  <TR>
    <TD align=3Dright>&nbsp;</TD>
    <TD align=3Dright><TT>1407.8146&nbsp;&nbsp;</TT></TD>
    <TD align=3Dright><TT>1406.8073&nbsp;&nbsp;</TT></TD>
    <TD align=3Dright><TT>1406.7380&nbsp;&nbsp;</TT></TD>
    <TD noWrap align=3Dright><TT>49.2&nbsp;</TT></TD>
    <TD align=3Dright><TT>643&nbsp;</TT></TD>
    <TD noWrap align=3Dright><TT>-&nbsp;</TT></TD>
    <TD align=3Dright><TT>654&nbsp;</TT></TD>
    <TD align=3Dright><TT>1&nbsp;&nbsp;</TT></TD>
    <TD noWrap align=3Dright><TT>---&nbsp;&nbsp;</TT></TD>
    <TD noWrap><TT>&nbsp;K.SHKVLFPMSFAK.L + Oxidation (M)</TT></TD></TR>
  <TR>
    <TD align=3Dright>&nbsp;</TD>
    <TD align=3Dright><TT>1427.9072&nbsp;&nbsp;</TT></TD>
    <TD align=3Dright><TT>1426.8999&nbsp;&nbsp;</TT></TD>
    <TD align=3Dright><TT>1426.7708&nbsp;&nbsp;</TT></TD>
    <TD noWrap align=3Dright><TT>90.5&nbsp;</TT></TD>
    <TD align=3Dright><TT>706&nbsp;</TT></TD>
    <TD noWrap align=3Dright><TT>-&nbsp;</TT></TD>
    <TD align=3Dright><TT>717&nbsp;</TT></TD>
    <TD align=3Dright><TT>1&nbsp;&nbsp;</TT></TD>
    <TD noWrap align=3Dright><TT>---&nbsp;&nbsp;</TT></TD>
    <TD noWrap><TT>&nbsp;R.IVFSSEKTFELK.E</TT></TD></TR>
  <TR>
    <TD align=3Dright>&nbsp;</TD>
    <TD align=3Dright><TT>1435.8512&nbsp;&nbsp;</TT></TD>
    <TD align=3Dright><TT>1434.8439&nbsp;&nbsp;</TT></TD>
    <TD align=3Dright><TT>1434.7574&nbsp;&nbsp;</TT></TD>
    <TD noWrap align=3Dright><TT>60.3&nbsp;</TT></TD>
    <TD align=3Dright><TT>666&nbsp;</TT></TD>
    <TD noWrap align=3Dright><TT>-&nbsp;</TT></TD>
    <TD align=3Dright><TT>678&nbsp;</TT></TD>
    <TD align=3Dright><TT>1&nbsp;&nbsp;</TT></TD>
    <TD noWrap align=3Dright><TT>---&nbsp;&nbsp;</TT></TD>
    <TD noWrap><TT>&nbsp;R.VKLAQGLMLGDMK.S + 2 Oxidation =
(M)</TT></TD></TR>
  <TR>
    <TD align=3Dright>&nbsp;</TD>
    <TD align=3Dright><TT>1465.8201&nbsp;&nbsp;</TT></TD>
    <TD align=3Dright><TT>1464.8128&nbsp;&nbsp;</TT></TD>
    <TD align=3Dright><TT>1464.7208&nbsp;&nbsp;</TT></TD>
    <TD noWrap align=3Dright><TT>62.8&nbsp;</TT></TD>
    <TD align=3Dright><TT>545&nbsp;</TT></TD>
    <TD noWrap align=3Dright><TT>-&nbsp;</TT></TD>
    <TD align=3Dright><TT>557&nbsp;</TT></TD>
    <TD align=3Dright><TT>1&nbsp;&nbsp;</TT></TD>
    <TD noWrap align=3Dright><TT>---&nbsp;&nbsp;</TT></TD>
    <TD noWrap><TT>&nbsp;K.SYASPEAREQLSK.V</TT></TD></TR>
  <TR>
    <TD align=3Dright>&nbsp;</TD>
    <TD align=3Dright><TT>1555.8232&nbsp;&nbsp;</TT></TD>
    <TD align=3Dright><TT>1554.8159&nbsp;&nbsp;</TT></TD>
    <TD align=3Dright><TT>1554.6660&nbsp;&nbsp;</TT></TD>
    <TD noWrap align=3Dright><TT>96.4&nbsp;</TT></TD>
    <TD align=3Dright><TT>243&nbsp;</TT></TD>
    <TD noWrap align=3Dright><TT>-&nbsp;</TT></TD>
    <TD align=3Dright><TT>254&nbsp;</TT></TD>
    <TD align=3Dright><TT>0&nbsp;&nbsp;</TT></TD>
    <TD noWrap align=3Dright><TT>---&nbsp;&nbsp;</TT></TD>
    <TD noWrap><TT>&nbsp;K.MYSHIDETWETK.Q + Oxidation (M)</TT></TD></TR>
  <TR>
    <TD align=3Dright>&nbsp;</TD>
    <TD align=3Dright><TT>1903.0883&nbsp;&nbsp;</TT></TD>
    <TD align=3Dright><TT>1902.0811&nbsp;&nbsp;</TT></TD>
    <TD align=3Dright><TT>1901.8968&nbsp;&nbsp;</TT></TD>
    <TD noWrap align=3Dright><TT>96.9&nbsp;</TT></TD>
    <TD align=3Dright><TT>71&nbsp;</TT></TD>
    <TD noWrap align=3Dright><TT>-&nbsp;</TT></TD>
    <TD align=3Dright><TT>86&nbsp;</TT></TD>
    <TD align=3Dright><TT>0&nbsp;&nbsp;</TT></TD>
    <TD noWrap align=3Dright><TT>---&nbsp;&nbsp;</TT></TD>
    <TD noWrap><TT>&nbsp;R.ELSYDIEDAIDTFMLK.C</TT></TD></TR>
  <TR>
    <TD align=3Dright>&nbsp;</TD>
    <TD align=3Dright><TT>1941.0096&nbsp;&nbsp;</TT></TD>
    <TD align=3Dright><TT>1940.0023&nbsp;&nbsp;</TT></TD>
    <TD align=3Dright><TT>1939.9924&nbsp;&nbsp;</TT></TD>
    <TD noWrap align=3Dright><TT>5.09&nbsp;</TT></TD>
    <TD align=3Dright><TT>417&nbsp;</TT></TD>
    <TD noWrap align=3Dright><TT>-&nbsp;</TT></TD>
    <TD align=3Dright><TT>432&nbsp;</TT></TD>
    <TD align=3Dright><TT>1&nbsp;&nbsp;</TT></TD>
    <TD noWrap align=3Dright><TT>---&nbsp;&nbsp;</TT></TD>
    <TD noWrap><TT>&nbsp;K.TCLLSLSKYTEDELIR.K</TT></TD></TR>
  <TR>
    <TD align=3Dright>&nbsp;</TD>
    <TD align=3Dright><TT>1963.0095&nbsp;&nbsp;</TT></TD>
    <TD align=3Dright><TT>1962.0022&nbsp;&nbsp;</TT></TD>
    <TD align=3Dright><TT>1961.9040&nbsp;&nbsp;</TT></TD>
    <TD noWrap align=3Dright><TT>50.0&nbsp;</TT></TD>
    <TD align=3Dright><TT>472&nbsp;</TT></TD>
    <TD noWrap align=3Dright><TT>-&nbsp;</TT></TD>
    <TD align=3Dright><TT>488&nbsp;</TT></TD>
    <TD align=3Dright><TT>0&nbsp;&nbsp;</TT></TD>
    <TD noWrap align=3Dright><TT>---&nbsp;&nbsp;</TT></TD>
    <TD noWrap><TT>&nbsp;R.SLIQPMSENTLWDEDGK.V</TT></TD></TR>
  <TR>
    <TD align=3Dright>&nbsp;</TD>
    <TD align=3Dright><TT>1979.0193&nbsp;&nbsp;</TT></TD>
    <TD align=3Dright><TT>1978.0120&nbsp;&nbsp;</TT></TD>
    <TD align=3Dright><TT>1977.8990&nbsp;&nbsp;</TT></TD>
    <TD noWrap align=3Dright><TT>57.2&nbsp;</TT></TD>
    <TD align=3Dright><TT>472&nbsp;</TT></TD>
    <TD noWrap align=3Dright><TT>-&nbsp;</TT></TD>
    <TD align=3Dright><TT>488&nbsp;</TT></TD>
    <TD align=3Dright><TT>0&nbsp;&nbsp;</TT></TD>
    <TD noWrap align=3Dright><TT>---&nbsp;&nbsp;</TT></TD>
    <TD noWrap><TT>&nbsp;R.SLIQPMSENTLWDEDGK.V + Oxidation =
(M)</TT></TD></TR>
  <TR>
    <TD align=3Dright>&nbsp;</TD>
    <TD align=3Dright><TT>2147.1852&nbsp;&nbsp;</TT></TD>
    <TD align=3Dright><TT>2146.1780&nbsp;&nbsp;</TT></TD>
    <TD align=3Dright><TT>2146.0688&nbsp;&nbsp;</TT></TD>
    <TD noWrap align=3Dright><TT>50.9&nbsp;</TT></TD>
    <TD align=3Dright><TT>383&nbsp;</TT></TD>
    <TD noWrap align=3Dright><TT>-&nbsp;</TT></TD>
    <TD align=3Dright><TT>401&nbsp;</TT></TD>
    <TD align=3Dright><TT>1&nbsp;&nbsp;</TT></TD>
    <TD noWrap align=3Dright><TT>---&nbsp;&nbsp;</TT></TD>
    <TD noWrap><TT>&nbsp;K.VNKSISLGLENNLDVDNMR.K + Oxidation =
(M)</TT></TD></TR>
  <TR>
    <TD align=3Dright>&nbsp;</TD>
    <TD align=3Dright><TT>2366.3507&nbsp;&nbsp;</TT></TD>
    <TD align=3Dright><TT>2365.3435&nbsp;&nbsp;</TT></TD>
    <TD align=3Dright><TT>2365.1154&nbsp;&nbsp;</TT></TD>
    <TD noWrap align=3Dright><TT>96.4&nbsp;</TT></TD>
    <TD align=3Dright><TT>581&nbsp;</TT></TD>
    <TD noWrap align=3Dright><TT>-&nbsp;</TT></TD>
    <TD align=3Dright><TT>600&nbsp;</TT></TD>
    <TD align=3Dright><TT>1&nbsp;&nbsp;</TT></TD>
    <TD noWrap align=3Dright><TT>---&nbsp;&nbsp;</TT></TD>
    <TD =
noWrap><TT>&nbsp;R.VLQLEDCSGMDKNHLNHLDK.L</TT></TD></TR></TBODY></TABLE>
<TABLE border=3D0 cellSpacing=3D0>
  <TBODY>
  <TR>
    <TD><TT>&nbsp;&nbsp;&nbsp;&nbsp;&nbsp;&nbsp;</TT></TD>
    <TD><TT><B>No match to: </B>800.4076, 815.5155, 842.5391, 856.5539,=20
      869.5203, 870.5706, 871.5748, 876.5033, 891.4673, 901.9091, =
919.5282,=20
      927.5441, 951.5399, 1083.6326, 1127.6793, 1143.6669, 1145.6402, =
1161.6657,=20
      1171.7027, 1173.6927, 1177.6564, 1187.6960, 1215.7357, 1217.7152,=20
      1229.8148, 1231.7190, 1243.7277, 1254.7287, 1259.7582, 1262.7121,=20
      1275.7427, 1287.7269, 1292.7418, 1303.7819, 1305.7552, 1319.7588,=20
      1347.8137, 1363.7820, 1375.7703, 1409.7670, 1447.7995, 1455.7869,=20
      1476.7659, 1478.8671, 1480.8687, 1492.7805, 1495.8144, 1523.8978,=20
      1567.8878, 1601.8629, 1639.9651, 1694.9119, 1753.9849, 1775.9784,=20
      1790.9636, 1794.9337, 1865.4209, 1901.1154, 1917.1097, 1944.9950,=20
      2136.2025, 2161.1942, 2211.1789, 2233.2018, 2249.1838, 2437.3631,=20
      2711.3762</TT></TD></TR></TBODY></TABLE><BR>
<TABLE border=3D0 cellSpacing=3D0>
  <TBODY>
  <TR>
    <TD><TT><B><A =
name=3DHit2>2.</A>&nbsp;&nbsp;&nbsp;&nbsp;</B></TT></TD>
    <TD noWrap><TT><A=20
      =
href=3D"http://www.matrixscience.com/cgi/protein_view.pl?file=3D../data/2=
0110926/FtoclzcSh.dat&amp;hit=3D2"=20
      =
target=3D_blank>gi|222617268</A>&nbsp;&nbsp;&nbsp;&nbsp;<B>Mass:</B>&nbsp=
;51270&nbsp;&nbsp;&nbsp;&nbsp;<B>Score:</B>&nbsp;68&nbsp;&nbsp;&nbsp;&nbs=
p;&nbsp;<B>Expect:</B>&nbsp;0.14&nbsp;&nbsp;<B>Matches:</B>&nbsp;16</TT><=
/TD></TR>
  <TR>
    <TD>&nbsp;</TD>
    <TD noWrap><TT>hypothetical protein OsJ_36457 [Oryza sativa Japonica =

      Group]</TT></TD></TR></TBODY></TABLE>
<TABLE border=3D0 cellSpacing=3D0 cellPadding=3D0>
  <TBODY>
  <TR>
    <TD><TT>&nbsp;&nbsp;&nbsp;&nbsp;&nbsp;&nbsp;</TT></TD>
    <TD align=3Dright><TT><B>Observed&nbsp;&nbsp;</B></TT></TD>
    <TD noWrap align=3Dright><TT><B>Mr(expt)&nbsp;&nbsp;</B></TT></TD>
    <TD noWrap align=3Dright><TT><B>Mr(calc)&nbsp;&nbsp;</B></TT></TD>
    <TD align=3Dright><TT><B>&nbsp;ppm&nbsp;&nbsp;</B></TT></TD>
    <TD align=3Dright><TT><B>Start&nbsp;</B></TT></TD>
    <TD align=3Dright><TT><B>&nbsp;</B></TT></TD>
    <TD align=3Dright><TT><B>End&nbsp;</B></TT></TD>
    <TD align=3Dright><TT><B>Miss&nbsp;</B></TT></TD>
    <TD align=3Dright><TT><B>Ions&nbsp;</B></TT></TD>
    <TD><TT><B>&nbsp;Peptide</B></TT></TD></TR>
  <TR>
    <TD align=3Dright>&nbsp;</TD>
    <TD align=3Dright><TT>859.5235&nbsp;&nbsp;</TT></TD>
    <TD align=3Dright><TT>858.5163&nbsp;&nbsp;</TT></TD>
    <TD align=3Dright><TT>858.4923&nbsp;&nbsp;</TT></TD>
    <TD noWrap align=3Dright><TT>27.9&nbsp;</TT></TD>
    <TD align=3Dright><TT>310&nbsp;</TT></TD>
    <TD noWrap align=3Dright><TT>-&nbsp;</TT></TD>
    <TD align=3Dright><TT>316&nbsp;</TT></TD>
    <TD align=3Dright><TT>1&nbsp;&nbsp;</TT></TD>
    <TD noWrap align=3Dright><TT>---&nbsp;&nbsp;</TT></TD>
    <TD noWrap><TT>&nbsp;R.EQLSKVR.S</TT></TD></TR>
  <TR>
    <TD align=3Dright>&nbsp;</TD>
    <TD align=3Dright><TT>876.5033&nbsp;&nbsp;</TT></TD>
    <TD align=3Dright><TT>875.4960&nbsp;&nbsp;</TT></TD>
    <TD align=3Dright><TT>875.4501&nbsp;&nbsp;</TT></TD>
    <TD noWrap align=3Dright><TT>52.4&nbsp;</TT></TD>
    <TD align=3Dright><TT>366&nbsp;</TT></TD>
    <TD noWrap align=3Dright><TT>-&nbsp;</TT></TD>
    <TD align=3Dright><TT>373&nbsp;</TT></TD>
    <TD align=3Dright><TT>0&nbsp;&nbsp;</TT></TD>
    <TD noWrap align=3Dright><TT>---&nbsp;&nbsp;</TT></TD>
    <TD noWrap><TT>&nbsp;R.LGHYSATK.L</TT></TD></TR>
  <TR>
    <TD align=3Dright>&nbsp;</TD>
    <TD align=3Dright><TT>944.5502&nbsp;&nbsp;</TT></TD>
    <TD align=3Dright><TT>943.5429&nbsp;&nbsp;</TT></TD>
    <TD align=3Dright><TT>943.5199&nbsp;&nbsp;</TT></TD>
    <TD noWrap align=3Dright><TT>24.4&nbsp;</TT></TD>
    <TD align=3Dright><TT>391&nbsp;</TT></TD>
    <TD noWrap align=3Dright><TT>-&nbsp;</TT></TD>
    <TD align=3Dright><TT>399&nbsp;</TT></TD>
    <TD align=3Dright><TT>1&nbsp;&nbsp;</TT></TD>
    <TD noWrap align=3Dright><TT>---&nbsp;&nbsp;</TT></TD>
    <TD noWrap><TT>&nbsp;R.GARKPNSSK.S</TT></TD></TR>
  <TR>
    <TD align=3Dright>&nbsp;</TD>
    <TD align=3Dright><TT>990.5854&nbsp;&nbsp;</TT></TD>
    <TD align=3Dright><TT>989.5781&nbsp;&nbsp;</TT></TD>
    <TD align=3Dright><TT>989.5043&nbsp;&nbsp;</TT></TD>
    <TD noWrap align=3Dright><TT>74.7&nbsp;</TT></TD>
    <TD align=3Dright><TT>350&nbsp;</TT></TD>
    <TD noWrap align=3Dright><TT>-&nbsp;</TT></TD>
    <TD align=3Dright><TT>357&nbsp;</TT></TD>
    <TD align=3Dright><TT>0&nbsp;&nbsp;</TT></TD>
    <TD noWrap align=3Dright><TT>---&nbsp;&nbsp;</TT></TD>
    <TD noWrap><TT>&nbsp;K.NHLNHLDK.L</TT></TD></TR>
  <TR>
    <TD align=3Dright>&nbsp;</TD>
    <TD align=3Dright><TT>1083.6326&nbsp;&nbsp;</TT></TD>
    <TD align=3Dright><TT>1082.6253&nbsp;&nbsp;</TT></TD>
    <TD align=3Dright><TT>1082.5835&nbsp;&nbsp;</TT></TD>
    <TD noWrap align=3Dright><TT>38.6&nbsp;</TT></TD>
    <TD align=3Dright><TT>403&nbsp;</TT></TD>
    <TD noWrap align=3Dright><TT>-&nbsp;</TT></TD>
    <TD align=3Dright><TT>411&nbsp;</TT></TD>
    <TD align=3Dright><TT>0&nbsp;&nbsp;</TT></TD>
    <TD noWrap align=3Dright><TT>---&nbsp;&nbsp;</TT></TD>
    <TD noWrap><TT>&nbsp;K.VLFPMSFVK.L + Oxidation (M)</TT></TD></TR>
  <TR>
    <TD align=3Dright>&nbsp;</TD>
    <TD align=3Dright><TT>1129.6670&nbsp;&nbsp;</TT></TD>
    <TD align=3Dright><TT>1128.6598&nbsp;&nbsp;</TT></TD>
    <TD align=3Dright><TT>1128.6503&nbsp;&nbsp;</TT></TD>
    <TD noWrap align=3Dright><TT>8.43&nbsp;</TT></TD>
    <TD align=3Dright><TT>45&nbsp;</TT></TD>
    <TD noWrap align=3Dright><TT>-&nbsp;</TT></TD>
    <TD align=3Dright><TT>55&nbsp;</TT></TD>
    <TD align=3Dright><TT>1&nbsp;&nbsp;</TT></TD>
    <TD noWrap align=3Dright><TT>---&nbsp;&nbsp;</TT></TD>
    <TD noWrap><TT>&nbsp;K.LAVQDAKLGSK.I</TT></TD></TR>
  <TR>
    <TD align=3Dright>&nbsp;</TD>
    <TD align=3Dright><TT>1259.7582&nbsp;&nbsp;</TT></TD>
    <TD align=3Dright><TT>1258.7510&nbsp;&nbsp;</TT></TD>
    <TD align=3Dright><TT>1258.6894&nbsp;&nbsp;</TT></TD>
    <TD noWrap align=3Dright><TT>48.9&nbsp;</TT></TD>
    <TD align=3Dright><TT>350&nbsp;</TT></TD>
    <TD noWrap align=3Dright><TT>-&nbsp;</TT></TD>
    <TD align=3Dright><TT>359&nbsp;</TT></TD>
    <TD align=3Dright><TT>1&nbsp;&nbsp;</TT></TD>
    <TD noWrap align=3Dright><TT>---&nbsp;&nbsp;</TT></TD>
    <TD noWrap><TT>&nbsp;K.NHLNHLDKLR.L</TT></TD></TR>
  <TR>
    <TD align=3Dright>&nbsp;</TD>
    <TD align=3Dright><TT>1275.7427&nbsp;&nbsp;</TT></TD>
    <TD align=3Dright><TT>1274.7354&nbsp;&nbsp;</TT></TD>
    <TD align=3Dright><TT>1274.6839&nbsp;&nbsp;</TT></TD>
    <TD noWrap align=3Dright><TT>40.5&nbsp;</TT></TD>
    <TD align=3Dright><TT>425&nbsp;</TT></TD>
    <TD noWrap align=3Dright><TT>-&nbsp;</TT></TD>
    <TD align=3Dright><TT>435&nbsp;</TT></TD>
    <TD align=3Dright><TT>1&nbsp;&nbsp;</TT></TD>
    <TD noWrap align=3Dright><TT>---&nbsp;&nbsp;</TT></TD>
    <TD noWrap><TT>&nbsp;K.LAQGLMLRDMK.S</TT></TD></TR>
  <TR>
    <TD align=3Dright>&nbsp;</TD>
    <TD align=3Dright><TT>1292.7418&nbsp;&nbsp;</TT></TD>
    <TD align=3Dright><TT>1291.7346&nbsp;&nbsp;</TT></TD>
    <TD align=3Dright><TT>1291.7037&nbsp;&nbsp;</TT></TD>
    <TD noWrap align=3Dright><TT>23.9&nbsp;</TT></TD>
    <TD align=3Dright><TT>363&nbsp;</TT></TD>
    <TD noWrap align=3Dright><TT>-&nbsp;</TT></TD>
    <TD align=3Dright><TT>373&nbsp;</TT></TD>
    <TD align=3Dright><TT>1&nbsp;&nbsp;</TT></TD>
    <TD noWrap align=3Dright><TT>---&nbsp;&nbsp;</TT></TD>
    <TD noWrap><TT>&nbsp;R.FLRLGHYSATK.L</TT></TD></TR>
  <TR>
    <TD align=3Dright>&nbsp;</TD>
    <TD align=3Dright><TT>1435.8512&nbsp;&nbsp;</TT></TD>
    <TD align=3Dright><TT>1434.8439&nbsp;&nbsp;</TT></TD>
    <TD align=3Dright><TT>1434.7693&nbsp;&nbsp;</TT></TD>
    <TD noWrap align=3Dright><TT>52.0&nbsp;</TT></TD>
    <TD align=3Dright><TT>400&nbsp;</TT></TD>
    <TD noWrap align=3Dright><TT>-&nbsp;</TT></TD>
    <TD align=3Dright><TT>411&nbsp;</TT></TD>
    <TD align=3Dright><TT>1&nbsp;&nbsp;</TT></TD>
    <TD noWrap align=3Dright><TT>---&nbsp;&nbsp;</TT></TD>
    <TD noWrap><TT>&nbsp;K.SHKVLFPMSFVK.L + Oxidation (M)</TT></TD></TR>
  <TR>
    <TD align=3Dright>&nbsp;</TD>
    <TD align=3Dright><TT>1465.8201&nbsp;&nbsp;</TT></TD>
    <TD align=3Dright><TT>1464.8128&nbsp;&nbsp;</TT></TD>
    <TD align=3Dright><TT>1464.7208&nbsp;&nbsp;</TT></TD>
    <TD noWrap align=3Dright><TT>62.8&nbsp;</TT></TD>
    <TD align=3Dright><TT>302&nbsp;</TT></TD>
    <TD noWrap align=3Dright><TT>-&nbsp;</TT></TD>
    <TD align=3Dright><TT>314&nbsp;</TT></TD>
    <TD align=3Dright><TT>1&nbsp;&nbsp;</TT></TD>
    <TD noWrap align=3Dright><TT>---&nbsp;&nbsp;</TT></TD>
    <TD noWrap><TT>&nbsp;K.SYASPEAREQLSK.V</TT></TD></TR>
  <TR>
    <TD align=3Dright>&nbsp;</TD>
    <TD align=3Dright><TT>1476.7659&nbsp;&nbsp;</TT></TD>
    <TD align=3Dright><TT>1475.7586&nbsp;&nbsp;</TT></TD>
    <TD align=3Dright><TT>1475.7541&nbsp;&nbsp;</TT></TD>
    <TD noWrap align=3Dright><TT>3.03&nbsp;</TT></TD>
    <TD align=3Dright><TT>433&nbsp;</TT></TD>
    <TD noWrap align=3Dright><TT>-&nbsp;</TT></TD>
    <TD align=3Dright><TT>445&nbsp;</TT></TD>
    <TD align=3Dright><TT>1&nbsp;&nbsp;</TT></TD>
    <TD noWrap align=3Dright><TT>---&nbsp;&nbsp;</TT></TD>
    <TD noWrap><TT>&nbsp;R.DMKSLQELVIEAT.-</TT></TD></TR>
  <TR>
    <TD align=3Dright>&nbsp;</TD>
    <TD align=3Dright><TT>1492.7805&nbsp;&nbsp;</TT></TD>
    <TD align=3Dright><TT>1491.7733&nbsp;&nbsp;</TT></TD>
    <TD align=3Dright><TT>1491.7490&nbsp;&nbsp;</TT></TD>
    <TD noWrap align=3Dright><TT>16.2&nbsp;</TT></TD>
    <TD align=3Dright><TT>433&nbsp;</TT></TD>
    <TD noWrap align=3Dright><TT>-&nbsp;</TT></TD>
    <TD align=3Dright><TT>445&nbsp;</TT></TD>
    <TD align=3Dright><TT>1&nbsp;&nbsp;</TT></TD>
    <TD noWrap align=3Dright><TT>---&nbsp;&nbsp;</TT></TD>
    <TD noWrap><TT>&nbsp;R.DMKSLQELVIEAT.- + Oxidation =
(M)</TT></TD></TR>
  <TR>
    <TD align=3Dright>&nbsp;</TD>
    <TD align=3Dright><TT>1555.8232&nbsp;&nbsp;</TT></TD>
    <TD align=3Dright><TT>1554.8159&nbsp;&nbsp;</TT></TD>
    <TD align=3Dright><TT>1554.6660&nbsp;&nbsp;</TT></TD>
    <TD noWrap align=3Dright><TT>96.4&nbsp;</TT></TD>
    <TD align=3Dright><TT>1&nbsp;</TT></TD>
    <TD noWrap align=3Dright><TT>-&nbsp;</TT></TD>
    <TD align=3Dright><TT>12&nbsp;</TT></TD>
    <TD align=3Dright><TT>0&nbsp;&nbsp;</TT></TD>
    <TD noWrap align=3Dright><TT>---&nbsp;&nbsp;</TT></TD>
    <TD noWrap><TT>&nbsp;-.MYSHIDETWETK.Q + Oxidation (M)</TT></TD></TR>
  <TR>
    <TD align=3Dright>&nbsp;</TD>
    <TD align=3Dright><TT>2147.1852&nbsp;&nbsp;</TT></TD>
    <TD align=3Dright><TT>2146.1780&nbsp;&nbsp;</TT></TD>
    <TD align=3Dright><TT>2146.0688&nbsp;&nbsp;</TT></TD>
    <TD noWrap align=3Dright><TT>50.9&nbsp;</TT></TD>
    <TD align=3Dright><TT>141&nbsp;</TT></TD>
    <TD noWrap align=3Dright><TT>-&nbsp;</TT></TD>
    <TD align=3Dright><TT>159&nbsp;</TT></TD>
    <TD align=3Dright><TT>1&nbsp;&nbsp;</TT></TD>
    <TD noWrap align=3Dright><TT>---&nbsp;&nbsp;</TT></TD>
    <TD noWrap><TT>&nbsp;K.VNKSISLGLENNLDVDNMR.K + Oxidation =
(M)</TT></TD></TR>
  <TR>
    <TD align=3Dright>&nbsp;</TD>
    <TD align=3Dright><TT>2366.3507&nbsp;&nbsp;</TT></TD>
    <TD align=3Dright><TT>2365.3435&nbsp;&nbsp;</TT></TD>
    <TD align=3Dright><TT>2365.1154&nbsp;&nbsp;</TT></TD>
    <TD noWrap align=3Dright><TT>96.4&nbsp;</TT></TD>
    <TD align=3Dright><TT>338&nbsp;</TT></TD>
    <TD noWrap align=3Dright><TT>-&nbsp;</TT></TD>
    <TD align=3Dright><TT>357&nbsp;</TT></TD>
    <TD align=3Dright><TT>1&nbsp;&nbsp;</TT></TD>
    <TD noWrap align=3Dright><TT>---&nbsp;&nbsp;</TT></TD>
    <TD =
noWrap><TT>&nbsp;R.VLQLEDCSGMDKNHLNHLDK.L</TT></TD></TR></TBODY></TABLE>
<TABLE border=3D0 cellSpacing=3D0>
  <TBODY>
  <TR>
    <TD><TT>&nbsp;&nbsp;&nbsp;&nbsp;&nbsp;&nbsp;</TT></TD>
    <TD><TT><B>No match to: </B>800.4076, 815.5155, 842.5391, 856.5539,=20
      869.5203, 870.5706, 871.5748, 891.4673, 901.9091, 919.5282, =
927.5441,=20
      951.5399, 992.5982, 1039.6145, 1045.6190, 1055.5945, 1085.6349, =
1127.6793,=20
      1143.6669, 1145.6402, 1146.6500, 1161.6657, 1171.7027, 1173.6927,=20
      1177.6564, 1187.6960, 1215.7357, 1217.7152, 1229.8148, 1231.7190,=20
      1243.7277, 1254.7287, 1262.7121, 1287.7269, 1303.7819, 1305.7552,=20
      1319.7588, 1324.7455, 1347.8137, 1363.7820, 1375.7703, 1391.8328,=20
      1407.8146, 1409.7670, 1427.9072, 1447.7995, 1455.7869, 1478.8671,=20
      1480.8687, 1495.8144, 1523.8978, 1567.8878, 1601.8629, 1639.9651,=20
      1694.9119, 1753.9849, 1775.9784, 1790.9636, 1794.9337, 1865.4209,=20
      1901.1154, 1903.0883, 1917.1097, 1941.0096, 1944.9950, 1963.0095,=20
      1979.0193, 2136.2025, 2161.1942, 2211.1789, 2233.2018, 2249.1838,=20
      2437.3631, 2711.3762</TT></TD></TR></TBODY></TABLE><BR>
<TABLE border=3D0 cellSpacing=3D0>
  <TBODY>
  <TR>
    <TD><TT><B><A =
name=3DHit3>3.</A>&nbsp;&nbsp;&nbsp;&nbsp;</B></TT></TD>
    <TD noWrap><TT><A=20
      =
href=3D"http://www.matrixscience.com/cgi/protein_view.pl?file=3D../data/2=
0110926/FtoclzcSh.dat&amp;hit=3D3"=20
      =
target=3D_blank>gi|218186961</A>&nbsp;&nbsp;&nbsp;&nbsp;<B>Mass:</B>&nbsp=
;71097&nbsp;&nbsp;&nbsp;&nbsp;<B>Score:</B>&nbsp;66&nbsp;&nbsp;&nbsp;&nbs=
p;&nbsp;<B>Expect:</B>&nbsp;0.22&nbsp;&nbsp;<B>Matches:</B>&nbsp;18</TT><=
/TD></TR>
  <TR>
    <TD>&nbsp;</TD>
    <TD noWrap><TT>hypothetical protein OsI_38528 [Oryza sativa Indica=20
      Group]</TT></TD></TR></TBODY></TABLE>
<TABLE border=3D0 cellSpacing=3D0 cellPadding=3D0>
  <TBODY>
  <TR>
    <TD><TT>&nbsp;&nbsp;&nbsp;&nbsp;&nbsp;&nbsp;</TT></TD>
    <TD align=3Dright><TT><B>Observed&nbsp;&nbsp;</B></TT></TD>
    <TD noWrap align=3Dright><TT><B>Mr(expt)&nbsp;&nbsp;</B></TT></TD>
    <TD noWrap align=3Dright><TT><B>Mr(calc)&nbsp;&nbsp;</B></TT></TD>
    <TD align=3Dright><TT><B>&nbsp;ppm&nbsp;&nbsp;</B></TT></TD>
    <TD align=3Dright><TT><B>Start&nbsp;</B></TT></TD>
    <TD align=3Dright><TT><B>&nbsp;</B></TT></TD>
    <TD align=3Dright><TT><B>End&nbsp;</B></TT></TD>
    <TD align=3Dright><TT><B>Miss&nbsp;</B></TT></TD>
    <TD align=3Dright><TT><B>Ions&nbsp;</B></TT></TD>
    <TD><TT><B>&nbsp;Peptide</B></TT></TD></TR>
  <TR>
    <TD align=3Dright>&nbsp;</TD>
    <TD align=3Dright><TT>876.5033&nbsp;&nbsp;</TT></TD>
    <TD align=3Dright><TT>875.4960&nbsp;&nbsp;</TT></TD>
    <TD align=3Dright><TT>875.4501&nbsp;&nbsp;</TT></TD>
    <TD noWrap align=3Dright><TT>52.4&nbsp;</TT></TD>
    <TD align=3Dright><TT>540&nbsp;</TT></TD>
    <TD noWrap align=3Dright><TT>-&nbsp;</TT></TD>
    <TD align=3Dright><TT>547&nbsp;</TT></TD>
    <TD align=3Dright><TT>0&nbsp;&nbsp;</TT></TD>
    <TD noWrap align=3Dright><TT>---&nbsp;&nbsp;</TT></TD>
    <TD noWrap><TT>&nbsp;R.LGHYSATK.L</TT></TD></TR>
  <TR>
    <TD align=3Dright>&nbsp;</TD>
    <TD align=3Dright><TT>944.5502&nbsp;&nbsp;</TT></TD>
    <TD align=3Dright><TT>943.5429&nbsp;&nbsp;</TT></TD>
    <TD align=3Dright><TT>943.5199&nbsp;&nbsp;</TT></TD>
    <TD noWrap align=3Dright><TT>24.4&nbsp;</TT></TD>
    <TD align=3Dright><TT>565&nbsp;</TT></TD>
    <TD noWrap align=3Dright><TT>-&nbsp;</TT></TD>
    <TD align=3Dright><TT>573&nbsp;</TT></TD>
    <TD align=3Dright><TT>1&nbsp;&nbsp;</TT></TD>
    <TD noWrap align=3Dright><TT>---&nbsp;&nbsp;</TT></TD>
    <TD noWrap><TT>&nbsp;R.GARKPNSSK.S</TT></TD></TR>
  <TR>
    <TD align=3Dright>&nbsp;</TD>
    <TD align=3Dright><TT>990.5854&nbsp;&nbsp;</TT></TD>
    <TD align=3Dright><TT>989.5781&nbsp;&nbsp;</TT></TD>
    <TD align=3Dright><TT>989.5043&nbsp;&nbsp;</TT></TD>
    <TD noWrap align=3Dright><TT>74.7&nbsp;</TT></TD>
    <TD align=3Dright><TT>524&nbsp;</TT></TD>
    <TD noWrap align=3Dright><TT>-&nbsp;</TT></TD>
    <TD align=3Dright><TT>531&nbsp;</TT></TD>
    <TD align=3Dright><TT>0&nbsp;&nbsp;</TT></TD>
    <TD noWrap align=3Dright><TT>---&nbsp;&nbsp;</TT></TD>
    <TD noWrap><TT>&nbsp;K.NHLNHLDK.L</TT></TD></TR>
  <TR>
    <TD align=3Dright>&nbsp;</TD>
    <TD align=3Dright><TT>992.5982&nbsp;&nbsp;</TT></TD>
    <TD align=3Dright><TT>991.5909&nbsp;&nbsp;</TT></TD>
    <TD align=3Dright><TT>991.5008&nbsp;&nbsp;</TT></TD>
    <TD noWrap align=3Dright><TT>90.9&nbsp;</TT></TD>
    <TD align=3Dright><TT>76&nbsp;</TT></TD>
    <TD noWrap align=3Dright><TT>-&nbsp;</TT></TD>
    <TD align=3Dright><TT>83&nbsp;</TT></TD>
    <TD align=3Dright><TT>1&nbsp;&nbsp;</TT></TD>
    <TD noWrap align=3Dright><TT>---&nbsp;&nbsp;</TT></TD>
    <TD noWrap><TT>&nbsp;K.DIMDQVKK.V + Oxidation (M)</TT></TD></TR>
  <TR>
    <TD align=3Dright>&nbsp;</TD>
    <TD align=3Dright><TT>1083.6326&nbsp;&nbsp;</TT></TD>
    <TD align=3Dright><TT>1082.6253&nbsp;&nbsp;</TT></TD>
    <TD align=3Dright><TT>1082.5835&nbsp;&nbsp;</TT></TD>
    <TD noWrap align=3Dright><TT>38.6&nbsp;</TT></TD>
    <TD align=3Dright><TT>577&nbsp;</TT></TD>
    <TD noWrap align=3Dright><TT>-&nbsp;</TT></TD>
    <TD align=3Dright><TT>585&nbsp;</TT></TD>
    <TD align=3Dright><TT>0&nbsp;&nbsp;</TT></TD>
    <TD noWrap align=3Dright><TT>---&nbsp;&nbsp;</TT></TD>
    <TD noWrap><TT>&nbsp;K.VLFPMSFVK.L + Oxidation (M)</TT></TD></TR>
  <TR>
    <TD align=3Dright>&nbsp;</TD>
    <TD align=3Dright><TT>1085.6349&nbsp;&nbsp;</TT></TD>
    <TD align=3Dright><TT>1084.6276&nbsp;&nbsp;</TT></TD>
    <TD align=3Dright><TT>1084.6128&nbsp;&nbsp;</TT></TD>
    <TD noWrap align=3Dright><TT>13.6&nbsp;</TT></TD>
    <TD align=3Dright><TT>192&nbsp;</TT></TD>
    <TD noWrap align=3Dright><TT>-&nbsp;</TT></TD>
    <TD align=3Dright><TT>200&nbsp;</TT></TD>
    <TD align=3Dright><TT>0&nbsp;&nbsp;</TT></TD>
    <TD noWrap align=3Dright><TT>---&nbsp;&nbsp;</TT></TD>
    <TD noWrap><TT>&nbsp;K.NILLQLDEK.M</TT></TD></TR>
  <TR>
    <TD align=3Dright>&nbsp;</TD>
    <TD align=3Dright><TT>1129.6670&nbsp;&nbsp;</TT></TD>
    <TD align=3Dright><TT>1128.6598&nbsp;&nbsp;</TT></TD>
    <TD align=3Dright><TT>1128.6503&nbsp;&nbsp;</TT></TD>
    <TD noWrap align=3Dright><TT>8.43&nbsp;</TT></TD>
    <TD align=3Dright><TT>245&nbsp;</TT></TD>
    <TD noWrap align=3Dright><TT>-&nbsp;</TT></TD>
    <TD align=3Dright><TT>255&nbsp;</TT></TD>
    <TD align=3Dright><TT>1&nbsp;&nbsp;</TT></TD>
    <TD noWrap align=3Dright><TT>---&nbsp;&nbsp;</TT></TD>
    <TD noWrap><TT>&nbsp;K.LAVQDAKLGSK.I</TT></TD></TR>
  <TR>
    <TD align=3Dright>&nbsp;</TD>
    <TD align=3Dright><TT>1146.6500&nbsp;&nbsp;</TT></TD>
    <TD align=3Dright><TT>1145.6427&nbsp;&nbsp;</TT></TD>
    <TD align=3Dright><TT>1145.6305&nbsp;&nbsp;</TT></TD>
    <TD noWrap align=3Dright><TT>10.6&nbsp;</TT></TD>
    <TD align=3Dright><TT>66&nbsp;</TT></TD>
    <TD noWrap align=3Dright><TT>-&nbsp;</TT></TD>
    <TD align=3Dright><TT>75&nbsp;</TT></TD>
    <TD align=3Dright><TT>0&nbsp;&nbsp;</TT></TD>
    <TD noWrap align=3Dright><TT>---&nbsp;&nbsp;</TT></TD>
    <TD noWrap><TT>&nbsp;K.TNHQIHGVIK.D</TT></TD></TR>
  <TR>
    <TD align=3Dright>&nbsp;</TD>
    <TD align=3Dright><TT>1259.7582&nbsp;&nbsp;</TT></TD>
    <TD align=3Dright><TT>1258.7510&nbsp;&nbsp;</TT></TD>
    <TD align=3Dright><TT>1258.6894&nbsp;&nbsp;</TT></TD>
    <TD noWrap align=3Dright><TT>48.9&nbsp;</TT></TD>
    <TD align=3Dright><TT>524&nbsp;</TT></TD>
    <TD noWrap align=3Dright><TT>-&nbsp;</TT></TD>
    <TD align=3Dright><TT>533&nbsp;</TT></TD>
    <TD align=3Dright><TT>1&nbsp;&nbsp;</TT></TD>
    <TD noWrap align=3Dright><TT>---&nbsp;&nbsp;</TT></TD>
    <TD noWrap><TT>&nbsp;K.NHLNHLDKLR.L</TT></TD></TR>
  <TR>
    <TD align=3Dright>&nbsp;</TD>
    <TD align=3Dright><TT>1275.7427&nbsp;&nbsp;</TT></TD>
    <TD align=3Dright><TT>1274.7354&nbsp;&nbsp;</TT></TD>
    <TD align=3Dright><TT>1274.6839&nbsp;&nbsp;</TT></TD>
    <TD noWrap align=3Dright><TT>40.5&nbsp;</TT></TD>
    <TD align=3Dright><TT>599&nbsp;</TT></TD>
    <TD noWrap align=3Dright><TT>-&nbsp;</TT></TD>
    <TD align=3Dright><TT>609&nbsp;</TT></TD>
    <TD align=3Dright><TT>1&nbsp;&nbsp;</TT></TD>
    <TD noWrap align=3Dright><TT>---&nbsp;&nbsp;</TT></TD>
    <TD noWrap><TT>&nbsp;K.LAQGLMLRDMK.S</TT></TD></TR>
  <TR>
    <TD align=3Dright>&nbsp;</TD>
    <TD align=3Dright><TT>1292.7418&nbsp;&nbsp;</TT></TD>
    <TD align=3Dright><TT>1291.7346&nbsp;&nbsp;</TT></TD>
    <TD align=3Dright><TT>1291.7037&nbsp;&nbsp;</TT></TD>
    <TD noWrap align=3Dright><TT>23.9&nbsp;</TT></TD>
    <TD align=3Dright><TT>537&nbsp;</TT></TD>
    <TD noWrap align=3Dright><TT>-&nbsp;</TT></TD>
    <TD align=3Dright><TT>547&nbsp;</TT></TD>
    <TD align=3Dright><TT>1&nbsp;&nbsp;</TT></TD>
    <TD noWrap align=3Dright><TT>---&nbsp;&nbsp;</TT></TD>
    <TD noWrap><TT>&nbsp;R.FLRLGHYSATK.L</TT></TD></TR>
  <TR>
    <TD align=3Dright>&nbsp;</TD>
    <TD align=3Dright><TT>1435.8512&nbsp;&nbsp;</TT></TD>
    <TD align=3Dright><TT>1434.8439&nbsp;&nbsp;</TT></TD>
    <TD align=3Dright><TT>1434.7693&nbsp;&nbsp;</TT></TD>
    <TD noWrap align=3Dright><TT>52.0&nbsp;</TT></TD>
    <TD align=3Dright><TT>574&nbsp;</TT></TD>
    <TD noWrap align=3Dright><TT>-&nbsp;</TT></TD>
    <TD align=3Dright><TT>585&nbsp;</TT></TD>
    <TD align=3Dright><TT>1&nbsp;&nbsp;</TT></TD>
    <TD noWrap align=3Dright><TT>---&nbsp;&nbsp;</TT></TD>
    <TD noWrap><TT>&nbsp;K.SHKVLFPMSFVK.L + Oxidation (M)</TT></TD></TR>
  <TR>
    <TD align=3Dright>&nbsp;</TD>
    <TD align=3Dright><TT>1465.8201&nbsp;&nbsp;</TT></TD>
    <TD align=3Dright><TT>1464.8128&nbsp;&nbsp;</TT></TD>
    <TD align=3Dright><TT>1464.7208&nbsp;&nbsp;</TT></TD>
    <TD noWrap align=3Dright><TT>62.8&nbsp;</TT></TD>
    <TD align=3Dright><TT>502&nbsp;</TT></TD>
    <TD noWrap align=3Dright><TT>-&nbsp;</TT></TD>
    <TD align=3Dright><TT>514&nbsp;</TT></TD>
    <TD align=3Dright><TT>1&nbsp;&nbsp;</TT></TD>
    <TD noWrap align=3Dright><TT>---&nbsp;&nbsp;</TT></TD>
    <TD noWrap><TT>&nbsp;K.SYASPEAREQLSK.L</TT></TD></TR>
  <TR>
    <TD align=3Dright>&nbsp;</TD>
    <TD align=3Dright><TT>1476.7659&nbsp;&nbsp;</TT></TD>
    <TD align=3Dright><TT>1475.7586&nbsp;&nbsp;</TT></TD>
    <TD align=3Dright><TT>1475.7541&nbsp;&nbsp;</TT></TD>
    <TD noWrap align=3Dright><TT>3.03&nbsp;</TT></TD>
    <TD align=3Dright><TT>607&nbsp;</TT></TD>
    <TD noWrap align=3Dright><TT>-&nbsp;</TT></TD>
    <TD align=3Dright><TT>619&nbsp;</TT></TD>
    <TD align=3Dright><TT>1&nbsp;&nbsp;</TT></TD>
    <TD noWrap align=3Dright><TT>---&nbsp;&nbsp;</TT></TD>
    <TD noWrap><TT>&nbsp;R.DMKSLQELVIEAT.-</TT></TD></TR>
  <TR>
    <TD align=3Dright>&nbsp;</TD>
    <TD align=3Dright><TT>1492.7805&nbsp;&nbsp;</TT></TD>
    <TD align=3Dright><TT>1491.7733&nbsp;&nbsp;</TT></TD>
    <TD align=3Dright><TT>1491.7490&nbsp;&nbsp;</TT></TD>
    <TD noWrap align=3Dright><TT>16.2&nbsp;</TT></TD>
    <TD align=3Dright><TT>607&nbsp;</TT></TD>
    <TD noWrap align=3Dright><TT>-&nbsp;</TT></TD>
    <TD align=3Dright><TT>619&nbsp;</TT></TD>
    <TD align=3Dright><TT>1&nbsp;&nbsp;</TT></TD>
    <TD noWrap align=3Dright><TT>---&nbsp;&nbsp;</TT></TD>
    <TD noWrap><TT>&nbsp;R.DMKSLQELVIEAT.- + Oxidation =
(M)</TT></TD></TR>
  <TR>
    <TD align=3Dright>&nbsp;</TD>
    <TD align=3Dright><TT>1555.8232&nbsp;&nbsp;</TT></TD>
    <TD align=3Dright><TT>1554.8159&nbsp;&nbsp;</TT></TD>
    <TD align=3Dright><TT>1554.6660&nbsp;&nbsp;</TT></TD>
    <TD noWrap align=3Dright><TT>96.4&nbsp;</TT></TD>
    <TD align=3Dright><TT>201&nbsp;</TT></TD>
    <TD noWrap align=3Dright><TT>-&nbsp;</TT></TD>
    <TD align=3Dright><TT>212&nbsp;</TT></TD>
    <TD align=3Dright><TT>0&nbsp;&nbsp;</TT></TD>
    <TD noWrap align=3Dright><TT>---&nbsp;&nbsp;</TT></TD>
    <TD noWrap><TT>&nbsp;K.MYSHIDETWETK.Q + Oxidation (M)</TT></TD></TR>
  <TR>
    <TD align=3Dright>&nbsp;</TD>
    <TD align=3Dright><TT>1903.0883&nbsp;&nbsp;</TT></TD>
    <TD align=3Dright><TT>1902.0811&nbsp;&nbsp;</TT></TD>
    <TD align=3Dright><TT>1901.8968&nbsp;&nbsp;</TT></TD>
    <TD noWrap align=3Dright><TT>96.9&nbsp;</TT></TD>
    <TD align=3Dright><TT>29&nbsp;</TT></TD>
    <TD noWrap align=3Dright><TT>-&nbsp;</TT></TD>
    <TD align=3Dright><TT>44&nbsp;</TT></TD>
    <TD align=3Dright><TT>0&nbsp;&nbsp;</TT></TD>
    <TD noWrap align=3Dright><TT>---&nbsp;&nbsp;</TT></TD>
    <TD noWrap><TT>&nbsp;R.ELSYDIEDAIDTFMLK.C</TT></TD></TR>
  <TR>
    <TD align=3Dright>&nbsp;</TD>
    <TD align=3Dright><TT>2147.1852&nbsp;&nbsp;</TT></TD>
    <TD align=3Dright><TT>2146.1780&nbsp;&nbsp;</TT></TD>
    <TD align=3Dright><TT>2146.0688&nbsp;&nbsp;</TT></TD>
    <TD noWrap align=3Dright><TT>50.9&nbsp;</TT></TD>
    <TD align=3Dright><TT>341&nbsp;</TT></TD>
    <TD noWrap align=3Dright><TT>-&nbsp;</TT></TD>
    <TD align=3Dright><TT>359&nbsp;</TT></TD>
    <TD align=3Dright><TT>1&nbsp;&nbsp;</TT></TD>
    <TD noWrap align=3Dright><TT>---&nbsp;&nbsp;</TT></TD>
    <TD noWrap><TT>&nbsp;K.VNKSISLGLENNLDVDNMR.K + Oxidation=20
  (M)</TT></TD></TR></TBODY></TABLE>
<TABLE border=3D0 cellSpacing=3D0>
  <TBODY>
  <TR>
    <TD><TT>&nbsp;&nbsp;&nbsp;&nbsp;&nbsp;&nbsp;</TT></TD>
    <TD><TT><B>No match to: </B>800.4076, 815.5155, 842.5391, 856.5539,=20
      859.5235, 869.5203, 870.5706, 871.5748, 891.4673, 901.9091, =
919.5282,=20
      927.5441, 951.5399, 1039.6145, 1045.6190, 1055.5945, 1127.6793, =
1143.6669,=20
      1145.6402, 1161.6657, 1171.7027, 1173.6927, 1177.6564, 1187.6960,=20
      1215.7357, 1217.7152, 1229.8148, 1231.7190, 1243.7277, 1254.7287,=20
      1262.7121, 1287.7269, 1303.7819, 1305.7552, 1319.7588, 1324.7455,=20
      1347.8137, 1363.7820, 1375.7703, 1391.8328, 1407.8146, 1409.7670,=20
      1427.9072, 1447.7995, 1455.7869, 1478.8671, 1480.8687, 1495.8144,=20
      1523.8978, 1567.8878, 1601.8629, 1639.9651, 1694.9119, 1753.9849,=20
      1775.9784, 1790.9636, 1794.9337, 1865.4209, 1901.1154, 1917.1097,=20
      1941.0096, 1944.9950, 1963.0095, 1979.0193, 2136.2025, 2161.1942,=20
      2211.1789, 2233.2018, 2249.1838, 2366.3507, 2437.3631,=20
  2711.3762</TT></TD></TR></TBODY></TABLE><BR>
<TABLE border=3D0 cellSpacing=3D0>
  <TBODY>
  <TR>
    <TD><TT><B><A =
name=3DHit4>4.</A>&nbsp;&nbsp;&nbsp;&nbsp;</B></TT></TD>
    <TD noWrap><TT><A=20
      =
href=3D"http://www.matrixscience.com/cgi/protein_view.pl?file=3D../data/2=
0110926/FtoclzcSh.dat&amp;hit=3D4"=20
      =
target=3D_blank>gi|125579678</A>&nbsp;&nbsp;&nbsp;&nbsp;<B>Mass:</B>&nbsp=
;73798&nbsp;&nbsp;&nbsp;&nbsp;<B>Score:</B>&nbsp;66&nbsp;&nbsp;&nbsp;&nbs=
p;&nbsp;<B>Expect:</B>&nbsp;0.23&nbsp;&nbsp;<B>Matches:</B>&nbsp;20</TT><=
/TD></TR>
  <TR>
    <TD>&nbsp;</TD>
    <TD noWrap><TT>hypothetical protein OsJ_36450 [Oryza sativa Japonica =

      Group]</TT></TD></TR></TBODY></TABLE>
<TABLE border=3D0 cellSpacing=3D0 cellPadding=3D0>
  <TBODY>
  <TR>
    <TD><TT>&nbsp;&nbsp;&nbsp;&nbsp;&nbsp;&nbsp;</TT></TD>
    <TD align=3Dright><TT><B>Observed&nbsp;&nbsp;</B></TT></TD>
    <TD noWrap align=3Dright><TT><B>Mr(expt)&nbsp;&nbsp;</B></TT></TD>
    <TD noWrap align=3Dright><TT><B>Mr(calc)&nbsp;&nbsp;</B></TT></TD>
    <TD align=3Dright><TT><B>&nbsp;ppm&nbsp;&nbsp;</B></TT></TD>
    <TD align=3Dright><TT><B>Start&nbsp;</B></TT></TD>
    <TD align=3Dright><TT><B>&nbsp;</B></TT></TD>
    <TD align=3Dright><TT><B>End&nbsp;</B></TT></TD>
    <TD align=3Dright><TT><B>Miss&nbsp;</B></TT></TD>
    <TD align=3Dright><TT><B>Ions&nbsp;</B></TT></TD>
    <TD><TT><B>&nbsp;Peptide</B></TT></TD></TR>
  <TR>
    <TD align=3Dright>&nbsp;</TD>
    <TD align=3Dright><TT>871.5748&nbsp;&nbsp;</TT></TD>
    <TD align=3Dright><TT>870.5675&nbsp;&nbsp;</TT></TD>
    <TD align=3Dright><TT>870.5651&nbsp;&nbsp;</TT></TD>
    <TD noWrap align=3Dright><TT>2.78&nbsp;</TT></TD>
    <TD align=3Dright><TT>622&nbsp;</TT></TD>
    <TD noWrap align=3Dright><TT>-&nbsp;</TT></TD>
    <TD align=3Dright><TT>628&nbsp;</TT></TD>
    <TD align=3Dright><TT>1&nbsp;&nbsp;</TT></TD>
    <TD noWrap align=3Dright><TT>---&nbsp;&nbsp;</TT></TD>
    <TD noWrap><TT>&nbsp;R.TILIKQR.S</TT></TD></TR>
  <TR>
    <TD align=3Dright>&nbsp;</TD>
    <TD align=3Dright><TT>944.5502&nbsp;&nbsp;</TT></TD>
    <TD align=3Dright><TT>943.5429&nbsp;&nbsp;</TT></TD>
    <TD align=3Dright><TT>943.5815&nbsp;&nbsp;</TT></TD>
    <TD noWrap align=3Dright><TT>-40.85&nbsp;</TT></TD>
    <TD align=3Dright><TT>298&nbsp;</TT></TD>
    <TD noWrap align=3Dright><TT>-&nbsp;</TT></TD>
    <TD align=3Dright><TT>305&nbsp;</TT></TD>
    <TD align=3Dright><TT>1&nbsp;&nbsp;</TT></TD>
    <TD noWrap align=3Dright><TT>---&nbsp;&nbsp;</TT></TD>
    <TD noWrap><TT>&nbsp;K.IIVTTRNK.V</TT></TD></TR>
  <TR>
    <TD align=3Dright>&nbsp;</TD>
    <TD align=3Dright><TT>990.5854&nbsp;&nbsp;</TT></TD>
    <TD align=3Dright><TT>989.5781&nbsp;&nbsp;</TT></TD>
    <TD align=3Dright><TT>989.5043&nbsp;&nbsp;</TT></TD>
    <TD noWrap align=3Dright><TT>74.7&nbsp;</TT></TD>
    <TD align=3Dright><TT>498&nbsp;</TT></TD>
    <TD noWrap align=3Dright><TT>-&nbsp;</TT></TD>
    <TD align=3Dright><TT>505&nbsp;</TT></TD>
    <TD align=3Dright><TT>0&nbsp;&nbsp;</TT></TD>
    <TD noWrap align=3Dright><TT>---&nbsp;&nbsp;</TT></TD>
    <TD noWrap><TT>&nbsp;K.NHLNHLDK.L</TT></TD></TR>
  <TR>
    <TD align=3Dright>&nbsp;</TD>
    <TD align=3Dright><TT>992.5982&nbsp;&nbsp;</TT></TD>
    <TD align=3Dright><TT>991.5909&nbsp;&nbsp;</TT></TD>
    <TD align=3Dright><TT>991.5008&nbsp;&nbsp;</TT></TD>
    <TD noWrap align=3Dright><TT>90.9&nbsp;</TT></TD>
    <TD align=3Dright><TT>118&nbsp;</TT></TD>
    <TD noWrap align=3Dright><TT>-&nbsp;</TT></TD>
    <TD align=3Dright><TT>125&nbsp;</TT></TD>
    <TD align=3Dright><TT>1&nbsp;&nbsp;</TT></TD>
    <TD noWrap align=3Dright><TT>---&nbsp;&nbsp;</TT></TD>
    <TD noWrap><TT>&nbsp;K.DIMDQVKK.V + Oxidation (M)</TT></TD></TR>
  <TR>
    <TD align=3Dright>&nbsp;</TD>
    <TD align=3Dright><TT>1039.6145&nbsp;&nbsp;</TT></TD>
    <TD align=3Dright><TT>1038.6072&nbsp;&nbsp;</TT></TD>
    <TD align=3Dright><TT>1038.5572&nbsp;&nbsp;</TT></TD>
    <TD noWrap align=3Dright><TT>48.1&nbsp;</TT></TD>
    <TD align=3Dright><TT>551&nbsp;</TT></TD>
    <TD noWrap align=3Dright><TT>-&nbsp;</TT></TD>
    <TD align=3Dright><TT>559&nbsp;</TT></TD>
    <TD align=3Dright><TT>0&nbsp;&nbsp;</TT></TD>
    <TD noWrap align=3Dright><TT>---&nbsp;&nbsp;</TT></TD>
    <TD noWrap><TT>&nbsp;K.VLFPMSFAK.L</TT></TD></TR>
  <TR>
    <TD align=3Dright>&nbsp;</TD>
    <TD align=3Dright><TT>1045.6190&nbsp;&nbsp;</TT></TD>
    <TD align=3Dright><TT>1044.6117&nbsp;&nbsp;</TT></TD>
    <TD align=3Dright><TT>1044.5716&nbsp;&nbsp;</TT></TD>
    <TD noWrap align=3Dright><TT>38.4&nbsp;</TT></TD>
    <TD align=3Dright><TT>542&nbsp;</TT></TD>
    <TD noWrap align=3Dright><TT>-&nbsp;</TT></TD>
    <TD align=3Dright><TT>550&nbsp;</TT></TD>
    <TD align=3Dright><TT>1&nbsp;&nbsp;</TT></TD>
    <TD noWrap align=3Dright><TT>---&nbsp;&nbsp;</TT></TD>
    <TD noWrap><TT>&nbsp;R.KPSSFKSHK.V</TT></TD></TR>
  <TR>
    <TD align=3Dright>&nbsp;</TD>
    <TD align=3Dright><TT>1055.5945&nbsp;&nbsp;</TT></TD>
    <TD align=3Dright><TT>1054.5872&nbsp;&nbsp;</TT></TD>
    <TD align=3Dright><TT>1054.5521&nbsp;&nbsp;</TT></TD>
    <TD noWrap align=3Dright><TT>33.3&nbsp;</TT></TD>
    <TD align=3Dright><TT>551&nbsp;</TT></TD>
    <TD noWrap align=3Dright><TT>-&nbsp;</TT></TD>
    <TD align=3Dright><TT>559&nbsp;</TT></TD>
    <TD align=3Dright><TT>0&nbsp;&nbsp;</TT></TD>
    <TD noWrap align=3Dright><TT>---&nbsp;&nbsp;</TT></TD>
    <TD noWrap><TT>&nbsp;K.VLFPMSFAK.L + Oxidation (M)</TT></TD></TR>
  <TR>
    <TD align=3Dright>&nbsp;</TD>
    <TD align=3Dright><TT>1085.6349&nbsp;&nbsp;</TT></TD>
    <TD align=3Dright><TT>1084.6276&nbsp;&nbsp;</TT></TD>
    <TD align=3Dright><TT>1084.6128&nbsp;&nbsp;</TT></TD>
    <TD noWrap align=3Dright><TT>13.6&nbsp;</TT></TD>
    <TD align=3Dright><TT>234&nbsp;</TT></TD>
    <TD noWrap align=3Dright><TT>-&nbsp;</TT></TD>
    <TD align=3Dright><TT>242&nbsp;</TT></TD>
    <TD align=3Dright><TT>0&nbsp;&nbsp;</TT></TD>
    <TD noWrap align=3Dright><TT>---&nbsp;&nbsp;</TT></TD>
    <TD noWrap><TT>&nbsp;K.NILLQLDEK.M</TT></TD></TR>
  <TR>
    <TD align=3Dright>&nbsp;</TD>
    <TD align=3Dright><TT>1129.6670&nbsp;&nbsp;</TT></TD>
    <TD align=3Dright><TT>1128.6598&nbsp;&nbsp;</TT></TD>
    <TD align=3Dright><TT>1128.6503&nbsp;&nbsp;</TT></TD>
    <TD noWrap align=3Dright><TT>8.43&nbsp;</TT></TD>
    <TD align=3Dright><TT>287&nbsp;</TT></TD>
    <TD noWrap align=3Dright><TT>-&nbsp;</TT></TD>
    <TD align=3Dright><TT>297&nbsp;</TT></TD>
    <TD align=3Dright><TT>1&nbsp;&nbsp;</TT></TD>
    <TD noWrap align=3Dright><TT>---&nbsp;&nbsp;</TT></TD>
    <TD noWrap><TT>&nbsp;K.LAVQDAKLGSK.I</TT></TD></TR>
  <TR>
    <TD align=3Dright>&nbsp;</TD>
    <TD align=3Dright><TT>1146.6500&nbsp;&nbsp;</TT></TD>
    <TD align=3Dright><TT>1145.6427&nbsp;&nbsp;</TT></TD>
    <TD align=3Dright><TT>1145.6305&nbsp;&nbsp;</TT></TD>
    <TD noWrap align=3Dright><TT>10.6&nbsp;</TT></TD>
    <TD align=3Dright><TT>108&nbsp;</TT></TD>
    <TD noWrap align=3Dright><TT>-&nbsp;</TT></TD>
    <TD align=3Dright><TT>117&nbsp;</TT></TD>
    <TD align=3Dright><TT>0&nbsp;&nbsp;</TT></TD>
    <TD noWrap align=3Dright><TT>---&nbsp;&nbsp;</TT></TD>
    <TD noWrap><TT>&nbsp;K.TNHQIHGVIK.D</TT></TD></TR>
  <TR>
    <TD align=3Dright>&nbsp;</TD>
    <TD align=3Dright><TT>1324.7455&nbsp;&nbsp;</TT></TD>
    <TD align=3Dright><TT>1323.7382&nbsp;&nbsp;</TT></TD>
    <TD align=3Dright><TT>1323.7373&nbsp;&nbsp;</TT></TD>
    <TD noWrap align=3Dright><TT>0.67&nbsp;</TT></TD>
    <TD align=3Dright><TT>551&nbsp;</TT></TD>
    <TD noWrap align=3Dright><TT>-&nbsp;</TT></TD>
    <TD align=3Dright><TT>561&nbsp;</TT></TD>
    <TD align=3Dright><TT>1&nbsp;&nbsp;</TT></TD>
    <TD noWrap align=3Dright><TT>---&nbsp;&nbsp;</TT></TD>
    <TD noWrap><TT>&nbsp;K.VLFPMSFAKLR.K + Oxidation (M)</TT></TD></TR>
  <TR>
    <TD align=3Dright>&nbsp;</TD>
    <TD align=3Dright><TT>1391.8328&nbsp;&nbsp;</TT></TD>
    <TD align=3Dright><TT>1390.8255&nbsp;&nbsp;</TT></TD>
    <TD align=3Dright><TT>1390.7431&nbsp;&nbsp;</TT></TD>
    <TD noWrap align=3Dright><TT>59.3&nbsp;</TT></TD>
    <TD align=3Dright><TT>548&nbsp;</TT></TD>
    <TD noWrap align=3Dright><TT>-&nbsp;</TT></TD>
    <TD align=3Dright><TT>559&nbsp;</TT></TD>
    <TD align=3Dright><TT>1&nbsp;&nbsp;</TT></TD>
    <TD noWrap align=3Dright><TT>---&nbsp;&nbsp;</TT></TD>
    <TD noWrap><TT>&nbsp;K.SHKVLFPMSFAK.L</TT></TD></TR>
  <TR>
    <TD align=3Dright>&nbsp;</TD>
    <TD align=3Dright><TT>1407.8146&nbsp;&nbsp;</TT></TD>
    <TD align=3Dright><TT>1406.8073&nbsp;&nbsp;</TT></TD>
    <TD align=3Dright><TT>1406.7380&nbsp;&nbsp;</TT></TD>
    <TD noWrap align=3Dright><TT>49.2&nbsp;</TT></TD>
    <TD align=3Dright><TT>548&nbsp;</TT></TD>
    <TD noWrap align=3Dright><TT>-&nbsp;</TT></TD>
    <TD align=3Dright><TT>559&nbsp;</TT></TD>
    <TD align=3Dright><TT>1&nbsp;&nbsp;</TT></TD>
    <TD noWrap align=3Dright><TT>---&nbsp;&nbsp;</TT></TD>
    <TD noWrap><TT>&nbsp;K.SHKVLFPMSFAK.L + Oxidation (M)</TT></TD></TR>
  <TR>
    <TD align=3Dright>&nbsp;</TD>
    <TD align=3Dright><TT>1435.8512&nbsp;&nbsp;</TT></TD>
    <TD align=3Dright><TT>1434.8439&nbsp;&nbsp;</TT></TD>
    <TD align=3Dright><TT>1434.7574&nbsp;&nbsp;</TT></TD>
    <TD noWrap align=3Dright><TT>60.3&nbsp;</TT></TD>
    <TD align=3Dright><TT>571&nbsp;</TT></TD>
    <TD noWrap align=3Dright><TT>-&nbsp;</TT></TD>
    <TD align=3Dright><TT>583&nbsp;</TT></TD>
    <TD align=3Dright><TT>1&nbsp;&nbsp;</TT></TD>
    <TD noWrap align=3Dright><TT>---&nbsp;&nbsp;</TT></TD>
    <TD noWrap><TT>&nbsp;R.VKLAQGLMLGDMK.S + 2 Oxidation =
(M)</TT></TD></TR>
  <TR>
    <TD align=3Dright>&nbsp;</TD>
    <TD align=3Dright><TT>1555.8232&nbsp;&nbsp;</TT></TD>
    <TD align=3Dright><TT>1554.8159&nbsp;&nbsp;</TT></TD>
    <TD align=3Dright><TT>1554.6660&nbsp;&nbsp;</TT></TD>
    <TD noWrap align=3Dright><TT>96.4&nbsp;</TT></TD>
    <TD align=3Dright><TT>243&nbsp;</TT></TD>
    <TD noWrap align=3Dright><TT>-&nbsp;</TT></TD>
    <TD align=3Dright><TT>254&nbsp;</TT></TD>
    <TD align=3Dright><TT>0&nbsp;&nbsp;</TT></TD>
    <TD noWrap align=3Dright><TT>---&nbsp;&nbsp;</TT></TD>
    <TD noWrap><TT>&nbsp;K.MYSHIDETWETK.Q + Oxidation (M)</TT></TD></TR>
  <TR>
    <TD align=3Dright>&nbsp;</TD>
    <TD align=3Dright><TT>1903.0883&nbsp;&nbsp;</TT></TD>
    <TD align=3Dright><TT>1902.0811&nbsp;&nbsp;</TT></TD>
    <TD align=3Dright><TT>1901.8968&nbsp;&nbsp;</TT></TD>
    <TD noWrap align=3Dright><TT>96.9&nbsp;</TT></TD>
    <TD align=3Dright><TT>71&nbsp;</TT></TD>
    <TD noWrap align=3Dright><TT>-&nbsp;</TT></TD>
    <TD align=3Dright><TT>86&nbsp;</TT></TD>
    <TD align=3Dright><TT>0&nbsp;&nbsp;</TT></TD>
    <TD noWrap align=3Dright><TT>---&nbsp;&nbsp;</TT></TD>
    <TD noWrap><TT>&nbsp;R.ELSYDIEDAIDTFMLK.C</TT></TD></TR>
  <TR>
    <TD align=3Dright>&nbsp;</TD>
    <TD align=3Dright><TT>1941.0096&nbsp;&nbsp;</TT></TD>
    <TD align=3Dright><TT>1940.0023&nbsp;&nbsp;</TT></TD>
    <TD align=3Dright><TT>1939.9924&nbsp;&nbsp;</TT></TD>
    <TD noWrap align=3Dright><TT>5.09&nbsp;</TT></TD>
    <TD align=3Dright><TT>417&nbsp;</TT></TD>
    <TD noWrap align=3Dright><TT>-&nbsp;</TT></TD>
    <TD align=3Dright><TT>432&nbsp;</TT></TD>
    <TD align=3Dright><TT>1&nbsp;&nbsp;</TT></TD>
    <TD noWrap align=3Dright><TT>---&nbsp;&nbsp;</TT></TD>
    <TD noWrap><TT>&nbsp;K.TCLLSLSKYTEDELIR.K</TT></TD></TR>
  <TR>
    <TD align=3Dright>&nbsp;</TD>
    <TD align=3Dright><TT>1963.0095&nbsp;&nbsp;</TT></TD>
    <TD align=3Dright><TT>1962.0022&nbsp;&nbsp;</TT></TD>
    <TD align=3Dright><TT>1961.9040&nbsp;&nbsp;</TT></TD>
    <TD noWrap align=3Dright><TT>50.0&nbsp;</TT></TD>
    <TD align=3Dright><TT>472&nbsp;</TT></TD>
    <TD noWrap align=3Dright><TT>-&nbsp;</TT></TD>
    <TD align=3Dright><TT>488&nbsp;</TT></TD>
    <TD align=3Dright><TT>0&nbsp;&nbsp;</TT></TD>
    <TD noWrap align=3Dright><TT>---&nbsp;&nbsp;</TT></TD>
    <TD noWrap><TT>&nbsp;R.SLIQPMSENTLWDEDGK.L</TT></TD></TR>
  <TR>
    <TD align=3Dright>&nbsp;</TD>
    <TD align=3Dright><TT>1979.0193&nbsp;&nbsp;</TT></TD>
    <TD align=3Dright><TT>1978.0120&nbsp;&nbsp;</TT></TD>
    <TD align=3Dright><TT>1977.8990&nbsp;&nbsp;</TT></TD>
    <TD noWrap align=3Dright><TT>57.2&nbsp;</TT></TD>
    <TD align=3Dright><TT>472&nbsp;</TT></TD>
    <TD noWrap align=3Dright><TT>-&nbsp;</TT></TD>
    <TD align=3Dright><TT>488&nbsp;</TT></TD>
    <TD align=3Dright><TT>0&nbsp;&nbsp;</TT></TD>
    <TD noWrap align=3Dright><TT>---&nbsp;&nbsp;</TT></TD>
    <TD noWrap><TT>&nbsp;R.SLIQPMSENTLWDEDGK.L + Oxidation =
(M)</TT></TD></TR>
  <TR>
    <TD align=3Dright>&nbsp;</TD>
    <TD align=3Dright><TT>2147.1852&nbsp;&nbsp;</TT></TD>
    <TD align=3Dright><TT>2146.1780&nbsp;&nbsp;</TT></TD>
    <TD align=3Dright><TT>2146.0688&nbsp;&nbsp;</TT></TD>
    <TD noWrap align=3Dright><TT>50.9&nbsp;</TT></TD>
    <TD align=3Dright><TT>383&nbsp;</TT></TD>
    <TD noWrap align=3Dright><TT>-&nbsp;</TT></TD>
    <TD align=3Dright><TT>401&nbsp;</TT></TD>
    <TD align=3Dright><TT>1&nbsp;&nbsp;</TT></TD>
    <TD noWrap align=3Dright><TT>---&nbsp;&nbsp;</TT></TD>
    <TD noWrap><TT>&nbsp;K.VNKSISLGLENNLDVDNMR.K + Oxidation=20
  (M)</TT></TD></TR></TBODY></TABLE>
<TABLE border=3D0 cellSpacing=3D0>
  <TBODY>
  <TR>
    <TD><TT>&nbsp;&nbsp;&nbsp;&nbsp;&nbsp;&nbsp;</TT></TD>
    <TD><TT><B>No match to: </B>800.4076, 815.5155, 842.5391, 856.5539,=20
      859.5235, 869.5203, 870.5706, 876.5033, 891.4673, 901.9091, =
919.5282,=20
      927.5441, 951.5399, 1083.6326, 1127.6793, 1143.6669, 1145.6402, =
1161.6657,=20
      1171.7027, 1173.6927, 1177.6564, 1187.6960, 1215.7357, 1217.7152,=20
      1229.8148, 1231.7190, 1243.7277, 1254.7287, 1259.7582, 1262.7121,=20
      1275.7427, 1287.7269, 1292.7418, 1303.7819, 1305.7552, 1319.7588,=20
      1347.8137, 1363.7820, 1375.7703, 1409.7670, 1427.9072, 1447.7995,=20
      1455.7869, 1465.8201, 1476.7659, 1478.8671, 1480.8687, 1492.7805,=20
      1495.8144, 1523.8978, 1567.8878, 1601.8629, 1639.9651, 1694.9119,=20
      1753.9849, 1775.9784, 1790.9636, 1794.9337, 1865.4209, 1901.1154,=20
      1917.1097, 1944.9950, 2136.2025, 2161.1942, 2211.1789, 2233.2018,=20
      2249.1838, 2366.3507, 2437.3631, =
2711.3762</TT></TD></TR></TBODY></TABLE><BR>
<TABLE border=3D0 cellSpacing=3D0>
  <TBODY>
  <TR>
    <TD><TT><B><A =
name=3DHit5>5.</A>&nbsp;&nbsp;&nbsp;&nbsp;</B></TT></TD>
    <TD noWrap><TT><A=20
      =
href=3D"http://www.matrixscience.com/cgi/protein_view.pl?file=3D../data/2=
0110926/FtoclzcSh.dat&amp;hit=3D5"=20
      =
target=3D_blank>gi|2499465</A>&nbsp;&nbsp;&nbsp;&nbsp;<B>Mass:</B>&nbsp;1=
09810&nbsp;&nbsp;&nbsp;<B>Score:</B>&nbsp;63&nbsp;&nbsp;&nbsp;&nbsp;&nbsp=
;<B>Expect:</B>&nbsp;0.48&nbsp;&nbsp;<B>Matches:</B>&nbsp;19</TT></TD></T=
R>
  <TR>
    <TD>&nbsp;</TD>
    <TD noWrap><TT>RecName: Full=3DPhosphoenolpyruvate carboxylase; =
Short=3DPEPC;=20
      Short=3DPEPCase</TT></TD></TR></TBODY></TABLE>
<TABLE border=3D0 cellSpacing=3D0 cellPadding=3D0>
  <TBODY>
  <TR>
    <TD><TT>&nbsp;&nbsp;&nbsp;&nbsp;&nbsp;&nbsp;</TT></TD>
    <TD align=3Dright><TT><B>Observed&nbsp;&nbsp;</B></TT></TD>
    <TD noWrap align=3Dright><TT><B>Mr(expt)&nbsp;&nbsp;</B></TT></TD>
    <TD noWrap align=3Dright><TT><B>Mr(calc)&nbsp;&nbsp;</B></TT></TD>
    <TD align=3Dright><TT><B>&nbsp;ppm&nbsp;&nbsp;</B></TT></TD>
    <TD align=3Dright><TT><B>Start&nbsp;</B></TT></TD>
    <TD align=3Dright><TT><B>&nbsp;</B></TT></TD>
    <TD align=3Dright><TT><B>End&nbsp;</B></TT></TD>
    <TD align=3Dright><TT><B>Miss&nbsp;</B></TT></TD>
    <TD align=3Dright><TT><B>Ions&nbsp;</B></TT></TD>
    <TD><TT><B>&nbsp;Peptide</B></TT></TD></TR>
  <TR>
    <TD align=3Dright>&nbsp;</TD>
    <TD align=3Dright><TT>815.5155&nbsp;&nbsp;</TT></TD>
    <TD align=3Dright><TT>814.5082&nbsp;&nbsp;</TT></TD>
    <TD align=3Dright><TT>814.4297&nbsp;&nbsp;</TT></TD>
    <TD noWrap align=3Dright><TT>96.4&nbsp;</TT></TD>
    <TD align=3Dright><TT>264&nbsp;</TT></TD>
    <TD noWrap align=3Dright><TT>-&nbsp;</TT></TD>
    <TD align=3Dright><TT>270&nbsp;</TT></TD>
    <TD align=3Dright><TT>0&nbsp;&nbsp;</TT></TD>
    <TD noWrap align=3Dright><TT>---&nbsp;&nbsp;</TT></TD>
    <TD noWrap><TT>&nbsp;K.NIGINER.V</TT></TD></TR>
  <TR>
    <TD align=3Dright>&nbsp;</TD>
    <TD align=3Dright><TT>927.5441&nbsp;&nbsp;</TT></TD>
    <TD align=3Dright><TT>926.5369&nbsp;&nbsp;</TT></TD>
    <TD align=3Dright><TT>926.5185&nbsp;&nbsp;</TT></TD>
    <TD noWrap align=3Dright><TT>19.8&nbsp;</TT></TD>
    <TD align=3Dright><TT>724&nbsp;</TT></TD>
    <TD noWrap align=3Dright><TT>-&nbsp;</TT></TD>
    <TD align=3Dright><TT>731&nbsp;</TT></TD>
    <TD align=3Dright><TT>0&nbsp;&nbsp;</TT></TD>
    <TD noWrap align=3Dright><TT>---&nbsp;&nbsp;</TT></TD>
    <TD noWrap><TT>&nbsp;R.SVVLQEPR.F</TT></TD></TR>
  <TR>
    <TD align=3Dright>&nbsp;</TD>
    <TD align=3Dright><TT>1045.6190&nbsp;&nbsp;</TT></TD>
    <TD align=3Dright><TT>1044.6117&nbsp;&nbsp;</TT></TD>
    <TD align=3Dright><TT>1044.6001&nbsp;&nbsp;</TT></TD>
    <TD noWrap align=3Dright><TT>11.1&nbsp;</TT></TD>
    <TD align=3Dright><TT>799&nbsp;</TT></TD>
    <TD noWrap align=3Dright><TT>-&nbsp;</TT></TD>
    <TD align=3Dright><TT>807&nbsp;</TT></TD>
    <TD align=3Dright><TT>1&nbsp;&nbsp;</TT></TD>
    <TD noWrap align=3Dright><TT>---&nbsp;&nbsp;</TT></TD>
    <TD noWrap><TT>&nbsp;K.DIKNLAMLK.D</TT></TD></TR>
  <TR>
    <TD align=3Dright>&nbsp;</TD>
    <TD align=3Dright><TT>1085.6349&nbsp;&nbsp;</TT></TD>
    <TD align=3Dright><TT>1084.6276&nbsp;&nbsp;</TT></TD>
    <TD align=3Dright><TT>1084.5553&nbsp;&nbsp;</TT></TD>
    <TD noWrap align=3Dright><TT>66.7&nbsp;</TT></TD>
    <TD align=3Dright><TT>358&nbsp;</TT></TD>
    <TD noWrap align=3Dright><TT>-&nbsp;</TT></TD>
    <TD align=3Dright><TT>366&nbsp;</TT></TD>
    <TD align=3Dright><TT>0&nbsp;&nbsp;</TT></TD>
    <TD noWrap align=3Dright><TT>---&nbsp;&nbsp;</TT></TD>
    <TD noWrap><TT>&nbsp;K<U>.</U>QIPLSEPYR.V + Gln-&gt;pyro-Glu (N-term =

      Q)</TT></TD></TR>
  <TR>
    <TD align=3Dright>&nbsp;</TD>
    <TD align=3Dright><TT>1129.6670&nbsp;&nbsp;</TT></TD>
    <TD align=3Dright><TT>1128.6598&nbsp;&nbsp;</TT></TD>
    <TD align=3Dright><TT>1128.6186&nbsp;&nbsp;</TT></TD>
    <TD noWrap align=3Dright><TT>36.5&nbsp;</TT></TD>
    <TD align=3Dright><TT>748&nbsp;</TT></TD>
    <TD noWrap align=3Dright><TT>-&nbsp;</TT></TD>
    <TD align=3Dright><TT>757&nbsp;</TT></TD>
    <TD align=3Dright><TT>1&nbsp;&nbsp;</TT></TD>
    <TD noWrap align=3Dright><TT>---&nbsp;&nbsp;</TT></TD>
    <TD noWrap><TT>&nbsp;R.MNIGSRPAKR.K</TT></TD></TR>
  <TR>
    <TD align=3Dright>&nbsp;</TD>
    <TD align=3Dright><TT>1145.6402&nbsp;&nbsp;</TT></TD>
    <TD align=3Dright><TT>1144.6329&nbsp;&nbsp;</TT></TD>
    <TD align=3Dright><TT>1144.6135&nbsp;&nbsp;</TT></TD>
    <TD noWrap align=3Dright><TT>17.0&nbsp;</TT></TD>
    <TD align=3Dright><TT>748&nbsp;</TT></TD>
    <TD noWrap align=3Dright><TT>-&nbsp;</TT></TD>
    <TD align=3Dright><TT>757&nbsp;</TT></TD>
    <TD align=3Dright><TT>1&nbsp;&nbsp;</TT></TD>
    <TD noWrap align=3Dright><TT>---&nbsp;&nbsp;</TT></TD>
    <TD noWrap><TT>&nbsp;R.MNIGSRPAKR.K + Oxidation (M)</TT></TD></TR>
  <TR>
    <TD align=3Dright>&nbsp;</TD>
    <TD align=3Dright><TT>1146.6500&nbsp;&nbsp;</TT></TD>
    <TD align=3Dright><TT>1145.6427&nbsp;&nbsp;</TT></TD>
    <TD align=3Dright><TT>1145.5604&nbsp;&nbsp;</TT></TD>
    <TD noWrap align=3Dright><TT>71.8&nbsp;</TT></TD>
    <TD align=3Dright><TT>873&nbsp;</TT></TD>
    <TD noWrap align=3Dright><TT>-&nbsp;</TT></TD>
    <TD align=3Dright><TT>882&nbsp;</TT></TD>
    <TD align=3Dright><TT>0&nbsp;&nbsp;</TT></TD>
    <TD noWrap align=3Dright><TT>---&nbsp;&nbsp;</TT></TD>
    <TD noWrap><TT>&nbsp;K.DPLDADPYLK.Q</TT></TD></TR>
  <TR>
    <TD align=3Dright>&nbsp;</TD>
    <TD align=3Dright><TT>1161.6657&nbsp;&nbsp;</TT></TD>
    <TD align=3Dright><TT>1160.6584&nbsp;&nbsp;</TT></TD>
    <TD align=3Dright><TT>1160.6442&nbsp;&nbsp;</TT></TD>
    <TD noWrap align=3Dright><TT>12.3&nbsp;</TT></TD>
    <TD align=3Dright><TT>436&nbsp;</TT></TD>
    <TD noWrap align=3Dright><TT>-&nbsp;</TT></TD>
    <TD align=3Dright><TT>446&nbsp;</TT></TD>
    <TD align=3Dright><TT>0&nbsp;&nbsp;</TT></TD>
    <TD noWrap align=3Dright><TT>---&nbsp;&nbsp;</TT></TD>
    <TD noWrap><TT>&nbsp;R<U>.</U>QVSTFGLSLVK.L + Gln-&gt;pyro-Glu =
(N-term=20
      Q)</TT></TD></TR>
  <TR>
    <TD align=3Dright>&nbsp;</TD>
    <TD align=3Dright><TT>1173.6927&nbsp;&nbsp;</TT></TD>
    <TD align=3Dright><TT>1172.6855&nbsp;&nbsp;</TT></TD>
    <TD align=3Dright><TT>1172.6189&nbsp;&nbsp;</TT></TD>
    <TD noWrap align=3Dright><TT>56.7&nbsp;</TT></TD>
    <TD align=3Dright><TT>481&nbsp;</TT></TD>
    <TD noWrap align=3Dright><TT>-&nbsp;</TT></TD>
    <TD align=3Dright><TT>489&nbsp;</TT></TD>
    <TD align=3Dright><TT>0&nbsp;&nbsp;</TT></TD>
    <TD noWrap align=3Dright><TT>---&nbsp;&nbsp;</TT></TD>
    <TD noWrap><TT>&nbsp;R.QEWLLSELR.G</TT></TD></TR>
  <TR>
    <TD align=3Dright>&nbsp;</TD>
    <TD align=3Dright><TT>1254.7287&nbsp;&nbsp;</TT></TD>
    <TD align=3Dright><TT>1253.7214&nbsp;&nbsp;</TT></TD>
    <TD align=3Dright><TT>1253.6476&nbsp;&nbsp;</TT></TD>
    <TD noWrap align=3Dright><TT>58.9&nbsp;</TT></TD>
    <TD align=3Dright><TT>336&nbsp;</TT></TD>
    <TD noWrap align=3Dright><TT>-&nbsp;</TT></TD>
    <TD align=3Dright><TT>346&nbsp;</TT></TD>
    <TD align=3Dright><TT>1&nbsp;&nbsp;</TT></TD>
    <TD noWrap align=3Dright><TT>---&nbsp;&nbsp;</TT></TD>
    <TD noWrap><TT>&nbsp;R.ARAQELHSQSK.S</TT></TD></TR>
  <TR>
    <TD align=3Dright>&nbsp;</TD>
    <TD align=3Dright><TT>1262.7121&nbsp;&nbsp;</TT></TD>
    <TD align=3Dright><TT>1261.7048&nbsp;&nbsp;</TT></TD>
    <TD align=3Dright><TT>1261.6918&nbsp;&nbsp;</TT></TD>
    <TD noWrap align=3Dright><TT>10.3&nbsp;</TT></TD>
    <TD align=3Dright><TT>151&nbsp;</TT></TD>
    <TD noWrap align=3Dright><TT>-&nbsp;</TT></TD>
    <TD align=3Dright><TT>161&nbsp;</TT></TD>
    <TD align=3Dright><TT>1&nbsp;&nbsp;</TT></TD>
    <TD noWrap align=3Dright><TT>---&nbsp;&nbsp;</TT></TD>
    <TD noWrap><TT>&nbsp;K.KSPEEIFATLK.N</TT></TD></TR>
  <TR>
    <TD align=3Dright>&nbsp;</TD>
    <TD align=3Dright><TT>1319.7588&nbsp;&nbsp;</TT></TD>
    <TD align=3Dright><TT>1318.7516&nbsp;&nbsp;</TT></TD>
    <TD align=3Dright><TT>1318.7132&nbsp;&nbsp;</TT></TD>
    <TD noWrap align=3Dright><TT>29.1&nbsp;</TT></TD>
    <TD align=3Dright><TT>30&nbsp;</TT></TD>
    <TD noWrap align=3Dright><TT>-&nbsp;</TT></TD>
    <TD align=3Dright><TT>40&nbsp;</TT></TD>
    <TD align=3Dright><TT>0&nbsp;&nbsp;</TT></TD>
    <TD noWrap align=3Dright><TT>---&nbsp;&nbsp;</TT></TD>
    <TD noWrap><TT>&nbsp;K.LVEYDALLLDR.F</TT></TD></TR>
  <TR>
    <TD align=3Dright>&nbsp;</TD>
    <TD align=3Dright><TT>1375.7703&nbsp;&nbsp;</TT></TD>
    <TD align=3Dright><TT>1374.7631&nbsp;&nbsp;</TT></TD>
    <TD align=3Dright><TT>1374.7255&nbsp;&nbsp;</TT></TD>
    <TD noWrap align=3Dright><TT>27.3&nbsp;</TT></TD>
    <TD align=3Dright><TT>721&nbsp;</TT></TD>
    <TD noWrap align=3Dright><TT>-&nbsp;</TT></TD>
    <TD align=3Dright><TT>731&nbsp;</TT></TD>
    <TD align=3Dright><TT>1&nbsp;&nbsp;</TT></TD>
    <TD noWrap align=3Dright><TT>---&nbsp;&nbsp;</TT></TD>
    <TD noWrap><TT>&nbsp;K.EYRSVVLQEPR.F</TT></TD></TR>
  <TR>
    <TD align=3Dright>&nbsp;</TD>
    <TD align=3Dright><TT>1478.8671&nbsp;&nbsp;</TT></TD>
    <TD align=3Dright><TT>1477.8598&nbsp;&nbsp;</TT></TD>
    <TD align=3Dright><TT>1477.7677&nbsp;&nbsp;</TT></TD>
    <TD noWrap align=3Dright><TT>62.3&nbsp;</TT></TD>
    <TD align=3Dright><TT>601&nbsp;</TT></TD>
    <TD noWrap align=3Dright><TT>-&nbsp;</TT></TD>
    <TD align=3Dright><TT>613&nbsp;</TT></TD>
    <TD align=3Dright><TT>1&nbsp;&nbsp;</TT></TD>
    <TD noWrap align=3Dright><TT>---&nbsp;&nbsp;</TT></TD>
    <TD noWrap><TT>&nbsp;K.DAGRLSAAWQLYK.V</TT></TD></TR>
  <TR>
    <TD align=3Dright>&nbsp;</TD>
    <TD align=3Dright><TT>1567.8878&nbsp;&nbsp;</TT></TD>
    <TD align=3Dright><TT>1566.8805&nbsp;&nbsp;</TT></TD>
    <TD align=3Dright><TT>1566.9093&nbsp;&nbsp;</TT></TD>
    <TD noWrap align=3Dright><TT>-18.43&nbsp;</TT></TD>
    <TD align=3Dright><TT>294&nbsp;</TT></TD>
    <TD noWrap align=3Dright><TT>-&nbsp;</TT></TD>
    <TD align=3Dright><TT>307&nbsp;</TT></TD>
    <TD align=3Dright><TT>1&nbsp;&nbsp;</TT></TD>
    <TD noWrap align=3Dright><TT>---&nbsp;&nbsp;</TT></TD>
    <TD noWrap><TT>&nbsp;R.VTPEVTRDVVLLAR.M</TT></TD></TR>
  <TR>
    <TD align=3Dright>&nbsp;</TD>
    <TD align=3Dright><TT>1903.0883&nbsp;&nbsp;</TT></TD>
    <TD align=3Dright><TT>1902.0811&nbsp;&nbsp;</TT></TD>
    <TD align=3Dright><TT>1901.9775&nbsp;&nbsp;</TT></TD>
    <TD noWrap align=3Dright><TT>54.5&nbsp;</TT></TD>
    <TD align=3Dright><TT>889&nbsp;</TT></TD>
    <TD noWrap align=3Dright><TT>-&nbsp;</TT></TD>
    <TD align=3Dright><TT>904&nbsp;</TT></TD>
    <TD align=3Dright><TT>0&nbsp;&nbsp;</TT></TD>
    <TD noWrap align=3Dright><TT>---&nbsp;&nbsp;</TT></TD>
    <TD noWrap><TT>&nbsp;R.DPYTTTLNVFQVYTLK.R</TT></TD></TR>
  <TR>
    <TD align=3Dright>&nbsp;</TD>
    <TD align=3Dright><TT>2147.1852&nbsp;&nbsp;</TT></TD>
    <TD align=3Dright><TT>2146.1780&nbsp;&nbsp;</TT></TD>
    <TD align=3Dright><TT>2146.1456&nbsp;&nbsp;</TT></TD>
    <TD noWrap align=3Dright><TT>15.1&nbsp;</TT></TD>
    <TD align=3Dright><TT>555&nbsp;</TT></TD>
    <TD noWrap align=3Dright><TT>-&nbsp;</TT></TD>
    <TD align=3Dright><TT>574&nbsp;</TT></TD>
    <TD align=3Dright><TT>1&nbsp;&nbsp;</TT></TD>
    <TD noWrap align=3Dright><TT>---&nbsp;&nbsp;</TT></TD>
    <TD noWrap><TT>&nbsp;R.VVPLFEKLADLQSAAASMTR.L</TT></TD></TR>
  <TR>
    <TD align=3Dright>&nbsp;</TD>
    <TD align=3Dright><TT>2366.3507&nbsp;&nbsp;</TT></TD>
    <TD align=3Dright><TT>2365.3435&nbsp;&nbsp;</TT></TD>
    <TD align=3Dright><TT>2365.1702&nbsp;&nbsp;</TT></TD>
    <TD noWrap align=3Dright><TT>73.2&nbsp;</TT></TD>
    <TD align=3Dright><TT>688&nbsp;</TT></TD>
    <TD noWrap align=3Dright><TT>-&nbsp;</TT></TD>
    <TD align=3Dright><TT>708&nbsp;</TT></TD>
    <TD align=3Dright><TT>0&nbsp;&nbsp;</TT></TD>
    <TD noWrap align=3Dright><TT>---&nbsp;&nbsp;</TT></TD>
    <TD noWrap><TT>&nbsp;R.YTAATLEHGIDPPTSPKPEWR.A</TT></TD></TR>
  <TR>
    <TD align=3Dright>&nbsp;</TD>
    <TD align=3Dright><TT>2711.3762&nbsp;&nbsp;</TT></TD>
    <TD align=3Dright><TT>2710.3690&nbsp;&nbsp;</TT></TD>
    <TD align=3Dright><TT>2710.2342&nbsp;&nbsp;</TT></TD>
    <TD noWrap align=3Dright><TT>49.7&nbsp;</TT></TD>
    <TD align=3Dright><TT>228&nbsp;</TT></TD>
    <TD noWrap align=3Dright><TT>-&nbsp;</TT></TD>
    <TD align=3Dright><TT>249&nbsp;</TT></TD>
    <TD align=3Dright><TT>1&nbsp;&nbsp;</TT></TD>
    <TD noWrap align=3Dright><TT>---&nbsp;&nbsp;</TT></TD>
    <TD =
noWrap><TT>&nbsp;R.VQPTPQDEMRMGMSYFHETIWK.G</TT></TD></TR></TBODY></TABLE=
>
<TABLE border=3D0 cellSpacing=3D0>
  <TBODY>
  <TR>
    <TD><TT>&nbsp;&nbsp;&nbsp;&nbsp;&nbsp;&nbsp;</TT></TD>
    <TD><TT><B>No match to: </B>800.4076, 842.5391, 856.5539, 859.5235,=20
      869.5203, 870.5706, 871.5748, 876.5033, 891.4673, 901.9091, =
919.5282,=20
      944.5502, 951.5399, 990.5854, 992.5982, 1039.6145, 1055.5945, =
1083.6326,=20
      1127.6793, 1143.6669, 1171.7027, 1177.6564, 1187.6960, 1215.7357,=20
      1217.7152, 1229.8148, 1231.7190, 1243.7277, 1259.7582, 1275.7427,=20
      1287.7269, 1292.7418, 1303.7819, 1305.7552, 1324.7455, 1347.8137,=20
      1363.7820, 1391.8328, 1407.8146, 1409.7670, 1427.9072, 1435.8512,=20
      1447.7995, 1455.7869, 1465.8201, 1476.7659, 1480.8687, 1492.7805,=20
      1495.8144, 1523.8978, 1555.8232, 1601.8629, 1639.9651, 1694.9119,=20
      1753.9849, 1775.9784, 1790.9636, 1794.9337, 1865.4209, 1901.1154,=20
      1917.1097, 1941.0096, 1944.9950, 1963.0095, 1979.0193, 2136.2025,=20
      2161.1942, 2211.1789, 2233.2018, 2249.1838,=20
2437.3631</TT></TD></TR></TBODY></TABLE><BR>
<TABLE border=3D0 cellSpacing=3D0>
  <TBODY>
  <TR>
    <TD><TT><B><A =
name=3DHit6>6.</A>&nbsp;&nbsp;&nbsp;&nbsp;</B></TT></TD>
    <TD noWrap><TT><A=20
      =
href=3D"http://www.matrixscience.com/cgi/protein_view.pl?file=3D../data/2=
0110926/FtoclzcSh.dat&amp;hit=3D6"=20
      =
target=3D_blank>gi|224116012</A>&nbsp;&nbsp;&nbsp;&nbsp;<B>Mass:</B>&nbsp=
;157837&nbsp;&nbsp;&nbsp;<B>Score:</B>&nbsp;61&nbsp;&nbsp;&nbsp;&nbsp;&nb=
sp;<B>Expect:</B>&nbsp;0.71&nbsp;&nbsp;<B>Matches:</B>&nbsp;21</TT></TD><=
/TR>
  <TR>
    <TD>&nbsp;</TD>
    <TD noWrap><TT>predicted protein [Populus=20
trichocarpa]</TT></TD></TR></TBODY></TABLE>
<TABLE border=3D0 cellSpacing=3D0 cellPadding=3D0>
  <TBODY>
  <TR>
    <TD><TT>&nbsp;&nbsp;&nbsp;&nbsp;&nbsp;&nbsp;</TT></TD>
    <TD align=3Dright><TT><B>Observed&nbsp;&nbsp;</B></TT></TD>
    <TD noWrap align=3Dright><TT><B>Mr(expt)&nbsp;&nbsp;</B></TT></TD>
    <TD noWrap align=3Dright><TT><B>Mr(calc)&nbsp;&nbsp;</B></TT></TD>
    <TD align=3Dright><TT><B>&nbsp;ppm&nbsp;&nbsp;</B></TT></TD>
    <TD align=3Dright><TT><B>Start&nbsp;</B></TT></TD>
    <TD align=3Dright><TT><B>&nbsp;</B></TT></TD>
    <TD align=3Dright><TT><B>End&nbsp;</B></TT></TD>
    <TD align=3Dright><TT><B>Miss&nbsp;</B></TT></TD>
    <TD align=3Dright><TT><B>Ions&nbsp;</B></TT></TD>
    <TD><TT><B>&nbsp;Peptide</B></TT></TD></TR>
  <TR>
    <TD align=3Dright>&nbsp;</TD>
    <TD align=3Dright><TT>876.5033&nbsp;&nbsp;</TT></TD>
    <TD align=3Dright><TT>875.4960&nbsp;&nbsp;</TT></TD>
    <TD align=3Dright><TT>875.4600&nbsp;&nbsp;</TT></TD>
    <TD noWrap align=3Dright><TT>41.2&nbsp;</TT></TD>
    <TD align=3Dright><TT>873&nbsp;</TT></TD>
    <TD noWrap align=3Dright><TT>-&nbsp;</TT></TD>
    <TD align=3Dright><TT>879&nbsp;</TT></TD>
    <TD align=3Dright><TT>1&nbsp;&nbsp;</TT></TD>
    <TD noWrap align=3Dright><TT>---&nbsp;&nbsp;</TT></TD>
    <TD noWrap><TT>&nbsp;K.LEETEKK.V</TT></TD></TR>
  <TR>
    <TD align=3Dright>&nbsp;</TD>
    <TD align=3Dright><TT>1045.6190&nbsp;&nbsp;</TT></TD>
    <TD align=3Dright><TT>1044.6117&nbsp;&nbsp;</TT></TD>
    <TD align=3Dright><TT>1044.5451&nbsp;&nbsp;</TT></TD>
    <TD noWrap align=3Dright><TT>63.7&nbsp;</TT></TD>
    <TD align=3Dright><TT>195&nbsp;</TT></TD>
    <TD noWrap align=3Dright><TT>-&nbsp;</TT></TD>
    <TD align=3Dright><TT>204&nbsp;</TT></TD>
    <TD align=3Dright><TT>1&nbsp;&nbsp;</TT></TD>
    <TD noWrap align=3Dright><TT>---&nbsp;&nbsp;</TT></TD>
    <TD noWrap><TT>&nbsp;K.GKEVDSSVPK.D</TT></TD></TR>
  <TR>
    <TD align=3Dright>&nbsp;</TD>
    <TD align=3Dright><TT>1055.5945&nbsp;&nbsp;</TT></TD>
    <TD align=3Dright><TT>1054.5872&nbsp;&nbsp;</TT></TD>
    <TD align=3Dright><TT>1054.5407&nbsp;&nbsp;</TT></TD>
    <TD noWrap align=3Dright><TT>44.1&nbsp;</TT></TD>
    <TD align=3Dright><TT>455&nbsp;</TT></TD>
    <TD noWrap align=3Dright><TT>-&nbsp;</TT></TD>
    <TD align=3Dright><TT>464&nbsp;</TT></TD>
    <TD align=3Dright><TT>1&nbsp;&nbsp;</TT></TD>
    <TD noWrap align=3Dright><TT>---&nbsp;&nbsp;</TT></TD>
    <TD noWrap><TT>&nbsp;K.SSKFSSIGSR.F</TT></TD></TR>
  <TR>
    <TD align=3Dright>&nbsp;</TD>
    <TD align=3Dright><TT>1085.6349&nbsp;&nbsp;</TT></TD>
    <TD align=3Dright><TT>1084.6276&nbsp;&nbsp;</TT></TD>
    <TD align=3Dright><TT>1084.5989&nbsp;&nbsp;</TT></TD>
    <TD noWrap align=3Dright><TT>26.5&nbsp;</TT></TD>
    <TD align=3Dright><TT>587&nbsp;</TT></TD>
    <TD noWrap align=3Dright><TT>-&nbsp;</TT></TD>
    <TD align=3Dright><TT>596&nbsp;</TT></TD>
    <TD align=3Dright><TT>1&nbsp;&nbsp;</TT></TD>
    <TD noWrap align=3Dright><TT>---&nbsp;&nbsp;</TT></TD>
    <TD noWrap><TT>&nbsp;R.RAEVLNNAAK.T</TT></TD></TR>
  <TR>
    <TD align=3Dright>&nbsp;</TD>
    <TD align=3Dright><TT>1145.6402&nbsp;&nbsp;</TT></TD>
    <TD align=3Dright><TT>1144.6329&nbsp;&nbsp;</TT></TD>
    <TD align=3Dright><TT>1144.5295&nbsp;&nbsp;</TT></TD>
    <TD noWrap align=3Dright><TT>90.4&nbsp;</TT></TD>
    <TD align=3Dright><TT>939&nbsp;</TT></TD>
    <TD noWrap align=3Dright><TT>-&nbsp;</TT></TD>
    <TD align=3Dright><TT>948&nbsp;</TT></TD>
    <TD align=3Dright><TT>0&nbsp;&nbsp;</TT></TD>
    <TD noWrap align=3Dright><TT>---&nbsp;&nbsp;</TT></TD>
    <TD noWrap><TT>&nbsp;R.TSLSPSMNHR.E + Oxidation (M)</TT></TD></TR>
  <TR>
    <TD align=3Dright>&nbsp;</TD>
    <TD align=3Dright><TT>1161.6657&nbsp;&nbsp;</TT></TD>
    <TD align=3Dright><TT>1160.6584&nbsp;&nbsp;</TT></TD>
    <TD align=3Dright><TT>1160.5925&nbsp;&nbsp;</TT></TD>
    <TD noWrap align=3Dright><TT>56.8&nbsp;</TT></TD>
    <TD align=3Dright><TT>820&nbsp;</TT></TD>
    <TD noWrap align=3Dright><TT>-&nbsp;</TT></TD>
    <TD align=3Dright><TT>829&nbsp;</TT></TD>
    <TD align=3Dright><TT>0&nbsp;&nbsp;</TT></TD>
    <TD noWrap align=3Dright><TT>---&nbsp;&nbsp;</TT></TD>
    <TD noWrap><TT>&nbsp;K.ETQVLVEDTK.K</TT></TD></TR>
  <TR>
    <TD align=3Dright>&nbsp;</TD>
    <TD align=3Dright><TT>1217.7152&nbsp;&nbsp;</TT></TD>
    <TD align=3Dright><TT>1216.7079&nbsp;&nbsp;</TT></TD>
    <TD align=3Dright><TT>1216.5982&nbsp;&nbsp;</TT></TD>
    <TD noWrap align=3Dright><TT>90.1&nbsp;</TT></TD>
    <TD align=3Dright><TT>577&nbsp;</TT></TD>
    <TD noWrap align=3Dright><TT>-&nbsp;</TT></TD>
    <TD align=3Dright><TT>587&nbsp;</TT></TD>
    <TD align=3Dright><TT>1&nbsp;&nbsp;</TT></TD>
    <TD noWrap align=3Dright><TT>---&nbsp;&nbsp;</TT></TD>
    <TD noWrap><TT>&nbsp;R.AGQMAELDARR.A</TT></TD></TR>
  <TR>
    <TD align=3Dright>&nbsp;</TD>
    <TD align=3Dright><TT>1305.7552&nbsp;&nbsp;</TT></TD>
    <TD align=3Dright><TT>1304.7480&nbsp;&nbsp;</TT></TD>
    <TD align=3Dright><TT>1304.6572&nbsp;&nbsp;</TT></TD>
    <TD noWrap align=3Dright><TT>69.6&nbsp;</TT></TD>
    <TD align=3Dright><TT>7&nbsp;</TT></TD>
    <TD noWrap align=3Dright><TT>-&nbsp;</TT></TD>
    <TD align=3Dright><TT>20&nbsp;</TT></TD>
    <TD align=3Dright><TT>0&nbsp;&nbsp;</TT></TD>
    <TD noWrap align=3Dright><TT>---&nbsp;&nbsp;</TT></TD>
    <TD noWrap><TT>&nbsp;K.SNSILVSGESGAGK.T</TT></TD></TR>
  <TR>
    <TD align=3Dright>&nbsp;</TD>
    <TD align=3Dright><TT>1375.7703&nbsp;&nbsp;</TT></TD>
    <TD align=3Dright><TT>1374.7631&nbsp;&nbsp;</TT></TD>
    <TD align=3Dright><TT>1374.7044&nbsp;&nbsp;</TT></TD>
    <TD noWrap align=3Dright><TT>42.6&nbsp;</TT></TD>
    <TD align=3Dright><TT>76&nbsp;</TT></TD>
    <TD noWrap align=3Dright><TT>-&nbsp;</TT></TD>
    <TD align=3Dright><TT>86&nbsp;</TT></TD>
    <TD align=3Dright><TT>1&nbsp;&nbsp;</TT></TD>
    <TD noWrap align=3Dright><TT>---&nbsp;&nbsp;</TT></TD>
    <TD noWrap><TT>&nbsp;K.FVEIQFDKHGR.I</TT></TD></TR>
  <TR>
    <TD align=3Dright>&nbsp;</TD>
    <TD align=3Dright><TT>1427.9072&nbsp;&nbsp;</TT></TD>
    <TD align=3Dright><TT>1426.8999&nbsp;&nbsp;</TT></TD>
    <TD align=3Dright><TT>1426.7577&nbsp;&nbsp;</TT></TD>
    <TD noWrap align=3Dright><TT>99.7&nbsp;</TT></TD>
    <TD align=3Dright><TT>26&nbsp;</TT></TD>
    <TD noWrap align=3Dright><TT>-&nbsp;</TT></TD>
    <TD align=3Dright><TT>37&nbsp;</TT></TD>
    <TD align=3Dright><TT>1&nbsp;&nbsp;</TT></TD>
    <TD noWrap align=3Dright><TT>---&nbsp;&nbsp;</TT></TD>
    <TD noWrap><TT>&nbsp;K.MLMRYLAFLGGR.A</TT></TD></TR>
  <TR>
    <TD align=3Dright>&nbsp;</TD>
    <TD align=3Dright><TT>1455.7869&nbsp;&nbsp;</TT></TD>
    <TD align=3Dright><TT>1454.7796&nbsp;&nbsp;</TT></TD>
    <TD align=3Dright><TT>1454.8027&nbsp;&nbsp;</TT></TD>
    <TD noWrap align=3Dright><TT>-15.89&nbsp;</TT></TD>
    <TD align=3Dright><TT>903&nbsp;</TT></TD>
    <TD noWrap align=3Dright><TT>-&nbsp;</TT></TD>
    <TD align=3Dright><TT>915&nbsp;</TT></TD>
    <TD align=3Dright><TT>1&nbsp;&nbsp;</TT></TD>
    <TD noWrap align=3Dright><TT>---&nbsp;&nbsp;</TT></TD>
    <TD noWrap><TT>&nbsp;K.VLRQQALSMAPNK.F</TT></TD></TR>
  <TR>
    <TD align=3Dright>&nbsp;</TD>
    <TD align=3Dright><TT>1478.8671&nbsp;&nbsp;</TT></TD>
    <TD align=3Dright><TT>1477.8598&nbsp;&nbsp;</TT></TD>
    <TD align=3Dright><TT>1477.8769&nbsp;&nbsp;</TT></TD>
    <TD noWrap align=3Dright><TT>-11.57&nbsp;</TT></TD>
    <TD align=3Dright><TT>1259&nbsp;</TT></TD>
    <TD noWrap align=3Dright><TT>-&nbsp;</TT></TD>
    <TD align=3Dright><TT>1271&nbsp;</TT></TD>
    <TD align=3Dright><TT>0&nbsp;&nbsp;</TT></TD>
    <TD noWrap align=3Dright><TT>---&nbsp;&nbsp;</TT></TD>
    <TD noWrap><TT>&nbsp;R.QAIGFLVIHQKPK.K</TT></TD></TR>
  <TR>
    <TD align=3Dright>&nbsp;</TD>
    <TD align=3Dright><TT>1694.9119&nbsp;&nbsp;</TT></TD>
    <TD align=3Dright><TT>1693.9046&nbsp;&nbsp;</TT></TD>
    <TD align=3Dright><TT>1693.9549&nbsp;&nbsp;</TT></TD>
    <TD noWrap align=3Dright><TT>-29.69&nbsp;</TT></TD>
    <TD align=3Dright><TT>1130&nbsp;</TT></TD>
    <TD noWrap align=3Dright><TT>-&nbsp;</TT></TD>
    <TD align=3Dright><TT>1144&nbsp;</TT></TD>
    <TD align=3Dright><TT>1&nbsp;&nbsp;</TT></TD>
    <TD noWrap align=3Dright><TT>---&nbsp;&nbsp;</TT></TD>
    <TD noWrap><TT>&nbsp;K.KEISPLLGLCIQAPR.T</TT></TD></TR>
  <TR>
    <TD align=3Dright>&nbsp;</TD>
    <TD align=3Dright><TT>1794.9337&nbsp;&nbsp;</TT></TD>
    <TD align=3Dright><TT>1793.9264&nbsp;&nbsp;</TT></TD>
    <TD align=3Dright><TT>1793.9206&nbsp;&nbsp;</TT></TD>
    <TD noWrap align=3Dright><TT>3.24&nbsp;</TT></TD>
    <TD align=3Dright><TT>923&nbsp;</TT></TD>
    <TD noWrap align=3Dright><TT>-&nbsp;</TT></TD>
    <TD align=3Dright><TT>938&nbsp;</TT></TD>
    <TD align=3Dright><TT>1&nbsp;&nbsp;</TT></TD>
    <TD noWrap align=3Dright><TT>---&nbsp;&nbsp;</TT></TD>
    <TD noWrap><TT>&nbsp;R.SVMQRVESHIPVDAAR.T</TT></TD></TR>
  <TR>
    <TD align=3Dright>&nbsp;</TD>
    <TD align=3Dright><TT>1941.0096&nbsp;&nbsp;</TT></TD>
    <TD align=3Dright><TT>1940.0023&nbsp;&nbsp;</TT></TD>
    <TD align=3Dright><TT>1940.0003&nbsp;&nbsp;</TT></TD>
    <TD noWrap align=3Dright><TT>1.02&nbsp;</TT></TD>
    <TD align=3Dright><TT>421&nbsp;</TT></TD>
    <TD noWrap align=3Dright><TT>-&nbsp;</TT></TD>
    <TD align=3Dright><TT>437&nbsp;</TT></TD>
    <TD align=3Dright><TT>1&nbsp;&nbsp;</TT></TD>
    <TD noWrap align=3Dright><TT>---&nbsp;&nbsp;</TT></TD>
    <TD noWrap><TT>&nbsp;K.NKDYVVPEHQDLLGVSK.C</TT></TD></TR>
  <TR>
    <TD align=3Dright>&nbsp;</TD>
    <TD align=3Dright><TT>1963.0095&nbsp;&nbsp;</TT></TD>
    <TD align=3Dright><TT>1962.0022&nbsp;&nbsp;</TT></TD>
    <TD align=3Dright><TT>1962.0092&nbsp;&nbsp;</TT></TD>
    <TD noWrap align=3Dright><TT>-3.54&nbsp;</TT></TD>
    <TD align=3Dright><TT>1&nbsp;</TT></TD>
    <TD noWrap align=3Dright><TT>-&nbsp;</TT></TD>
    <TD align=3Dright><TT>20&nbsp;</TT></TD>
    <TD align=3Dright><TT>1&nbsp;&nbsp;</TT></TD>
    <TD noWrap align=3Dright><TT>---&nbsp;&nbsp;</TT></TD>
    <TD noWrap><TT>&nbsp;-.MVIEGKSNSILVSGESGAGK.T</TT></TD></TR>
  <TR>
    <TD align=3Dright>&nbsp;</TD>
    <TD align=3Dright><TT>1979.0193&nbsp;&nbsp;</TT></TD>
    <TD align=3Dright><TT>1978.0120&nbsp;&nbsp;</TT></TD>
    <TD align=3Dright><TT>1978.0041&nbsp;&nbsp;</TT></TD>
    <TD noWrap align=3Dright><TT>4.00&nbsp;</TT></TD>
    <TD align=3Dright><TT>1&nbsp;</TT></TD>
    <TD noWrap align=3Dright><TT>-&nbsp;</TT></TD>
    <TD align=3Dright><TT>20&nbsp;</TT></TD>
    <TD align=3Dright><TT>1&nbsp;&nbsp;</TT></TD>
    <TD noWrap align=3Dright><TT>---&nbsp;&nbsp;</TT></TD>
    <TD noWrap><TT>&nbsp;-.MVIEGKSNSILVSGESGAGK.T + Oxidation =
(M)</TT></TD></TR>
  <TR>
    <TD align=3Dright>&nbsp;</TD>
    <TD align=3Dright><TT>2161.1942&nbsp;&nbsp;</TT></TD>
    <TD align=3Dright><TT>2160.1869&nbsp;&nbsp;</TT></TD>
    <TD align=3Dright><TT>2160.1289&nbsp;&nbsp;</TT></TD>
    <TD noWrap align=3Dright><TT>26.9&nbsp;</TT></TD>
    <TD align=3Dright><TT>438&nbsp;</TT></TD>
    <TD noWrap align=3Dright><TT>-&nbsp;</TT></TD>
    <TD align=3Dright><TT>457&nbsp;</TT></TD>
    <TD align=3Dright><TT>1&nbsp;&nbsp;</TT></TD>
    <TD noWrap align=3Dright><TT>---&nbsp;&nbsp;</TT></TD>
    <TD noWrap><TT>&nbsp;K.CPFVAGLFPPLPVETSKSSK.F</TT></TD></TR>
  <TR>
    <TD align=3Dright>&nbsp;</TD>
    <TD align=3Dright><TT>2233.2018&nbsp;&nbsp;</TT></TD>
    <TD align=3Dright><TT>2232.1946&nbsp;&nbsp;</TT></TD>
    <TD align=3Dright><TT>2231.9793&nbsp;&nbsp;</TT></TD>
    <TD noWrap align=3Dright><TT>96.4&nbsp;</TT></TD>
    <TD align=3Dright><TT>315&nbsp;</TT></TD>
    <TD noWrap align=3Dright><TT>-&nbsp;</TT></TD>
    <TD align=3Dright><TT>332&nbsp;</TT></TD>
    <TD align=3Dright><TT>1&nbsp;&nbsp;</TT></TD>
    <TD noWrap align=3Dright><TT>---&nbsp;&nbsp;</TT></TD>
    <TD noWrap><TT>&nbsp;R.FGNDSQHVFKMEQEEYTK.E + Oxidation =
(M)</TT></TD></TR>
  <TR>
    <TD align=3Dright>&nbsp;</TD>
    <TD align=3Dright><TT>2249.1838&nbsp;&nbsp;</TT></TD>
    <TD align=3Dright><TT>2248.1766&nbsp;&nbsp;</TT></TD>
    <TD align=3Dright><TT>2248.2678&nbsp;&nbsp;</TT></TD>
    <TD noWrap align=3Dright><TT>-40.60&nbsp;</TT></TD>
    <TD align=3Dright><TT>286&nbsp;</TT></TD>
    <TD noWrap align=3Dright><TT>-&nbsp;</TT></TD>
    <TD align=3Dright><TT>306&nbsp;</TT></TD>
    <TD align=3Dright><TT>0&nbsp;&nbsp;</TT></TD>
    <TD noWrap align=3Dright><TT>---&nbsp;&nbsp;</TT></TD>
    <TD noWrap><TT>&nbsp;K.SLIGVLDIYALSSSVLITQTR.S</TT></TD></TR>
  <TR>
    <TD align=3Dright>&nbsp;</TD>
    <TD align=3Dright><TT>2711.3762&nbsp;&nbsp;</TT></TD>
    <TD align=3Dright><TT>2710.3690&nbsp;&nbsp;</TT></TD>
    <TD align=3Dright><TT>2710.3014&nbsp;&nbsp;</TT></TD>
    <TD noWrap align=3Dright><TT>24.9&nbsp;</TT></TD>
    <TD align=3Dright><TT>333&nbsp;</TT></TD>
    <TD noWrap align=3Dright><TT>-&nbsp;</TT></TD>
    <TD align=3Dright><TT>354&nbsp;</TT></TD>
    <TD align=3Dright><TT>0&nbsp;&nbsp;</TT></TD>
    <TD noWrap align=3Dright><TT>---&nbsp;&nbsp;</TT></TD>
    <TD =
noWrap><TT>&nbsp;K.EQIDWSYIEFVDNQDVLDLIEK.K</TT></TD></TR></TBODY></TABLE=
>
<TABLE border=3D0 cellSpacing=3D0>
  <TBODY>
  <TR>
    <TD><TT>&nbsp;&nbsp;&nbsp;&nbsp;&nbsp;&nbsp;</TT></TD>
    <TD><TT><B>No match to: </B>800.4076, 815.5155, 842.5391, 856.5539,=20
      859.5235, 869.5203, 870.5706, 871.5748, 891.4673, 901.9091, =
919.5282,=20
      927.5441, 944.5502, 951.5399, 990.5854, 992.5982, 1039.6145, =
1083.6326,=20
      1127.6793, 1129.6670, 1143.6669, 1146.6500, 1171.7027, 1173.6927,=20
      1177.6564, 1187.6960, 1215.7357, 1229.8148, 1231.7190, 1243.7277,=20
      1254.7287, 1259.7582, 1262.7121, 1275.7427, 1287.7269, 1292.7418,=20
      1303.7819, 1319.7588, 1324.7455, 1347.8137, 1363.7820, 1391.8328,=20
      1407.8146, 1409.7670, 1435.8512, 1447.7995, 1465.8201, 1476.7659,=20
      1480.8687, 1492.7805, 1495.8144, 1523.8978, 1555.8232, 1567.8878,=20
      1601.8629, 1639.9651, 1753.9849, 1775.9784, 1790.9636, 1865.4209,=20
      1901.1154, 1903.0883, 1917.1097, 1944.9950, 2136.2025, 2147.1852,=20
      2211.1789, 2366.3507, 2437.3631</TT></TD></TR></TBODY></TABLE><BR>
<TABLE border=3D0 cellSpacing=3D0>
  <TBODY>
  <TR>
    <TD><TT><B><A =
name=3DHit7>7.</A>&nbsp;&nbsp;&nbsp;&nbsp;</B></TT></TD>
    <TD noWrap><TT><A=20
      =
href=3D"http://www.matrixscience.com/cgi/protein_view.pl?file=3D../data/2=
0110926/FtoclzcSh.dat&amp;hit=3D7"=20
      =
target=3D_blank>gi|225458992</A>&nbsp;&nbsp;&nbsp;&nbsp;<B>Mass:</B>&nbsp=
;82257&nbsp;&nbsp;&nbsp;&nbsp;<B>Score:</B>&nbsp;61&nbsp;&nbsp;&nbsp;&nbs=
p;&nbsp;<B>Expect:</B>&nbsp;0.71&nbsp;&nbsp;<B>Matches:</B>&nbsp;18</TT><=
/TD></TR>
  <TR>
    <TD>&nbsp;</TD>
    <TD noWrap><TT>PREDICTED: hypothetical protein [Vitis=20
  vinifera]</TT></TD></TR></TBODY></TABLE>
<TABLE border=3D0 cellSpacing=3D0 cellPadding=3D0>
  <TBODY>
  <TR>
    <TD><TT>&nbsp;&nbsp;&nbsp;&nbsp;&nbsp;&nbsp;</TT></TD>
    <TD align=3Dright><TT><B>Observed&nbsp;&nbsp;</B></TT></TD>
    <TD noWrap align=3Dright><TT><B>Mr(expt)&nbsp;&nbsp;</B></TT></TD>
    <TD noWrap align=3Dright><TT><B>Mr(calc)&nbsp;&nbsp;</B></TT></TD>
    <TD align=3Dright><TT><B>&nbsp;ppm&nbsp;&nbsp;</B></TT></TD>
    <TD align=3Dright><TT><B>Start&nbsp;</B></TT></TD>
    <TD align=3Dright><TT><B>&nbsp;</B></TT></TD>
    <TD align=3Dright><TT><B>End&nbsp;</B></TT></TD>
    <TD align=3Dright><TT><B>Miss&nbsp;</B></TT></TD>
    <TD align=3Dright><TT><B>Ions&nbsp;</B></TT></TD>
    <TD><TT><B>&nbsp;Peptide</B></TT></TD></TR>
  <TR>
    <TD align=3Dright>&nbsp;</TD>
    <TD align=3Dright><TT>800.4076&nbsp;&nbsp;</TT></TD>
    <TD align=3Dright><TT>799.4004&nbsp;&nbsp;</TT></TD>
    <TD align=3Dright><TT>799.3759&nbsp;&nbsp;</TT></TD>
    <TD noWrap align=3Dright><TT>30.6&nbsp;</TT></TD>
    <TD align=3Dright><TT>392&nbsp;</TT></TD>
    <TD noWrap align=3Dright><TT>-&nbsp;</TT></TD>
    <TD align=3Dright><TT>398&nbsp;</TT></TD>
    <TD align=3Dright><TT>0&nbsp;&nbsp;</TT></TD>
    <TD noWrap align=3Dright><TT>---&nbsp;&nbsp;</TT></TD>
    <TD noWrap><TT>&nbsp;R.MTAHGQR.S</TT></TD></TR>
  <TR>
    <TD align=3Dright>&nbsp;</TD>
    <TD align=3Dright><TT>871.5748&nbsp;&nbsp;</TT></TD>
    <TD align=3Dright><TT>870.5675&nbsp;&nbsp;</TT></TD>
    <TD align=3Dright><TT>870.5174&nbsp;&nbsp;</TT></TD>
    <TD noWrap align=3Dright><TT>57.5&nbsp;</TT></TD>
    <TD align=3Dright><TT>555&nbsp;</TT></TD>
    <TD noWrap align=3Dright><TT>-&nbsp;</TT></TD>
    <TD align=3Dright><TT>561&nbsp;</TT></TD>
    <TD align=3Dright><TT>0&nbsp;&nbsp;</TT></TD>
    <TD noWrap align=3Dright><TT>---&nbsp;&nbsp;</TT></TD>
    <TD noWrap><TT>&nbsp;R.ELLVELR.A</TT></TD></TR>
  <TR>
    <TD align=3Dright>&nbsp;</TD>
    <TD align=3Dright><TT>919.5282&nbsp;&nbsp;</TT></TD>
    <TD align=3Dright><TT>918.5209&nbsp;&nbsp;</TT></TD>
    <TD align=3Dright><TT>918.5143&nbsp;&nbsp;</TT></TD>
    <TD noWrap align=3Dright><TT>7.23&nbsp;</TT></TD>
    <TD align=3Dright><TT>714&nbsp;</TT></TD>
    <TD noWrap align=3Dright><TT>-&nbsp;</TT></TD>
    <TD align=3Dright><TT>721&nbsp;</TT></TD>
    <TD align=3Dright><TT>1&nbsp;&nbsp;</TT></TD>
    <TD noWrap align=3Dright><TT>---&nbsp;&nbsp;</TT></TD>
    <TD noWrap><TT>&nbsp;K.LAKVAMMR.K</TT></TD></TR>
  <TR>
    <TD align=3Dright>&nbsp;</TD>
    <TD align=3Dright><TT>951.5399&nbsp;&nbsp;</TT></TD>
    <TD align=3Dright><TT>950.5326&nbsp;&nbsp;</TT></TD>
    <TD align=3Dright><TT>950.5041&nbsp;&nbsp;</TT></TD>
    <TD noWrap align=3Dright><TT>30.0&nbsp;</TT></TD>
    <TD align=3Dright><TT>714&nbsp;</TT></TD>
    <TD noWrap align=3Dright><TT>-&nbsp;</TT></TD>
    <TD align=3Dright><TT>721&nbsp;</TT></TD>
    <TD align=3Dright><TT>1&nbsp;&nbsp;</TT></TD>
    <TD noWrap align=3Dright><TT>---&nbsp;&nbsp;</TT></TD>
    <TD noWrap><TT>&nbsp;K.LAKVAMMR.K + 2 Oxidation (M)</TT></TD></TR>
  <TR>
    <TD align=3Dright>&nbsp;</TD>
    <TD align=3Dright><TT>1143.6669&nbsp;&nbsp;</TT></TD>
    <TD align=3Dright><TT>1142.6597&nbsp;&nbsp;</TT></TD>
    <TD align=3Dright><TT>1142.6295&nbsp;&nbsp;</TT></TD>
    <TD noWrap align=3Dright><TT>26.4&nbsp;</TT></TD>
    <TD align=3Dright><TT>363&nbsp;</TT></TD>
    <TD noWrap align=3Dright><TT>-&nbsp;</TT></TD>
    <TD align=3Dright><TT>373&nbsp;</TT></TD>
    <TD align=3Dright><TT>0&nbsp;&nbsp;</TT></TD>
    <TD noWrap align=3Dright><TT>---&nbsp;&nbsp;</TT></TD>
    <TD noWrap><TT>&nbsp;R.LVISSLGPSDR.L</TT></TD></TR>
  <TR>
    <TD align=3Dright>&nbsp;</TD>
    <TD align=3Dright><TT>1146.6500&nbsp;&nbsp;</TT></TD>
    <TD align=3Dright><TT>1145.6427&nbsp;&nbsp;</TT></TD>
    <TD align=3Dright><TT>1145.5829&nbsp;&nbsp;</TT></TD>
    <TD noWrap align=3Dright><TT>52.2&nbsp;</TT></TD>
    <TD align=3Dright><TT>303&nbsp;</TT></TD>
    <TD noWrap align=3Dright><TT>-&nbsp;</TT></TD>
    <TD align=3Dright><TT>312&nbsp;</TT></TD>
    <TD align=3Dright><TT>0&nbsp;&nbsp;</TT></TD>
    <TD noWrap align=3Dright><TT>---&nbsp;&nbsp;</TT></TD>
    <TD noWrap><TT>&nbsp;R.SHETYAVALR.I</TT></TD></TR>
  <TR>
    <TD align=3Dright>&nbsp;</TD>
    <TD align=3Dright><TT>1161.6657&nbsp;&nbsp;</TT></TD>
    <TD align=3Dright><TT>1160.6584&nbsp;&nbsp;</TT></TD>
    <TD align=3Dright><TT>1160.5873&nbsp;&nbsp;</TT></TD>
    <TD noWrap align=3Dright><TT>61.3&nbsp;</TT></TD>
    <TD align=3Dright><TT>7&nbsp;</TT></TD>
    <TD noWrap align=3Dright><TT>-&nbsp;</TT></TD>
    <TD align=3Dright><TT>15&nbsp;</TT></TD>
    <TD align=3Dright><TT>1&nbsp;&nbsp;</TT></TD>
    <TD noWrap align=3Dright><TT>---&nbsp;&nbsp;</TT></TD>
    <TD noWrap><TT>&nbsp;R.RAFCTTIHR.D</TT></TD></TR>
  <TR>
    <TD align=3Dright>&nbsp;</TD>
    <TD align=3Dright><TT>1231.7190&nbsp;&nbsp;</TT></TD>
    <TD align=3Dright><TT>1230.7117&nbsp;&nbsp;</TT></TD>
    <TD align=3Dright><TT>1230.6568&nbsp;&nbsp;</TT></TD>
    <TD noWrap align=3Dright><TT>44.6&nbsp;</TT></TD>
    <TD align=3Dright><TT>90&nbsp;</TT></TD>
    <TD noWrap align=3Dright><TT>-&nbsp;</TT></TD>
    <TD align=3Dright><TT>101&nbsp;</TT></TD>
    <TD align=3Dright><TT>1&nbsp;&nbsp;</TT></TD>
    <TD noWrap align=3Dright><TT>---&nbsp;&nbsp;</TT></TD>
    <TD noWrap><TT>&nbsp;K.TTTPTGTAKTPR.S</TT></TD></TR>
  <TR>
    <TD align=3Dright>&nbsp;</TD>
    <TD align=3Dright><TT>1243.7277&nbsp;&nbsp;</TT></TD>
    <TD align=3Dright><TT>1242.7205&nbsp;&nbsp;</TT></TD>
    <TD align=3Dright><TT>1242.6932&nbsp;&nbsp;</TT></TD>
    <TD noWrap align=3Dright><TT>22.0&nbsp;</TT></TD>
    <TD align=3Dright><TT>205&nbsp;</TT></TD>
    <TD noWrap align=3Dright><TT>-&nbsp;</TT></TD>
    <TD align=3Dright><TT>214&nbsp;</TT></TD>
    <TD align=3Dright><TT>1&nbsp;&nbsp;</TT></TD>
    <TD noWrap align=3Dright><TT>---&nbsp;&nbsp;</TT></TD>
    <TD noWrap><TT>&nbsp;K.TKLEQQQQIK.A</TT></TD></TR>
  <TR>
    <TD align=3Dright>&nbsp;</TD>
    <TD align=3Dright><TT>1259.7582&nbsp;&nbsp;</TT></TD>
    <TD align=3Dright><TT>1258.7510&nbsp;&nbsp;</TT></TD>
    <TD align=3Dright><TT>1258.6703&nbsp;&nbsp;</TT></TD>
    <TD noWrap align=3Dright><TT>64.1&nbsp;</TT></TD>
    <TD align=3Dright><TT>291&nbsp;</TT></TD>
    <TD noWrap align=3Dright><TT>-&nbsp;</TT></TD>
    <TD align=3Dright><TT>302&nbsp;</TT></TD>
    <TD align=3Dright><TT>0&nbsp;&nbsp;</TT></TD>
    <TD noWrap align=3Dright><TT>---&nbsp;&nbsp;</TT></TD>
    <TD noWrap><TT>&nbsp;R.MLQEAAVVSVGR.S</TT></TD></TR>
  <TR>
    <TD align=3Dright>&nbsp;</TD>
    <TD align=3Dright><TT>1275.7427&nbsp;&nbsp;</TT></TD>
    <TD align=3Dright><TT>1274.7354&nbsp;&nbsp;</TT></TD>
    <TD align=3Dright><TT>1274.6653&nbsp;&nbsp;</TT></TD>
    <TD noWrap align=3Dright><TT>55.0&nbsp;</TT></TD>
    <TD align=3Dright><TT>291&nbsp;</TT></TD>
    <TD noWrap align=3Dright><TT>-&nbsp;</TT></TD>
    <TD align=3Dright><TT>302&nbsp;</TT></TD>
    <TD align=3Dright><TT>0&nbsp;&nbsp;</TT></TD>
    <TD noWrap align=3Dright><TT>---&nbsp;&nbsp;</TT></TD>
    <TD noWrap><TT>&nbsp;R.MLQEAAVVSVGR.S + Oxidation (M)</TT></TD></TR>
  <TR>
    <TD align=3Dright>&nbsp;</TD>
    <TD align=3Dright><TT>1287.7269&nbsp;&nbsp;</TT></TD>
    <TD align=3Dright><TT>1286.7196&nbsp;&nbsp;</TT></TD>
    <TD align=3Dright><TT>1286.7459&nbsp;&nbsp;</TT></TD>
    <TD noWrap align=3Dright><TT>-20.42&nbsp;</TT></TD>
    <TD align=3Dright><TT>374&nbsp;</TT></TD>
    <TD noWrap align=3Dright><TT>-&nbsp;</TT></TD>
    <TD align=3Dright><TT>385&nbsp;</TT></TD>
    <TD align=3Dright><TT>1&nbsp;&nbsp;</TT></TD>
    <TD noWrap align=3Dright><TT>---&nbsp;&nbsp;</TT></TD>
    <TD noWrap><TT>&nbsp;R.LAIVAFSASPRR.L</TT></TD></TR>
  <TR>
    <TD align=3Dright>&nbsp;</TD>
    <TD align=3Dright><TT>1319.7588&nbsp;&nbsp;</TT></TD>
    <TD align=3Dright><TT>1318.7516&nbsp;&nbsp;</TT></TD>
    <TD align=3Dright><TT>1318.6490&nbsp;&nbsp;</TT></TD>
    <TD noWrap align=3Dright><TT>77.7&nbsp;</TT></TD>
    <TD align=3Dright><TT>675&nbsp;</TT></TD>
    <TD noWrap align=3Dright><TT>-&nbsp;</TT></TD>
    <TD align=3Dright><TT>684&nbsp;</TT></TD>
    <TD align=3Dright><TT>1&nbsp;&nbsp;</TT></TD>
    <TD noWrap align=3Dright><TT>---&nbsp;&nbsp;</TT></TD>
    <TD noWrap><TT>&nbsp;R<U>.</U>QQQLDQQHRR.R + Gln-&gt;pyro-Glu =
(N-term=20
      Q)</TT></TD></TR>
  <TR>
    <TD align=3Dright>&nbsp;</TD>
    <TD align=3Dright><TT>1447.7995&nbsp;&nbsp;</TT></TD>
    <TD align=3Dright><TT>1446.7922&nbsp;&nbsp;</TT></TD>
    <TD align=3Dright><TT>1446.7328&nbsp;&nbsp;</TT></TD>
    <TD noWrap align=3Dright><TT>41.1&nbsp;</TT></TD>
    <TD align=3Dright><TT>25&nbsp;</TT></TD>
    <TD noWrap align=3Dright><TT>-&nbsp;</TT></TD>
    <TD align=3Dright><TT>37&nbsp;</TT></TD>
    <TD align=3Dright><TT>1&nbsp;&nbsp;</TT></TD>
    <TD noWrap align=3Dright><TT>---&nbsp;&nbsp;</TT></TD>
    <TD noWrap><TT>&nbsp;K.QRHTTPSPSPSPR.S</TT></TD></TR>
  <TR>
    <TD align=3Dright>&nbsp;</TD>
    <TD align=3Dright><TT>1901.1154&nbsp;&nbsp;</TT></TD>
    <TD align=3Dright><TT>1900.1081&nbsp;&nbsp;</TT></TD>
    <TD align=3Dright><TT>1899.9400&nbsp;&nbsp;</TT></TD>
    <TD noWrap align=3Dright><TT>88.5&nbsp;</TT></TD>
    <TD align=3Dright><TT>646&nbsp;</TT></TD>
    <TD noWrap align=3Dright><TT>-&nbsp;</TT></TD>
    <TD align=3Dright><TT>661&nbsp;</TT></TD>
    <TD align=3Dright><TT>0&nbsp;&nbsp;</TT></TD>
    <TD noWrap align=3Dright><TT>---&nbsp;&nbsp;</TT></TD>
    <TD noWrap><TT>&nbsp;R.ALLMQFNSISAEEYIR.G + Oxidation =
(M)</TT></TD></TR>
  <TR>
    <TD align=3Dright>&nbsp;</TD>
    <TD align=3Dright><TT>1944.9950&nbsp;&nbsp;</TT></TD>
    <TD align=3Dright><TT>1943.9877&nbsp;&nbsp;</TT></TD>
    <TD align=3Dright><TT>1943.8908&nbsp;&nbsp;</TT></TD>
    <TD noWrap align=3Dright><TT>49.8&nbsp;</TT></TD>
    <TD align=3Dright><TT>8&nbsp;</TT></TD>
    <TD noWrap align=3Dright><TT>-&nbsp;</TT></TD>
    <TD align=3Dright><TT>24&nbsp;</TT></TD>
    <TD align=3Dright><TT>1&nbsp;&nbsp;</TT></TD>
    <TD noWrap align=3Dright><TT>---&nbsp;&nbsp;</TT></TD>
    <TD noWrap><TT>&nbsp;R.AFCTTIHRDSQATHGDK.Q</TT></TD></TR>
  <TR>
    <TD align=3Dright>&nbsp;</TD>
    <TD align=3Dright><TT>2147.1852&nbsp;&nbsp;</TT></TD>
    <TD align=3Dright><TT>2146.1780&nbsp;&nbsp;</TT></TD>
    <TD align=3Dright><TT>2145.9870&nbsp;&nbsp;</TT></TD>
    <TD noWrap align=3Dright><TT>89.0&nbsp;</TT></TD>
    <TD align=3Dright><TT>562&nbsp;</TT></TD>
    <TD noWrap align=3Dright><TT>-&nbsp;</TT></TD>
    <TD align=3Dright><TT>580&nbsp;</TT></TD>
    <TD align=3Dright><TT>1&nbsp;&nbsp;</TT></TD>
    <TD noWrap align=3Dright><TT>---&nbsp;&nbsp;</TT></TD>
    <TD noWrap><TT>&nbsp;R.APASAVGTHHVMSVRCCYK.D + Oxidation =
(M)</TT></TD></TR>
  <TR>
    <TD align=3Dright>&nbsp;</TD>
    <TD align=3Dright><TT>2211.1789&nbsp;&nbsp;</TT></TD>
    <TD align=3Dright><TT>2210.1716&nbsp;&nbsp;</TT></TD>
    <TD align=3Dright><TT>2210.1154&nbsp;&nbsp;</TT></TD>
    <TD noWrap align=3Dright><TT>25.4&nbsp;</TT></TD>
    <TD align=3Dright><TT>586&nbsp;</TT></TD>
    <TD noWrap align=3Dright><TT>-&nbsp;</TT></TD>
    <TD align=3Dright><TT>604&nbsp;</TT></TD>
    <TD align=3Dright><TT>0&nbsp;&nbsp;</TT></TD>
    <TD noWrap align=3Dright><TT>---&nbsp;&nbsp;</TT></TD>
    <TD noWrap><TT>&nbsp;K.EMVYGNEQALLVPQPHTIR.S + Oxidation=20
  (M)</TT></TD></TR></TBODY></TABLE>
<TABLE border=3D0 cellSpacing=3D0>
  <TBODY>
  <TR>
    <TD><TT>&nbsp;&nbsp;&nbsp;&nbsp;&nbsp;&nbsp;</TT></TD>
    <TD><TT><B>No match to: </B>815.5155, 842.5391, 856.5539, 859.5235,=20
      869.5203, 870.5706, 876.5033, 891.4673, 901.9091, 927.5441, =
944.5502,=20
      990.5854, 992.5982, 1039.6145, 1045.6190, 1055.5945, 1083.6326, =
1085.6349,=20
      1127.6793, 1129.6670, 1145.6402, 1171.7027, 1173.6927, 1177.6564,=20
      1187.6960, 1215.7357, 1217.7152, 1229.8148, 1254.7287, 1262.7121,=20
      1292.7418, 1303.7819, 1305.7552, 1324.7455, 1347.8137, 1363.7820,=20
      1375.7703, 1391.8328, 1407.8146, 1409.7670, 1427.9072, 1435.8512,=20
      1455.7869, 1465.8201, 1476.7659, 1478.8671, 1480.8687, 1492.7805,=20
      1495.8144, 1523.8978, 1555.8232, 1567.8878, 1601.8629, 1639.9651,=20
      1694.9119, 1753.9849, 1775.9784, 1790.9636, 1794.9337, 1865.4209,=20
      1903.0883, 1917.1097, 1941.0096, 1963.0095, 1979.0193, 2136.2025,=20
      2161.1942, 2233.2018, 2249.1838, 2366.3507, 2437.3631,=20
  2711.3762</TT></TD></TR></TBODY></TABLE><BR>
<TABLE border=3D0 cellSpacing=3D0>
  <TBODY>
  <TR>
    <TD><TT><B><A =
name=3DHit8>8.</A>&nbsp;&nbsp;&nbsp;&nbsp;</B></TT></TD>
    <TD noWrap><TT><A=20
      =
href=3D"http://www.matrixscience.com/cgi/protein_view.pl?file=3D../data/2=
0110926/FtoclzcSh.dat&amp;hit=3D8"=20
      =
target=3D_blank>gi|298204613</A>&nbsp;&nbsp;&nbsp;&nbsp;<B>Mass:</B>&nbsp=
;15963&nbsp;&nbsp;&nbsp;&nbsp;<B>Score:</B>&nbsp;59&nbsp;&nbsp;&nbsp;&nbs=
p;&nbsp;<B>Expect:</B>&nbsp;1.2&nbsp;&nbsp;<B>Matches:</B>&nbsp;8</TT></T=
D></TR>
  <TR>
    <TD>&nbsp;</TD>
    <TD noWrap><TT>unnamed protein product [Vitis=20
vinifera]</TT></TD></TR></TBODY></TABLE>
<TABLE border=3D0 cellSpacing=3D0 cellPadding=3D0>
  <TBODY>
  <TR>
    <TD><TT>&nbsp;&nbsp;&nbsp;&nbsp;&nbsp;&nbsp;</TT></TD>
    <TD align=3Dright><TT><B>Observed&nbsp;&nbsp;</B></TT></TD>
    <TD noWrap align=3Dright><TT><B>Mr(expt)&nbsp;&nbsp;</B></TT></TD>
    <TD noWrap align=3Dright><TT><B>Mr(calc)&nbsp;&nbsp;</B></TT></TD>
    <TD align=3Dright><TT><B>&nbsp;ppm&nbsp;&nbsp;</B></TT></TD>
    <TD align=3Dright><TT><B>Start&nbsp;</B></TT></TD>
    <TD align=3Dright><TT><B>&nbsp;</B></TT></TD>
    <TD align=3Dright><TT><B>End&nbsp;</B></TT></TD>
    <TD align=3Dright><TT><B>Miss&nbsp;</B></TT></TD>
    <TD align=3Dright><TT><B>Ions&nbsp;</B></TT></TD>
    <TD><TT><B>&nbsp;Peptide</B></TT></TD></TR>
  <TR>
    <TD align=3Dright>&nbsp;</TD>
    <TD align=3Dright><TT>919.5282&nbsp;&nbsp;</TT></TD>
    <TD align=3Dright><TT>918.5209&nbsp;&nbsp;</TT></TD>
    <TD align=3Dright><TT>918.4593&nbsp;&nbsp;</TT></TD>
    <TD noWrap align=3Dright><TT>67.1&nbsp;</TT></TD>
    <TD align=3Dright><TT>1&nbsp;</TT></TD>
    <TD noWrap align=3Dright><TT>-&nbsp;</TT></TD>
    <TD align=3Dright><TT>8&nbsp;</TT></TD>
    <TD align=3Dright><TT>0&nbsp;&nbsp;</TT></TD>
    <TD noWrap align=3Dright><TT>---&nbsp;&nbsp;</TT></TD>
    <TD noWrap><TT>&nbsp;-.MLQGPTTR.W + Oxidation (M)</TT></TD></TR>
  <TR>
    <TD align=3Dright>&nbsp;</TD>
    <TD align=3Dright><TT>1145.6402&nbsp;&nbsp;</TT></TD>
    <TD align=3Dright><TT>1144.6329&nbsp;&nbsp;</TT></TD>
    <TD align=3Dright><TT>1144.5612&nbsp;&nbsp;</TT></TD>
    <TD noWrap align=3Dright><TT>62.7&nbsp;</TT></TD>
    <TD align=3Dright><TT>131&nbsp;</TT></TD>
    <TD noWrap align=3Dright><TT>-&nbsp;</TT></TD>
    <TD align=3Dright><TT>141&nbsp;</TT></TD>
    <TD align=3Dright><TT>0&nbsp;&nbsp;</TT></TD>
    <TD noWrap align=3Dright><TT>---&nbsp;&nbsp;</TT></TD>
    <TD noWrap><TT>&nbsp;K.LEQVESDLAAA.-</TT></TD></TR>
  <TR>
    <TD align=3Dright>&nbsp;</TD>
    <TD align=3Dright><TT>1171.7027&nbsp;&nbsp;</TT></TD>
    <TD align=3Dright><TT>1170.6954&nbsp;&nbsp;</TT></TD>
    <TD align=3Dright><TT>1170.7271&nbsp;&nbsp;</TT></TD>
    <TD noWrap align=3Dright><TT>-27.02&nbsp;</TT></TD>
    <TD align=3Dright><TT>13&nbsp;</TT></TD>
    <TD noWrap align=3Dright><TT>-&nbsp;</TT></TD>
    <TD align=3Dright><TT>22&nbsp;</TT></TD>
    <TD align=3Dright><TT>1&nbsp;&nbsp;</TT></TD>
    <TD noWrap align=3Dright><TT>---&nbsp;&nbsp;</TT></TD>
    <TD noWrap><TT>&nbsp;R.LLLGMRLALR.V + Oxidation (M)</TT></TD></TR>
  <TR>
    <TD align=3Dright>&nbsp;</TD>
    <TD align=3Dright><TT>1254.7287&nbsp;&nbsp;</TT></TD>
    <TD align=3Dright><TT>1253.7214&nbsp;&nbsp;</TT></TD>
    <TD align=3Dright><TT>1253.7430&nbsp;&nbsp;</TT></TD>
    <TD noWrap align=3Dright><TT>-17.25&nbsp;</TT></TD>
    <TD align=3Dright><TT>9&nbsp;</TT></TD>
    <TD noWrap align=3Dright><TT>-&nbsp;</TT></TD>
    <TD align=3Dright><TT>18&nbsp;</TT></TD>
    <TD align=3Dright><TT>1&nbsp;&nbsp;</TT></TD>
    <TD noWrap align=3Dright><TT>---&nbsp;&nbsp;</TT></TD>
    <TD noWrap><TT>&nbsp;R.WLPRLLLGMR.L</TT></TD></TR>
  <TR>
    <TD align=3Dright>&nbsp;</TD>
    <TD align=3Dright><TT>1287.7269&nbsp;&nbsp;</TT></TD>
    <TD align=3Dright><TT>1286.7196&nbsp;&nbsp;</TT></TD>
    <TD align=3Dright><TT>1286.6118&nbsp;&nbsp;</TT></TD>
    <TD noWrap align=3Dright><TT>83.8&nbsp;</TT></TD>
    <TD align=3Dright><TT>36&nbsp;</TT></TD>
    <TD noWrap align=3Dright><TT>-&nbsp;</TT></TD>
    <TD align=3Dright><TT>45&nbsp;</TT></TD>
    <TD align=3Dright><TT>0&nbsp;&nbsp;</TT></TD>
    <TD noWrap align=3Dright><TT>---&nbsp;&nbsp;</TT></TD>
    <TD noWrap><TT>&nbsp;K.MLDFFPFTNR.V</TT></TD></TR>
  <TR>
    <TD align=3Dright>&nbsp;</TD>
    <TD align=3Dright><TT>1324.7455&nbsp;&nbsp;</TT></TD>
    <TD align=3Dright><TT>1323.7382&nbsp;&nbsp;</TT></TD>
    <TD align=3Dright><TT>1323.7412&nbsp;&nbsp;</TT></TD>
    <TD noWrap align=3Dright><TT>-2.23&nbsp;</TT></TD>
    <TD align=3Dright><TT>2&nbsp;</TT></TD>
    <TD noWrap align=3Dright><TT>-&nbsp;</TT></TD>
    <TD align=3Dright><TT>12&nbsp;</TT></TD>
    <TD align=3Dright><TT>1&nbsp;&nbsp;</TT></TD>
    <TD noWrap align=3Dright><TT>---&nbsp;&nbsp;</TT></TD>
    <TD noWrap><TT>&nbsp;M.LQGPTTRWLPR.L</TT></TD></TR>
  <TR>
    <TD align=3Dright>&nbsp;</TD>
    <TD align=3Dright><TT>1455.7869&nbsp;&nbsp;</TT></TD>
    <TD align=3Dright><TT>1454.7796&nbsp;&nbsp;</TT></TD>
    <TD align=3Dright><TT>1454.7816&nbsp;&nbsp;</TT></TD>
    <TD noWrap align=3Dright><TT>-1.39&nbsp;</TT></TD>
    <TD align=3Dright><TT>1&nbsp;</TT></TD>
    <TD noWrap align=3Dright><TT>-&nbsp;</TT></TD>
    <TD align=3Dright><TT>12&nbsp;</TT></TD>
    <TD align=3Dright><TT>1&nbsp;&nbsp;</TT></TD>
    <TD noWrap align=3Dright><TT>---&nbsp;&nbsp;</TT></TD>
    <TD noWrap><TT>&nbsp;-.MLQGPTTRWLPR.L</TT></TD></TR>
  <TR>
    <TD align=3Dright>&nbsp;</TD>
    <TD align=3Dright><TT>1694.9119&nbsp;&nbsp;</TT></TD>
    <TD align=3Dright><TT>1693.9046&nbsp;&nbsp;</TT></TD>
    <TD align=3Dright><TT>1693.8015&nbsp;&nbsp;</TT></TD>
    <TD noWrap align=3Dright><TT>60.9&nbsp;</TT></TD>
    <TD align=3Dright><TT>74&nbsp;</TT></TD>
    <TD noWrap align=3Dright><TT>-&nbsp;</TT></TD>
    <TD align=3Dright><TT>87&nbsp;</TT></TD>
    <TD align=3Dright><TT>0&nbsp;&nbsp;</TT></TD>
    <TD noWrap align=3Dright><TT>---&nbsp;&nbsp;</TT></TD>
    <TD noWrap><TT>&nbsp;R.IQLLQDCMTQETAK.V + Oxidation=20
(M)</TT></TD></TR></TBODY></TABLE>
<TABLE border=3D0 cellSpacing=3D0>
  <TBODY>
  <TR>
    <TD><TT>&nbsp;&nbsp;&nbsp;&nbsp;&nbsp;&nbsp;</TT></TD>
    <TD><TT><B>No match to: </B>800.4076, 815.5155, 842.5391, 856.5539,=20
      859.5235, 869.5203, 870.5706, 871.5748, 876.5033, 891.4673, =
901.9091,=20
      927.5441, 944.5502, 951.5399, 990.5854, 992.5982, 1039.6145, =
1045.6190,=20
      1055.5945, 1083.6326, 1085.6349, 1127.6793, 1129.6670, 1143.6669,=20
      1146.6500, 1161.6657, 1173.6927, 1177.6564, 1187.6960, 1215.7357,=20
      1217.7152, 1229.8148, 1231.7190, 1243.7277, 1259.7582, 1262.7121,=20
      1275.7427, 1292.7418, 1303.7819, 1305.7552, 1319.7588, 1347.8137,=20
      1363.7820, 1375.7703, 1391.8328, 1407.8146, 1409.7670, 1427.9072,=20
      1435.8512, 1447.7995, 1465.8201, 1476.7659, 1478.8671, 1480.8687,=20
      1492.7805, 1495.8144, 1523.8978, 1555.8232, 1567.8878, 1601.8629,=20
      1639.9651, 1753.9849, 1775.9784, 1790.9636, 1794.9337, 1865.4209,=20
      1901.1154, 1903.0883, 1917.1097, 1941.0096, 1944.9950, 1963.0095,=20
      1979.0193, 2136.2025, 2147.1852, 2161.1942, 2211.1789, 2233.2018,=20
      2249.1838, 2366.3507, 2437.3631, =
2711.3762</TT></TD></TR></TBODY></TABLE><BR>
<TABLE border=3D0 cellSpacing=3D0>
  <TBODY>
  <TR>
    <TD><TT><B><A =
name=3DHit9>9.</A>&nbsp;&nbsp;&nbsp;&nbsp;</B></TT></TD>
    <TD noWrap><TT><A=20
      =
href=3D"http://www.matrixscience.com/cgi/protein_view.pl?file=3D../data/2=
0110926/FtoclzcSh.dat&amp;hit=3D9"=20
      =
target=3D_blank>gi|242044468</A>&nbsp;&nbsp;&nbsp;&nbsp;<B>Mass:</B>&nbsp=
;43248&nbsp;&nbsp;&nbsp;&nbsp;<B>Score:</B>&nbsp;58&nbsp;&nbsp;&nbsp;&nbs=
p;&nbsp;<B>Expect:</B>&nbsp;1.5&nbsp;&nbsp;<B>Matches:</B>&nbsp;11</TT></=
TD></TR>
  <TR>
    <TD>&nbsp;</TD>
    <TD noWrap><TT>hypothetical protein SORBIDRAFT_02g022840 [Sorghum=20
      bicolor]</TT></TD></TR></TBODY></TABLE>
<TABLE border=3D0 cellSpacing=3D0 cellPadding=3D0>
  <TBODY>
  <TR>
    <TD><TT>&nbsp;&nbsp;&nbsp;&nbsp;&nbsp;&nbsp;</TT></TD>
    <TD align=3Dright><TT><B>Observed&nbsp;&nbsp;</B></TT></TD>
    <TD noWrap align=3Dright><TT><B>Mr(expt)&nbsp;&nbsp;</B></TT></TD>
    <TD noWrap align=3Dright><TT><B>Mr(calc)&nbsp;&nbsp;</B></TT></TD>
    <TD align=3Dright><TT><B>&nbsp;ppm&nbsp;&nbsp;</B></TT></TD>
    <TD align=3Dright><TT><B>Start&nbsp;</B></TT></TD>
    <TD align=3Dright><TT><B>&nbsp;</B></TT></TD>
    <TD align=3Dright><TT><B>End&nbsp;</B></TT></TD>
    <TD align=3Dright><TT><B>Miss&nbsp;</B></TT></TD>
    <TD align=3Dright><TT><B>Ions&nbsp;</B></TT></TD>
    <TD><TT><B>&nbsp;Peptide</B></TT></TD></TR>
  <TR>
    <TD align=3Dright>&nbsp;</TD>
    <TD align=3Dright><TT>856.5539&nbsp;&nbsp;</TT></TD>
    <TD align=3Dright><TT>855.5467&nbsp;&nbsp;</TT></TD>
    <TD align=3Dright><TT>855.5542&nbsp;&nbsp;</TT></TD>
    <TD noWrap align=3Dright><TT>-8.77&nbsp;</TT></TD>
    <TD align=3Dright><TT>229&nbsp;</TT></TD>
    <TD noWrap align=3Dright><TT>-&nbsp;</TT></TD>
    <TD align=3Dright><TT>235&nbsp;</TT></TD>
    <TD align=3Dright><TT>1&nbsp;&nbsp;</TT></TD>
    <TD noWrap align=3Dright><TT>---&nbsp;&nbsp;</TT></TD>
    <TD noWrap><TT>&nbsp;R.VKELVLR.A</TT></TD></TR>
  <TR>
    <TD align=3Dright>&nbsp;</TD>
    <TD align=3Dright><TT>870.5706&nbsp;&nbsp;</TT></TD>
    <TD align=3Dright><TT>869.5633&nbsp;&nbsp;</TT></TD>
    <TD align=3Dright><TT>869.4970&nbsp;&nbsp;</TT></TD>
    <TD noWrap align=3Dright><TT>76.2&nbsp;</TT></TD>
    <TD align=3Dright><TT>120&nbsp;</TT></TD>
    <TD noWrap align=3Dright><TT>-&nbsp;</TT></TD>
    <TD align=3Dright><TT>126&nbsp;</TT></TD>
    <TD align=3Dright><TT>1&nbsp;&nbsp;</TT></TD>
    <TD noWrap align=3Dright><TT>---&nbsp;&nbsp;</TT></TD>
    <TD noWrap><TT>&nbsp;R.VEKLEPR.I</TT></TD></TR>
  <TR>
    <TD align=3Dright>&nbsp;</TD>
    <TD align=3Dright><TT>891.4673&nbsp;&nbsp;</TT></TD>
    <TD align=3Dright><TT>890.4600&nbsp;&nbsp;</TT></TD>
    <TD align=3Dright><TT>890.4709&nbsp;&nbsp;</TT></TD>
    <TD noWrap align=3Dright><TT>-12.21&nbsp;</TT></TD>
    <TD align=3Dright><TT>279&nbsp;</TT></TD>
    <TD noWrap align=3Dright><TT>-&nbsp;</TT></TD>
    <TD align=3Dright><TT>287&nbsp;</TT></TD>
    <TD align=3Dright><TT>0&nbsp;&nbsp;</TT></TD>
    <TD noWrap align=3Dright><TT>---&nbsp;&nbsp;</TT></TD>
    <TD noWrap><TT>&nbsp;K.SEVATAVSK.K</TT></TD></TR>
  <TR>
    <TD align=3Dright>&nbsp;</TD>
    <TD align=3Dright><TT>1039.6145&nbsp;&nbsp;</TT></TD>
    <TD align=3Dright><TT>1038.6072&nbsp;&nbsp;</TT></TD>
    <TD align=3Dright><TT>1038.6186&nbsp;&nbsp;</TT></TD>
    <TD noWrap align=3Dright><TT>-10.95&nbsp;</TT></TD>
    <TD align=3Dright><TT>134&nbsp;</TT></TD>
    <TD noWrap align=3Dright><TT>-&nbsp;</TT></TD>
    <TD align=3Dright><TT>143&nbsp;</TT></TD>
    <TD align=3Dright><TT>0&nbsp;&nbsp;</TT></TD>
    <TD noWrap align=3Dright><TT>---&nbsp;&nbsp;</TT></TD>
    <TD noWrap><TT>&nbsp;R.VGLSVPQIAR.F</TT></TD></TR>
  <TR>
    <TD align=3Dright>&nbsp;</TD>
    <TD align=3Dright><TT>1146.6500&nbsp;&nbsp;</TT></TD>
    <TD align=3Dright><TT>1145.6427&nbsp;&nbsp;</TT></TD>
    <TD align=3Dright><TT>1145.5863&nbsp;&nbsp;</TT></TD>
    <TD noWrap align=3Dright><TT>49.2&nbsp;</TT></TD>
    <TD align=3Dright><TT>182&nbsp;</TT></TD>
    <TD noWrap align=3Dright><TT>-&nbsp;</TT></TD>
    <TD align=3Dright><TT>192&nbsp;</TT></TD>
    <TD align=3Dright><TT>0&nbsp;&nbsp;</TT></TD>
    <TD noWrap align=3Dright><TT>---&nbsp;&nbsp;</TT></TD>
    <TD noWrap><TT>&nbsp;R.NGTLLAMDVGR.V</TT></TD></TR>
  <TR>
    <TD align=3Dright>&nbsp;</TD>
    <TD align=3Dright><TT>1173.6927&nbsp;&nbsp;</TT></TD>
    <TD align=3Dright><TT>1172.6855&nbsp;&nbsp;</TT></TD>
    <TD align=3Dright><TT>1172.6513&nbsp;&nbsp;</TT></TD>
    <TD noWrap align=3Dright><TT>29.1&nbsp;</TT></TD>
    <TD align=3Dright><TT>62&nbsp;</TT></TD>
    <TD noWrap align=3Dright><TT>-&nbsp;</TT></TD>
    <TD align=3Dright><TT>72&nbsp;</TT></TD>
    <TD align=3Dright><TT>1&nbsp;&nbsp;</TT></TD>
    <TD noWrap align=3Dright><TT>---&nbsp;&nbsp;</TT></TD>
    <TD noWrap><TT>&nbsp;K.ALAQASKLSER.A</TT></TD></TR>
  <TR>
    <TD align=3Dright>&nbsp;</TD>
    <TD align=3Dright><TT>1480.8687&nbsp;&nbsp;</TT></TD>
    <TD align=3Dright><TT>1479.8615&nbsp;&nbsp;</TT></TD>
    <TD align=3Dright><TT>1479.8409&nbsp;&nbsp;</TT></TD>
    <TD noWrap align=3Dright><TT>13.9&nbsp;</TT></TD>
    <TD align=3Dright><TT>231&nbsp;</TT></TD>
    <TD noWrap align=3Dright><TT>-&nbsp;</TT></TD>
    <TD align=3Dright><TT>243&nbsp;</TT></TD>
    <TD align=3Dright><TT>1&nbsp;&nbsp;</TT></TD>
    <TD noWrap align=3Dright><TT>---&nbsp;&nbsp;</TT></TD>
    <TD noWrap><TT>&nbsp;K.ELVLRAEELGVPR.S</TT></TD></TR>
  <TR>
    <TD align=3Dright>&nbsp;</TD>
    <TD align=3Dright><TT>1495.8144&nbsp;&nbsp;</TT></TD>
    <TD align=3Dright><TT>1494.8071&nbsp;&nbsp;</TT></TD>
    <TD align=3Dright><TT>1494.7426&nbsp;&nbsp;</TT></TD>
    <TD noWrap align=3Dright><TT>43.1&nbsp;</TT></TD>
    <TD align=3Dright><TT>69&nbsp;</TT></TD>
    <TD noWrap align=3Dright><TT>-&nbsp;</TT></TD>
    <TD align=3Dright><TT>81&nbsp;</TT></TD>
    <TD align=3Dright><TT>1&nbsp;&nbsp;</TT></TD>
    <TD noWrap align=3Dright><TT>---&nbsp;&nbsp;</TT></TD>
    <TD noWrap><TT>&nbsp;K.LSERAFNDLSSTR.L</TT></TD></TR>
  <TR>
    <TD align=3Dright>&nbsp;</TD>
    <TD align=3Dright><TT>1523.8978&nbsp;&nbsp;</TT></TD>
    <TD align=3Dright><TT>1522.8905&nbsp;&nbsp;</TT></TD>
    <TD align=3Dright><TT>1522.7450&nbsp;&nbsp;</TT></TD>
    <TD noWrap align=3Dright><TT>95.6&nbsp;</TT></TD>
    <TD align=3Dright><TT>236&nbsp;</TT></TD>
    <TD noWrap align=3Dright><TT>-&nbsp;</TT></TD>
    <TD align=3Dright><TT>249&nbsp;</TT></TD>
    <TD align=3Dright><TT>1&nbsp;&nbsp;</TT></TD>
    <TD noWrap align=3Dright><TT>---&nbsp;&nbsp;</TT></TD>
    <TD noWrap><TT>&nbsp;R.AEELGVPRSSGMFK.H + Oxidation =
(M)</TT></TD></TR>
  <TR>
    <TD align=3Dright>&nbsp;</TD>
    <TD align=3Dright><TT>1567.8878&nbsp;&nbsp;</TT></TD>
    <TD align=3Dright><TT>1566.8805&nbsp;&nbsp;</TT></TD>
    <TD align=3Dright><TT>1566.9345&nbsp;&nbsp;</TT></TD>
    <TD noWrap align=3Dright><TT>-34.45&nbsp;</TT></TD>
    <TD align=3Dright><TT>288&nbsp;</TT></TD>
    <TD noWrap align=3Dright><TT>-&nbsp;</TT></TD>
    <TD align=3Dright><TT>301&nbsp;</TT></TD>
    <TD align=3Dright><TT>0&nbsp;&nbsp;</TT></TD>
    <TD noWrap align=3Dright><TT>---&nbsp;&nbsp;</TT></TD>
    <TD noWrap><TT>&nbsp;K.KPTILGISDEILLR.K</TT></TD></TR>
  <TR>
    <TD align=3Dright>&nbsp;</TD>
    <TD align=3Dright><TT>1901.1154&nbsp;&nbsp;</TT></TD>
    <TD align=3Dright><TT>1900.1081&nbsp;&nbsp;</TT></TD>
    <TD align=3Dright><TT>1899.9327&nbsp;&nbsp;</TT></TD>
    <TD noWrap align=3Dright><TT>92.4&nbsp;</TT></TD>
    <TD align=3Dright><TT>375&nbsp;</TT></TD>
    <TD noWrap align=3Dright><TT>-&nbsp;</TT></TD>
    <TD align=3Dright><TT>394&nbsp;</TT></TD>
    <TD align=3Dright><TT>1&nbsp;&nbsp;</TT></TD>
    <TD noWrap align=3Dright><TT>---&nbsp;&nbsp;</TT></TD>
    <TD =
noWrap><TT>&nbsp;K.DSVPGLADAYATARGGSVPP.-</TT></TD></TR></TBODY></TABLE>
<TABLE border=3D0 cellSpacing=3D0>
  <TBODY>
  <TR>
    <TD><TT>&nbsp;&nbsp;&nbsp;&nbsp;&nbsp;&nbsp;</TT></TD>
    <TD><TT><B>No match to: </B>800.4076, 815.5155, 842.5391, 859.5235,=20
      869.5203, 871.5748, 876.5033, 901.9091, 919.5282, 927.5441, =
944.5502,=20
      951.5399, 990.5854, 992.5982, 1045.6190, 1055.5945, 1083.6326, =
1085.6349,=20
      1127.6793, 1129.6670, 1143.6669, 1145.6402, 1161.6657, 1171.7027,=20
      1177.6564, 1187.6960, 1215.7357, 1217.7152, 1229.8148, 1231.7190,=20
      1243.7277, 1254.7287, 1259.7582, 1262.7121, 1275.7427, 1287.7269,=20
      1292.7418, 1303.7819, 1305.7552, 1319.7588, 1324.7455, 1347.8137,=20
      1363.7820, 1375.7703, 1391.8328, 1407.8146, 1409.7670, 1427.9072,=20
      1435.8512, 1447.7995, 1455.7869, 1465.8201, 1476.7659, 1478.8671,=20
      1492.7805, 1555.8232, 1601.8629, 1639.9651, 1694.9119, 1753.9849,=20
      1775.9784, 1790.9636, 1794.9337, 1865.4209, 1903.0883, 1917.1097,=20
      1941.0096, 1944.9950, 1963.0095, 1979.0193, 2136.2025, 2147.1852,=20
      2161.1942, 2211.1789, 2233.2018, 2249.1838, 2366.3507, 2437.3631,=20
      2711.3762</TT></TD></TR></TBODY></TABLE><BR>
<TABLE border=3D0 cellSpacing=3D0>
  <TBODY>
  <TR>
    <TD><TT><B><A name=3DHit10>10.</A>&nbsp;&nbsp;&nbsp;</B></TT></TD>
    <TD noWrap><TT><A=20
      =
href=3D"http://www.matrixscience.com/cgi/protein_view.pl?file=3D../data/2=
0110926/FtoclzcSh.dat&amp;hit=3D10"=20
      =
target=3D_blank>gi|159471936</A>&nbsp;&nbsp;&nbsp;&nbsp;<B>Mass:</B>&nbsp=
;27169&nbsp;&nbsp;&nbsp;&nbsp;<B>Score:</B>&nbsp;58&nbsp;&nbsp;&nbsp;&nbs=
p;&nbsp;<B>Expect:</B>&nbsp;1.6&nbsp;&nbsp;<B>Matches:</B>&nbsp;9</TT></T=
D></TR>
  <TR>
    <TD>&nbsp;</TD>
    <TD noWrap><TT>predicted protein [Chlamydomonas=20
  reinhardtii]</TT></TD></TR></TBODY></TABLE>
<TABLE border=3D0 cellSpacing=3D0 cellPadding=3D0>
  <TBODY>
  <TR>
    <TD><TT>&nbsp;&nbsp;&nbsp;&nbsp;&nbsp;&nbsp;</TT></TD>
    <TD align=3Dright><TT><B>Observed&nbsp;&nbsp;</B></TT></TD>
    <TD noWrap align=3Dright><TT><B>Mr(expt)&nbsp;&nbsp;</B></TT></TD>
    <TD noWrap align=3Dright><TT><B>Mr(calc)&nbsp;&nbsp;</B></TT></TD>
    <TD align=3Dright><TT><B>&nbsp;ppm&nbsp;&nbsp;</B></TT></TD>
    <TD align=3Dright><TT><B>Start&nbsp;</B></TT></TD>
    <TD align=3Dright><TT><B>&nbsp;</B></TT></TD>
    <TD align=3Dright><TT><B>End&nbsp;</B></TT></TD>
    <TD align=3Dright><TT><B>Miss&nbsp;</B></TT></TD>
    <TD align=3Dright><TT><B>Ions&nbsp;</B></TT></TD>
    <TD><TT><B>&nbsp;Peptide</B></TT></TD></TR>
  <TR>
    <TD align=3Dright>&nbsp;</TD>
    <TD align=3Dright><TT>1045.6190&nbsp;&nbsp;</TT></TD>
    <TD align=3Dright><TT>1044.6117&nbsp;&nbsp;</TT></TD>
    <TD align=3Dright><TT>1044.5200&nbsp;&nbsp;</TT></TD>
    <TD noWrap align=3Dright><TT>87.8&nbsp;</TT></TD>
    <TD align=3Dright><TT>30&nbsp;</TT></TD>
    <TD noWrap align=3Dright><TT>-&nbsp;</TT></TD>
    <TD align=3Dright><TT>39&nbsp;</TT></TD>
    <TD align=3Dright><TT>0&nbsp;&nbsp;</TT></TD>
    <TD noWrap align=3Dright><TT>---&nbsp;&nbsp;</TT></TD>
    <TD noWrap><TT>&nbsp;K.AAEVQAEATR.L</TT></TD></TR>
  <TR>
    <TD align=3Dright>&nbsp;</TD>
    <TD align=3Dright><TT>1161.6657&nbsp;&nbsp;</TT></TD>
    <TD align=3Dright><TT>1160.6584&nbsp;&nbsp;</TT></TD>
    <TD align=3Dright><TT>1160.6302&nbsp;&nbsp;</TT></TD>
    <TD noWrap align=3Dright><TT>24.4&nbsp;</TT></TD>
    <TD align=3Dright><TT>2&nbsp;</TT></TD>
    <TD noWrap align=3Dright><TT>-&nbsp;</TT></TD>
    <TD align=3Dright><TT>11&nbsp;</TT></TD>
    <TD align=3Dright><TT>0&nbsp;&nbsp;</TT></TD>
    <TD noWrap align=3Dright><TT>---&nbsp;&nbsp;</TT></TD>
    <TD noWrap><TT>&nbsp;M.IPAQNEKPHK.G</TT></TD></TR>
  <TR>
    <TD align=3Dright>&nbsp;</TD>
    <TD align=3Dright><TT>1173.6927&nbsp;&nbsp;</TT></TD>
    <TD align=3Dright><TT>1172.6855&nbsp;&nbsp;</TT></TD>
    <TD align=3Dright><TT>1172.6149&nbsp;&nbsp;</TT></TD>
    <TD noWrap align=3Dright><TT>60.2&nbsp;</TT></TD>
    <TD align=3Dright><TT>29&nbsp;</TT></TD>
    <TD noWrap align=3Dright><TT>-&nbsp;</TT></TD>
    <TD align=3Dright><TT>39&nbsp;</TT></TD>
    <TD align=3Dright><TT>1&nbsp;&nbsp;</TT></TD>
    <TD noWrap align=3Dright><TT>---&nbsp;&nbsp;</TT></TD>
    <TD noWrap><TT>&nbsp;R.KAAEVQAEATR.L</TT></TD></TR>
  <TR>
    <TD align=3Dright>&nbsp;</TD>
    <TD align=3Dright><TT>1231.7190&nbsp;&nbsp;</TT></TD>
    <TD align=3Dright><TT>1230.7117&nbsp;&nbsp;</TT></TD>
    <TD align=3Dright><TT>1230.6006&nbsp;&nbsp;</TT></TD>
    <TD noWrap align=3Dright><TT>90.3&nbsp;</TT></TD>
    <TD align=3Dright><TT>122&nbsp;</TT></TD>
    <TD noWrap align=3Dright><TT>-&nbsp;</TT></TD>
    <TD align=3Dright><TT>132&nbsp;</TT></TD>
    <TD align=3Dright><TT>0&nbsp;&nbsp;</TT></TD>
    <TD noWrap align=3Dright><TT>---&nbsp;&nbsp;</TT></TD>
    <TD noWrap><TT>&nbsp;R.QHATAAWHPGR.A</TT></TD></TR>
  <TR>
    <TD align=3Dright>&nbsp;</TD>
    <TD align=3Dright><TT>1243.7277&nbsp;&nbsp;</TT></TD>
    <TD align=3Dright><TT>1242.7205&nbsp;&nbsp;</TT></TD>
    <TD align=3Dright><TT>1242.6820&nbsp;&nbsp;</TT></TD>
    <TD noWrap align=3Dright><TT>31.0&nbsp;</TT></TD>
    <TD align=3Dright><TT>87&nbsp;</TT></TD>
    <TD noWrap align=3Dright><TT>-&nbsp;</TT></TD>
    <TD align=3Dright><TT>98&nbsp;</TT></TD>
    <TD align=3Dright><TT>0&nbsp;&nbsp;</TT></TD>
    <TD noWrap align=3Dright><TT>---&nbsp;&nbsp;</TT></TD>
    <TD noWrap><TT>&nbsp;K.EGTVIQDIALGK.V</TT></TD></TR>
  <TR>
    <TD align=3Dright>&nbsp;</TD>
    <TD align=3Dright><TT>1292.7418&nbsp;&nbsp;</TT></TD>
    <TD align=3Dright><TT>1291.7346&nbsp;&nbsp;</TT></TD>
    <TD align=3Dright><TT>1291.6707&nbsp;&nbsp;</TT></TD>
    <TD noWrap align=3Dright><TT>49.5&nbsp;</TT></TD>
    <TD align=3Dright><TT>1&nbsp;</TT></TD>
    <TD noWrap align=3Dright><TT>-&nbsp;</TT></TD>
    <TD align=3Dright><TT>11&nbsp;</TT></TD>
    <TD align=3Dright><TT>0&nbsp;&nbsp;</TT></TD>
    <TD noWrap align=3Dright><TT>---&nbsp;&nbsp;</TT></TD>
    <TD noWrap><TT>&nbsp;-.MIPAQNEKPHK.G</TT></TD></TR>
  <TR>
    <TD align=3Dright>&nbsp;</TD>
    <TD align=3Dright><TT>1567.8878&nbsp;&nbsp;</TT></TD>
    <TD align=3Dright><TT>1566.8805&nbsp;&nbsp;</TT></TD>
    <TD align=3Dright><TT>1566.7249&nbsp;&nbsp;</TT></TD>
    <TD noWrap align=3Dright><TT>99.3&nbsp;</TT></TD>
    <TD align=3Dright><TT>67&nbsp;</TT></TD>
    <TD noWrap align=3Dright><TT>-&nbsp;</TT></TD>
    <TD align=3Dright><TT>81&nbsp;</TT></TD>
    <TD align=3Dright><TT>0&nbsp;&nbsp;</TT></TD>
    <TD noWrap align=3Dright><TT>---&nbsp;&nbsp;</TT></TD>
    <TD noWrap><TT>&nbsp;K.CPVPSWAGEPPAGSR.L</TT></TD></TR>
  <TR>
    <TD align=3Dright>&nbsp;</TD>
    <TD align=3Dright><TT>1639.9651&nbsp;&nbsp;</TT></TD>
    <TD align=3Dright><TT>1638.9578&nbsp;&nbsp;</TT></TD>
    <TD align=3Dright><TT>1638.8624&nbsp;&nbsp;</TT></TD>
    <TD noWrap align=3Dright><TT>58.2&nbsp;</TT></TD>
    <TD align=3Dright><TT>178&nbsp;</TT></TD>
    <TD noWrap align=3Dright><TT>-&nbsp;</TT></TD>
    <TD align=3Dright><TT>195&nbsp;</TT></TD>
    <TD align=3Dright><TT>1&nbsp;&nbsp;</TT></TD>
    <TD noWrap align=3Dright><TT>---&nbsp;&nbsp;</TT></TD>
    <TD noWrap><TT>&nbsp;K.LAAPLGGKAAAAAGNCAR.G</TT></TD></TR>
  <TR>
    <TD align=3Dright>&nbsp;</TD>
    <TD align=3Dright><TT>2161.1942&nbsp;&nbsp;</TT></TD>
    <TD align=3Dright><TT>2160.1869&nbsp;&nbsp;</TT></TD>
    <TD align=3Dright><TT>2160.0521&nbsp;&nbsp;</TT></TD>
    <TD noWrap align=3Dright><TT>62.4&nbsp;</TT></TD>
    <TD align=3Dright><TT>196&nbsp;</TT></TD>
    <TD noWrap align=3Dright><TT>-&nbsp;</TT></TD>
    <TD align=3Dright><TT>219&nbsp;</TT></TD>
    <TD align=3Dright><TT>0&nbsp;&nbsp;</TT></TD>
    <TD noWrap align=3Dright><TT>---&nbsp;&nbsp;</TT></TD>
    <TD noWrap><TT>&nbsp;R.GDAGDAAAPGTAPGSGLMLPPPPK.R + Oxidation=20
  (M)</TT></TD></TR></TBODY></TABLE>
<TABLE border=3D0 cellSpacing=3D0>
  <TBODY>
  <TR>
    <TD><TT>&nbsp;&nbsp;&nbsp;&nbsp;&nbsp;&nbsp;</TT></TD>
    <TD><TT><B>No match to: </B>800.4076, 815.5155, 842.5391, 856.5539,=20
      859.5235, 869.5203, 870.5706, 871.5748, 876.5033, 891.4673, =
901.9091,=20
      919.5282, 927.5441, 944.5502, 951.5399, 990.5854, 992.5982, =
1039.6145,=20
      1055.5945, 1083.6326, 1085.6349, 1127.6793, 1129.6670, 1143.6669,=20
      1145.6402, 1146.6500, 1171.7027, 1177.6564, 1187.6960, 1215.7357,=20
      1217.7152, 1229.8148, 1254.7287, 1259.7582, 1262.7121, 1275.7427,=20
      1287.7269, 1303.7819, 1305.7552, 1319.7588, 1324.7455, 1347.8137,=20
      1363.7820, 1375.7703, 1391.8328, 1407.8146, 1409.7670, 1427.9072,=20
      1435.8512, 1447.7995, 1455.7869, 1465.8201, 1476.7659, 1478.8671,=20
      1480.8687, 1492.7805, 1495.8144, 1523.8978, 1555.8232, 1601.8629,=20
      1694.9119, 1753.9849, 1775.9784, 1790.9636, 1794.9337, 1865.4209,=20
      1901.1154, 1903.0883, 1917.1097, 1941.0096, 1944.9950, 1963.0095,=20
      1979.0193, 2136.2025, 2147.1852, 2211.1789, 2233.2018, 2249.1838,=20
      2366.3507, 2437.3631, 2711.3762</TT></TD></TR></TBODY></TABLE><BR>
<TABLE border=3D0 cellSpacing=3D0>
  <TBODY>
  <TR>
    <TD><TT><B><A name=3DHit11>11.</A>&nbsp;&nbsp;&nbsp;</B></TT></TD>
    <TD noWrap><TT><A=20
      =
href=3D"http://www.matrixscience.com/cgi/protein_view.pl?file=3D../data/2=
0110926/FtoclzcSh.dat&amp;hit=3D11"=20
      =
target=3D_blank>gi|225433792</A>&nbsp;&nbsp;&nbsp;&nbsp;<B>Mass:</B>&nbsp=
;71156&nbsp;&nbsp;&nbsp;&nbsp;<B>Score:</B>&nbsp;58&nbsp;&nbsp;&nbsp;&nbs=
p;&nbsp;<B>Expect:</B>&nbsp;1.6&nbsp;&nbsp;<B>Matches:</B>&nbsp;15</TT></=
TD></TR>
  <TR>
    <TD>&nbsp;</TD>
    <TD noWrap><TT>PREDICTED: hypothetical protein [Vitis=20
  vinifera]</TT></TD></TR></TBODY></TABLE>
<TABLE border=3D0 cellSpacing=3D0 cellPadding=3D0>
  <TBODY>
  <TR>
    <TD><TT>&nbsp;&nbsp;&nbsp;&nbsp;&nbsp;&nbsp;</TT></TD>
    <TD align=3Dright><TT><B>Observed&nbsp;&nbsp;</B></TT></TD>
    <TD noWrap align=3Dright><TT><B>Mr(expt)&nbsp;&nbsp;</B></TT></TD>
    <TD noWrap align=3Dright><TT><B>Mr(calc)&nbsp;&nbsp;</B></TT></TD>
    <TD align=3Dright><TT><B>&nbsp;ppm&nbsp;&nbsp;</B></TT></TD>
    <TD align=3Dright><TT><B>Start&nbsp;</B></TT></TD>
    <TD align=3Dright><TT><B>&nbsp;</B></TT></TD>
    <TD align=3Dright><TT><B>End&nbsp;</B></TT></TD>
    <TD align=3Dright><TT><B>Miss&nbsp;</B></TT></TD>
    <TD align=3Dright><TT><B>Ions&nbsp;</B></TT></TD>
    <TD><TT><B>&nbsp;Peptide</B></TT></TD></TR>
  <TR>
    <TD align=3Dright>&nbsp;</TD>
    <TD align=3Dright><TT>815.5155&nbsp;&nbsp;</TT></TD>
    <TD align=3Dright><TT>814.5082&nbsp;&nbsp;</TT></TD>
    <TD align=3Dright><TT>814.4773&nbsp;&nbsp;</TT></TD>
    <TD noWrap align=3Dright><TT>37.9&nbsp;</TT></TD>
    <TD align=3Dright><TT>432&nbsp;</TT></TD>
    <TD noWrap align=3Dright><TT>-&nbsp;</TT></TD>
    <TD align=3Dright><TT>438&nbsp;</TT></TD>
    <TD align=3Dright><TT>1&nbsp;&nbsp;</TT></TD>
    <TD noWrap align=3Dright><TT>---&nbsp;&nbsp;</TT></TD>
    <TD noWrap><TT>&nbsp;R.IRNGVTR.G</TT></TD></TR>
  <TR>
    <TD align=3Dright>&nbsp;</TD>
    <TD align=3Dright><TT>869.5203&nbsp;&nbsp;</TT></TD>
    <TD align=3Dright><TT>868.5130&nbsp;&nbsp;</TT></TD>
    <TD align=3Dright><TT>868.4953&nbsp;&nbsp;</TT></TD>
    <TD noWrap align=3Dright><TT>20.4&nbsp;</TT></TD>
    <TD align=3Dright><TT>135&nbsp;</TT></TD>
    <TD noWrap align=3Dright><TT>-&nbsp;</TT></TD>
    <TD align=3Dright><TT>141&nbsp;</TT></TD>
    <TD align=3Dright><TT>0&nbsp;&nbsp;</TT></TD>
    <TD noWrap align=3Dright><TT>---&nbsp;&nbsp;</TT></TD>
    <TD noWrap><TT>&nbsp;R.CLVPRPK.G</TT></TD></TR>
  <TR>
    <TD align=3Dright>&nbsp;</TD>
    <TD align=3Dright><TT>891.4673&nbsp;&nbsp;</TT></TD>
    <TD align=3Dright><TT>890.4600&nbsp;&nbsp;</TT></TD>
    <TD align=3Dright><TT>890.4511&nbsp;&nbsp;</TT></TD>
    <TD noWrap align=3Dright><TT>10.0&nbsp;</TT></TD>
    <TD align=3Dright><TT>119&nbsp;</TT></TD>
    <TD noWrap align=3Dright><TT>-&nbsp;</TT></TD>
    <TD align=3Dright><TT>124&nbsp;</TT></TD>
    <TD align=3Dright><TT>1&nbsp;&nbsp;</TT></TD>
    <TD noWrap align=3Dright><TT>---&nbsp;&nbsp;</TT></TD>
    <TD noWrap><TT>&nbsp;K.FFHRER.H</TT></TD></TR>
  <TR>
    <TD align=3Dright>&nbsp;</TD>
    <TD align=3Dright><TT>927.5441&nbsp;&nbsp;</TT></TD>
    <TD align=3Dright><TT>926.5369&nbsp;&nbsp;</TT></TD>
    <TD align=3Dright><TT>926.5127&nbsp;&nbsp;</TT></TD>
    <TD noWrap align=3Dright><TT>26.1&nbsp;</TT></TD>
    <TD align=3Dright><TT>145&nbsp;</TT></TD>
    <TD noWrap align=3Dright><TT>-&nbsp;</TT></TD>
    <TD align=3Dright><TT>151&nbsp;</TT></TD>
    <TD align=3Dright><TT>0&nbsp;&nbsp;</TT></TD>
    <TD noWrap align=3Dright><TT>---&nbsp;&nbsp;</TT></TD>
    <TD noWrap><TT>&nbsp;R.RPFPWPK.S</TT></TD></TR>
  <TR>
    <TD align=3Dright>&nbsp;</TD>
    <TD align=3Dright><TT>951.5399&nbsp;&nbsp;</TT></TD>
    <TD align=3Dright><TT>950.5326&nbsp;&nbsp;</TT></TD>
    <TD align=3Dright><TT>950.4821&nbsp;&nbsp;</TT></TD>
    <TD noWrap align=3Dright><TT>53.1&nbsp;</TT></TD>
    <TD align=3Dright><TT>439&nbsp;</TT></TD>
    <TD noWrap align=3Dright><TT>-&nbsp;</TT></TD>
    <TD align=3Dright><TT>447&nbsp;</TT></TD>
    <TD align=3Dright><TT>0&nbsp;&nbsp;</TT></TD>
    <TD noWrap align=3Dright><TT>---&nbsp;&nbsp;</TT></TD>
    <TD noWrap><TT>&nbsp;R.GATVNTFNK.D</TT></TD></TR>
  <TR>
    <TD align=3Dright>&nbsp;</TD>
    <TD align=3Dright><TT>1171.7027&nbsp;&nbsp;</TT></TD>
    <TD align=3Dright><TT>1170.6954&nbsp;&nbsp;</TT></TD>
    <TD align=3Dright><TT>1170.6397&nbsp;&nbsp;</TT></TD>
    <TD noWrap align=3Dright><TT>47.6&nbsp;</TT></TD>
    <TD align=3Dright><TT>455&nbsp;</TT></TD>
    <TD noWrap align=3Dright><TT>-&nbsp;</TT></TD>
    <TD align=3Dright><TT>464&nbsp;</TT></TD>
    <TD align=3Dright><TT>1&nbsp;&nbsp;</TT></TD>
    <TD noWrap align=3Dright><TT>---&nbsp;&nbsp;</TT></TD>
    <TD noWrap><TT>&nbsp;K.RVSYYGSVLK.S</TT></TD></TR>
  <TR>
    <TD align=3Dright>&nbsp;</TD>
    <TD align=3Dright><TT>1173.6927&nbsp;&nbsp;</TT></TD>
    <TD align=3Dright><TT>1172.6855&nbsp;&nbsp;</TT></TD>
    <TD align=3Dright><TT>1172.6037&nbsp;&nbsp;</TT></TD>
    <TD noWrap align=3Dright><TT>69.7&nbsp;</TT></TD>
    <TD align=3Dright><TT>337&nbsp;</TT></TD>
    <TD noWrap align=3Dright><TT>-&nbsp;</TT></TD>
    <TD align=3Dright><TT>346&nbsp;</TT></TD>
    <TD align=3Dright><TT>0&nbsp;&nbsp;</TT></TD>
    <TD noWrap align=3Dright><TT>---&nbsp;&nbsp;</TT></TD>
    <TD noWrap><TT>&nbsp;K.EQISLEDLAR.R</TT></TD></TR>
  <TR>
    <TD align=3Dright>&nbsp;</TD>
    <TD align=3Dright><TT>1303.7819&nbsp;&nbsp;</TT></TD>
    <TD align=3Dright><TT>1302.7746&nbsp;&nbsp;</TT></TD>
    <TD align=3Dright><TT>1302.6985&nbsp;&nbsp;</TT></TD>
    <TD noWrap align=3Dright><TT>58.4&nbsp;</TT></TD>
    <TD align=3Dright><TT>142&nbsp;</TT></TD>
    <TD noWrap align=3Dright><TT>-&nbsp;</TT></TD>
    <TD align=3Dright><TT>151&nbsp;</TT></TD>
    <TD align=3Dright><TT>1&nbsp;&nbsp;</TT></TD>
    <TD noWrap align=3Dright><TT>---&nbsp;&nbsp;</TT></TD>
    <TD noWrap><TT>&nbsp;K.GYRRPFPWPK.S</TT></TD></TR>
  <TR>
    <TD align=3Dright>&nbsp;</TD>
    <TD align=3Dright><TT>1324.7455&nbsp;&nbsp;</TT></TD>
    <TD align=3Dright><TT>1323.7382&nbsp;&nbsp;</TT></TD>
    <TD align=3Dright><TT>1323.6724&nbsp;&nbsp;</TT></TD>
    <TD noWrap align=3Dright><TT>49.7&nbsp;</TT></TD>
    <TD align=3Dright><TT>113&nbsp;</TT></TD>
    <TD noWrap align=3Dright><TT>-&nbsp;</TT></TD>
    <TD align=3Dright><TT>122&nbsp;</TT></TD>
    <TD align=3Dright><TT>1&nbsp;&nbsp;</TT></TD>
    <TD noWrap align=3Dright><TT>---&nbsp;&nbsp;</TT></TD>
    <TD noWrap><TT>&nbsp;K.EFNVTKFFHR.E</TT></TD></TR>
  <TR>
    <TD align=3Dright>&nbsp;</TD>
    <TD align=3Dright><TT>1375.7703&nbsp;&nbsp;</TT></TD>
    <TD align=3Dright><TT>1374.7631&nbsp;&nbsp;</TT></TD>
    <TD align=3Dright><TT>1374.7190&nbsp;&nbsp;</TT></TD>
    <TD noWrap align=3Dright><TT>32.0&nbsp;</TT></TD>
    <TD align=3Dright><TT>364&nbsp;</TT></TD>
    <TD noWrap align=3Dright><TT>-&nbsp;</TT></TD>
    <TD align=3Dright><TT>374&nbsp;</TT></TD>
    <TD align=3Dright><TT>0&nbsp;&nbsp;</TT></TD>
    <TD noWrap align=3Dright><TT>---&nbsp;&nbsp;</TT></TD>
    <TD noWrap><TT>&nbsp;R.KPTNHIHCIQK.L</TT></TD></TR>
  <TR>
    <TD align=3Dright>&nbsp;</TD>
    <TD align=3Dright><TT>1391.8328&nbsp;&nbsp;</TT></TD>
    <TD align=3Dright><TT>1390.8255&nbsp;&nbsp;</TT></TD>
    <TD align=3Dright><TT>1390.7642&nbsp;&nbsp;</TT></TD>
    <TD noWrap align=3Dright><TT>44.1&nbsp;</TT></TD>
    <TD align=3Dright><TT>258&nbsp;</TT></TD>
    <TD noWrap align=3Dright><TT>-&nbsp;</TT></TD>
    <TD align=3Dright><TT>270&nbsp;</TT></TD>
    <TD align=3Dright><TT>0&nbsp;&nbsp;</TT></TD>
    <TD noWrap align=3Dright><TT>---&nbsp;&nbsp;</TT></TD>
    <TD noWrap><TT>&nbsp;R.GLPAMLGILSTYR.L</TT></TD></TR>
  <TR>
    <TD align=3Dright>&nbsp;</TD>
    <TD align=3Dright><TT>1407.8146&nbsp;&nbsp;</TT></TD>
    <TD align=3Dright><TT>1406.8073&nbsp;&nbsp;</TT></TD>
    <TD align=3Dright><TT>1406.7592&nbsp;&nbsp;</TT></TD>
    <TD noWrap align=3Dright><TT>34.2&nbsp;</TT></TD>
    <TD align=3Dright><TT>258&nbsp;</TT></TD>
    <TD noWrap align=3Dright><TT>-&nbsp;</TT></TD>
    <TD align=3Dright><TT>270&nbsp;</TT></TD>
    <TD align=3Dright><TT>0&nbsp;&nbsp;</TT></TD>
    <TD noWrap align=3Dright><TT>---&nbsp;&nbsp;</TT></TD>
    <TD noWrap><TT>&nbsp;R.GLPAMLGILSTYR.L + Oxidation =
(M)</TT></TD></TR>
  <TR>
    <TD align=3Dright>&nbsp;</TD>
    <TD align=3Dright><TT>1447.7995&nbsp;&nbsp;</TT></TD>
    <TD align=3Dright><TT>1446.7922&nbsp;&nbsp;</TT></TD>
    <TD align=3Dright><TT>1446.6898&nbsp;&nbsp;</TT></TD>
    <TD noWrap align=3Dright><TT>70.8&nbsp;</TT></TD>
    <TD align=3Dright><TT>123&nbsp;</TT></TD>
    <TD noWrap align=3Dright><TT>-&nbsp;</TT></TD>
    <TD align=3Dright><TT>134&nbsp;</TT></TD>
    <TD align=3Dright><TT>1&nbsp;&nbsp;</TT></TD>
    <TD noWrap align=3Dright><TT>---&nbsp;&nbsp;</TT></TD>
    <TD noWrap><TT>&nbsp;R.ERHCPGSHQALR.C</TT></TD></TR>
  <TR>
    <TD align=3Dright>&nbsp;</TD>
    <TD align=3Dright><TT>1478.8671&nbsp;&nbsp;</TT></TD>
    <TD align=3Dright><TT>1477.8598&nbsp;&nbsp;</TT></TD>
    <TD align=3Dright><TT>1477.7637&nbsp;&nbsp;</TT></TD>
    <TD noWrap align=3Dright><TT>65.0&nbsp;</TT></TD>
    <TD align=3Dright><TT>434&nbsp;</TT></TD>
    <TD noWrap align=3Dright><TT>-&nbsp;</TT></TD>
    <TD align=3Dright><TT>447&nbsp;</TT></TD>
    <TD align=3Dright><TT>1&nbsp;&nbsp;</TT></TD>
    <TD noWrap align=3Dright><TT>---&nbsp;&nbsp;</TT></TD>
    <TD noWrap><TT>&nbsp;R.NGVTRGATVNTFNK.D</TT></TD></TR>
  <TR>
    <TD align=3Dright>&nbsp;</TD>
    <TD align=3Dright><TT>1901.1154&nbsp;&nbsp;</TT></TD>
    <TD align=3Dright><TT>1900.1081&nbsp;&nbsp;</TT></TD>
    <TD align=3Dright><TT>1899.9434&nbsp;&nbsp;</TT></TD>
    <TD noWrap align=3Dright><TT>86.7&nbsp;</TT></TD>
    <TD align=3Dright><TT>396&nbsp;</TT></TD>
    <TD noWrap align=3Dright><TT>-&nbsp;</TT></TD>
    <TD align=3Dright><TT>411&nbsp;</TT></TD>
    <TD align=3Dright><TT>1&nbsp;&nbsp;</TT></TD>
    <TD noWrap align=3Dright><TT>---&nbsp;&nbsp;</TT></TD>
    <TD noWrap><TT>&nbsp;K.EMDPCITPLPKVTDIR.S + Oxidation=20
  (M)</TT></TD></TR></TBODY></TABLE>
<TABLE border=3D0 cellSpacing=3D0>
  <TBODY>
  <TR>
    <TD><TT>&nbsp;&nbsp;&nbsp;&nbsp;&nbsp;&nbsp;</TT></TD>
    <TD><TT><B>No match to: </B>800.4076, 842.5391, 856.5539, 859.5235,=20
      870.5706, 871.5748, 876.5033, 901.9091, 919.5282, 944.5502, =
990.5854,=20
      992.5982, 1039.6145, 1045.6190, 1055.5945, 1083.6326, 1085.6349,=20
      1127.6793, 1129.6670, 1143.6669, 1145.6402, 1146.6500, 1161.6657,=20
      1177.6564, 1187.6960, 1215.7357, 1217.7152, 1229.8148, 1231.7190,=20
      1243.7277, 1254.7287, 1259.7582, 1262.7121, 1275.7427, 1287.7269,=20
      1292.7418, 1305.7552, 1319.7588, 1347.8137, 1363.7820, 1409.7670,=20
      1427.9072, 1435.8512, 1455.7869, 1465.8201, 1476.7659, 1480.8687,=20
      1492.7805, 1495.8144, 1523.8978, 1555.8232, 1567.8878, 1601.8629,=20
      1639.9651, 1694.9119, 1753.9849, 1775.9784, 1790.9636, 1794.9337,=20
      1865.4209, 1903.0883, 1917.1097, 1941.0096, 1944.9950, 1963.0095,=20
      1979.0193, 2136.2025, 2147.1852, 2161.1942, 2211.1789, 2233.2018,=20
      2249.1838, 2366.3507, 2437.3631, =
2711.3762</TT></TD></TR></TBODY></TABLE><BR>
<TABLE border=3D0 cellSpacing=3D0>
  <TBODY>
  <TR>
    <TD><TT><B><A name=3DHit12>12.</A>&nbsp;&nbsp;&nbsp;</B></TT></TD>
    <TD noWrap><TT><A=20
      =
href=3D"http://www.matrixscience.com/cgi/protein_view.pl?file=3D../data/2=
0110926/FtoclzcSh.dat&amp;hit=3D12"=20
      =
target=3D_blank>gi|302567339</A>&nbsp;&nbsp;&nbsp;&nbsp;<B>Mass:</B>&nbsp=
;39591&nbsp;&nbsp;&nbsp;&nbsp;<B>Score:</B>&nbsp;56&nbsp;&nbsp;&nbsp;&nbs=
p;&nbsp;<B>Expect:</B>&nbsp;2.4&nbsp;&nbsp;<B>Matches:</B>&nbsp;10</TT></=
TD></TR>
  <TR>
    <TD>&nbsp;</TD>
    <TD noWrap><TT>ATP synthase B subunit [Choricystis=20
  minor]</TT></TD></TR></TBODY></TABLE>
<TABLE border=3D0 cellSpacing=3D0 cellPadding=3D0>
  <TBODY>
  <TR>
    <TD><TT>&nbsp;&nbsp;&nbsp;&nbsp;&nbsp;&nbsp;</TT></TD>
    <TD align=3Dright><TT><B>Observed&nbsp;&nbsp;</B></TT></TD>
    <TD noWrap align=3Dright><TT><B>Mr(expt)&nbsp;&nbsp;</B></TT></TD>
    <TD noWrap align=3Dright><TT><B>Mr(calc)&nbsp;&nbsp;</B></TT></TD>
    <TD align=3Dright><TT><B>&nbsp;ppm&nbsp;&nbsp;</B></TT></TD>
    <TD align=3Dright><TT><B>Start&nbsp;</B></TT></TD>
    <TD align=3Dright><TT><B>&nbsp;</B></TT></TD>
    <TD align=3Dright><TT><B>End&nbsp;</B></TT></TD>
    <TD align=3Dright><TT><B>Miss&nbsp;</B></TT></TD>
    <TD align=3Dright><TT><B>Ions&nbsp;</B></TT></TD>
    <TD><TT><B>&nbsp;Peptide</B></TT></TD></TR>
  <TR>
    <TD align=3Dright>&nbsp;</TD>
    <TD align=3Dright><TT>876.5033&nbsp;&nbsp;</TT></TD>
    <TD align=3Dright><TT>875.4960&nbsp;&nbsp;</TT></TD>
    <TD align=3Dright><TT>875.4236&nbsp;&nbsp;</TT></TD>
    <TD noWrap align=3Dright><TT>82.7&nbsp;</TT></TD>
    <TD align=3Dright><TT>132&nbsp;</TT></TD>
    <TD noWrap align=3Dright><TT>-&nbsp;</TT></TD>
    <TD align=3Dright><TT>139&nbsp;</TT></TD>
    <TD align=3Dright><TT>0&nbsp;&nbsp;</TT></TD>
    <TD noWrap align=3Dright><TT>---&nbsp;&nbsp;</TT></TD>
    <TD noWrap><TT>&nbsp;K.ESGVIDEK.N</TT></TD></TR>
  <TR>
    <TD align=3Dright>&nbsp;</TD>
    <TD align=3Dright><TT>919.5282&nbsp;&nbsp;</TT></TD>
    <TD align=3Dright><TT>918.5209&nbsp;&nbsp;</TT></TD>
    <TD align=3Dright><TT>918.4923&nbsp;&nbsp;</TT></TD>
    <TD noWrap align=3Dright><TT>31.2&nbsp;</TT></TD>
    <TD align=3Dright><TT>307&nbsp;</TT></TD>
    <TD noWrap align=3Dright><TT>-&nbsp;</TT></TD>
    <TD align=3Dright><TT>313&nbsp;</TT></TD>
    <TD align=3Dright><TT>1&nbsp;&nbsp;</TT></TD>
    <TD noWrap align=3Dright><TT>---&nbsp;&nbsp;</TT></TD>
    <TD noWrap><TT>&nbsp;K<U>.</U>QTLQRYK.E + Gln-&gt;pyro-Glu (N-term=20
    Q)</TT></TD></TR>
  <TR>
    <TD align=3Dright>&nbsp;</TD>
    <TD align=3Dright><TT>1045.6190&nbsp;&nbsp;</TT></TD>
    <TD align=3Dright><TT>1044.6117&nbsp;&nbsp;</TT></TD>
    <TD align=3Dright><TT>1044.5968&nbsp;&nbsp;</TT></TD>
    <TD noWrap align=3Dright><TT>14.3&nbsp;</TT></TD>
    <TD align=3Dright><TT>69&nbsp;</TT></TD>
    <TD noWrap align=3Dright><TT>-&nbsp;</TT></TD>
    <TD align=3Dright><TT>77&nbsp;</TT></TD>
    <TD align=3Dright><TT>0&nbsp;&nbsp;</TT></TD>
    <TD noWrap align=3Dright><TT>---&nbsp;&nbsp;</TT></TD>
    <TD noWrap><TT>&nbsp;K.VVDLLAPYR.R</TT></TD></TR>
  <TR>
    <TD align=3Dright>&nbsp;</TD>
    <TD align=3Dright><TT>1217.7152&nbsp;&nbsp;</TT></TD>
    <TD align=3Dright><TT>1216.7079&nbsp;&nbsp;</TT></TD>
    <TD align=3Dright><TT>1216.6928&nbsp;&nbsp;</TT></TD>
    <TD noWrap align=3Dright><TT>12.4&nbsp;</TT></TD>
    <TD align=3Dright><TT>79&nbsp;</TT></TD>
    <TD noWrap align=3Dright><TT>-&nbsp;</TT></TD>
    <TD align=3Dright><TT>92&nbsp;</TT></TD>
    <TD align=3Dright><TT>1&nbsp;&nbsp;</TT></TD>
    <TD noWrap align=3Dright><TT>---&nbsp;&nbsp;</TT></TD>
    <TD noWrap><TT>&nbsp;R.GGKIGLFGGAGVGK.T</TT></TD></TR>
  <TR>
    <TD align=3Dright>&nbsp;</TD>
    <TD align=3Dright><TT>1492.7805&nbsp;&nbsp;</TT></TD>
    <TD align=3Dright><TT>1491.7733&nbsp;&nbsp;</TT></TD>
    <TD align=3Dright><TT>1491.8086&nbsp;&nbsp;</TT></TD>
    <TD noWrap align=3Dright><TT>-23.66&nbsp;</TT></TD>
    <TD align=3Dright><TT>180&nbsp;</TT></TD>
    <TD noWrap align=3Dright><TT>-&nbsp;</TT></TD>
    <TD align=3Dright><TT>191&nbsp;</TT></TD>
    <TD align=3Dright><TT>0&nbsp;&nbsp;</TT></TD>
    <TD noWrap align=3Dright><TT>---&nbsp;&nbsp;</TT></TD>
    <TD noWrap><TT>&nbsp;K.QDVLLFIDNIFR.F</TT></TD></TR>
  <TR>
    <TD align=3Dright>&nbsp;</TD>
    <TD align=3Dright><TT>1601.8629&nbsp;&nbsp;</TT></TD>
    <TD align=3Dright><TT>1600.8556&nbsp;&nbsp;</TT></TD>
    <TD align=3Dright><TT>1600.8031&nbsp;&nbsp;</TT></TD>
    <TD noWrap align=3Dright><TT>32.8&nbsp;</TT></TD>
    <TD align=3Dright><TT>146&nbsp;</TT></TD>
    <TD noWrap align=3Dright><TT>-&nbsp;</TT></TD>
    <TD align=3Dright><TT>160&nbsp;</TT></TD>
    <TD align=3Dright><TT>0&nbsp;&nbsp;</TT></TD>
    <TD noWrap align=3Dright><TT>---&nbsp;&nbsp;</TT></TD>
    <TD noWrap><TT>&nbsp;K.VALVYGQMNEPPGAR.M</TT></TD></TR>
  <TR>
    <TD align=3Dright>&nbsp;</TD>
    <TD align=3Dright><TT>1790.9636&nbsp;&nbsp;</TT></TD>
    <TD align=3Dright><TT>1789.9563&nbsp;&nbsp;</TT></TD>
    <TD align=3Dright><TT>1789.8855&nbsp;&nbsp;</TT></TD>
    <TD noWrap align=3Dright><TT>39.6&nbsp;</TT></TD>
    <TD align=3Dright><TT>161&nbsp;</TT></TD>
    <TD noWrap align=3Dright><TT>-&nbsp;</TT></TD>
    <TD align=3Dright><TT>175&nbsp;</TT></TD>
    <TD align=3Dright><TT>1&nbsp;&nbsp;</TT></TD>
    <TD noWrap align=3Dright><TT>---&nbsp;&nbsp;</TT></TD>
    <TD noWrap><TT>&nbsp;R.MRVGLTALTMAEYFR.D + 2 Oxidation =
(M)</TT></TD></TR>
  <TR>
    <TD align=3Dright>&nbsp;</TD>
    <TD align=3Dright><TT>1963.0095&nbsp;&nbsp;</TT></TD>
    <TD align=3Dright><TT>1962.0022&nbsp;&nbsp;</TT></TD>
    <TD align=3Dright><TT>1962.0574&nbsp;&nbsp;</TT></TD>
    <TD noWrap align=3Dright><TT>-28.15&nbsp;</TT></TD>
    <TD align=3Dright><TT>176&nbsp;</TT></TD>
    <TD noWrap align=3Dright><TT>-&nbsp;</TT></TD>
    <TD align=3Dright><TT>191&nbsp;</TT></TD>
    <TD align=3Dright><TT>1&nbsp;&nbsp;</TT></TD>
    <TD noWrap align=3Dright><TT>---&nbsp;&nbsp;</TT></TD>
    <TD noWrap><TT>&nbsp;R.DINKQDVLLFIDNIFR.F</TT></TD></TR>
  <TR>
    <TD align=3Dright>&nbsp;</TD>
    <TD align=3Dright><TT>2136.2025&nbsp;&nbsp;</TT></TD>
    <TD align=3Dright><TT>2135.1952&nbsp;&nbsp;</TT></TD>
    <TD align=3Dright><TT>2135.1514&nbsp;&nbsp;</TT></TD>
    <TD noWrap align=3Dright><TT>20.5&nbsp;</TT></TD>
    <TD align=3Dright><TT>49&nbsp;</TT></TD>
    <TD noWrap align=3Dright><TT>-&nbsp;</TT></TD>
    <TD align=3Dright><TT>68&nbsp;</TT></TD>
    <TD align=3Dright><TT>1&nbsp;&nbsp;</TT></TD>
    <TD noWrap align=3Dright><TT>---&nbsp;&nbsp;</TT></TD>
    <TD noWrap><TT>&nbsp;R.SAPAFVDLDTKLAIFETGIK.V</TT></TD></TR>
  <TR>
    <TD align=3Dright>&nbsp;</TD>
    <TD align=3Dright><TT>2366.3507&nbsp;&nbsp;</TT></TD>
    <TD align=3Dright><TT>2365.3435&nbsp;&nbsp;</TT></TD>
    <TD align=3Dright><TT>2365.2424&nbsp;&nbsp;</TT></TD>
    <TD noWrap align=3Dright><TT>42.7&nbsp;</TT></TD>
    <TD align=3Dright><TT>1&nbsp;</TT></TD>
    <TD noWrap align=3Dright><TT>-&nbsp;</TT></TD>
    <TD align=3Dright><TT>23&nbsp;</TT></TD>
    <TD align=3Dright><TT>1&nbsp;&nbsp;</TT></TD>
    <TD noWrap align=3Dright><TT>---&nbsp;&nbsp;</TT></TD>
    <TD =
noWrap><TT>&nbsp;-.RGMDVVDTGTPLTVPVGQPTLGR.I</TT></TD></TR></TBODY></TABL=
E>
<TABLE border=3D0 cellSpacing=3D0>
  <TBODY>
  <TR>
    <TD><TT>&nbsp;&nbsp;&nbsp;&nbsp;&nbsp;&nbsp;</TT></TD>
    <TD><TT><B>No match to: </B>800.4076, 815.5155, 842.5391, 856.5539,=20
      859.5235, 869.5203, 870.5706, 871.5748, 891.4673, 901.9091, =
927.5441,=20
      944.5502, 951.5399, 990.5854, 992.5982, 1039.6145, 1055.5945, =
1083.6326,=20
      1085.6349, 1127.6793, 1129.6670, 1143.6669, 1145.6402, 1146.6500,=20
      1161.6657, 1171.7027, 1173.6927, 1177.6564, 1187.6960, 1215.7357,=20
      1229.8148, 1231.7190, 1243.7277, 1254.7287, 1259.7582, 1262.7121,=20
      1275.7427, 1287.7269, 1292.7418, 1303.7819, 1305.7552, 1319.7588,=20
      1324.7455, 1347.8137, 1363.7820, 1375.7703, 1391.8328, 1407.8146,=20
      1409.7670, 1427.9072, 1435.8512, 1447.7995, 1455.7869, 1465.8201,=20
      1476.7659, 1478.8671, 1480.8687, 1495.8144, 1523.8978, 1555.8232,=20
      1567.8878, 1639.9651, 1694.9119, 1753.9849, 1775.9784, 1794.9337,=20
      1865.4209, 1901.1154, 1903.0883, 1917.1097, 1941.0096, 1944.9950,=20
      1979.0193, 2147.1852, 2161.1942, 2211.1789, 2233.2018, 2249.1838,=20
      2437.3631, 2711.3762</TT></TD></TR></TBODY></TABLE><BR>
<TABLE border=3D0 cellSpacing=3D0>
  <TBODY>
  <TR>
    <TD><TT><B><A name=3DHit13>13.</A>&nbsp;&nbsp;&nbsp;</B></TT></TD>
    <TD noWrap><TT><A=20
      =
href=3D"http://www.matrixscience.com/cgi/protein_view.pl?file=3D../data/2=
0110926/FtoclzcSh.dat&amp;hit=3D13"=20
      =
target=3D_blank>gi|2980767</A>&nbsp;&nbsp;&nbsp;&nbsp;<B>Mass:</B>&nbsp;3=
30328&nbsp;&nbsp;&nbsp;<B>Score:</B>&nbsp;56&nbsp;&nbsp;&nbsp;&nbsp;&nbsp=
;<B>Expect:</B>&nbsp;2.4&nbsp;&nbsp;<B>Matches:</B>&nbsp;30</TT></TD></TR=
>
  <TR>
    <TD>&nbsp;</TD>
    <TD noWrap><TT>putative protein [Arabidopsis=20
thaliana]</TT></TD></TR></TBODY></TABLE>
<TABLE border=3D0 cellSpacing=3D0 cellPadding=3D0>
  <TBODY>
  <TR>
    <TD><TT>&nbsp;&nbsp;&nbsp;&nbsp;&nbsp;&nbsp;</TT></TD>
    <TD align=3Dright><TT><B>Observed&nbsp;&nbsp;</B></TT></TD>
    <TD noWrap align=3Dright><TT><B>Mr(expt)&nbsp;&nbsp;</B></TT></TD>
    <TD noWrap align=3Dright><TT><B>Mr(calc)&nbsp;&nbsp;</B></TT></TD>
    <TD align=3Dright><TT><B>&nbsp;ppm&nbsp;&nbsp;</B></TT></TD>
    <TD align=3Dright><TT><B>Start&nbsp;</B></TT></TD>
    <TD align=3Dright><TT><B>&nbsp;</B></TT></TD>
    <TD align=3Dright><TT><B>End&nbsp;</B></TT></TD>
    <TD align=3Dright><TT><B>Miss&nbsp;</B></TT></TD>
    <TD align=3Dright><TT><B>Ions&nbsp;</B></TT></TD>
    <TD><TT><B>&nbsp;Peptide</B></TT></TD></TR>
  <TR>
    <TD align=3Dright>&nbsp;</TD>
    <TD align=3Dright><TT>856.5539&nbsp;&nbsp;</TT></TD>
    <TD align=3Dright><TT>855.5467&nbsp;&nbsp;</TT></TD>
    <TD align=3Dright><TT>855.5364&nbsp;&nbsp;</TT></TD>
    <TD noWrap align=3Dright><TT>12.0&nbsp;</TT></TD>
    <TD align=3Dright><TT>908&nbsp;</TT></TD>
    <TD noWrap align=3Dright><TT>-&nbsp;</TT></TD>
    <TD align=3Dright><TT>914&nbsp;</TT></TD>
    <TD align=3Dright><TT>1&nbsp;&nbsp;</TT></TD>
    <TD noWrap align=3Dright><TT>---&nbsp;&nbsp;</TT></TD>
    <TD noWrap><TT>&nbsp;R.ILMPKVR.T</TT></TD></TR>
  <TR>
    <TD align=3Dright>&nbsp;</TD>
    <TD align=3Dright><TT>859.5235&nbsp;&nbsp;</TT></TD>
    <TD align=3Dright><TT>858.5163&nbsp;&nbsp;</TT></TD>
    <TD align=3Dright><TT>858.5578&nbsp;&nbsp;</TT></TD>
    <TD noWrap align=3Dright><TT>-48.43&nbsp;</TT></TD>
    <TD align=3Dright><TT>2361&nbsp;</TT></TD>
    <TD noWrap align=3Dright><TT>-&nbsp;</TT></TD>
    <TD align=3Dright><TT>2367&nbsp;</TT></TD>
    <TD align=3Dright><TT>0&nbsp;&nbsp;</TT></TD>
    <TD noWrap align=3Dright><TT>---&nbsp;&nbsp;</TT></TD>
    <TD noWrap><TT>&nbsp;K.ILLPLYK.V</TT></TD></TR>
  <TR>
    <TD align=3Dright>&nbsp;</TD>
    <TD align=3Dright><TT>876.5033&nbsp;&nbsp;</TT></TD>
    <TD align=3Dright><TT>875.4960&nbsp;&nbsp;</TT></TD>
    <TD align=3Dright><TT>875.4825&nbsp;&nbsp;</TT></TD>
    <TD noWrap align=3Dright><TT>15.5&nbsp;</TT></TD>
    <TD align=3Dright><TT>915&nbsp;</TT></TD>
    <TD noWrap align=3Dright><TT>-&nbsp;</TT></TD>
    <TD align=3Dright><TT>922&nbsp;</TT></TD>
    <TD align=3Dright><TT>1&nbsp;&nbsp;</TT></TD>
    <TD noWrap align=3Dright><TT>---&nbsp;&nbsp;</TT></TD>
    <TD noWrap><TT>&nbsp;R.TLKNSASR.K</TT></TD></TR>
  <TR>
    <TD align=3Dright>&nbsp;</TD>
    <TD align=3Dright><TT>891.4673&nbsp;&nbsp;</TT></TD>
    <TD align=3Dright><TT>890.4600&nbsp;&nbsp;</TT></TD>
    <TD align=3Dright><TT>890.4498&nbsp;&nbsp;</TT></TD>
    <TD noWrap align=3Dright><TT>11.5&nbsp;</TT></TD>
    <TD align=3Dright><TT>2046&nbsp;</TT></TD>
    <TD noWrap align=3Dright><TT>-&nbsp;</TT></TD>
    <TD align=3Dright><TT>2053&nbsp;</TT></TD>
    <TD align=3Dright><TT>0&nbsp;&nbsp;</TT></TD>
    <TD noWrap align=3Dright><TT>---&nbsp;&nbsp;</TT></TD>
    <TD noWrap><TT>&nbsp;K.FSEPNLGK.Q</TT></TD></TR>
  <TR>
    <TD align=3Dright>&nbsp;</TD>
    <TD align=3Dright><TT>951.5399&nbsp;&nbsp;</TT></TD>
    <TD align=3Dright><TT>950.5326&nbsp;&nbsp;</TT></TD>
    <TD align=3Dright><TT>950.4934&nbsp;&nbsp;</TT></TD>
    <TD noWrap align=3Dright><TT>41.3&nbsp;</TT></TD>
    <TD align=3Dright><TT>2&nbsp;</TT></TD>
    <TD noWrap align=3Dright><TT>-&nbsp;</TT></TD>
    <TD align=3Dright><TT>9&nbsp;</TT></TD>
    <TD align=3Dright><TT>1&nbsp;&nbsp;</TT></TD>
    <TD noWrap align=3Dright><TT>---&nbsp;&nbsp;</TT></TD>
    <TD noWrap><TT>&nbsp;M.QFKSASQR.T</TT></TD></TR>
  <TR>
    <TD align=3Dright>&nbsp;</TD>
    <TD align=3Dright><TT>990.5854&nbsp;&nbsp;</TT></TD>
    <TD align=3Dright><TT>989.5781&nbsp;&nbsp;</TT></TD>
    <TD align=3Dright><TT>989.5579&nbsp;&nbsp;</TT></TD>
    <TD noWrap align=3Dright><TT>20.4&nbsp;</TT></TD>
    <TD align=3Dright><TT>2313&nbsp;</TT></TD>
    <TD noWrap align=3Dright><TT>-&nbsp;</TT></TD>
    <TD align=3Dright><TT>2321&nbsp;</TT></TD>
    <TD align=3Dright><TT>0&nbsp;&nbsp;</TT></TD>
    <TD noWrap align=3Dright><TT>---&nbsp;&nbsp;</TT></TD>
    <TD noWrap><TT>&nbsp;R.NVMIGSLLK.R + Oxidation (M)</TT></TD></TR>
  <TR>
    <TD align=3Dright>&nbsp;</TD>
    <TD align=3Dright><TT>992.5982&nbsp;&nbsp;</TT></TD>
    <TD align=3Dright><TT>991.5909&nbsp;&nbsp;</TT></TD>
    <TD align=3Dright><TT>991.5372&nbsp;&nbsp;</TT></TD>
    <TD noWrap align=3Dright><TT>54.2&nbsp;</TT></TD>
    <TD align=3Dright><TT>1769&nbsp;</TT></TD>
    <TD noWrap align=3Dright><TT>-&nbsp;</TT></TD>
    <TD align=3Dright><TT>1776&nbsp;</TT></TD>
    <TD align=3Dright><TT>1&nbsp;&nbsp;</TT></TD>
    <TD noWrap align=3Dright><TT>---&nbsp;&nbsp;</TT></TD>
    <TD noWrap><TT>&nbsp;K.TNLEKMLK.Q + Oxidation (M)</TT></TD></TR>
  <TR>
    <TD align=3Dright>&nbsp;</TD>
    <TD align=3Dright><TT>1129.6670&nbsp;&nbsp;</TT></TD>
    <TD align=3Dright><TT>1128.6598&nbsp;&nbsp;</TT></TD>
    <TD align=3Dright><TT>1128.5597&nbsp;&nbsp;</TT></TD>
    <TD noWrap align=3Dright><TT>88.6&nbsp;</TT></TD>
    <TD align=3Dright><TT>2833&nbsp;</TT></TD>
    <TD noWrap align=3Dright><TT>-&nbsp;</TT></TD>
    <TD align=3Dright><TT>2842&nbsp;</TT></TD>
    <TD align=3Dright><TT>0&nbsp;&nbsp;</TT></TD>
    <TD noWrap align=3Dright><TT>---&nbsp;&nbsp;</TT></TD>
    <TD noWrap><TT>&nbsp;R.HMNVTLAEAK.R + Oxidation (M)</TT></TD></TR>
  <TR>
    <TD align=3Dright>&nbsp;</TD>
    <TD align=3Dright><TT>1143.6669&nbsp;&nbsp;</TT></TD>
    <TD align=3Dright><TT>1142.6597&nbsp;&nbsp;</TT></TD>
    <TD align=3Dright><TT>1142.5568&nbsp;&nbsp;</TT></TD>
    <TD noWrap align=3Dright><TT>90.0&nbsp;</TT></TD>
    <TD align=3Dright><TT>2054&nbsp;</TT></TD>
    <TD noWrap align=3Dright><TT>-&nbsp;</TT></TD>
    <TD align=3Dright><TT>2063&nbsp;</TT></TD>
    <TD align=3Dright><TT>0&nbsp;&nbsp;</TT></TD>
    <TD noWrap align=3Dright><TT>---&nbsp;&nbsp;</TT></TD>
    <TD noWrap><TT>&nbsp;K<U>.</U>QSVLDQQSQK.L + Gln-&gt;pyro-Glu =
(N-term=20
      Q)</TT></TD></TR>
  <TR>
    <TD align=3Dright>&nbsp;</TD>
    <TD align=3Dright><TT>1146.6500&nbsp;&nbsp;</TT></TD>
    <TD align=3Dright><TT>1145.6427&nbsp;&nbsp;</TT></TD>
    <TD align=3Dright><TT>1145.6590&nbsp;&nbsp;</TT></TD>
    <TD noWrap align=3Dright><TT>-14.26&nbsp;</TT></TD>
    <TD align=3Dright><TT>2313&nbsp;</TT></TD>
    <TD noWrap align=3Dright><TT>-&nbsp;</TT></TD>
    <TD align=3Dright><TT>2322&nbsp;</TT></TD>
    <TD align=3Dright><TT>1&nbsp;&nbsp;</TT></TD>
    <TD noWrap align=3Dright><TT>---&nbsp;&nbsp;</TT></TD>
    <TD noWrap><TT>&nbsp;R.NVMIGSLLKR.M + Oxidation (M)</TT></TD></TR>
  <TR>
    <TD align=3Dright>&nbsp;</TD>
    <TD align=3Dright><TT>1254.7287&nbsp;&nbsp;</TT></TD>
    <TD align=3Dright><TT>1253.7214&nbsp;&nbsp;</TT></TD>
    <TD align=3Dright><TT>1253.6000&nbsp;&nbsp;</TT></TD>
    <TD noWrap align=3Dright><TT>96.9&nbsp;</TT></TD>
    <TD align=3Dright><TT>2822&nbsp;</TT></TD>
    <TD noWrap align=3Dright><TT>-&nbsp;</TT></TD>
    <TD align=3Dright><TT>2832&nbsp;</TT></TD>
    <TD align=3Dright><TT>0&nbsp;&nbsp;</TT></TD>
    <TD noWrap align=3Dright><TT>---&nbsp;&nbsp;</TT></TD>
    <TD noWrap><TT>&nbsp;K.LQEAVADEHSR.H</TT></TD></TR>
  <TR>
    <TD align=3Dright>&nbsp;</TD>
    <TD align=3Dright><TT>1292.7418&nbsp;&nbsp;</TT></TD>
    <TD align=3Dright><TT>1291.7345&nbsp;&nbsp;</TT></TD>
    <TD align=3Dright><TT>1291.6264&nbsp;&nbsp;</TT></TD>
    <TD noWrap align=3Dright><TT>83.7&nbsp;</TT></TD>
    <TD align=3Dright><TT>2326&nbsp;</TT></TD>
    <TD noWrap align=3Dright><TT>-&nbsp;</TT></TD>
    <TD align=3Dright><TT>2336&nbsp;</TT></TD>
    <TD align=3Dright><TT>0&nbsp;&nbsp;</TT></TD>
    <TD noWrap align=3Dright><TT>---&nbsp;&nbsp;</TT></TD>
    <TD noWrap><TT>&nbsp;K.IALDMESVQMR.V</TT></TD></TR>
  <TR>
    <TD align=3Dright>&nbsp;</TD>
    <TD align=3Dright><TT>1305.7552&nbsp;&nbsp;</TT></TD>
    <TD align=3Dright><TT>1304.7480&nbsp;&nbsp;</TT></TD>
    <TD align=3Dright><TT>1304.6758&nbsp;&nbsp;</TT></TD>
    <TD noWrap align=3Dright><TT>55.3&nbsp;</TT></TD>
    <TD align=3Dright><TT>1982&nbsp;</TT></TD>
    <TD noWrap align=3Dright><TT>-&nbsp;</TT></TD>
    <TD align=3Dright><TT>1992&nbsp;</TT></TD>
    <TD align=3Dright><TT>0&nbsp;&nbsp;</TT></TD>
    <TD noWrap align=3Dright><TT>---&nbsp;&nbsp;</TT></TD>
    <TD noWrap><TT>&nbsp;K.LMVNSQLESIR.K + Oxidation (M)</TT></TD></TR>
  <TR>
    <TD align=3Dright>&nbsp;</TD>
    <TD align=3Dright><TT>1319.7588&nbsp;&nbsp;</TT></TD>
    <TD align=3Dright><TT>1318.7516&nbsp;&nbsp;</TT></TD>
    <TD align=3Dright><TT>1318.6267&nbsp;&nbsp;</TT></TD>
    <TD noWrap align=3Dright><TT>94.7&nbsp;</TT></TD>
    <TD align=3Dright><TT>239&nbsp;</TT></TD>
    <TD noWrap align=3Dright><TT>-&nbsp;</TT></TD>
    <TD align=3Dright><TT>248&nbsp;</TT></TD>
    <TD align=3Dright><TT>0&nbsp;&nbsp;</TT></TD>
    <TD noWrap align=3Dright><TT>---&nbsp;&nbsp;</TT></TD>
    <TD noWrap><TT>&nbsp;K.LSAMWEYLYK.K + Oxidation (M)</TT></TD></TR>
  <TR>
    <TD align=3Dright>&nbsp;</TD>
    <TD align=3Dright><TT>1324.7455&nbsp;&nbsp;</TT></TD>
    <TD align=3Dright><TT>1323.7382&nbsp;&nbsp;</TT></TD>
    <TD align=3Dright><TT>1323.7438&nbsp;&nbsp;</TT></TD>
    <TD noWrap align=3Dright><TT>-4.25&nbsp;</TT></TD>
    <TD align=3Dright><TT>1258&nbsp;</TT></TD>
    <TD noWrap align=3Dright><TT>-&nbsp;</TT></TD>
    <TD align=3Dright><TT>1268&nbsp;</TT></TD>
    <TD align=3Dright><TT>0&nbsp;&nbsp;</TT></TD>
    <TD noWrap align=3Dright><TT>---&nbsp;&nbsp;</TT></TD>
    <TD noWrap><TT>&nbsp;K.YLDVLLSFLNK.S</TT></TD></TR>
  <TR>
    <TD align=3Dright>&nbsp;</TD>
    <TD align=3Dright><TT>1347.8137&nbsp;&nbsp;</TT></TD>
    <TD align=3Dright><TT>1346.8064&nbsp;&nbsp;</TT></TD>
    <TD align=3Dright><TT>1346.7129&nbsp;&nbsp;</TT></TD>
    <TD noWrap align=3Dright><TT>69.5&nbsp;</TT></TD>
    <TD align=3Dright><TT>2643&nbsp;</TT></TD>
    <TD noWrap align=3Dright><TT>-&nbsp;</TT></TD>
    <TD align=3Dright><TT>2653&nbsp;</TT></TD>
    <TD align=3Dright><TT>1&nbsp;&nbsp;</TT></TD>
    <TD noWrap align=3Dright><TT>---&nbsp;&nbsp;</TT></TD>
    <TD noWrap><TT>&nbsp;R.VARTFHQIMTK.Y + Oxidation (M)</TT></TD></TR>
  <TR>
    <TD align=3Dright>&nbsp;</TD>
    <TD align=3Dright><TT>1363.7820&nbsp;&nbsp;</TT></TD>
    <TD align=3Dright><TT>1362.7747&nbsp;&nbsp;</TT></TD>
    <TD align=3Dright><TT>1362.7442&nbsp;&nbsp;</TT></TD>
    <TD noWrap align=3Dright><TT>22.4&nbsp;</TT></TD>
    <TD align=3Dright><TT>202&nbsp;</TT></TD>
    <TD noWrap align=3Dright><TT>-&nbsp;</TT></TD>
    <TD align=3Dright><TT>214&nbsp;</TT></TD>
    <TD align=3Dright><TT>1&nbsp;&nbsp;</TT></TD>
    <TD noWrap align=3Dright><TT>---&nbsp;&nbsp;</TT></TD>
    <TD noWrap><TT>&nbsp;K.KAGGVGVLYNVMR.G</TT></TD></TR>
  <TR>
    <TD align=3Dright>&nbsp;</TD>
    <TD align=3Dright><TT>1435.8512&nbsp;&nbsp;</TT></TD>
    <TD align=3Dright><TT>1434.8439&nbsp;&nbsp;</TT></TD>
    <TD align=3Dright><TT>1434.8017&nbsp;&nbsp;</TT></TD>
    <TD noWrap align=3Dright><TT>29.4&nbsp;</TT></TD>
    <TD align=3Dright><TT>76&nbsp;</TT></TD>
    <TD noWrap align=3Dright><TT>-&nbsp;</TT></TD>
    <TD align=3Dright><TT>87&nbsp;</TT></TD>
    <TD align=3Dright><TT>1&nbsp;&nbsp;</TT></TD>
    <TD noWrap align=3Dright><TT>---&nbsp;&nbsp;</TT></TD>
    <TD noWrap><TT>&nbsp;R.IFSNLVSRLQMK.A</TT></TD></TR>
  <TR>
    <TD align=3Dright>&nbsp;</TD>
    <TD align=3Dright><TT>1447.7995&nbsp;&nbsp;</TT></TD>
    <TD align=3Dright><TT>1446.7922&nbsp;&nbsp;</TT></TD>
    <TD align=3Dright><TT>1446.7217&nbsp;&nbsp;</TT></TD>
    <TD noWrap align=3Dright><TT>48.8&nbsp;</TT></TD>
    <TD align=3Dright><TT>239&nbsp;</TT></TD>
    <TD noWrap align=3Dright><TT>-&nbsp;</TT></TD>
    <TD align=3Dright><TT>249&nbsp;</TT></TD>
    <TD align=3Dright><TT>1&nbsp;&nbsp;</TT></TD>
    <TD noWrap align=3Dright><TT>---&nbsp;&nbsp;</TT></TD>
    <TD noWrap><TT>&nbsp;K.LSAMWEYLYKK.I + Oxidation (M)</TT></TD></TR>
  <TR>
    <TD align=3Dright>&nbsp;</TD>
    <TD align=3Dright><TT>1465.8201&nbsp;&nbsp;</TT></TD>
    <TD align=3Dright><TT>1464.8128&nbsp;&nbsp;</TT></TD>
    <TD align=3Dright><TT>1464.8374&nbsp;&nbsp;</TT></TD>
    <TD noWrap align=3Dright><TT>-16.77&nbsp;</TT></TD>
    <TD align=3Dright><TT>2033&nbsp;</TT></TD>
    <TD noWrap align=3Dright><TT>-&nbsp;</TT></TD>
    <TD align=3Dright><TT>2045&nbsp;</TT></TD>
    <TD align=3Dright><TT>0&nbsp;&nbsp;</TT></TD>
    <TD noWrap align=3Dright><TT>---&nbsp;&nbsp;</TT></TD>
    <TD noWrap><TT>&nbsp;R.EAVLDMLHALILK.F</TT></TD></TR>
  <TR>
    <TD align=3Dright>&nbsp;</TD>
    <TD align=3Dright><TT>1476.7659&nbsp;&nbsp;</TT></TD>
    <TD align=3Dright><TT>1475.7586&nbsp;&nbsp;</TT></TD>
    <TD align=3Dright><TT>1475.7005&nbsp;&nbsp;</TT></TD>
    <TD noWrap align=3Dright><TT>39.4&nbsp;</TT></TD>
    <TD align=3Dright><TT>1373&nbsp;</TT></TD>
    <TD noWrap align=3Dright><TT>-&nbsp;</TT></TD>
    <TD align=3Dright><TT>1385&nbsp;</TT></TD>
    <TD align=3Dright><TT>1&nbsp;&nbsp;</TT></TD>
    <TD noWrap align=3Dright><TT>---&nbsp;&nbsp;</TT></TD>
    <TD noWrap><TT>&nbsp;K.EVKNADVSWTGDR.V</TT></TD></TR>
  <TR>
    <TD align=3Dright>&nbsp;</TD>
    <TD align=3Dright><TT>1480.8687&nbsp;&nbsp;</TT></TD>
    <TD align=3Dright><TT>1479.8615&nbsp;&nbsp;</TT></TD>
    <TD align=3Dright><TT>1479.7544&nbsp;&nbsp;</TT></TD>
    <TD noWrap align=3Dright><TT>72.4&nbsp;</TT></TD>
    <TD align=3Dright><TT>2172&nbsp;</TT></TD>
    <TD noWrap align=3Dright><TT>-&nbsp;</TT></TD>
    <TD align=3Dright><TT>2183&nbsp;</TT></TD>
    <TD align=3Dright><TT>1&nbsp;&nbsp;</TT></TD>
    <TD noWrap align=3Dright><TT>---&nbsp;&nbsp;</TT></TD>
    <TD noWrap><TT>&nbsp;K.MLEQFPDLRFGK.D</TT></TD></TR>
  <TR>
    <TD align=3Dright>&nbsp;</TD>
    <TD align=3Dright><TT>1523.8978&nbsp;&nbsp;</TT></TD>
    <TD align=3Dright><TT>1522.8905&nbsp;&nbsp;</TT></TD>
    <TD align=3Dright><TT>1522.9599&nbsp;&nbsp;</TT></TD>
    <TD noWrap align=3Dright><TT>-45.56&nbsp;</TT></TD>
    <TD align=3Dright><TT>1405&nbsp;</TT></TD>
    <TD noWrap align=3Dright><TT>-&nbsp;</TT></TD>
    <TD align=3Dright><TT>1417&nbsp;</TT></TD>
    <TD align=3Dright><TT>1&nbsp;&nbsp;</TT></TD>
    <TD noWrap align=3Dright><TT>---&nbsp;&nbsp;</TT></TD>
    <TD noWrap><TT>&nbsp;R.GGIIIKEWILLIR.E</TT></TD></TR>
  <TR>
    <TD align=3Dright>&nbsp;</TD>
    <TD align=3Dright><TT>1601.8629&nbsp;&nbsp;</TT></TD>
    <TD align=3Dright><TT>1600.8556&nbsp;&nbsp;</TT></TD>
    <TD align=3Dright><TT>1600.9776&nbsp;&nbsp;</TT></TD>
    <TD noWrap align=3Dright><TT>-76.23&nbsp;</TT></TD>
    <TD align=3Dright><TT>869&nbsp;</TT></TD>
    <TD noWrap align=3Dright><TT>-&nbsp;</TT></TD>
    <TD align=3Dright><TT>881&nbsp;</TT></TD>
    <TD align=3Dright><TT>1&nbsp;&nbsp;</TT></TD>
    <TD noWrap align=3Dright><TT>---&nbsp;&nbsp;</TT></TD>
    <TD noWrap><TT>&nbsp;R.QHLLNLIKPKELR.E</TT></TD></TR>
  <TR>
    <TD align=3Dright>&nbsp;</TD>
    <TD align=3Dright><TT>1753.9849&nbsp;&nbsp;</TT></TD>
    <TD align=3Dright><TT>1752.9776&nbsp;&nbsp;</TT></TD>
    <TD align=3Dright><TT>1752.9484&nbsp;&nbsp;</TT></TD>
    <TD noWrap align=3Dright><TT>16.7&nbsp;</TT></TD>
    <TD align=3Dright><TT>2361&nbsp;</TT></TD>
    <TD noWrap align=3Dright><TT>-&nbsp;</TT></TD>
    <TD align=3Dright><TT>2375&nbsp;</TT></TD>
    <TD align=3Dright><TT>1&nbsp;&nbsp;</TT></TD>
    <TD noWrap align=3Dright><TT>---&nbsp;&nbsp;</TT></TD>
    <TD noWrap><TT>&nbsp;K.ILLPLYKVCEGYTGK.I</TT></TD></TR>
  <TR>
    <TD align=3Dright>&nbsp;</TD>
    <TD align=3Dright><TT>1794.9337&nbsp;&nbsp;</TT></TD>
    <TD align=3Dright><TT>1793.9264&nbsp;&nbsp;</TT></TD>
    <TD align=3Dright><TT>1793.8544&nbsp;&nbsp;</TT></TD>
    <TD noWrap align=3Dright><TT>40.2&nbsp;</TT></TD>
    <TD align=3Dright><TT>10&nbsp;</TT></TD>
    <TD noWrap align=3Dright><TT>-&nbsp;</TT></TD>
    <TD align=3Dright><TT>24&nbsp;</TT></TD>
    <TD align=3Dright><TT>1&nbsp;&nbsp;</TT></TD>
    <TD noWrap align=3Dright><TT>---&nbsp;&nbsp;</TT></TD>
    <TD noWrap><TT>&nbsp;R.TNDIDNISNYRNLDK.V</TT></TD></TR>
  <TR>
    <TD align=3Dright>&nbsp;</TD>
    <TD align=3Dright><TT>1944.9950&nbsp;&nbsp;</TT></TD>
    <TD align=3Dright><TT>1943.9877&nbsp;&nbsp;</TT></TD>
    <TD align=3Dright><TT>1943.9489&nbsp;&nbsp;</TT></TD>
    <TD noWrap align=3Dright><TT>19.9&nbsp;</TT></TD>
    <TD align=3Dright><TT>576&nbsp;</TT></TD>
    <TD noWrap align=3Dright><TT>-&nbsp;</TT></TD>
    <TD align=3Dright><TT>592&nbsp;</TT></TD>
    <TD align=3Dright><TT>1&nbsp;&nbsp;</TT></TD>
    <TD noWrap align=3Dright><TT>---&nbsp;&nbsp;</TT></TD>
    <TD noWrap><TT>&nbsp;K.AGDAFEIFSENLRHPNK.N</TT></TD></TR>
  <TR>
    <TD align=3Dright>&nbsp;</TD>
    <TD align=3Dright><TT>1963.0095&nbsp;&nbsp;</TT></TD>
    <TD align=3Dright><TT>1962.0022&nbsp;&nbsp;</TT></TD>
    <TD align=3Dright><TT>1961.9656&nbsp;&nbsp;</TT></TD>
    <TD noWrap align=3Dright><TT>18.7&nbsp;</TT></TD>
    <TD align=3Dright><TT>2806&nbsp;</TT></TD>
    <TD noWrap align=3Dright><TT>-&nbsp;</TT></TD>
    <TD align=3Dright><TT>2821&nbsp;</TT></TD>
    <TD align=3Dright><TT>1&nbsp;&nbsp;</TT></TD>
    <TD noWrap align=3Dright><TT>---&nbsp;&nbsp;</TT></TD>
    <TD noWrap><TT>&nbsp;K<U>.</U>QEMEKQFVDLLTEELK.L + Gln-&gt;pyro-Glu=20
      (N-term Q)</TT></TD></TR>
  <TR>
    <TD align=3Dright>&nbsp;</TD>
    <TD align=3Dright><TT>1979.0193&nbsp;&nbsp;</TT></TD>
    <TD align=3Dright><TT>1978.0120&nbsp;&nbsp;</TT></TD>
    <TD align=3Dright><TT>1977.9605&nbsp;&nbsp;</TT></TD>
    <TD noWrap align=3Dright><TT>26.0&nbsp;</TT></TD>
    <TD align=3Dright><TT>2806&nbsp;</TT></TD>
    <TD noWrap align=3Dright><TT>-&nbsp;</TT></TD>
    <TD align=3Dright><TT>2821&nbsp;</TT></TD>
    <TD align=3Dright><TT>1&nbsp;&nbsp;</TT></TD>
    <TD noWrap align=3Dright><TT>---&nbsp;&nbsp;</TT></TD>
    <TD noWrap><TT>&nbsp;K<U>.</U>QEMEKQFVDLLTEELK.L + Gln-&gt;pyro-Glu=20
      (N-term Q); Oxidation (M)</TT></TD></TR>
  <TR>
    <TD align=3Dright>&nbsp;</TD>
    <TD align=3Dright><TT>2147.1852&nbsp;&nbsp;</TT></TD>
    <TD align=3Dright><TT>2146.1780&nbsp;&nbsp;</TT></TD>
    <TD align=3Dright><TT>2146.1067&nbsp;&nbsp;</TT></TD>
    <TD noWrap align=3Dright><TT>33.2&nbsp;</TT></TD>
    <TD align=3Dright><TT>1995&nbsp;</TT></TD>
    <TD noWrap align=3Dright><TT>-&nbsp;</TT></TD>
    <TD align=3Dright><TT>2011&nbsp;</TT></TD>
    <TD align=3Dright><TT>1&nbsp;&nbsp;</TT></TD>
    <TD noWrap align=3Dright><TT>---&nbsp;&nbsp;</TT></TD>
    <TD =
noWrap><TT>&nbsp;K.CKHILLQFMVHYTLSEK.R</TT></TD></TR></TBODY></TABLE>
<TABLE border=3D0 cellSpacing=3D0>
  <TBODY>
  <TR>
    <TD><TT>&nbsp;&nbsp;&nbsp;&nbsp;&nbsp;&nbsp;</TT></TD>
    <TD><TT><B>No match to: </B>800.4076, 815.5155, 842.5391, 869.5203,=20
      870.5706, 871.5748, 901.9091, 919.5282, 927.5441, 944.5502, =
1039.6145,=20
      1045.6190, 1055.5945, 1083.6326, 1085.6349, 1127.6793, 1145.6402,=20
      1161.6657, 1171.7027, 1173.6927, 1177.6564, 1187.6960, 1215.7357,=20
      1217.7152, 1229.8148, 1231.7190, 1243.7277, 1259.7582, 1262.7121,=20
      1275.7427, 1287.7269, 1303.7819, 1375.7703, 1391.8328, 1407.8146,=20
      1409.7670, 1427.9072, 1455.7869, 1478.8671, 1492.7805, 1495.8144,=20
      1555.8232, 1567.8878, 1639.9651, 1694.9119, 1775.9784, 1790.9636,=20
      1865.4209, 1901.1154, 1903.0883, 1917.1097, 1941.0096, 2136.2025,=20
      2161.1942, 2211.1789, 2233.2018, 2249.1838, 2366.3507, 2437.3631,=20
      2711.3762</TT></TD></TR></TBODY></TABLE><BR>
<TABLE border=3D0 cellSpacing=3D0>
  <TBODY>
  <TR>
    <TD><TT><B><A name=3DHit14>14.</A>&nbsp;&nbsp;&nbsp;</B></TT></TD>
    <TD noWrap><TT><A=20
      =
href=3D"http://www.matrixscience.com/cgi/protein_view.pl?file=3D../data/2=
0110926/FtoclzcSh.dat&amp;hit=3D14"=20
      =
target=3D_blank>gi|219964541</A>&nbsp;&nbsp;&nbsp;&nbsp;<B>Mass:</B>&nbsp=
;18703&nbsp;&nbsp;&nbsp;&nbsp;<B>Score:</B>&nbsp;56&nbsp;&nbsp;&nbsp;&nbs=
p;&nbsp;<B>Expect:</B>&nbsp;2.4&nbsp;&nbsp;<B>Matches:</B>&nbsp;8</TT></T=
D></TR>
  <TR>
    <TD>&nbsp;</TD>
    <TD noWrap><TT>ATP synthase CF1 beta subunit [Batophora=20
    occidentalis]</TT></TD></TR></TBODY></TABLE>
<TABLE border=3D0 cellSpacing=3D0 cellPadding=3D0>
  <TBODY>
  <TR>
    <TD><TT>&nbsp;&nbsp;&nbsp;&nbsp;&nbsp;&nbsp;</TT></TD>
    <TD align=3Dright><TT><B>Observed&nbsp;&nbsp;</B></TT></TD>
    <TD noWrap align=3Dright><TT><B>Mr(expt)&nbsp;&nbsp;</B></TT></TD>
    <TD noWrap align=3Dright><TT><B>Mr(calc)&nbsp;&nbsp;</B></TT></TD>
    <TD align=3Dright><TT><B>&nbsp;ppm&nbsp;&nbsp;</B></TT></TD>
    <TD align=3Dright><TT><B>Start&nbsp;</B></TT></TD>
    <TD align=3Dright><TT><B>&nbsp;</B></TT></TD>
    <TD align=3Dright><TT><B>End&nbsp;</B></TT></TD>
    <TD align=3Dright><TT><B>Miss&nbsp;</B></TT></TD>
    <TD align=3Dright><TT><B>Ions&nbsp;</B></TT></TD>
    <TD><TT><B>&nbsp;Peptide</B></TT></TD></TR>
  <TR>
    <TD align=3Dright>&nbsp;</TD>
    <TD align=3Dright><TT>1045.6190&nbsp;&nbsp;</TT></TD>
    <TD align=3Dright><TT>1044.6117&nbsp;&nbsp;</TT></TD>
    <TD align=3Dright><TT>1044.5968&nbsp;&nbsp;</TT></TD>
    <TD noWrap align=3Dright><TT>14.3&nbsp;</TT></TD>
    <TD align=3Dright><TT>49&nbsp;</TT></TD>
    <TD noWrap align=3Dright><TT>-&nbsp;</TT></TD>
    <TD align=3Dright><TT>57&nbsp;</TT></TD>
    <TD align=3Dright><TT>0&nbsp;&nbsp;</TT></TD>
    <TD noWrap align=3Dright><TT>---&nbsp;&nbsp;</TT></TD>
    <TD noWrap><TT>&nbsp;K.VVDLLAPYR.R</TT></TD></TR>
  <TR>
    <TD align=3Dright>&nbsp;</TD>
    <TD align=3Dright><TT>1177.6564&nbsp;&nbsp;</TT></TD>
    <TD align=3Dright><TT>1176.6491&nbsp;&nbsp;</TT></TD>
    <TD align=3Dright><TT>1176.6027&nbsp;&nbsp;</TT></TD>
    <TD noWrap align=3Dright><TT>39.5&nbsp;</TT></TD>
    <TD align=3Dright><TT>29&nbsp;</TT></TD>
    <TD noWrap align=3Dright><TT>-&nbsp;</TT></TD>
    <TD align=3Dright><TT>39&nbsp;</TT></TD>
    <TD align=3Dright><TT>0&nbsp;&nbsp;</TT></TD>
    <TD noWrap align=3Dright><TT>---&nbsp;&nbsp;</TT></TD>
    <TD noWrap><TT>&nbsp;R.TAPAFVDLDTK.L</TT></TD></TR>
  <TR>
    <TD align=3Dright>&nbsp;</TD>
    <TD align=3Dright><TT>1217.7152&nbsp;&nbsp;</TT></TD>
    <TD align=3Dright><TT>1216.7079&nbsp;&nbsp;</TT></TD>
    <TD align=3Dright><TT>1216.6928&nbsp;&nbsp;</TT></TD>
    <TD noWrap align=3Dright><TT>12.4&nbsp;</TT></TD>
    <TD align=3Dright><TT>59&nbsp;</TT></TD>
    <TD noWrap align=3Dright><TT>-&nbsp;</TT></TD>
    <TD align=3Dright><TT>72&nbsp;</TT></TD>
    <TD align=3Dright><TT>1&nbsp;&nbsp;</TT></TD>
    <TD noWrap align=3Dright><TT>---&nbsp;&nbsp;</TT></TD>
    <TD noWrap><TT>&nbsp;R.GGKIGLFGGAGVGK.T</TT></TD></TR>
  <TR>
    <TD align=3Dright>&nbsp;</TD>
    <TD align=3Dright><TT>1492.7805&nbsp;&nbsp;</TT></TD>
    <TD align=3Dright><TT>1491.7733&nbsp;&nbsp;</TT></TD>
    <TD align=3Dright><TT>1491.8086&nbsp;&nbsp;</TT></TD>
    <TD noWrap align=3Dright><TT>-23.66&nbsp;</TT></TD>
    <TD align=3Dright><TT>160&nbsp;</TT></TD>
    <TD noWrap align=3Dright><TT>-&nbsp;</TT></TD>
    <TD align=3Dright><TT>171&nbsp;</TT></TD>
    <TD align=3Dright><TT>0&nbsp;&nbsp;</TT></TD>
    <TD noWrap align=3Dright><TT>---&nbsp;&nbsp;</TT></TD>
    <TD noWrap><TT>&nbsp;K.QDVLLFIDNIFR.F</TT></TD></TR>
  <TR>
    <TD align=3Dright>&nbsp;</TD>
    <TD align=3Dright><TT>1601.8629&nbsp;&nbsp;</TT></TD>
    <TD align=3Dright><TT>1600.8556&nbsp;&nbsp;</TT></TD>
    <TD align=3Dright><TT>1600.8031&nbsp;&nbsp;</TT></TD>
    <TD noWrap align=3Dright><TT>32.8&nbsp;</TT></TD>
    <TD align=3Dright><TT>126&nbsp;</TT></TD>
    <TD noWrap align=3Dright><TT>-&nbsp;</TT></TD>
    <TD align=3Dright><TT>140&nbsp;</TT></TD>
    <TD align=3Dright><TT>0&nbsp;&nbsp;</TT></TD>
    <TD noWrap align=3Dright><TT>---&nbsp;&nbsp;</TT></TD>
    <TD noWrap><TT>&nbsp;K.VALVYGQMNEPPGAR.M</TT></TD></TR>
  <TR>
    <TD align=3Dright>&nbsp;</TD>
    <TD align=3Dright><TT>1639.9651&nbsp;&nbsp;</TT></TD>
    <TD align=3Dright><TT>1638.9578&nbsp;&nbsp;</TT></TD>
    <TD align=3Dright><TT>1638.8770&nbsp;&nbsp;</TT></TD>
    <TD noWrap align=3Dright><TT>49.3&nbsp;</TT></TD>
    <TD align=3Dright><TT>160&nbsp;</TT></TD>
    <TD noWrap align=3Dright><TT>-&nbsp;</TT></TD>
    <TD align=3Dright><TT>172&nbsp;</TT></TD>
    <TD align=3Dright><TT>1&nbsp;&nbsp;</TT></TD>
    <TD noWrap align=3Dright><TT>---&nbsp;&nbsp;</TT></TD>
    <TD noWrap><TT>&nbsp;K.QDVLLFIDNIFRF.-</TT></TD></TR>
  <TR>
    <TD align=3Dright>&nbsp;</TD>
    <TD align=3Dright><TT>1790.9636&nbsp;&nbsp;</TT></TD>
    <TD align=3Dright><TT>1789.9563&nbsp;&nbsp;</TT></TD>
    <TD align=3Dright><TT>1789.8855&nbsp;&nbsp;</TT></TD>
    <TD noWrap align=3Dright><TT>39.6&nbsp;</TT></TD>
    <TD align=3Dright><TT>141&nbsp;</TT></TD>
    <TD noWrap align=3Dright><TT>-&nbsp;</TT></TD>
    <TD align=3Dright><TT>155&nbsp;</TT></TD>
    <TD align=3Dright><TT>1&nbsp;&nbsp;</TT></TD>
    <TD noWrap align=3Dright><TT>---&nbsp;&nbsp;</TT></TD>
    <TD noWrap><TT>&nbsp;R.MRVGLTALTMAEYFR.D + 2 Oxidation =
(M)</TT></TD></TR>
  <TR>
    <TD align=3Dright>&nbsp;</TD>
    <TD align=3Dright><TT>1901.1154&nbsp;&nbsp;</TT></TD>
    <TD align=3Dright><TT>1900.1081&nbsp;&nbsp;</TT></TD>
    <TD align=3Dright><TT>1899.9942&nbsp;&nbsp;</TT></TD>
    <TD noWrap align=3Dright><TT>60.0&nbsp;</TT></TD>
    <TD align=3Dright><TT>4&nbsp;</TT></TD>
    <TD noWrap align=3Dright><TT>-&nbsp;</TT></TD>
    <TD align=3Dright><TT>21&nbsp;</TT></TD>
    <TD align=3Dright><TT>0&nbsp;&nbsp;</TT></TD>
    <TD noWrap align=3Dright><TT>---&nbsp;&nbsp;</TT></TD>
    <TD =
noWrap><TT>&nbsp;R.IFNVLGEPVDNLGEVASK.E</TT></TD></TR></TBODY></TABLE>
<TABLE border=3D0 cellSpacing=3D0>
  <TBODY>
  <TR>
    <TD><TT>&nbsp;&nbsp;&nbsp;&nbsp;&nbsp;&nbsp;</TT></TD>
    <TD><TT><B>No match to: </B>800.4076, 815.5155, 842.5391, 856.5539,=20
      859.5235, 869.5203, 870.5706, 871.5748, 876.5033, 891.4673, =
901.9091,=20
      919.5282, 927.5441, 944.5502, 951.5399, 990.5854, 992.5982, =
1039.6145,=20
      1055.5945, 1083.6326, 1085.6349, 1127.6793, 1129.6670, 1143.6669,=20
      1145.6402, 1146.6500, 1161.6657, 1171.7027, 1173.6927, 1187.6960,=20
      1215.7357, 1229.8148, 1231.7190, 1243.7277, 1254.7287, 1259.7582,=20
      1262.7121, 1275.7427, 1287.7269, 1292.7418, 1303.7819, 1305.7552,=20
      1319.7588, 1324.7455, 1347.8137, 1363.7820, 1375.7703, 1391.8328,=20
      1407.8146, 1409.7670, 1427.9072, 1435.8512, 1447.7995, 1455.7869,=20
      1465.8201, 1476.7659, 1478.8671, 1480.8687, 1495.8144, 1523.8978,=20
      1555.8232, 1567.8878, 1694.9119, 1753.9849, 1775.9784, 1794.9337,=20
      1865.4209, 1903.0883, 1917.1097, 1941.0096, 1944.9950, 1963.0095,=20
      1979.0193, 2136.2025, 2147.1852, 2161.1942, 2211.1789, 2233.2018,=20
      2249.1838, 2366.3507, 2437.3631, =
2711.3762</TT></TD></TR></TBODY></TABLE><BR>
<TABLE border=3D0 cellSpacing=3D0>
  <TBODY>
  <TR>
    <TD><TT><B><A name=3DHit15>15.</A>&nbsp;&nbsp;&nbsp;</B></TT></TD>
    <TD noWrap><TT><A=20
      =
href=3D"http://www.matrixscience.com/cgi/protein_view.pl?file=3D../data/2=
0110926/FtoclzcSh.dat&amp;hit=3D15"=20
      =
target=3D_blank>gi|224082142</A>&nbsp;&nbsp;&nbsp;&nbsp;<B>Mass:</B>&nbsp=
;52572&nbsp;&nbsp;&nbsp;&nbsp;<B>Score:</B>&nbsp;56&nbsp;&nbsp;&nbsp;&nbs=
p;&nbsp;<B>Expect:</B>&nbsp;2.5&nbsp;&nbsp;<B>Matches:</B>&nbsp;13</TT></=
TD></TR>
  <TR>
    <TD>&nbsp;</TD>
    <TD noWrap><TT>predicted protein [Populus=20
trichocarpa]</TT></TD></TR></TBODY></TABLE>
<TABLE border=3D0 cellSpacing=3D0 cellPadding=3D0>
  <TBODY>
  <TR>
    <TD><TT>&nbsp;&nbsp;&nbsp;&nbsp;&nbsp;&nbsp;</TT></TD>
    <TD align=3Dright><TT><B>Observed&nbsp;&nbsp;</B></TT></TD>
    <TD noWrap align=3Dright><TT><B>Mr(expt)&nbsp;&nbsp;</B></TT></TD>
    <TD noWrap align=3Dright><TT><B>Mr(calc)&nbsp;&nbsp;</B></TT></TD>
    <TD align=3Dright><TT><B>&nbsp;ppm&nbsp;&nbsp;</B></TT></TD>
    <TD align=3Dright><TT><B>Start&nbsp;</B></TT></TD>
    <TD align=3Dright><TT><B>&nbsp;</B></TT></TD>
    <TD align=3Dright><TT><B>End&nbsp;</B></TT></TD>
    <TD align=3Dright><TT><B>Miss&nbsp;</B></TT></TD>
    <TD align=3Dright><TT><B>Ions&nbsp;</B></TT></TD>
    <TD><TT><B>&nbsp;Peptide</B></TT></TD></TR>
  <TR>
    <TD align=3Dright>&nbsp;</TD>
    <TD align=3Dright><TT>891.4673&nbsp;&nbsp;</TT></TD>
    <TD align=3Dright><TT>890.4600&nbsp;&nbsp;</TT></TD>
    <TD align=3Dright><TT>890.5225&nbsp;&nbsp;</TT></TD>
    <TD noWrap align=3Dright><TT>-70.19&nbsp;</TT></TD>
    <TD align=3Dright><TT>241&nbsp;</TT></TD>
    <TD noWrap align=3Dright><TT>-&nbsp;</TT></TD>
    <TD align=3Dright><TT>248&nbsp;</TT></TD>
    <TD align=3Dright><TT>0&nbsp;&nbsp;</TT></TD>
    <TD noWrap align=3Dright><TT>---&nbsp;&nbsp;</TT></TD>
    <TD noWrap><TT>&nbsp;R.LSGNLLFK.A</TT></TD></TR>
  <TR>
    <TD align=3Dright>&nbsp;</TD>
    <TD align=3Dright><TT>951.5399&nbsp;&nbsp;</TT></TD>
    <TD align=3Dright><TT>950.5326&nbsp;&nbsp;</TT></TD>
    <TD align=3Dright><TT>950.5226&nbsp;&nbsp;</TT></TD>
    <TD noWrap align=3Dright><TT>10.6&nbsp;</TT></TD>
    <TD align=3Dright><TT>411&nbsp;</TT></TD>
    <TD noWrap align=3Dright><TT>-&nbsp;</TT></TD>
    <TD align=3Dright><TT>418&nbsp;</TT></TD>
    <TD align=3Dright><TT>0&nbsp;&nbsp;</TT></TD>
    <TD noWrap align=3Dright><TT>---&nbsp;&nbsp;</TT></TD>
    <TD noWrap><TT>&nbsp;K.FPSVNFLK.V</TT></TD></TR>
  <TR>
    <TD align=3Dright>&nbsp;</TD>
    <TD align=3Dright><TT>1085.6349&nbsp;&nbsp;</TT></TD>
    <TD align=3Dright><TT>1084.6276&nbsp;&nbsp;</TT></TD>
    <TD align=3Dright><TT>1084.5876&nbsp;&nbsp;</TT></TD>
    <TD noWrap align=3Dright><TT>36.8&nbsp;</TT></TD>
    <TD align=3Dright><TT>104&nbsp;</TT></TD>
    <TD noWrap align=3Dright><TT>-&nbsp;</TT></TD>
    <TD align=3Dright><TT>113&nbsp;</TT></TD>
    <TD align=3Dright><TT>0&nbsp;&nbsp;</TT></TD>
    <TD noWrap align=3Dright><TT>---&nbsp;&nbsp;</TT></TD>
    <TD noWrap><TT>&nbsp;K.DLAQAQALQK.N</TT></TD></TR>
  <TR>
    <TD align=3Dright>&nbsp;</TD>
    <TD align=3Dright><TT>1145.6402&nbsp;&nbsp;</TT></TD>
    <TD align=3Dright><TT>1144.6329&nbsp;&nbsp;</TT></TD>
    <TD align=3Dright><TT>1144.5771&nbsp;&nbsp;</TT></TD>
    <TD noWrap align=3Dright><TT>48.8&nbsp;</TT></TD>
    <TD align=3Dright><TT>114&nbsp;</TT></TD>
    <TD noWrap align=3Dright><TT>-&nbsp;</TT></TD>
    <TD align=3Dright><TT>122&nbsp;</TT></TD>
    <TD align=3Dright><TT>1&nbsp;&nbsp;</TT></TD>
    <TD noWrap align=3Dright><TT>---&nbsp;&nbsp;</TT></TD>
    <TD noWrap><TT>&nbsp;K.NLNRCIEAR.K</TT></TD></TR>
  <TR>
    <TD align=3Dright>&nbsp;</TD>
    <TD align=3Dright><TT>1146.6500&nbsp;&nbsp;</TT></TD>
    <TD align=3Dright><TT>1145.6427&nbsp;&nbsp;</TT></TD>
    <TD align=3Dright><TT>1145.6444&nbsp;&nbsp;</TT></TD>
    <TD noWrap align=3Dright><TT>-1.52&nbsp;</TT></TD>
    <TD align=3Dright><TT>343&nbsp;</TT></TD>
    <TD noWrap align=3Dright><TT>-&nbsp;</TT></TD>
    <TD align=3Dright><TT>352&nbsp;</TT></TD>
    <TD align=3Dright><TT>0&nbsp;&nbsp;</TT></TD>
    <TD noWrap align=3Dright><TT>---&nbsp;&nbsp;</TT></TD>
    <TD noWrap><TT>&nbsp;R.ALFEAQVQLK.K</TT></TD></TR>
  <TR>
    <TD align=3Dright>&nbsp;</TD>
    <TD align=3Dright><TT>1173.6927&nbsp;&nbsp;</TT></TD>
    <TD align=3Dright><TT>1172.6855&nbsp;&nbsp;</TT></TD>
    <TD align=3Dright><TT>1172.6553&nbsp;&nbsp;</TT></TD>
    <TD noWrap align=3Dright><TT>25.7&nbsp;</TT></TD>
    <TD align=3Dright><TT>124&nbsp;</TT></TD>
    <TD noWrap align=3Dright><TT>-&nbsp;</TT></TD>
    <TD align=3Dright><TT>132&nbsp;</TT></TD>
    <TD align=3Dright><TT>1&nbsp;&nbsp;</TT></TD>
    <TD noWrap align=3Dright><TT>---&nbsp;&nbsp;</TT></TD>
    <TD noWrap><TT>&nbsp;K.LEEWSRLLK.E</TT></TD></TR>
  <TR>
    <TD align=3Dright>&nbsp;</TD>
    <TD align=3Dright><TT>1177.6564&nbsp;&nbsp;</TT></TD>
    <TD align=3Dright><TT>1176.6491&nbsp;&nbsp;</TT></TD>
    <TD align=3Dright><TT>1176.6866&nbsp;&nbsp;</TT></TD>
    <TD noWrap align=3Dright><TT>-31.91&nbsp;</TT></TD>
    <TD align=3Dright><TT>241&nbsp;</TT></TD>
    <TD noWrap align=3Dright><TT>-&nbsp;</TT></TD>
    <TD align=3Dright><TT>251&nbsp;</TT></TD>
    <TD align=3Dright><TT>1&nbsp;&nbsp;</TT></TD>
    <TD noWrap align=3Dright><TT>---&nbsp;&nbsp;</TT></TD>
    <TD noWrap><TT>&nbsp;R.LSGNLLFKASK.F</TT></TD></TR>
  <TR>
    <TD align=3Dright>&nbsp;</TD>
    <TD align=3Dright><TT>1347.8137&nbsp;&nbsp;</TT></TD>
    <TD align=3Dright><TT>1346.8065&nbsp;&nbsp;</TT></TD>
    <TD align=3Dright><TT>1346.6942&nbsp;&nbsp;</TT></TD>
    <TD noWrap align=3Dright><TT>83.3&nbsp;</TT></TD>
    <TD align=3Dright><TT>61&nbsp;</TT></TD>
    <TD noWrap align=3Dright><TT>-&nbsp;</TT></TD>
    <TD align=3Dright><TT>71&nbsp;</TT></TD>
    <TD align=3Dright><TT>1&nbsp;&nbsp;</TT></TD>
    <TD noWrap align=3Dright><TT>---&nbsp;&nbsp;</TT></TD>
    <TD noWrap><TT>&nbsp;K.EAIRLDPSYQR.A</TT></TD></TR>
  <TR>
    <TD align=3Dright>&nbsp;</TD>
    <TD align=3Dright><TT>1375.7703&nbsp;&nbsp;</TT></TD>
    <TD align=3Dright><TT>1374.7631&nbsp;&nbsp;</TT></TD>
    <TD align=3Dright><TT>1374.7143&nbsp;&nbsp;</TT></TD>
    <TD noWrap align=3Dright><TT>35.5&nbsp;</TT></TD>
    <TD align=3Dright><TT>83&nbsp;</TT></TD>
    <TD noWrap align=3Dright><TT>-&nbsp;</TT></TD>
    <TD align=3Dright><TT>94&nbsp;</TT></TD>
    <TD align=3Dright><TT>1&nbsp;&nbsp;</TT></TD>
    <TD noWrap align=3Dright><TT>---&nbsp;&nbsp;</TT></TD>
    <TD noWrap><TT>&nbsp;R.LGETEKALSHYK.Q</TT></TD></TR>
  <TR>
    <TD align=3Dright>&nbsp;</TD>
    <TD align=3Dright><TT>1455.7869&nbsp;&nbsp;</TT></TD>
    <TD align=3Dright><TT>1454.7796&nbsp;&nbsp;</TT></TD>
    <TD align=3Dright><TT>1454.7154&nbsp;&nbsp;</TT></TD>
    <TD noWrap align=3Dright><TT>44.1&nbsp;</TT></TD>
    <TD align=3Dright><TT>364&nbsp;</TT></TD>
    <TD noWrap align=3Dright><TT>-&nbsp;</TT></TD>
    <TD align=3Dright><TT>376&nbsp;</TT></TD>
    <TD align=3Dright><TT>0&nbsp;&nbsp;</TT></TD>
    <TD noWrap align=3Dright><TT>---&nbsp;&nbsp;</TT></TD>
    <TD noWrap><TT>&nbsp;K.FGSNLVFVSSNER.F</TT></TD></TR>
  <TR>
    <TD align=3Dright>&nbsp;</TD>
    <TD align=3Dright><TT>1601.8629&nbsp;&nbsp;</TT></TD>
    <TD align=3Dright><TT>1600.8556&nbsp;&nbsp;</TT></TD>
    <TD align=3Dright><TT>1600.7634&nbsp;&nbsp;</TT></TD>
    <TD noWrap align=3Dright><TT>57.6&nbsp;</TT></TD>
    <TD align=3Dright><TT>15&nbsp;</TT></TD>
    <TD noWrap align=3Dright><TT>-&nbsp;</TT></TD>
    <TD align=3Dright><TT>27&nbsp;</TT></TD>
    <TD align=3Dright><TT>1&nbsp;&nbsp;</TT></TD>
    <TD noWrap align=3Dright><TT>---&nbsp;&nbsp;</TT></TD>
    <TD noWrap><TT>&nbsp;K.QGRFEEALAFYDR.A</TT></TD></TR>
  <TR>
    <TD align=3Dright>&nbsp;</TD>
    <TD align=3Dright><TT>1753.9849&nbsp;&nbsp;</TT></TD>
    <TD align=3Dright><TT>1752.9776&nbsp;&nbsp;</TT></TD>
    <TD align=3Dright><TT>1752.8716&nbsp;&nbsp;</TT></TD>
    <TD noWrap align=3Dright><TT>60.5&nbsp;</TT></TD>
    <TD align=3Dright><TT>395&nbsp;</TT></TD>
    <TD noWrap align=3Dright><TT>-&nbsp;</TT></TD>
    <TD align=3Dright><TT>409&nbsp;</TT></TD>
    <TD align=3Dright><TT>0&nbsp;&nbsp;</TT></TD>
    <TD noWrap align=3Dright><TT>---&nbsp;&nbsp;</TT></TD>
    <TD noWrap><TT>&nbsp;K.YNGQTVLQLMEQVSK.K + Oxidation =
(M)</TT></TD></TR>
  <TR>
    <TD align=3Dright>&nbsp;</TD>
    <TD align=3Dright><TT>2249.1838&nbsp;&nbsp;</TT></TD>
    <TD align=3Dright><TT>2248.1766&nbsp;&nbsp;</TT></TD>
    <TD align=3Dright><TT>2248.1158&nbsp;&nbsp;</TT></TD>
    <TD noWrap align=3Dright><TT>27.0&nbsp;</TT></TD>
    <TD align=3Dright><TT>137&nbsp;</TT></TD>
    <TD noWrap align=3Dright><TT>-&nbsp;</TT></TD>
    <TD align=3Dright><TT>158&nbsp;</TT></TD>
    <TD align=3Dright><TT>0&nbsp;&nbsp;</TT></TD>
    <TD noWrap align=3Dright><TT>---&nbsp;&nbsp;</TT></TD>
    <TD =
noWrap><TT>&nbsp;R.TVSSGADSAPQVFAMQAEALLR.L</TT></TD></TR></TBODY></TABLE=
>
<TABLE border=3D0 cellSpacing=3D0>
  <TBODY>
  <TR>
    <TD><TT>&nbsp;&nbsp;&nbsp;&nbsp;&nbsp;&nbsp;</TT></TD>
    <TD><TT><B>No match to: </B>800.4076, 815.5155, 842.5391, 856.5539,=20
      859.5235, 869.5203, 870.5706, 871.5748, 876.5033, 901.9091, =
919.5282,=20
      927.5441, 944.5502, 990.5854, 992.5982, 1039.6145, 1045.6190, =
1055.5945,=20
      1083.6326, 1127.6793, 1129.6670, 1143.6669, 1161.6657, 1171.7027,=20
      1187.6960, 1215.7357, 1217.7152, 1229.8148, 1231.7190, 1243.7277,=20
      1254.7287, 1259.7582, 1262.7121, 1275.7427, 1287.7269, 1292.7418,=20
      1303.7819, 1305.7552, 1319.7588, 1324.7455, 1363.7820, 1391.8328,=20
      1407.8146, 1409.7670, 1427.9072, 1435.8512, 1447.7995, 1465.8201,=20
      1476.7659, 1478.8671, 1480.8687, 1492.7805, 1495.8144, 1523.8978,=20
      1555.8232, 1567.8878, 1639.9651, 1694.9119, 1775.9784, 1790.9636,=20
      1794.9337, 1865.4209, 1901.1154, 1903.0883, 1917.1097, 1941.0096,=20
      1944.9950, 1963.0095, 1979.0193, 2136.2025, 2147.1852, 2161.1942,=20
      2211.1789, 2233.2018, 2366.3507, 2437.3631,=20
2711.3762</TT></TD></TR></TBODY></TABLE><BR>
<TABLE border=3D0 cellSpacing=3D0>
  <TBODY>
  <TR>
    <TD><TT><B><A name=3DHit16>16.</A>&nbsp;&nbsp;&nbsp;</B></TT></TD>
    <TD noWrap><TT><A=20
      =
href=3D"http://www.matrixscience.com/cgi/protein_view.pl?file=3D../data/2=
0110926/FtoclzcSh.dat&amp;hit=3D16"=20
      =
target=3D_blank>gi|38346687</A>&nbsp;&nbsp;&nbsp;&nbsp;<B>Mass:</B>&nbsp;=
71545&nbsp;&nbsp;&nbsp;&nbsp;<B>Score:</B>&nbsp;56&nbsp;&nbsp;&nbsp;&nbsp=
;&nbsp;<B>Expect:</B>&nbsp;2.5&nbsp;&nbsp;<B>Matches:</B>&nbsp;13</TT></T=
D></TR>
  <TR>
    <TD>&nbsp;</TD>
    <TD noWrap><TT>OSJNBa0080E14.3 [Oryza sativa Japonica=20
  Group]</TT></TD></TR></TBODY></TABLE>
<TABLE border=3D0 cellSpacing=3D0 cellPadding=3D0>
  <TBODY>
  <TR>
    <TD><TT>&nbsp;&nbsp;&nbsp;&nbsp;&nbsp;&nbsp;</TT></TD>
    <TD align=3Dright><TT><B>Observed&nbsp;&nbsp;</B></TT></TD>
    <TD noWrap align=3Dright><TT><B>Mr(expt)&nbsp;&nbsp;</B></TT></TD>
    <TD noWrap align=3Dright><TT><B>Mr(calc)&nbsp;&nbsp;</B></TT></TD>
    <TD align=3Dright><TT><B>&nbsp;ppm&nbsp;&nbsp;</B></TT></TD>
    <TD align=3Dright><TT><B>Start&nbsp;</B></TT></TD>
    <TD align=3Dright><TT><B>&nbsp;</B></TT></TD>
    <TD align=3Dright><TT><B>End&nbsp;</B></TT></TD>
    <TD align=3Dright><TT><B>Miss&nbsp;</B></TT></TD>
    <TD align=3Dright><TT><B>Ions&nbsp;</B></TT></TD>
    <TD><TT><B>&nbsp;Peptide</B></TT></TD></TR>
  <TR>
    <TD align=3Dright>&nbsp;</TD>
    <TD align=3Dright><TT>919.5282&nbsp;&nbsp;</TT></TD>
    <TD align=3Dright><TT>918.5209&nbsp;&nbsp;</TT></TD>
    <TD align=3Dright><TT>918.4923&nbsp;&nbsp;</TT></TD>
    <TD noWrap align=3Dright><TT>31.2&nbsp;</TT></TD>
    <TD align=3Dright><TT>469&nbsp;</TT></TD>
    <TD noWrap align=3Dright><TT>-&nbsp;</TT></TD>
    <TD align=3Dright><TT>477&nbsp;</TT></TD>
    <TD align=3Dright><TT>0&nbsp;&nbsp;</TT></TD>
    <TD noWrap align=3Dright><TT>---&nbsp;&nbsp;</TT></TD>
    <TD noWrap><TT>&nbsp;K.EGAGIVAFR.Y</TT></TD></TR>
  <TR>
    <TD align=3Dright>&nbsp;</TD>
    <TD align=3Dright><TT>944.5502&nbsp;&nbsp;</TT></TD>
    <TD align=3Dright><TT>943.5429&nbsp;&nbsp;</TT></TD>
    <TD align=3Dright><TT>943.5087&nbsp;&nbsp;</TT></TD>
    <TD noWrap align=3Dright><TT>36.3&nbsp;</TT></TD>
    <TD align=3Dright><TT>2&nbsp;</TT></TD>
    <TD noWrap align=3Dright><TT>-&nbsp;</TT></TD>
    <TD align=3Dright><TT>11&nbsp;</TT></TD>
    <TD align=3Dright><TT>0&nbsp;&nbsp;</TT></TD>
    <TD noWrap align=3Dright><TT>---&nbsp;&nbsp;</TT></TD>
    <TD noWrap><TT>&nbsp;M.AGQVLTGGNK.L</TT></TD></TR>
  <TR>
    <TD align=3Dright>&nbsp;</TD>
    <TD align=3Dright><TT>990.5854&nbsp;&nbsp;</TT></TD>
    <TD align=3Dright><TT>989.5781&nbsp;&nbsp;</TT></TD>
    <TD align=3Dright><TT>989.5545&nbsp;&nbsp;</TT></TD>
    <TD noWrap align=3Dright><TT>23.8&nbsp;</TT></TD>
    <TD align=3Dright><TT>461&nbsp;</TT></TD>
    <TD noWrap align=3Dright><TT>-&nbsp;</TT></TD>
    <TD align=3Dright><TT>468&nbsp;</TT></TD>
    <TD align=3Dright><TT>1&nbsp;&nbsp;</TT></TD>
    <TD noWrap align=3Dright><TT>---&nbsp;&nbsp;</TT></TD>
    <TD noWrap><TT>&nbsp;R.DYPINKIK.E</TT></TD></TR>
  <TR>
    <TD align=3Dright>&nbsp;</TD>
    <TD align=3Dright><TT>992.5982&nbsp;&nbsp;</TT></TD>
    <TD align=3Dright><TT>991.5909&nbsp;&nbsp;</TT></TD>
    <TD align=3Dright><TT>991.5087&nbsp;&nbsp;</TT></TD>
    <TD noWrap align=3Dright><TT>83.0&nbsp;</TT></TD>
    <TD align=3Dright><TT>459&nbsp;</TT></TD>
    <TD noWrap align=3Dright><TT>-&nbsp;</TT></TD>
    <TD align=3Dright><TT>466&nbsp;</TT></TD>
    <TD align=3Dright><TT>1&nbsp;&nbsp;</TT></TD>
    <TD noWrap align=3Dright><TT>---&nbsp;&nbsp;</TT></TD>
    <TD noWrap><TT>&nbsp;R.SRDYPINK.I</TT></TD></TR>
  <TR>
    <TD align=3Dright>&nbsp;</TD>
    <TD align=3Dright><TT>1173.6927&nbsp;&nbsp;</TT></TD>
    <TD align=3Dright><TT>1172.6855&nbsp;&nbsp;</TT></TD>
    <TD align=3Dright><TT>1172.6441&nbsp;&nbsp;</TT></TD>
    <TD noWrap align=3Dright><TT>35.3&nbsp;</TT></TD>
    <TD align=3Dright><TT>61&nbsp;</TT></TD>
    <TD noWrap align=3Dright><TT>-&nbsp;</TT></TD>
    <TD align=3Dright><TT>70&nbsp;</TT></TD>
    <TD align=3Dright><TT>0&nbsp;&nbsp;</TT></TD>
    <TD noWrap align=3Dright><TT>---&nbsp;&nbsp;</TT></TD>
    <TD noWrap><TT>&nbsp;R.DKPITDPIFK.Q</TT></TD></TR>
  <TR>
    <TD align=3Dright>&nbsp;</TD>
    <TD align=3Dright><TT>1259.7582&nbsp;&nbsp;</TT></TD>
    <TD align=3Dright><TT>1258.7510&nbsp;&nbsp;</TT></TD>
    <TD align=3Dright><TT>1258.6557&nbsp;&nbsp;</TT></TD>
    <TD noWrap align=3Dright><TT>75.7&nbsp;</TT></TD>
    <TD align=3Dright><TT>152&nbsp;</TT></TD>
    <TD noWrap align=3Dright><TT>-&nbsp;</TT></TD>
    <TD align=3Dright><TT>162&nbsp;</TT></TD>
    <TD align=3Dright><TT>1&nbsp;&nbsp;</TT></TD>
    <TD noWrap align=3Dright><TT>---&nbsp;&nbsp;</TT></TD>
    <TD noWrap><TT>&nbsp;K.ITGQKYSFTSK.K</TT></TD></TR>
  <TR>
    <TD align=3Dright>&nbsp;</TD>
    <TD align=3Dright><TT>1319.7588&nbsp;&nbsp;</TT></TD>
    <TD align=3Dright><TT>1318.7516&nbsp;&nbsp;</TT></TD>
    <TD align=3Dright><TT>1318.6558&nbsp;&nbsp;</TT></TD>
    <TD noWrap align=3Dright><TT>72.6&nbsp;</TT></TD>
    <TD align=3Dright><TT>19&nbsp;</TT></TD>
    <TD noWrap align=3Dright><TT>-&nbsp;</TT></TD>
    <TD align=3Dright><TT>30&nbsp;</TT></TD>
    <TD align=3Dright><TT>0&nbsp;&nbsp;</TT></TD>
    <TD noWrap align=3Dright><TT>---&nbsp;&nbsp;</TT></TD>
    <TD noWrap><TT>&nbsp;K.FALSFFQTGSSK.S</TT></TD></TR>
  <TR>
    <TD align=3Dright>&nbsp;</TD>
    <TD align=3Dright><TT>1447.7995&nbsp;&nbsp;</TT></TD>
    <TD align=3Dright><TT>1446.7922&nbsp;&nbsp;</TT></TD>
    <TD align=3Dright><TT>1446.7224&nbsp;&nbsp;</TT></TD>
    <TD noWrap align=3Dright><TT>48.3&nbsp;</TT></TD>
    <TD align=3Dright><TT>554&nbsp;</TT></TD>
    <TD noWrap align=3Dright><TT>-&nbsp;</TT></TD>
    <TD align=3Dright><TT>564&nbsp;</TT></TD>
    <TD align=3Dright><TT>1&nbsp;&nbsp;</TT></TD>
    <TD noWrap align=3Dright><TT>---&nbsp;&nbsp;</TT></TD>
    <TD noWrap><TT>&nbsp;R.RMLVYEHMVNR.S</TT></TD></TR>
  <TR>
    <TD align=3Dright>&nbsp;</TD>
    <TD align=3Dright><TT>1465.8201&nbsp;&nbsp;</TT></TD>
    <TD align=3Dright><TT>1464.8128&nbsp;&nbsp;</TT></TD>
    <TD align=3Dright><TT>1464.7110&nbsp;&nbsp;</TT></TD>
    <TD noWrap align=3Dright><TT>69.6&nbsp;</TT></TD>
    <TD align=3Dright><TT>414&nbsp;</TT></TD>
    <TD noWrap align=3Dright><TT>-&nbsp;</TT></TD>
    <TD align=3Dright><TT>426&nbsp;</TT></TD>
    <TD align=3Dright><TT>0&nbsp;&nbsp;</TT></TD>
    <TD noWrap align=3Dright><TT>---&nbsp;&nbsp;</TT></TD>
    <TD noWrap><TT>&nbsp;R.LADAELPSWGHNR.R</TT></TD></TR>
  <TR>
    <TD align=3Dright>&nbsp;</TD>
    <TD align=3Dright><TT>1555.8232&nbsp;&nbsp;</TT></TD>
    <TD align=3Dright><TT>1554.8159&nbsp;&nbsp;</TT></TD>
    <TD align=3Dright><TT>1554.8327&nbsp;&nbsp;</TT></TD>
    <TD noWrap align=3Dright><TT>-10.81&nbsp;</TT></TD>
    <TD align=3Dright><TT>611&nbsp;</TT></TD>
    <TD noWrap align=3Dright><TT>-&nbsp;</TT></TD>
    <TD align=3Dright><TT>624&nbsp;</TT></TD>
    <TD align=3Dright><TT>0&nbsp;&nbsp;</TT></TD>
    <TD noWrap align=3Dright><TT>---&nbsp;&nbsp;</TT></TD>
    <TD noWrap><TT>&nbsp;R.VAMTVSYTVILSQK.T + Oxidation =
(M)</TT></TD></TR>
  <TR>
    <TD align=3Dright>&nbsp;</TD>
    <TD align=3Dright><TT>1639.9651&nbsp;&nbsp;</TT></TD>
    <TD align=3Dright><TT>1638.9578&nbsp;&nbsp;</TT></TD>
    <TD align=3Dright><TT>1638.9053&nbsp;&nbsp;</TT></TD>
    <TD noWrap align=3Dright><TT>32.0&nbsp;</TT></TD>
    <TD align=3Dright><TT>107&nbsp;</TT></TD>
    <TD noWrap align=3Dright><TT>-&nbsp;</TT></TD>
    <TD align=3Dright><TT>121&nbsp;</TT></TD>
    <TD align=3Dright><TT>0&nbsp;&nbsp;</TT></TD>
    <TD noWrap align=3Dright><TT>---&nbsp;&nbsp;</TT></TD>
    <TD noWrap><TT>&nbsp;R.NNSVVLLDNGNLVIR.D</TT></TD></TR>
  <TR>
    <TD align=3Dright>&nbsp;</TD>
    <TD align=3Dright><TT>1790.9636&nbsp;&nbsp;</TT></TD>
    <TD align=3Dright><TT>1789.9563&nbsp;&nbsp;</TT></TD>
    <TD align=3Dright><TT>1789.9356&nbsp;&nbsp;</TT></TD>
    <TD noWrap align=3Dright><TT>11.6&nbsp;</TT></TD>
    <TD align=3Dright><TT>1&nbsp;</TT></TD>
    <TD noWrap align=3Dright><TT>-&nbsp;</TT></TD>
    <TD align=3Dright><TT>18&nbsp;</TT></TD>
    <TD align=3Dright><TT>1&nbsp;&nbsp;</TT></TD>
    <TD noWrap align=3Dright><TT>---&nbsp;&nbsp;</TT></TD>
    <TD noWrap><TT>&nbsp;-.MAGQVLTGGNKLISSNGK.F + Oxidation =
(M)</TT></TD></TR>
  <TR>
    <TD align=3Dright>&nbsp;</TD>
    <TD align=3Dright><TT>2211.1789&nbsp;&nbsp;</TT></TD>
    <TD align=3Dright><TT>2210.1716&nbsp;&nbsp;</TT></TD>
    <TD align=3Dright><TT>2209.9620&nbsp;&nbsp;</TT></TD>
    <TD noWrap align=3Dright><TT>94.9&nbsp;</TT></TD>
    <TD align=3Dright><TT>164&nbsp;</TT></TD>
    <TD noWrap align=3Dright><TT>-&nbsp;</TT></TD>
    <TD align=3Dright><TT>183&nbsp;</TT></TD>
    <TD align=3Dright><TT>0&nbsp;&nbsp;</TT></TD>
    <TD noWrap align=3Dright><TT>---&nbsp;&nbsp;</TT></TD>
    <TD =
noWrap><TT>&nbsp;K.NSEDPALGLYCMELDPSGSR.Q</TT></TD></TR></TBODY></TABLE>
<TABLE border=3D0 cellSpacing=3D0>
  <TBODY>
  <TR>
    <TD><TT>&nbsp;&nbsp;&nbsp;&nbsp;&nbsp;&nbsp;</TT></TD>
    <TD><TT><B>No match to: </B>800.4076, 815.5155, 842.5391, 856.5539,=20
      859.5235, 869.5203, 870.5706, 871.5748, 876.5033, 891.4673, =
901.9091,=20
      927.5441, 951.5399, 1039.6145, 1045.6190, 1055.5945, 1083.6326, =
1085.6349,=20
      1127.6793, 1129.6670, 1143.6669, 1145.6402, 1146.6500, 1161.6657,=20
      1171.7027, 1177.6564, 1187.6960, 1215.7357, 1217.7152, 1229.8148,=20
      1231.7190, 1243.7277, 1254.7287, 1262.7121, 1275.7427, 1287.7269,=20
      1292.7418, 1303.7819, 1305.7552, 1324.7455, 1347.8137, 1363.7820,=20
      1375.7703, 1391.8328, 1407.8146, 1409.7670, 1427.9072, 1435.8512,=20
      1455.7869, 1476.7659, 1478.8671, 1480.8687, 1492.7805, 1495.8144,=20
      1523.8978, 1567.8878, 1601.8629, 1694.9119, 1753.9849, 1775.9784,=20
      1794.9337, 1865.4209, 1901.1154, 1903.0883, 1917.1097, 1941.0096,=20
      1944.9950, 1963.0095, 1979.0193, 2136.2025, 2147.1852, 2161.1942,=20
      2233.2018, 2249.1838, 2366.3507, 2437.3631,=20
2711.3762</TT></TD></TR></TBODY></TABLE><BR>
<TABLE border=3D0 cellSpacing=3D0>
  <TBODY>
  <TR>
    <TD><TT><B><A name=3DHit17>17.</A>&nbsp;&nbsp;&nbsp;</B></TT></TD>
    <TD noWrap><TT><A=20
      =
href=3D"http://www.matrixscience.com/cgi/protein_view.pl?file=3D../data/2=
0110926/FtoclzcSh.dat&amp;hit=3D17"=20
      =
target=3D_blank>gi|222637553</A>&nbsp;&nbsp;&nbsp;&nbsp;<B>Mass:</B>&nbsp=
;101665&nbsp;&nbsp;&nbsp;<B>Score:</B>&nbsp;55&nbsp;&nbsp;&nbsp;&nbsp;&nb=
sp;<B>Expect:</B>&nbsp;2.7&nbsp;&nbsp;<B>Matches:</B>&nbsp;18</TT></TD></=
TR>
  <TR>
    <TD>&nbsp;</TD>
    <TD noWrap><TT>hypothetical protein OsJ_25338 [Oryza sativa Japonica =

      Group]</TT></TD></TR></TBODY></TABLE>
<TABLE border=3D0 cellSpacing=3D0 cellPadding=3D0>
  <TBODY>
  <TR>
    <TD><TT>&nbsp;&nbsp;&nbsp;&nbsp;&nbsp;&nbsp;</TT></TD>
    <TD align=3Dright><TT><B>Observed&nbsp;&nbsp;</B></TT></TD>
    <TD noWrap align=3Dright><TT><B>Mr(expt)&nbsp;&nbsp;</B></TT></TD>
    <TD noWrap align=3Dright><TT><B>Mr(calc)&nbsp;&nbsp;</B></TT></TD>
    <TD align=3Dright><TT><B>&nbsp;ppm&nbsp;&nbsp;</B></TT></TD>
    <TD align=3Dright><TT><B>Start&nbsp;</B></TT></TD>
    <TD align=3Dright><TT><B>&nbsp;</B></TT></TD>
    <TD align=3Dright><TT><B>End&nbsp;</B></TT></TD>
    <TD align=3Dright><TT><B>Miss&nbsp;</B></TT></TD>
    <TD align=3Dright><TT><B>Ions&nbsp;</B></TT></TD>
    <TD><TT><B>&nbsp;Peptide</B></TT></TD></TR>
  <TR>
    <TD align=3Dright>&nbsp;</TD>
    <TD align=3Dright><TT>800.4076&nbsp;&nbsp;</TT></TD>
    <TD align=3Dright><TT>799.4004&nbsp;&nbsp;</TT></TD>
    <TD align=3Dright><TT>799.4010&nbsp;&nbsp;</TT></TD>
    <TD noWrap align=3Dright><TT>-0.86&nbsp;</TT></TD>
    <TD align=3Dright><TT>434&nbsp;</TT></TD>
    <TD noWrap align=3Dright><TT>-&nbsp;</TT></TD>
    <TD align=3Dright><TT>439&nbsp;</TT></TD>
    <TD align=3Dright><TT>0&nbsp;&nbsp;</TT></TD>
    <TD noWrap align=3Dright><TT>---&nbsp;&nbsp;</TT></TD>
    <TD noWrap><TT>&nbsp;K.MHDLLR.Q + Oxidation (M)</TT></TD></TR>
  <TR>
    <TD align=3Dright>&nbsp;</TD>
    <TD align=3Dright><TT>815.5155&nbsp;&nbsp;</TT></TD>
    <TD align=3Dright><TT>814.5082&nbsp;&nbsp;</TT></TD>
    <TD align=3Dright><TT>814.5164&nbsp;&nbsp;</TT></TD>
    <TD noWrap align=3Dright><TT>-10.05&nbsp;</TT></TD>
    <TD align=3Dright><TT>469&nbsp;</TT></TD>
    <TD noWrap align=3Dright><TT>-&nbsp;</TT></TD>
    <TD align=3Dright><TT>475&nbsp;</TT></TD>
    <TD align=3Dright><TT>0&nbsp;&nbsp;</TT></TD>
    <TD noWrap align=3Dright><TT>---&nbsp;&nbsp;</TT></TD>
    <TD noWrap><TT>&nbsp;R.ILVITEK.D</TT></TD></TR>
  <TR>
    <TD align=3Dright>&nbsp;</TD>
    <TD align=3Dright><TT>859.5235&nbsp;&nbsp;</TT></TD>
    <TD align=3Dright><TT>858.5163&nbsp;&nbsp;</TT></TD>
    <TD align=3Dright><TT>858.5248&nbsp;&nbsp;</TT></TD>
    <TD noWrap align=3Dright><TT>-9.97&nbsp;</TT></TD>
    <TD align=3Dright><TT>787&nbsp;</TT></TD>
    <TD noWrap align=3Dright><TT>-&nbsp;</TT></TD>
    <TD align=3Dright><TT>793&nbsp;</TT></TD>
    <TD align=3Dright><TT>0&nbsp;&nbsp;</TT></TD>
    <TD noWrap align=3Dright><TT>---&nbsp;&nbsp;</TT></TD>
    <TD noWrap><TT>&nbsp;K.LEMLIIK.D</TT></TD></TR>
  <TR>
    <TD align=3Dright>&nbsp;</TD>
    <TD align=3Dright><TT>919.5282&nbsp;&nbsp;</TT></TD>
    <TD align=3Dright><TT>918.5209&nbsp;&nbsp;</TT></TD>
    <TD align=3Dright><TT>918.4658&nbsp;&nbsp;</TT></TD>
    <TD noWrap align=3Dright><TT>60.0&nbsp;</TT></TD>
    <TD align=3Dright><TT>284&nbsp;</TT></TD>
    <TD noWrap align=3Dright><TT>-&nbsp;</TT></TD>
    <TD align=3Dright><TT>291&nbsp;</TT></TD>
    <TD align=3Dright><TT>0&nbsp;&nbsp;</TT></TD>
    <TD noWrap align=3Dright><TT>---&nbsp;&nbsp;</TT></TD>
    <TD noWrap><TT>&nbsp;K.SISIQDEK.E</TT></TD></TR>
  <TR>
    <TD align=3Dright>&nbsp;</TD>
    <TD align=3Dright><TT>1161.6657&nbsp;&nbsp;</TT></TD>
    <TD align=3Dright><TT>1160.6584&nbsp;&nbsp;</TT></TD>
    <TD align=3Dright><TT>1160.6237&nbsp;&nbsp;</TT></TD>
    <TD noWrap align=3Dright><TT>30.0&nbsp;</TT></TD>
    <TD align=3Dright><TT>558&nbsp;</TT></TD>
    <TD noWrap align=3Dright><TT>-&nbsp;</TT></TD>
    <TD align=3Dright><TT>566&nbsp;</TT></TD>
    <TD align=3Dright><TT>0&nbsp;&nbsp;</TT></TD>
    <TD noWrap align=3Dright><TT>---&nbsp;&nbsp;</TT></TD>
    <TD noWrap><TT>&nbsp;K.NLQMLHLHR.C</TT></TD></TR>
  <TR>
    <TD align=3Dright>&nbsp;</TD>
    <TD align=3Dright><TT>1173.6927&nbsp;&nbsp;</TT></TD>
    <TD align=3Dright><TT>1172.6855&nbsp;&nbsp;</TT></TD>
    <TD align=3Dright><TT>1172.6699&nbsp;&nbsp;</TT></TD>
    <TD noWrap align=3Dright><TT>13.3&nbsp;</TT></TD>
    <TD align=3Dright><TT>640&nbsp;</TT></TD>
    <TD noWrap align=3Dright><TT>-&nbsp;</TT></TD>
    <TD align=3Dright><TT>648&nbsp;</TT></TD>
    <TD align=3Dright><TT>1&nbsp;&nbsp;</TT></TD>
    <TD noWrap align=3Dright><TT>---&nbsp;&nbsp;</TT></TD>
    <TD noWrap><TT>&nbsp;R.RLIMINLER.G + Oxidation (M)</TT></TD></TR>
  <TR>
    <TD align=3Dright>&nbsp;</TD>
    <TD align=3Dright><TT>1177.6564&nbsp;&nbsp;</TT></TD>
    <TD align=3Dright><TT>1176.6491&nbsp;&nbsp;</TT></TD>
    <TD align=3Dright><TT>1176.6186&nbsp;&nbsp;</TT></TD>
    <TD noWrap align=3Dright><TT>25.9&nbsp;</TT></TD>
    <TD align=3Dright><TT>558&nbsp;</TT></TD>
    <TD noWrap align=3Dright><TT>-&nbsp;</TT></TD>
    <TD align=3Dright><TT>566&nbsp;</TT></TD>
    <TD align=3Dright><TT>0&nbsp;&nbsp;</TT></TD>
    <TD noWrap align=3Dright><TT>---&nbsp;&nbsp;</TT></TD>
    <TD noWrap><TT>&nbsp;K.NLQMLHLHR.C + Oxidation (M)</TT></TD></TR>
  <TR>
    <TD align=3Dright>&nbsp;</TD>
    <TD align=3Dright><TT>1243.7277&nbsp;&nbsp;</TT></TD>
    <TD align=3Dright><TT>1242.7205&nbsp;&nbsp;</TT></TD>
    <TD align=3Dright><TT>1242.7071&nbsp;&nbsp;</TT></TD>
    <TD noWrap align=3Dright><TT>10.8&nbsp;</TT></TD>
    <TD align=3Dright><TT>515&nbsp;</TT></TD>
    <TD noWrap align=3Dright><TT>-&nbsp;</TT></TD>
    <TD align=3Dright><TT>525&nbsp;</TT></TD>
    <TD align=3Dright><TT>0&nbsp;&nbsp;</TT></TD>
    <TD noWrap align=3Dright><TT>---&nbsp;&nbsp;</TT></TD>
    <TD noWrap><TT>&nbsp;R.VLDLSDLLVEK.I</TT></TD></TR>
  <TR>
    <TD align=3Dright>&nbsp;</TD>
    <TD align=3Dright><TT>1287.7269&nbsp;&nbsp;</TT></TD>
    <TD align=3Dright><TT>1286.7196&nbsp;&nbsp;</TT></TD>
    <TD align=3Dright><TT>1286.6223&nbsp;&nbsp;</TT></TD>
    <TD noWrap align=3Dright><TT>75.6&nbsp;</TT></TD>
    <TD align=3Dright><TT>430&nbsp;</TT></TD>
    <TD noWrap align=3Dright><TT>-&nbsp;</TT></TD>
    <TD align=3Dright><TT>439&nbsp;</TT></TD>
    <TD align=3Dright><TT>1&nbsp;&nbsp;</TT></TD>
    <TD noWrap align=3Dright><TT>---&nbsp;&nbsp;</TT></TD>
    <TD noWrap><TT>&nbsp;K.SQCKMHDLLR.Q</TT></TD></TR>
  <TR>
    <TD align=3Dright>&nbsp;</TD>
    <TD align=3Dright><TT>1305.7552&nbsp;&nbsp;</TT></TD>
    <TD align=3Dright><TT>1304.7480&nbsp;&nbsp;</TT></TD>
    <TD align=3Dright><TT>1304.6482&nbsp;&nbsp;</TT></TD>
    <TD noWrap align=3Dright><TT>76.5&nbsp;</TT></TD>
    <TD align=3Dright><TT>843&nbsp;</TT></TD>
    <TD noWrap align=3Dright><TT>-&nbsp;</TT></TD>
    <TD align=3Dright><TT>852&nbsp;</TT></TD>
    <TD align=3Dright><TT>1&nbsp;&nbsp;</TT></TD>
    <TD noWrap align=3Dright><TT>---&nbsp;&nbsp;</TT></TD>
    <TD noWrap><TT>&nbsp;R.SSWLMPCLRR.L</TT></TD></TR>
  <TR>
    <TD align=3Dright>&nbsp;</TD>
    <TD align=3Dright><TT>1347.8137&nbsp;&nbsp;</TT></TD>
    <TD align=3Dright><TT>1346.8065&nbsp;&nbsp;</TT></TD>
    <TD align=3Dright><TT>1346.7922&nbsp;&nbsp;</TT></TD>
    <TD noWrap align=3Dright><TT>10.6&nbsp;</TT></TD>
    <TD align=3Dright><TT>138&nbsp;</TT></TD>
    <TD noWrap align=3Dright><TT>-&nbsp;</TT></TD>
    <TD align=3Dright><TT>151&nbsp;</TT></TD>
    <TD align=3Dright><TT>1&nbsp;&nbsp;</TT></TD>
    <TD noWrap align=3Dright><TT>---&nbsp;&nbsp;</TT></TD>
    <TD noWrap><TT>&nbsp;K.AYKLAIVGTGGIGK.T</TT></TD></TR>
  <TR>
    <TD align=3Dright>&nbsp;</TD>
    <TD align=3Dright><TT>1375.7703&nbsp;&nbsp;</TT></TD>
    <TD align=3Dright><TT>1374.7631&nbsp;&nbsp;</TT></TD>
    <TD align=3Dright><TT>1374.7143&nbsp;&nbsp;</TT></TD>
    <TD noWrap align=3Dright><TT>35.5&nbsp;</TT></TD>
    <TD align=3Dright><TT>418&nbsp;</TT></TD>
    <TD noWrap align=3Dright><TT>-&nbsp;</TT></TD>
    <TD align=3Dright><TT>429&nbsp;</TT></TD>
    <TD align=3Dright><TT>0&nbsp;&nbsp;</TT></TD>
    <TD noWrap align=3Dright><TT>---&nbsp;&nbsp;</TT></TD>
    <TD noWrap><TT>&nbsp;R.NLLQPVNTSFDK.S</TT></TD></TR>
  <TR>
    <TD align=3Dright>&nbsp;</TD>
    <TD align=3Dright><TT>1409.7670&nbsp;&nbsp;</TT></TD>
    <TD align=3Dright><TT>1408.7597&nbsp;&nbsp;</TT></TD>
    <TD align=3Dright><TT>1408.7245&nbsp;&nbsp;</TT></TD>
    <TD noWrap align=3Dright><TT>25.0&nbsp;</TT></TD>
    <TD align=3Dright><TT>188&nbsp;</TT></TD>
    <TD noWrap align=3Dright><TT>-&nbsp;</TT></TD>
    <TD align=3Dright><TT>198&nbsp;</TT></TD>
    <TD align=3Dright><TT>1&nbsp;&nbsp;</TT></TD>
    <TD noWrap align=3Dright><TT>---&nbsp;&nbsp;</TT></TD>
    <TD noWrap><TT>&nbsp;R<U>.</U>QLLRTMEVQHR.Q + Gln-&gt;pyro-Glu =
(N-term Q);=20
      Oxidation (M)</TT></TD></TR>
  <TR>
    <TD align=3Dright>&nbsp;</TD>
    <TD align=3Dright><TT>1447.7995&nbsp;&nbsp;</TT></TD>
    <TD align=3Dright><TT>1446.7922&nbsp;&nbsp;</TT></TD>
    <TD align=3Dright><TT>1446.7765&nbsp;&nbsp;</TT></TD>
    <TD noWrap align=3Dright><TT>10.9&nbsp;</TT></TD>
    <TD align=3Dright><TT>125&nbsp;</TT></TD>
    <TD noWrap align=3Dright><TT>-&nbsp;</TT></TD>
    <TD align=3Dright><TT>136&nbsp;</TT></TD>
    <TD align=3Dright><TT>1&nbsp;&nbsp;</TT></TD>
    <TD noWrap align=3Dright><TT>---&nbsp;&nbsp;</TT></TD>
    <TD noWrap><TT>&nbsp;R.NLVCHVLAHKEK.K</TT></TD></TR>
  <TR>
    <TD align=3Dright>&nbsp;</TD>
    <TD align=3Dright><TT>1465.8201&nbsp;&nbsp;</TT></TD>
    <TD align=3Dright><TT>1464.8128&nbsp;&nbsp;</TT></TD>
    <TD align=3Dright><TT>1464.8188&nbsp;&nbsp;</TT></TD>
    <TD noWrap align=3Dright><TT>-4.07&nbsp;</TT></TD>
    <TD align=3Dright><TT>586&nbsp;</TT></TD>
    <TD noWrap align=3Dright><TT>-&nbsp;</TT></TD>
    <TD align=3Dright><TT>598&nbsp;</TT></TD>
    <TD align=3Dright><TT>0&nbsp;&nbsp;</TT></TD>
    <TD noWrap align=3Dright><TT>---&nbsp;&nbsp;</TT></TD>
    <TD noWrap><TT>&nbsp;R.LDIVETPINQVPK.G</TT></TD></TR>
  <TR>
    <TD align=3Dright>&nbsp;</TD>
    <TD align=3Dright><TT>1775.9784&nbsp;&nbsp;</TT></TD>
    <TD align=3Dright><TT>1774.9711&nbsp;&nbsp;</TT></TD>
    <TD align=3Dright><TT>1774.8970&nbsp;&nbsp;</TT></TD>
    <TD noWrap align=3Dright><TT>41.7&nbsp;</TT></TD>
    <TD align=3Dright><TT>434&nbsp;</TT></TD>
    <TD noWrap align=3Dright><TT>-&nbsp;</TT></TD>
    <TD align=3Dright><TT>447&nbsp;</TT></TD>
    <TD align=3Dright><TT>1&nbsp;&nbsp;</TT></TD>
    <TD noWrap align=3Dright><TT>---&nbsp;&nbsp;</TT></TD>
    <TD noWrap><TT>&nbsp;K.MHDLLRQLACYISR.E</TT></TD></TR>
  <TR>
    <TD align=3Dright>&nbsp;</TD>
    <TD align=3Dright><TT>1790.9636&nbsp;&nbsp;</TT></TD>
    <TD align=3Dright><TT>1789.9563&nbsp;&nbsp;</TT></TD>
    <TD align=3Dright><TT>1789.8345&nbsp;&nbsp;</TT></TD>
    <TD noWrap align=3Dright><TT>68.1&nbsp;</TT></TD>
    <TD align=3Dright><TT>269&nbsp;</TT></TD>
    <TD noWrap align=3Dright><TT>-&nbsp;</TT></TD>
    <TD align=3Dright><TT>283&nbsp;</TT></TD>
    <TD align=3Dright><TT>0&nbsp;&nbsp;</TT></TD>
    <TD noWrap align=3Dright><TT>---&nbsp;&nbsp;</TT></TD>
    <TD noWrap><TT>&nbsp;R.VDQMSPADGWELLWK.S + Oxidation =
(M)</TT></TD></TR>
  <TR>
    <TD align=3Dright>&nbsp;</TD>
    <TD align=3Dright><TT>1901.1154&nbsp;&nbsp;</TT></TD>
    <TD align=3Dright><TT>1900.1081&nbsp;&nbsp;</TT></TD>
    <TD align=3Dright><TT>1900.0153&nbsp;&nbsp;</TT></TD>
    <TD noWrap align=3Dright><TT>48.9&nbsp;</TT></TD>
    <TD align=3Dright><TT>199&nbsp;</TT></TD>
    <TD noWrap align=3Dright><TT>-&nbsp;</TT></TD>
    <TD align=3Dright><TT>215&nbsp;</TT></TD>
    <TD align=3Dright><TT>1&nbsp;&nbsp;</TT></TD>
    <TD noWrap align=3Dright><TT>---&nbsp;&nbsp;</TT></TD>
    <TD =
noWrap><TT>&nbsp;R.QEESVGELQSKLELAIK.D</TT></TD></TR></TBODY></TABLE>
<TABLE border=3D0 cellSpacing=3D0>
  <TBODY>
  <TR>
    <TD><TT>&nbsp;&nbsp;&nbsp;&nbsp;&nbsp;&nbsp;</TT></TD>
    <TD><TT><B>No match to: </B>842.5391, 856.5539, 869.5203, 870.5706,=20
      871.5748, 876.5033, 891.4673, 901.9091, 927.5441, 944.5502, =
951.5399,=20
      990.5854, 992.5982, 1039.6145, 1045.6190, 1055.5945, 1083.6326, =
1085.6349,=20
      1127.6793, 1129.6670, 1143.6669, 1145.6402, 1146.6500, 1171.7027,=20
      1187.6960, 1215.7357, 1217.7152, 1229.8148, 1231.7190, 1254.7287,=20
      1259.7582, 1262.7121, 1275.7427, 1292.7418, 1303.7819, 1319.7588,=20
      1324.7455, 1363.7820, 1391.8328, 1407.8146, 1427.9072, 1435.8512,=20
      1455.7869, 1476.7659, 1478.8671, 1480.8687, 1492.7805, 1495.8144,=20
      1523.8978, 1555.8232, 1567.8878, 1601.8629, 1639.9651, 1694.9119,=20
      1753.9849, 1794.9337, 1865.4209, 1903.0883, 1917.1097, 1941.0096,=20
      1944.9950, 1963.0095, 1979.0193, 2136.2025, 2147.1852, 2161.1942,=20
      2211.1789, 2233.2018, 2249.1838, 2366.3507, 2437.3631,=20
  2711.3762</TT></TD></TR></TBODY></TABLE><BR>
<TABLE border=3D0 cellSpacing=3D0>
  <TBODY>
  <TR>
    <TD><TT><B><A name=3DHit18>18.</A>&nbsp;&nbsp;&nbsp;</B></TT></TD>
    <TD noWrap><TT><A=20
      =
href=3D"http://www.matrixscience.com/cgi/protein_view.pl?file=3D../data/2=
0110926/FtoclzcSh.dat&amp;hit=3D18"=20
      =
target=3D_blank>gi|218199603</A>&nbsp;&nbsp;&nbsp;&nbsp;<B>Mass:</B>&nbsp=
;129912&nbsp;&nbsp;&nbsp;<B>Score:</B>&nbsp;55&nbsp;&nbsp;&nbsp;&nbsp;&nb=
sp;<B>Expect:</B>&nbsp;2.8&nbsp;&nbsp;<B>Matches:</B>&nbsp;20</TT></TD></=
TR>
  <TR>
    <TD>&nbsp;</TD>
    <TD noWrap><TT>hypothetical protein OsI_26000 [Oryza sativa Indica=20
      Group]</TT></TD></TR></TBODY></TABLE>
<TABLE border=3D0 cellSpacing=3D0 cellPadding=3D0>
  <TBODY>
  <TR>
    <TD><TT>&nbsp;&nbsp;&nbsp;&nbsp;&nbsp;&nbsp;</TT></TD>
    <TD align=3Dright><TT><B>Observed&nbsp;&nbsp;</B></TT></TD>
    <TD noWrap align=3Dright><TT><B>Mr(expt)&nbsp;&nbsp;</B></TT></TD>
    <TD noWrap align=3Dright><TT><B>Mr(calc)&nbsp;&nbsp;</B></TT></TD>
    <TD align=3Dright><TT><B>&nbsp;ppm&nbsp;&nbsp;</B></TT></TD>
    <TD align=3Dright><TT><B>Start&nbsp;</B></TT></TD>
    <TD align=3Dright><TT><B>&nbsp;</B></TT></TD>
    <TD align=3Dright><TT><B>End&nbsp;</B></TT></TD>
    <TD align=3Dright><TT><B>Miss&nbsp;</B></TT></TD>
    <TD align=3Dright><TT><B>Ions&nbsp;</B></TT></TD>
    <TD><TT><B>&nbsp;Peptide</B></TT></TD></TR>
  <TR>
    <TD align=3Dright>&nbsp;</TD>
    <TD align=3Dright><TT>800.4076&nbsp;&nbsp;</TT></TD>
    <TD align=3Dright><TT>799.4004&nbsp;&nbsp;</TT></TD>
    <TD align=3Dright><TT>799.4163&nbsp;&nbsp;</TT></TD>
    <TD noWrap align=3Dright><TT>-19.95&nbsp;</TT></TD>
    <TD align=3Dright><TT>525&nbsp;</TT></TD>
    <TD noWrap align=3Dright><TT>-&nbsp;</TT></TD>
    <TD align=3Dright><TT>530&nbsp;</TT></TD>
    <TD align=3Dright><TT>0&nbsp;&nbsp;</TT></TD>
    <TD noWrap align=3Dright><TT>---&nbsp;&nbsp;</TT></TD>
    <TD noWrap><TT>&nbsp;K.MPHLFR.S</TT></TD></TR>
  <TR>
    <TD align=3Dright>&nbsp;</TD>
    <TD align=3Dright><TT>990.5854&nbsp;&nbsp;</TT></TD>
    <TD align=3Dright><TT>989.5781&nbsp;&nbsp;</TT></TD>
    <TD align=3Dright><TT>989.5546&nbsp;&nbsp;</TT></TD>
    <TD noWrap align=3Dright><TT>23.8&nbsp;</TT></TD>
    <TD align=3Dright><TT>46&nbsp;</TT></TD>
    <TD noWrap align=3Dright><TT>-&nbsp;</TT></TD>
    <TD align=3Dright><TT>54&nbsp;</TT></TD>
    <TD align=3Dright><TT>0&nbsp;&nbsp;</TT></TD>
    <TD noWrap align=3Dright><TT>---&nbsp;&nbsp;</TT></TD>
    <TD noWrap><TT>&nbsp;R.GLQVELGFK.I</TT></TD></TR>
  <TR>
    <TD align=3Dright>&nbsp;</TD>
    <TD align=3Dright><TT>1055.5945&nbsp;&nbsp;</TT></TD>
    <TD align=3Dright><TT>1054.5872&nbsp;&nbsp;</TT></TD>
    <TD align=3Dright><TT>1054.5771&nbsp;&nbsp;</TT></TD>
    <TD noWrap align=3Dright><TT>9.61&nbsp;</TT></TD>
    <TD align=3Dright><TT>660&nbsp;</TT></TD>
    <TD noWrap align=3Dright><TT>-&nbsp;</TT></TD>
    <TD align=3Dright><TT>669&nbsp;</TT></TD>
    <TD align=3Dright><TT>0&nbsp;&nbsp;</TT></TD>
    <TD noWrap align=3Dright><TT>---&nbsp;&nbsp;</TT></TD>
    <TD noWrap><TT>&nbsp;R.LNALPESVGR.L</TT></TD></TR>
  <TR>
    <TD align=3Dright>&nbsp;</TD>
    <TD align=3Dright><TT>1085.6349&nbsp;&nbsp;</TT></TD>
    <TD align=3Dright><TT>1084.6276&nbsp;&nbsp;</TT></TD>
    <TD align=3Dright><TT>1084.5699&nbsp;&nbsp;</TT></TD>
    <TD noWrap align=3Dright><TT>53.2&nbsp;</TT></TD>
    <TD align=3Dright><TT>901&nbsp;</TT></TD>
    <TD noWrap align=3Dright><TT>-&nbsp;</TT></TD>
    <TD align=3Dright><TT>909&nbsp;</TT></TD>
    <TD align=3Dright><TT>1&nbsp;&nbsp;</TT></TD>
    <TD noWrap align=3Dright><TT>---&nbsp;&nbsp;</TT></TD>
    <TD noWrap><TT>&nbsp;R.CPKLDSLPR.W</TT></TD></TR>
  <TR>
    <TD align=3Dright>&nbsp;</TD>
    <TD align=3Dright><TT>1129.6670&nbsp;&nbsp;</TT></TD>
    <TD align=3Dright><TT>1128.6598&nbsp;&nbsp;</TT></TD>
    <TD align=3Dright><TT>1128.5928&nbsp;&nbsp;</TT></TD>
    <TD noWrap align=3Dright><TT>59.4&nbsp;</TT></TD>
    <TD align=3Dright><TT>857&nbsp;</TT></TD>
    <TD noWrap align=3Dright><TT>-&nbsp;</TT></TD>
    <TD align=3Dright><TT>867&nbsp;</TT></TD>
    <TD align=3Dright><TT>0&nbsp;&nbsp;</TT></TD>
    <TD noWrap align=3Dright><TT>---&nbsp;&nbsp;</TT></TD>
    <TD noWrap><TT>&nbsp;R.GKPDNGVAFPK.L</TT></TD></TR>
  <TR>
    <TD align=3Dright>&nbsp;</TD>
    <TD align=3Dright><TT>1161.6657&nbsp;&nbsp;</TT></TD>
    <TD align=3Dright><TT>1160.6584&nbsp;&nbsp;</TT></TD>
    <TD align=3Dright><TT>1160.6587&nbsp;&nbsp;</TT></TD>
    <TD noWrap align=3Dright><TT>-0.21&nbsp;</TT></TD>
    <TD align=3Dright><TT>92&nbsp;</TT></TD>
    <TD noWrap align=3Dright><TT>-&nbsp;</TT></TD>
    <TD align=3Dright><TT>101&nbsp;</TT></TD>
    <TD align=3Dright><TT>1&nbsp;&nbsp;</TT></TD>
    <TD noWrap align=3Dright><TT>---&nbsp;&nbsp;</TT></TD>
    <TD noWrap><TT>&nbsp;R.KLETMSAIIR.D</TT></TD></TR>
  <TR>
    <TD align=3Dright>&nbsp;</TD>
    <TD align=3Dright><TT>1177.6564&nbsp;&nbsp;</TT></TD>
    <TD align=3Dright><TT>1176.6491&nbsp;&nbsp;</TT></TD>
    <TD align=3Dright><TT>1176.6536&nbsp;&nbsp;</TT></TD>
    <TD noWrap align=3Dright><TT>-3.85&nbsp;</TT></TD>
    <TD align=3Dright><TT>92&nbsp;</TT></TD>
    <TD noWrap align=3Dright><TT>-&nbsp;</TT></TD>
    <TD align=3Dright><TT>101&nbsp;</TT></TD>
    <TD align=3Dright><TT>1&nbsp;&nbsp;</TT></TD>
    <TD noWrap align=3Dright><TT>---&nbsp;&nbsp;</TT></TD>
    <TD noWrap><TT>&nbsp;R.KLETMSAIIR.D + Oxidation (M)</TT></TD></TR>
  <TR>
    <TD align=3Dright>&nbsp;</TD>
    <TD align=3Dright><TT>1187.6960&nbsp;&nbsp;</TT></TD>
    <TD align=3Dright><TT>1186.6887&nbsp;&nbsp;</TT></TD>
    <TD align=3Dright><TT>1186.6063&nbsp;&nbsp;</TT></TD>
    <TD noWrap align=3Dright><TT>69.5&nbsp;</TT></TD>
    <TD align=3Dright><TT>395&nbsp;</TT></TD>
    <TD noWrap align=3Dright><TT>-&nbsp;</TT></TD>
    <TD align=3Dright><TT>404&nbsp;</TT></TD>
    <TD align=3Dright><TT>1&nbsp;&nbsp;</TT></TD>
    <TD noWrap align=3Dright><TT>---&nbsp;&nbsp;</TT></TD>
    <TD noWrap><TT>&nbsp;K.CNGLPMAIRR.I</TT></TD></TR>
  <TR>
    <TD align=3Dright>&nbsp;</TD>
    <TD align=3Dright><TT>1215.7357&nbsp;&nbsp;</TT></TD>
    <TD align=3Dright><TT>1214.7284&nbsp;&nbsp;</TT></TD>
    <TD align=3Dright><TT>1214.6506&nbsp;&nbsp;</TT></TD>
    <TD noWrap align=3Dright><TT>64.0&nbsp;</TT></TD>
    <TD align=3Dright><TT>67&nbsp;</TT></TD>
    <TD noWrap align=3Dright><TT>-&nbsp;</TT></TD>
    <TD align=3Dright><TT>78&nbsp;</TT></TD>
    <TD align=3Dright><TT>0&nbsp;&nbsp;</TT></TD>
    <TD noWrap align=3Dright><TT>---&nbsp;&nbsp;</TT></TD>
    <TD noWrap><TT>&nbsp;R.SLGELAANEIAK.V</TT></TD></TR>
  <TR>
    <TD align=3Dright>&nbsp;</TD>
    <TD align=3Dright><TT>1231.7190&nbsp;&nbsp;</TT></TD>
    <TD align=3Dright><TT>1230.7117&nbsp;&nbsp;</TT></TD>
    <TD align=3Dright><TT>1230.6568&nbsp;&nbsp;</TT></TD>
    <TD noWrap align=3Dright><TT>44.6&nbsp;</TT></TD>
    <TD align=3Dright><TT>558&nbsp;</TT></TD>
    <TD noWrap align=3Dright><TT>-&nbsp;</TT></TD>
    <TD align=3Dright><TT>569&nbsp;</TT></TD>
    <TD align=3Dright><TT>0&nbsp;&nbsp;</TT></TD>
    <TD noWrap align=3Dright><TT>---&nbsp;&nbsp;</TT></TD>
    <TD noWrap><TT>&nbsp;R.LSVTNGGVESIR.N</TT></TD></TR>
  <TR>
    <TD align=3Dright>&nbsp;</TD>
    <TD align=3Dright><TT>1254.7287&nbsp;&nbsp;</TT></TD>
    <TD align=3Dright><TT>1253.7214&nbsp;&nbsp;</TT></TD>
    <TD align=3Dright><TT>1253.6728&nbsp;&nbsp;</TT></TD>
    <TD noWrap align=3Dright><TT>38.8&nbsp;</TT></TD>
    <TD align=3Dright><TT>919&nbsp;</TT></TD>
    <TD noWrap align=3Dright><TT>-&nbsp;</TT></TD>
    <TD align=3Dright><TT>929&nbsp;</TT></TD>
    <TD align=3Dright><TT>1&nbsp;&nbsp;</TT></TD>
    <TD noWrap align=3Dright><TT>---&nbsp;&nbsp;</TT></TD>
    <TD noWrap><TT>&nbsp;R.SLRIDHADSLK.T</TT></TD></TR>
  <TR>
    <TD align=3Dright>&nbsp;</TD>
    <TD align=3Dright><TT>1259.7582&nbsp;&nbsp;</TT></TD>
    <TD align=3Dright><TT>1258.7510&nbsp;&nbsp;</TT></TD>
    <TD align=3Dright><TT>1258.6881&nbsp;&nbsp;</TT></TD>
    <TD noWrap align=3Dright><TT>49.9&nbsp;</TT></TD>
    <TD align=3Dright><TT>580&nbsp;</TT></TD>
    <TD noWrap align=3Dright><TT>-&nbsp;</TT></TD>
    <TD align=3Dright><TT>591&nbsp;</TT></TD>
    <TD align=3Dright><TT>0&nbsp;&nbsp;</TT></TD>
    <TD noWrap align=3Dright><TT>---&nbsp;&nbsp;</TT></TD>
    <TD noWrap><TT>&nbsp;R.TLLLSGGTLNDR.A</TT></TD></TR>
  <TR>
    <TD align=3Dright>&nbsp;</TD>
    <TD align=3Dright><TT>1363.7820&nbsp;&nbsp;</TT></TD>
    <TD align=3Dright><TT>1362.7747&nbsp;&nbsp;</TT></TD>
    <TD align=3Dright><TT>1362.7004&nbsp;&nbsp;</TT></TD>
    <TD noWrap align=3Dright><TT>54.6&nbsp;</TT></TD>
    <TD align=3Dright><TT>325&nbsp;</TT></TD>
    <TD noWrap align=3Dright><TT>-&nbsp;</TT></TD>
    <TD align=3Dright><TT>337&nbsp;</TT></TD>
    <TD align=3Dright><TT>0&nbsp;&nbsp;</TT></TD>
    <TD noWrap align=3Dright><TT>---&nbsp;&nbsp;</TT></TD>
    <TD noWrap><TT>&nbsp;R.LEIQAQHGAPGSR.V</TT></TD></TR>
  <TR>
    <TD align=3Dright>&nbsp;</TD>
    <TD align=3Dright><TT>1375.7703&nbsp;&nbsp;</TT></TD>
    <TD align=3Dright><TT>1374.7631&nbsp;&nbsp;</TT></TD>
    <TD align=3Dright><TT>1374.7653&nbsp;&nbsp;</TT></TD>
    <TD noWrap align=3Dright><TT>-1.62&nbsp;</TT></TD>
    <TD align=3Dright><TT>726&nbsp;</TT></TD>
    <TD noWrap align=3Dright><TT>-&nbsp;</TT></TD>
    <TD align=3Dright><TT>736&nbsp;</TT></TD>
    <TD align=3Dright><TT>1&nbsp;&nbsp;</TT></TD>
    <TD noWrap align=3Dright><TT>---&nbsp;&nbsp;</TT></TD>
    <TD noWrap><TT>&nbsp;K.LTSLQMLRIER.E + Oxidation (M)</TT></TD></TR>
  <TR>
    <TD align=3Dright>&nbsp;</TD>
    <TD align=3Dright><TT>1465.8201&nbsp;&nbsp;</TT></TD>
    <TD align=3Dright><TT>1464.8128&nbsp;&nbsp;</TT></TD>
    <TD align=3Dright><TT>1464.7249&nbsp;&nbsp;</TT></TD>
    <TD noWrap align=3Dright><TT>60.0&nbsp;</TT></TD>
    <TD align=3Dright><TT>713&nbsp;</TT></TD>
    <TD noWrap align=3Dright><TT>-&nbsp;</TT></TD>
    <TD align=3Dright><TT>725&nbsp;</TT></TD>
    <TD align=3Dright><TT>0&nbsp;&nbsp;</TT></TD>
    <TD noWrap align=3Dright><TT>---&nbsp;&nbsp;</TT></TD>
    <TD noWrap><TT>&nbsp;K.SGWPFQELSSLSK.L</TT></TD></TR>
  <TR>
    <TD align=3Dright>&nbsp;</TD>
    <TD align=3Dright><TT>1601.8629&nbsp;&nbsp;</TT></TD>
    <TD align=3Dright><TT>1600.8556&nbsp;&nbsp;</TT></TD>
    <TD align=3Dright><TT>1600.8694&nbsp;&nbsp;</TT></TD>
    <TD noWrap align=3Dright><TT>-8.61&nbsp;</TT></TD>
    <TD align=3Dright><TT>648&nbsp;</TT></TD>
    <TD noWrap align=3Dright><TT>-&nbsp;</TT></TD>
    <TD align=3Dright><TT>659&nbsp;</TT></TD>
    <TD align=3Dright><TT>1&nbsp;&nbsp;</TT></TD>
    <TD noWrap align=3Dright><TT>---&nbsp;&nbsp;</TT></TD>
    <TD noWrap><TT>&nbsp;R.MLHFLILRNCIR.L + Oxidation (M)</TT></TD></TR>
  <TR>
    <TD align=3Dright>&nbsp;</TD>
    <TD align=3Dright><TT>1790.9636&nbsp;&nbsp;</TT></TD>
    <TD align=3Dright><TT>1789.9563&nbsp;&nbsp;</TT></TD>
    <TD align=3Dright><TT>1789.8821&nbsp;&nbsp;</TT></TD>
    <TD noWrap align=3Dright><TT>41.5&nbsp;</TT></TD>
    <TD align=3Dright><TT>359&nbsp;</TT></TD>
    <TD noWrap align=3Dright><TT>-&nbsp;</TT></TD>
    <TD align=3Dright><TT>372&nbsp;</TT></TD>
    <TD align=3Dright><TT>1&nbsp;&nbsp;</TT></TD>
    <TD noWrap align=3Dright><TT>---&nbsp;&nbsp;</TT></TD>
    <TD noWrap><TT>&nbsp;R.VKMLNEDDGWWLLR.T + Oxidation =
(M)</TT></TD></TR>
  <TR>
    <TD align=3Dright>&nbsp;</TD>
    <TD align=3Dright><TT>1941.0096&nbsp;&nbsp;</TT></TD>
    <TD align=3Dright><TT>1940.0023&nbsp;&nbsp;</TT></TD>
    <TD align=3Dright><TT>1939.8622&nbsp;&nbsp;</TT></TD>
    <TD noWrap align=3Dright><TT>72.2&nbsp;</TT></TD>
    <TD align=3Dright><TT>881&nbsp;</TT></TD>
    <TD noWrap align=3Dright><TT>-&nbsp;</TT></TD>
    <TD align=3Dright><TT>897&nbsp;</TT></TD>
    <TD align=3Dright><TT>0&nbsp;&nbsp;</TT></TD>
    <TD noWrap align=3Dright><TT>---&nbsp;&nbsp;</TT></TD>
    <TD noWrap><TT>&nbsp;K.SWSGIEEGDMPSLVDFR.L + Oxidation =
(M)</TT></TD></TR>
  <TR>
    <TD align=3Dright>&nbsp;</TD>
    <TD align=3Dright><TT>2147.1852&nbsp;&nbsp;</TT></TD>
    <TD align=3Dright><TT>2146.1780&nbsp;&nbsp;</TT></TD>
    <TD align=3Dright><TT>2146.1998&nbsp;&nbsp;</TT></TD>
    <TD noWrap align=3Dright><TT>-10.15&nbsp;</TT></TD>
    <TD align=3Dright><TT>580&nbsp;</TT></TD>
    <TD noWrap align=3Dright><TT>-&nbsp;</TT></TD>
    <TD align=3Dright><TT>599&nbsp;</TT></TD>
    <TD align=3Dright><TT>1&nbsp;&nbsp;</TT></TD>
    <TD noWrap align=3Dright><TT>---&nbsp;&nbsp;</TT></TD>
    <TD noWrap><TT>&nbsp;R.TLLLSGGTLNDRALSDIFLK.F</TT></TD></TR>
  <TR>
    <TD align=3Dright>&nbsp;</TD>
    <TD align=3Dright><TT>2161.1942&nbsp;&nbsp;</TT></TD>
    <TD align=3Dright><TT>2160.1869&nbsp;&nbsp;</TT></TD>
    <TD align=3Dright><TT>2160.1004&nbsp;&nbsp;</TT></TD>
    <TD noWrap align=3Dright><TT>40.1&nbsp;</TT></TD>
    <TD align=3Dright><TT>307&nbsp;</TT></TD>
    <TD noWrap align=3Dright><TT>-&nbsp;</TT></TD>
    <TD align=3Dright><TT>324&nbsp;</TT></TD>
    <TD align=3Dright><TT>1&nbsp;&nbsp;</TT></TD>
    <TD noWrap align=3Dright><TT>---&nbsp;&nbsp;</TT></TD>
    <TD =
noWrap><TT>&nbsp;K.KFLLVIDDVWGENVWDGR.L</TT></TD></TR></TBODY></TABLE>
<TABLE border=3D0 cellSpacing=3D0>
  <TBODY>
  <TR>
    <TD><TT>&nbsp;&nbsp;&nbsp;&nbsp;&nbsp;&nbsp;</TT></TD>
    <TD><TT><B>No match to: </B>815.5155, 842.5391, 856.5539, 859.5235,=20
      869.5203, 870.5706, 871.5748, 876.5033, 891.4673, 901.9091, =
919.5282,=20
      927.5441, 944.5502, 951.5399, 992.5982, 1039.6145, 1045.6190, =
1083.6326,=20
      1127.6793, 1143.6669, 1145.6402, 1146.6500, 1171.7027, 1173.6927,=20
      1217.7152, 1229.8148, 1243.7277, 1262.7121, 1275.7427, 1287.7269,=20
      1292.7418, 1303.7819, 1305.7552, 1319.7588, 1324.7455, 1347.8137,=20
      1391.8328, 1407.8146, 1409.7670, 1427.9072, 1435.8512, 1447.7995,=20
      1455.7869, 1476.7659, 1478.8671, 1480.8687, 1492.7805, 1495.8144,=20
      1523.8978, 1555.8232, 1567.8878, 1639.9651, 1694.9119, 1753.9849,=20
      1775.9784, 1794.9337, 1865.4209, 1901.1154, 1903.0883, 1917.1097,=20
      1944.9950, 1963.0095, 1979.0193, 2136.2025, 2211.1789, 2233.2018,=20
      2249.1838, 2366.3507, 2437.3631, =
2711.3762</TT></TD></TR></TBODY></TABLE><BR>
<TABLE border=3D0 cellSpacing=3D0>
  <TBODY>
  <TR>
    <TD><TT><B><A name=3DHit19>19.</A>&nbsp;&nbsp;&nbsp;</B></TT></TD>
    <TD noWrap><TT><A=20
      =
href=3D"http://www.matrixscience.com/cgi/protein_view.pl?file=3D../data/2=
0110926/FtoclzcSh.dat&amp;hit=3D19"=20
      =
target=3D_blank>gi|219964543</A>&nbsp;&nbsp;&nbsp;&nbsp;<B>Mass:</B>&nbsp=
;18829&nbsp;&nbsp;&nbsp;&nbsp;<B>Score:</B>&nbsp;53&nbsp;&nbsp;&nbsp;&nbs=
p;&nbsp;<B>Expect:</B>&nbsp;4.2&nbsp;&nbsp;<B>Matches:</B>&nbsp;8</TT></T=
D></TR>
  <TR>
    <TD>&nbsp;</TD>
    <TD noWrap><TT>ATP synthase CF1 beta subunit [Chalmasia=20
  antillana]</TT></TD></TR></TBODY></TABLE>
<TABLE border=3D0 cellSpacing=3D0 cellPadding=3D0>
  <TBODY>
  <TR>
    <TD><TT>&nbsp;&nbsp;&nbsp;&nbsp;&nbsp;&nbsp;</TT></TD>
    <TD align=3Dright><TT><B>Observed&nbsp;&nbsp;</B></TT></TD>
    <TD noWrap align=3Dright><TT><B>Mr(expt)&nbsp;&nbsp;</B></TT></TD>
    <TD noWrap align=3Dright><TT><B>Mr(calc)&nbsp;&nbsp;</B></TT></TD>
    <TD align=3Dright><TT><B>&nbsp;ppm&nbsp;&nbsp;</B></TT></TD>
    <TD align=3Dright><TT><B>Start&nbsp;</B></TT></TD>
    <TD align=3Dright><TT><B>&nbsp;</B></TT></TD>
    <TD align=3Dright><TT><B>End&nbsp;</B></TT></TD>
    <TD align=3Dright><TT><B>Miss&nbsp;</B></TT></TD>
    <TD align=3Dright><TT><B>Ions&nbsp;</B></TT></TD>
    <TD><TT><B>&nbsp;Peptide</B></TT></TD></TR>
  <TR>
    <TD align=3Dright>&nbsp;</TD>
    <TD align=3Dright><TT>1045.6190&nbsp;&nbsp;</TT></TD>
    <TD align=3Dright><TT>1044.6117&nbsp;&nbsp;</TT></TD>
    <TD align=3Dright><TT>1044.5968&nbsp;&nbsp;</TT></TD>
    <TD noWrap align=3Dright><TT>14.3&nbsp;</TT></TD>
    <TD align=3Dright><TT>49&nbsp;</TT></TD>
    <TD noWrap align=3Dright><TT>-&nbsp;</TT></TD>
    <TD align=3Dright><TT>57&nbsp;</TT></TD>
    <TD align=3Dright><TT>0&nbsp;&nbsp;</TT></TD>
    <TD noWrap align=3Dright><TT>---&nbsp;&nbsp;</TT></TD>
    <TD noWrap><TT>&nbsp;K.VVDLLAPYR.R</TT></TD></TR>
  <TR>
    <TD align=3Dright>&nbsp;</TD>
    <TD align=3Dright><TT>1177.6564&nbsp;&nbsp;</TT></TD>
    <TD align=3Dright><TT>1176.6491&nbsp;&nbsp;</TT></TD>
    <TD align=3Dright><TT>1176.6027&nbsp;&nbsp;</TT></TD>
    <TD noWrap align=3Dright><TT>39.5&nbsp;</TT></TD>
    <TD align=3Dright><TT>29&nbsp;</TT></TD>
    <TD noWrap align=3Dright><TT>-&nbsp;</TT></TD>
    <TD align=3Dright><TT>39&nbsp;</TT></TD>
    <TD align=3Dright><TT>0&nbsp;&nbsp;</TT></TD>
    <TD noWrap align=3Dright><TT>---&nbsp;&nbsp;</TT></TD>
    <TD noWrap><TT>&nbsp;R.TAPAFVDLDTK.L</TT></TD></TR>
  <TR>
    <TD align=3Dright>&nbsp;</TD>
    <TD align=3Dright><TT>1217.7152&nbsp;&nbsp;</TT></TD>
    <TD align=3Dright><TT>1216.7079&nbsp;&nbsp;</TT></TD>
    <TD align=3Dright><TT>1216.6928&nbsp;&nbsp;</TT></TD>
    <TD noWrap align=3Dright><TT>12.4&nbsp;</TT></TD>
    <TD align=3Dright><TT>59&nbsp;</TT></TD>
    <TD noWrap align=3Dright><TT>-&nbsp;</TT></TD>
    <TD align=3Dright><TT>72&nbsp;</TT></TD>
    <TD align=3Dright><TT>1&nbsp;&nbsp;</TT></TD>
    <TD noWrap align=3Dright><TT>---&nbsp;&nbsp;</TT></TD>
    <TD noWrap><TT>&nbsp;R.GGKIGLFGGAGVGK.T</TT></TD></TR>
  <TR>
    <TD align=3Dright>&nbsp;</TD>
    <TD align=3Dright><TT>1492.7805&nbsp;&nbsp;</TT></TD>
    <TD align=3Dright><TT>1491.7733&nbsp;&nbsp;</TT></TD>
    <TD align=3Dright><TT>1491.8086&nbsp;&nbsp;</TT></TD>
    <TD noWrap align=3Dright><TT>-23.66&nbsp;</TT></TD>
    <TD align=3Dright><TT>160&nbsp;</TT></TD>
    <TD noWrap align=3Dright><TT>-&nbsp;</TT></TD>
    <TD align=3Dright><TT>171&nbsp;</TT></TD>
    <TD align=3Dright><TT>0&nbsp;&nbsp;</TT></TD>
    <TD noWrap align=3Dright><TT>---&nbsp;&nbsp;</TT></TD>
    <TD noWrap><TT>&nbsp;K.QDVLLFIDNIFR.F</TT></TD></TR>
  <TR>
    <TD align=3Dright>&nbsp;</TD>
    <TD align=3Dright><TT>1601.8629&nbsp;&nbsp;</TT></TD>
    <TD align=3Dright><TT>1600.8556&nbsp;&nbsp;</TT></TD>
    <TD align=3Dright><TT>1600.8031&nbsp;&nbsp;</TT></TD>
    <TD noWrap align=3Dright><TT>32.8&nbsp;</TT></TD>
    <TD align=3Dright><TT>126&nbsp;</TT></TD>
    <TD noWrap align=3Dright><TT>-&nbsp;</TT></TD>
    <TD align=3Dright><TT>140&nbsp;</TT></TD>
    <TD align=3Dright><TT>0&nbsp;&nbsp;</TT></TD>
    <TD noWrap align=3Dright><TT>---&nbsp;&nbsp;</TT></TD>
    <TD noWrap><TT>&nbsp;K.VALVYGQMNEPPGAR.M</TT></TD></TR>
  <TR>
    <TD align=3Dright>&nbsp;</TD>
    <TD align=3Dright><TT>1639.9651&nbsp;&nbsp;</TT></TD>
    <TD align=3Dright><TT>1638.9578&nbsp;&nbsp;</TT></TD>
    <TD align=3Dright><TT>1638.8770&nbsp;&nbsp;</TT></TD>
    <TD noWrap align=3Dright><TT>49.3&nbsp;</TT></TD>
    <TD align=3Dright><TT>160&nbsp;</TT></TD>
    <TD noWrap align=3Dright><TT>-&nbsp;</TT></TD>
    <TD align=3Dright><TT>172&nbsp;</TT></TD>
    <TD align=3Dright><TT>1&nbsp;&nbsp;</TT></TD>
    <TD noWrap align=3Dright><TT>---&nbsp;&nbsp;</TT></TD>
    <TD noWrap><TT>&nbsp;K.QDVLLFIDNIFRF.-</TT></TD></TR>
  <TR>
    <TD align=3Dright>&nbsp;</TD>
    <TD align=3Dright><TT>1790.9636&nbsp;&nbsp;</TT></TD>
    <TD align=3Dright><TT>1789.9563&nbsp;&nbsp;</TT></TD>
    <TD align=3Dright><TT>1789.8855&nbsp;&nbsp;</TT></TD>
    <TD noWrap align=3Dright><TT>39.6&nbsp;</TT></TD>
    <TD align=3Dright><TT>141&nbsp;</TT></TD>
    <TD noWrap align=3Dright><TT>-&nbsp;</TT></TD>
    <TD align=3Dright><TT>155&nbsp;</TT></TD>
    <TD align=3Dright><TT>1&nbsp;&nbsp;</TT></TD>
    <TD noWrap align=3Dright><TT>---&nbsp;&nbsp;</TT></TD>
    <TD noWrap><TT>&nbsp;R.MRVGLTALTMAEYFR.D + 2 Oxidation =
(M)</TT></TD></TR>
  <TR>
    <TD align=3Dright>&nbsp;</TD>
    <TD align=3Dright><TT>1963.0095&nbsp;&nbsp;</TT></TD>
    <TD align=3Dright><TT>1962.0022&nbsp;&nbsp;</TT></TD>
    <TD align=3Dright><TT>1962.0574&nbsp;&nbsp;</TT></TD>
    <TD noWrap align=3Dright><TT>-28.15&nbsp;</TT></TD>
    <TD align=3Dright><TT>156&nbsp;</TT></TD>
    <TD noWrap align=3Dright><TT>-&nbsp;</TT></TD>
    <TD align=3Dright><TT>171&nbsp;</TT></TD>
    <TD align=3Dright><TT>1&nbsp;&nbsp;</TT></TD>
    <TD noWrap align=3Dright><TT>---&nbsp;&nbsp;</TT></TD>
    <TD =
noWrap><TT>&nbsp;R.DINKQDVLLFIDNIFR.F</TT></TD></TR></TBODY></TABLE>
<TABLE border=3D0 cellSpacing=3D0>
  <TBODY>
  <TR>
    <TD><TT>&nbsp;&nbsp;&nbsp;&nbsp;&nbsp;&nbsp;</TT></TD>
    <TD><TT><B>No match to: </B>800.4076, 815.5155, 842.5391, 856.5539,=20
      859.5235, 869.5203, 870.5706, 871.5748, 876.5033, 891.4673, =
901.9091,=20
      919.5282, 927.5441, 944.5502, 951.5399, 990.5854, 992.5982, =
1039.6145,=20
      1055.5945, 1083.6326, 1085.6349, 1127.6793, 1129.6670, 1143.6669,=20
      1145.6402, 1146.6500, 1161.6657, 1171.7027, 1173.6927, 1187.6960,=20
      1215.7357, 1229.8148, 1231.7190, 1243.7277, 1254.7287, 1259.7582,=20
      1262.7121, 1275.7427, 1287.7269, 1292.7418, 1303.7819, 1305.7552,=20
      1319.7588, 1324.7455, 1347.8137, 1363.7820, 1375.7703, 1391.8328,=20
      1407.8146, 1409.7670, 1427.9072, 1435.8512, 1447.7995, 1455.7869,=20
      1465.8201, 1476.7659, 1478.8671, 1480.8687, 1495.8144, 1523.8978,=20
      1555.8232, 1567.8878, 1694.9119, 1753.9849, 1775.9784, 1794.9337,=20
      1865.4209, 1901.1154, 1903.0883, 1917.1097, 1941.0096, 1944.9950,=20
      1979.0193, 2136.2025, 2147.1852, 2161.1942, 2211.1789, 2233.2018,=20
      2249.1838, 2366.3507, 2437.3631, =
2711.3762</TT></TD></TR></TBODY></TABLE><BR>
<TABLE border=3D0 cellSpacing=3D0>
  <TBODY>
  <TR>
    <TD><TT><B><A name=3DHit20>20.</A>&nbsp;&nbsp;&nbsp;</B></TT></TD>
    <TD noWrap><TT><A=20
      =
href=3D"http://www.matrixscience.com/cgi/protein_view.pl?file=3D../data/2=
0110926/FtoclzcSh.dat&amp;hit=3D20"=20
      =
target=3D_blank>gi|297834472</A>&nbsp;&nbsp;&nbsp;&nbsp;<B>Mass:</B>&nbsp=
;85664&nbsp;&nbsp;&nbsp;&nbsp;<B>Score:</B>&nbsp;53&nbsp;&nbsp;&nbsp;&nbs=
p;&nbsp;<B>Expect:</B>&nbsp;4.5&nbsp;&nbsp;<B>Matches:</B>&nbsp;16</TT></=
TD></TR>
  <TR>
    <TD>&nbsp;</TD>
    <TD noWrap><TT>predicted protein [Arabidopsis lyrata subsp.=20
  lyrata]</TT></TD></TR></TBODY></TABLE>
<TABLE border=3D0 cellSpacing=3D0 cellPadding=3D0>
  <TBODY>
  <TR>
    <TD><TT>&nbsp;&nbsp;&nbsp;&nbsp;&nbsp;&nbsp;</TT></TD>
    <TD align=3Dright><TT><B>Observed&nbsp;&nbsp;</B></TT></TD>
    <TD noWrap align=3Dright><TT><B>Mr(expt)&nbsp;&nbsp;</B></TT></TD>
    <TD noWrap align=3Dright><TT><B>Mr(calc)&nbsp;&nbsp;</B></TT></TD>
    <TD align=3Dright><TT><B>&nbsp;ppm&nbsp;&nbsp;</B></TT></TD>
    <TD align=3Dright><TT><B>Start&nbsp;</B></TT></TD>
    <TD align=3Dright><TT><B>&nbsp;</B></TT></TD>
    <TD align=3Dright><TT><B>End&nbsp;</B></TT></TD>
    <TD align=3Dright><TT><B>Miss&nbsp;</B></TT></TD>
    <TD align=3Dright><TT><B>Ions&nbsp;</B></TT></TD>
    <TD><TT><B>&nbsp;Peptide</B></TT></TD></TR>
  <TR>
    <TD align=3Dright>&nbsp;</TD>
    <TD align=3Dright><TT>815.5155&nbsp;&nbsp;</TT></TD>
    <TD align=3Dright><TT>814.5082&nbsp;&nbsp;</TT></TD>
    <TD align=3Dright><TT>814.4661&nbsp;&nbsp;</TT></TD>
    <TD noWrap align=3Dright><TT>51.7&nbsp;</TT></TD>
    <TD align=3Dright><TT>653&nbsp;</TT></TD>
    <TD noWrap align=3Dright><TT>-&nbsp;</TT></TD>
    <TD align=3Dright><TT>659&nbsp;</TT></TD>
    <TD align=3Dright><TT>0&nbsp;&nbsp;</TT></TD>
    <TD noWrap align=3Dright><TT>---&nbsp;&nbsp;</TT></TD>
    <TD noWrap><TT>&nbsp;R.VQIAQTR.A</TT></TD></TR>
  <TR>
    <TD align=3Dright>&nbsp;</TD>
    <TD align=3Dright><TT>919.5282&nbsp;&nbsp;</TT></TD>
    <TD align=3Dright><TT>918.5209&nbsp;&nbsp;</TT></TD>
    <TD align=3Dright><TT>918.4480&nbsp;&nbsp;</TT></TD>
    <TD noWrap align=3Dright><TT>79.4&nbsp;</TT></TD>
    <TD align=3Dright><TT>223&nbsp;</TT></TD>
    <TD noWrap align=3Dright><TT>-&nbsp;</TT></TD>
    <TD align=3Dright><TT>229&nbsp;</TT></TD>
    <TD align=3Dright><TT>0&nbsp;&nbsp;</TT></TD>
    <TD noWrap align=3Dright><TT>---&nbsp;&nbsp;</TT></TD>
    <TD noWrap><TT>&nbsp;K.MLEEIER.E</TT></TD></TR>
  <TR>
    <TD align=3Dright>&nbsp;</TD>
    <TD align=3Dright><TT>990.5854&nbsp;&nbsp;</TT></TD>
    <TD align=3Dright><TT>989.5781&nbsp;&nbsp;</TT></TD>
    <TD align=3Dright><TT>989.5215&nbsp;&nbsp;</TT></TD>
    <TD noWrap align=3Dright><TT>57.2&nbsp;</TT></TD>
    <TD align=3Dright><TT>421&nbsp;</TT></TD>
    <TD noWrap align=3Dright><TT>-&nbsp;</TT></TD>
    <TD align=3Dright><TT>428&nbsp;</TT></TD>
    <TD align=3Dright><TT>0&nbsp;&nbsp;</TT></TD>
    <TD noWrap align=3Dright><TT>---&nbsp;&nbsp;</TT></TD>
    <TD noWrap><TT>&nbsp;K.IMLEAIER.E + Oxidation (M)</TT></TD></TR>
  <TR>
    <TD align=3Dright>&nbsp;</TD>
    <TD align=3Dright><TT>1045.6190&nbsp;&nbsp;</TT></TD>
    <TD align=3Dright><TT>1044.6117&nbsp;&nbsp;</TT></TD>
    <TD align=3Dright><TT>1044.5087&nbsp;&nbsp;</TT></TD>
    <TD noWrap align=3Dright><TT>98.6&nbsp;</TT></TD>
    <TD align=3Dright><TT>324&nbsp;</TT></TD>
    <TD noWrap align=3Dright><TT>-&nbsp;</TT></TD>
    <TD align=3Dright><TT>332&nbsp;</TT></TD>
    <TD align=3Dright><TT>0&nbsp;&nbsp;</TT></TD>
    <TD noWrap align=3Dright><TT>---&nbsp;&nbsp;</TT></TD>
    <TD noWrap><TT>&nbsp;K.QLEDIADNK.D</TT></TD></TR>
  <TR>
    <TD align=3Dright>&nbsp;</TD>
    <TD align=3Dright><TT>1085.6349&nbsp;&nbsp;</TT></TD>
    <TD align=3Dright><TT>1084.6276&nbsp;&nbsp;</TT></TD>
    <TD align=3Dright><TT>1084.5335&nbsp;&nbsp;</TT></TD>
    <TD noWrap align=3Dright><TT>86.8&nbsp;</TT></TD>
    <TD align=3Dright><TT>381&nbsp;</TT></TD>
    <TD noWrap align=3Dright><TT>-&nbsp;</TT></TD>
    <TD align=3Dright><TT>389&nbsp;</TT></TD>
    <TD align=3Dright><TT>0&nbsp;&nbsp;</TT></TD>
    <TD noWrap align=3Dright><TT>---&nbsp;&nbsp;</TT></TD>
    <TD noWrap><TT>&nbsp;R.HSMLEAIER.E</TT></TD></TR>
  <TR>
    <TD align=3Dright>&nbsp;</TD>
    <TD align=3Dright><TT>1231.7190&nbsp;&nbsp;</TT></TD>
    <TD align=3Dright><TT>1230.7117&nbsp;&nbsp;</TT></TD>
    <TD align=3Dright><TT>1230.6456&nbsp;&nbsp;</TT></TD>
    <TD noWrap align=3Dright><TT>53.7&nbsp;</TT></TD>
    <TD align=3Dright><TT>705&nbsp;</TT></TD>
    <TD noWrap align=3Dright><TT>-&nbsp;</TT></TD>
    <TD align=3Dright><TT>715&nbsp;</TT></TD>
    <TD align=3Dright><TT>1&nbsp;&nbsp;</TT></TD>
    <TD noWrap align=3Dright><TT>---&nbsp;&nbsp;</TT></TD>
    <TD noWrap><TT>&nbsp;K.LEAEKVNVDSK.F</TT></TD></TR>
  <TR>
    <TD align=3Dright>&nbsp;</TD>
    <TD align=3Dright><TT>1275.7427&nbsp;&nbsp;</TT></TD>
    <TD align=3Dright><TT>1274.7354&nbsp;&nbsp;</TT></TD>
    <TD align=3Dright><TT>1274.6619&nbsp;&nbsp;</TT></TD>
    <TD noWrap align=3Dright><TT>57.7&nbsp;</TT></TD>
    <TD align=3Dright><TT>671&nbsp;</TT></TD>
    <TD noWrap align=3Dright><TT>-&nbsp;</TT></TD>
    <TD align=3Dright><TT>682&nbsp;</TT></TD>
    <TD align=3Dright><TT>1&nbsp;&nbsp;</TT></TD>
    <TD noWrap align=3Dright><TT>---&nbsp;&nbsp;</TT></TD>
    <TD noWrap><TT>&nbsp;K<U>.</U>QRTVDSVFAAAK.T + Gln-&gt;pyro-Glu =
(N-term=20
      Q)</TT></TD></TR>
  <TR>
    <TD align=3Dright>&nbsp;</TD>
    <TD align=3Dright><TT>1292.7418&nbsp;&nbsp;</TT></TD>
    <TD align=3Dright><TT>1291.7346&nbsp;&nbsp;</TT></TD>
    <TD align=3Dright><TT>1291.6884&nbsp;&nbsp;</TT></TD>
    <TD noWrap align=3Dright><TT>35.7&nbsp;</TT></TD>
    <TD align=3Dright><TT>671&nbsp;</TT></TD>
    <TD noWrap align=3Dright><TT>-&nbsp;</TT></TD>
    <TD align=3Dright><TT>682&nbsp;</TT></TD>
    <TD align=3Dright><TT>1&nbsp;&nbsp;</TT></TD>
    <TD noWrap align=3Dright><TT>---&nbsp;&nbsp;</TT></TD>
    <TD noWrap><TT>&nbsp;K.QRTVDSVFAAAK.T</TT></TD></TR>
  <TR>
    <TD align=3Dright>&nbsp;</TD>
    <TD align=3Dright><TT>1305.7552&nbsp;&nbsp;</TT></TD>
    <TD align=3Dright><TT>1304.7480&nbsp;&nbsp;</TT></TD>
    <TD align=3Dright><TT>1304.7928&nbsp;&nbsp;</TT></TD>
    <TD noWrap align=3Dright><TT>-34.38&nbsp;</TT></TD>
    <TD align=3Dright><TT>688&nbsp;</TT></TD>
    <TD noWrap align=3Dright><TT>-&nbsp;</TT></TD>
    <TD align=3Dright><TT>699&nbsp;</TT></TD>
    <TD align=3Dright><TT>1&nbsp;&nbsp;</TT></TD>
    <TD noWrap align=3Dright><TT>---&nbsp;&nbsp;</TT></TD>
    <TD noWrap><TT>&nbsp;R.GDALHIRIVAIK.K</TT></TD></TR>
  <TR>
    <TD align=3Dright>&nbsp;</TD>
    <TD align=3Dright><TT>1476.7659&nbsp;&nbsp;</TT></TD>
    <TD align=3Dright><TT>1475.7586&nbsp;&nbsp;</TT></TD>
    <TD align=3Dright><TT>1475.7045&nbsp;&nbsp;</TT></TD>
    <TD noWrap align=3Dright><TT>36.7&nbsp;</TT></TD>
    <TD align=3Dright><TT>154&nbsp;</TT></TD>
    <TD noWrap align=3Dright><TT>-&nbsp;</TT></TD>
    <TD align=3Dright><TT>166&nbsp;</TT></TD>
    <TD align=3Dright><TT>0&nbsp;&nbsp;</TT></TD>
    <TD noWrap align=3Dright><TT>---&nbsp;&nbsp;</TT></TD>
    <TD noWrap><TT>&nbsp;R.EFEAAHAGFEQLK.T</TT></TD></TR>
  <TR>
    <TD align=3Dright>&nbsp;</TD>
    <TD align=3Dright><TT>1492.7805&nbsp;&nbsp;</TT></TD>
    <TD align=3Dright><TT>1491.7733&nbsp;&nbsp;</TT></TD>
    <TD align=3Dright><TT>1491.7569&nbsp;&nbsp;</TT></TD>
    <TD noWrap align=3Dright><TT>11.0&nbsp;</TT></TD>
    <TD align=3Dright><TT>429&nbsp;</TT></TD>
    <TD noWrap align=3Dright><TT>-&nbsp;</TT></TD>
    <TD align=3Dright><TT>441&nbsp;</TT></TD>
    <TD align=3Dright><TT>1&nbsp;&nbsp;</TT></TD>
    <TD noWrap align=3Dright><TT>---&nbsp;&nbsp;</TT></TD>
    <TD noWrap><TT>&nbsp;R.EFEAATRGLEELK.N</TT></TD></TR>
  <TR>
    <TD align=3Dright>&nbsp;</TD>
    <TD align=3Dright><TT>1753.9849&nbsp;&nbsp;</TT></TD>
    <TD align=3Dright><TT>1752.9776&nbsp;&nbsp;</TT></TD>
    <TD align=3Dright><TT>1752.8240&nbsp;&nbsp;</TT></TD>
    <TD noWrap align=3Dright><TT>87.7&nbsp;</TT></TD>
    <TD align=3Dright><TT>223&nbsp;</TT></TD>
    <TD noWrap align=3Dright><TT>-&nbsp;</TT></TD>
    <TD align=3Dright><TT>236&nbsp;</TT></TD>
    <TD align=3Dright><TT>1&nbsp;&nbsp;</TT></TD>
    <TD noWrap align=3Dright><TT>---&nbsp;&nbsp;</TT></TD>
    <TD noWrap><TT>&nbsp;K.MLEEIEREFEEATK.G</TT></TD></TR>
  <TR>
    <TD align=3Dright>&nbsp;</TD>
    <TD align=3Dright><TT>1790.9636&nbsp;&nbsp;</TT></TD>
    <TD align=3Dright><TT>1789.9563&nbsp;&nbsp;</TT></TD>
    <TD align=3Dright><TT>1789.7907&nbsp;&nbsp;</TT></TD>
    <TD noWrap align=3Dright><TT>92.6&nbsp;</TT></TD>
    <TD align=3Dright><TT>729&nbsp;</TT></TD>
    <TD noWrap align=3Dright><TT>-&nbsp;</TT></TD>
    <TD align=3Dright><TT>743&nbsp;</TT></TD>
    <TD align=3Dright><TT>0&nbsp;&nbsp;</TT></TD>
    <TD noWrap align=3Dright><TT>---&nbsp;&nbsp;</TT></TD>
    <TD noWrap><TT>&nbsp;K.EASQAYEEYHEAVHK.A</TT></TD></TR>
  <TR>
    <TD align=3Dright>&nbsp;</TD>
    <TD align=3Dright><TT>1794.9337&nbsp;&nbsp;</TT></TD>
    <TD align=3Dright><TT>1793.9264&nbsp;&nbsp;</TT></TD>
    <TD align=3Dright><TT>1793.8981&nbsp;&nbsp;</TT></TD>
    <TD noWrap align=3Dright><TT>15.8&nbsp;</TT></TD>
    <TD align=3Dright><TT>421&nbsp;</TT></TD>
    <TD noWrap align=3Dright><TT>-&nbsp;</TT></TD>
    <TD align=3Dright><TT>435&nbsp;</TT></TD>
    <TD align=3Dright><TT>1&nbsp;&nbsp;</TT></TD>
    <TD noWrap align=3Dright><TT>---&nbsp;&nbsp;</TT></TD>
    <TD noWrap><TT>&nbsp;K.IMLEAIEREFEAATR.G + Oxidation =
(M)</TT></TD></TR>
  <TR>
    <TD align=3Dright>&nbsp;</TD>
    <TD align=3Dright><TT>2211.1789&nbsp;&nbsp;</TT></TD>
    <TD align=3Dright><TT>2210.1716&nbsp;&nbsp;</TT></TD>
    <TD align=3Dright><TT>2210.1291&nbsp;&nbsp;</TT></TD>
    <TD noWrap align=3Dright><TT>19.2&nbsp;</TT></TD>
    <TD align=3Dright><TT>537&nbsp;</TT></TD>
    <TD noWrap align=3Dright><TT>-&nbsp;</TT></TD>
    <TD align=3Dright><TT>557&nbsp;</TT></TD>
    <TD align=3Dright><TT>0&nbsp;&nbsp;</TT></TD>
    <TD noWrap align=3Dright><TT>---&nbsp;&nbsp;</TT></TD>
    <TD noWrap><TT>&nbsp;K.LQGSGTSPLTTSLNNLVDTHR.K</TT></TD></TR>
  <TR>
    <TD align=3Dright>&nbsp;</TD>
    <TD align=3Dright><TT>2249.1838&nbsp;&nbsp;</TT></TD>
    <TD align=3Dright><TT>2248.1766&nbsp;&nbsp;</TT></TD>
    <TD align=3Dright><TT>2248.1070&nbsp;&nbsp;</TT></TD>
    <TD noWrap align=3Dright><TT>30.9&nbsp;</TT></TD>
    <TD align=3Dright><TT>64&nbsp;</TT></TD>
    <TD noWrap align=3Dright><TT>-&nbsp;</TT></TD>
    <TD align=3Dright><TT>84&nbsp;</TT></TD>
    <TD align=3Dright><TT>0&nbsp;&nbsp;</TT></TD>
    <TD noWrap align=3Dright><TT>---&nbsp;&nbsp;</TT></TD>
    <TD =
noWrap><TT>&nbsp;K.NSTSNNTISLSLSEEPVETVK.E</TT></TD></TR></TBODY></TABLE>=

<TABLE border=3D0 cellSpacing=3D0>
  <TBODY>
  <TR>
    <TD><TT>&nbsp;&nbsp;&nbsp;&nbsp;&nbsp;&nbsp;</TT></TD>
    <TD><TT><B>No match to: </B>800.4076, 842.5391, 856.5539, 859.5235,=20
      869.5203, 870.5706, 871.5748, 876.5033, 891.4673, 901.9091, =
927.5441,=20
      944.5502, 951.5399, 992.5982, 1039.6145, 1055.5945, 1083.6326, =
1127.6793,=20
      1129.6670, 1143.6669, 1145.6402, 1146.6500, 1161.6657, 1171.7027,=20
      1173.6927, 1177.6564, 1187.6960, 1215.7357, 1217.7152, 1229.8148,=20
      1243.7277, 1254.7287, 1259.7582, 1262.7121, 1287.7269, 1303.7819,=20
      1319.7588, 1324.7455, 1347.8137, 1363.7820, 1375.7703, 1391.8328,=20
      1407.8146, 1409.7670, 1427.9072, 1435.8512, 1447.7995, 1455.7869,=20
      1465.8201, 1478.8671, 1480.8687, 1495.8144, 1523.8978, 1555.8232,=20
      1567.8878, 1601.8629, 1639.9651, 1694.9119, 1775.9784, 1865.4209,=20
      1901.1154, 1903.0883, 1917.1097, 1941.0096, 1944.9950, 1963.0095,=20
      1979.0193, 2136.2025, 2147.1852, 2161.1942, 2233.2018, 2366.3507,=20
      2437.3631, 2711.3762</TT></TD></TR></TBODY></TABLE><BR>
<H3>Search Parameters</H3><FONT face=3D"Courier =
New,Courier,monospace"><PRE><B>Type of search         : MS/MS Ion =
Search</B>
<B>Enzyme                 : Trypsin</B>
<B>Fixed modifications    : <A =
href=3D"http://www.matrixscience.com/cgi/client.pl?modification&amp;mod_n=
ame=3DCarbamidomethyl+%28C%29&amp;file=3D../data/20110926/FtoclzcSh.dat" =
target=3D_blank>Carbamidomethyl (C)</A></B>
<B>Variable modifications : <A =
href=3D"http://www.matrixscience.com/cgi/client.pl?modification&amp;mod_n=
ame=3DGln%2d%3epyro%2dGlu+%28N%2dterm+Q%29&amp;file=3D../data/20110926/Ft=
oclzcSh.dat" target=3D_blank>Gln-&gt;pyro-Glu (N-term Q)</A>,<A =
href=3D"http://www.matrixscience.com/cgi/client.pl?modification&amp;mod_n=
ame=3DOxidation+%28M%29&amp;file=3D../data/20110926/FtoclzcSh.dat" =
target=3D_blank>Oxidation (M)</A></B>
<B>Mass values            : Monoisotopic</B>
<B>Protein Mass           : Unrestricted</B>
<B>Peptide Mass Tolerance : =C2=B1 100 ppm</B>
<B>Fragment Mass Tolerance: =C2=B1 0.5 Da</B>
<B>Max Missed Cleavages   : 1</B>
<B>Instrument type        : MALDI-TOF-TOF</B>
<A name=3DQuery1><B>Query1 (800.4076,1+)   </A>: &lt;no title&gt;</B>
<A name=3DQuery2><B>Query2 (815.5155,1+)   </A>: &lt;no title&gt;</B>
<A name=3DQuery3><B>Query3 (842.5391,1+)   </A>: &lt;no title&gt;</B>
<A name=3DQuery4><B>Query4 (856.5539,1+)   </A>: &lt;no title&gt;</B>
<A name=3DQuery5><B>Query5 (859.5235,1+)   </A>: &lt;no title&gt;</B>
<A name=3DQuery6><B>Query6 (869.5203,1+)   </A>: &lt;no title&gt;</B>
<A name=3DQuery7><B>Query7 (870.5706,1+)   </A>: &lt;no title&gt;</B>
<A name=3DQuery8><B>Query8 (871.5748,1+)   </A>: &lt;no title&gt;</B>
<A name=3DQuery9><B>Query9 (876.5033,1+)   </A>: &lt;no title&gt;</B>
<A name=3DQuery10><B>Query10 (891.4673,1+)  </A>: &lt;no title&gt;</B>
<A name=3DQuery11><B>Query11 (901.9091,1+)  </A>: &lt;no title&gt;</B>
<A name=3DQuery12><B>Query12 (919.5282,1+)  </A>: &lt;no title&gt;</B>
<A name=3DQuery13><B>Query13 (927.5441,1+)  </A>: &lt;no title&gt;</B>
<A name=3DQuery14><B>Query14 (944.5502,1+)  </A>: &lt;no title&gt;</B>
<A name=3DQuery15><B>Query15 (951.5399,1+)  </A>: &lt;no title&gt;</B>
<A name=3DQuery16><B>Query16 (990.5854,1+)  </A>: &lt;no title&gt;</B>
<A name=3DQuery17><B>Query17 (992.5982,1+)  </A>: &lt;no title&gt;</B>
<A name=3DQuery18><B>Query18 (1039.6145,1+) </A>: &lt;no title&gt;</B>
<A name=3DQuery19><B>Query19 (1045.6190,1+) </A>: &lt;no title&gt;</B>
<A name=3DQuery20><B>Query20 (1055.5945,1+) </A>: &lt;no title&gt;</B>
<A name=3DQuery21><B>Query21 (1083.6326,1+) </A>: &lt;no title&gt;</B>
<A name=3DQuery22><B>Query22 (1085.6349,1+) </A>: &lt;no title&gt;</B>
<A name=3DQuery23><B>Query23 (1127.6793,1+) </A>: &lt;no title&gt;</B>
<A name=3DQuery24><B>Query24 (1129.6670,1+) </A>: &lt;no title&gt;</B>
<A name=3DQuery25><B>Query25 (1143.6669,1+) </A>: &lt;no title&gt;</B>
<A name=3DQuery26><B>Query26 (1145.6402,1+) </A>: &lt;no title&gt;</B>
<A name=3DQuery27><B>Query27 (1146.6500,1+) </A>: &lt;no title&gt;</B>
<A name=3DQuery28><B>Query28 (1161.6657,1+) </A>: &lt;no title&gt;</B>
<A name=3DQuery29><B>Query29 (1171.7027,1+) </A>: &lt;no title&gt;</B>
<A name=3DQuery30><B>Query30 (1173.6927,1+) </A>: &lt;no title&gt;</B>
<A name=3DQuery31><B>Query31 (1177.6564,1+) </A>: &lt;no title&gt;</B>
<A name=3DQuery32><B>Query32 (1187.6960,1+) </A>: &lt;no title&gt;</B>
<A name=3DQuery33><B>Query33 (1215.7357,1+) </A>: &lt;no title&gt;</B>
<A name=3DQuery34><B>Query34 (1217.7152,1+) </A>: &lt;no title&gt;</B>
<A name=3DQuery35><B>Query35 (1229.8148,1+) </A>: &lt;no title&gt;</B>
<A name=3DQuery36><B>Query36 (1231.7190,1+) </A>: &lt;no title&gt;</B>
<A name=3DQuery37><B>Query37 (1243.7277,1+) </A>: &lt;no title&gt;</B>
<A name=3DQuery38><B>Query38 (1254.7287,1+) </A>: &lt;no title&gt;</B>
<A name=3DQuery39><B>Query39 (1259.7582,1+) </A>: &lt;no title&gt;</B>
<A name=3DQuery40><B>Query40 (1262.7121,1+) </A>: &lt;no title&gt;</B>
<A name=3DQuery41><B>Query41 (1275.7427,1+) </A>: &lt;no title&gt;</B>
<A name=3DQuery42><B>Query42 (1287.7269,1+) </A>: &lt;no title&gt;</B>
<A name=3DQuery43><B>Query43 (1292.7418,1+) </A>: &lt;no title&gt;</B>
<A name=3DQuery44><B>Query44 (1303.7819,1+) </A>: &lt;no title&gt;</B>
<A name=3DQuery45><B>Query45 (1305.7552,1+) </A>: &lt;no title&gt;</B>
<A name=3DQuery46><B>Query46 (1319.7588,1+) </A>: &lt;no title&gt;</B>
<A name=3DQuery47><B>Query47 (1324.7455,1+) </A>: &lt;no title&gt;</B>
<A name=3DQuery48><B>Query48 (1347.8137,1+) </A>: &lt;no title&gt;</B>
<A name=3DQuery49><B>Query49 (1363.7820,1+) </A>: &lt;no title&gt;</B>
<A name=3DQuery50><B>Query50 (1375.7703,1+) </A>: &lt;no title&gt;</B>
<A name=3DQuery51><B>Query51 (1391.8328,1+) </A>: &lt;no title&gt;</B>
<A name=3DQuery52><B>Query52 (1407.8146,1+) </A>: &lt;no title&gt;</B>
<A name=3DQuery53><B>Query53 (1409.7670,1+) </A>: &lt;no title&gt;</B>
<A name=3DQuery54><B>Query54 (1427.9072,1+) </A>: &lt;no title&gt;</B>
<A name=3DQuery55><B>Query55 (1435.8512,1+) </A>: &lt;no title&gt;</B>
<A name=3DQuery56><B>Query56 (1447.7995,1+) </A>: &lt;no title&gt;</B>
<A name=3DQuery57><B>Query57 (1455.7869,1+) </A>: &lt;no title&gt;</B>
<A name=3DQuery58><B>Query58 (1465.8201,1+) </A>: &lt;no title&gt;</B>
<A name=3DQuery59><B>Query59 (1476.7659,1+) </A>: &lt;no title&gt;</B>
<A name=3DQuery60><B>Query60 (1478.8671,1+) </A>: &lt;no title&gt;</B>
<A name=3DQuery61><B>Query61 (1480.8687,1+) </A>: &lt;no title&gt;</B>
<A name=3DQuery62><B>Query62 (1492.7805,1+) </A>: &lt;no title&gt;</B>
<A name=3DQuery63><B>Query63 (1495.8144,1+) </A>: &lt;no title&gt;</B>
<A name=3DQuery64><B>Query64 (1523.8978,1+) </A>: &lt;no title&gt;</B>
<A name=3DQuery65><B>Query65 (1555.8232,1+) </A>: &lt;no title&gt;</B>
<A name=3DQuery66><B>Query66 (1567.8878,1+) </A>: &lt;no title&gt;</B>
<A name=3DQuery67><B>Query67 (1601.8629,1+) </A>: &lt;no title&gt;</B>
<A name=3DQuery68><B>Query68 (1639.9651,1+) </A>: &lt;no title&gt;</B>
<A name=3DQuery69><B>Query69 (1694.9119,1+) </A>: &lt;no title&gt;</B>
<A name=3DQuery70><B>Query70 (1753.9849,1+) </A>: &lt;no title&gt;</B>
<A name=3DQuery71><B>Query71 (1775.9784,1+) </A>: &lt;no title&gt;</B>
<A name=3DQuery72><B>Query72 (1790.9636,1+) </A>: &lt;no title&gt;</B>
<A name=3DQuery73><B>Query73 (1794.9337,1+) </A>: &lt;no title&gt;</B>
<A name=3DQuery74><B>Query74 (1865.4209,1+) </A>: &lt;no title&gt;</B>
<A name=3DQuery75><B>Query75 (1901.1154,1+) </A>: &lt;no title&gt;</B>
<A name=3DQuery76><B>Query76 (1903.0883,1+) </A>: &lt;no title&gt;</B>
<A name=3DQuery77><B>Query77 (1917.1097,1+) </A>: &lt;no title&gt;</B>
<A name=3DQuery78><B>Query78 (1941.0096,1+) </A>: &lt;no title&gt;</B>
<A name=3DQuery79><B>Query79 (1944.9950,1+) </A>: &lt;no title&gt;</B>
<A name=3DQuery80><B>Query80 (1963.0095,1+) </A>: &lt;no title&gt;</B>
<A name=3DQuery81><B>Query81 (1979.0193,1+) </A>: &lt;no title&gt;</B>
<A name=3DQuery82><B>Query82 (2136.2025,1+) </A>: &lt;no title&gt;</B>
<A name=3DQuery83><B>Query83 (2147.1852,1+) </A>: &lt;no title&gt;</B>
<A name=3DQuery84><B>Query84 (2161.1942,1+) </A>: &lt;no title&gt;</B>
<A name=3DQuery85><B>Query85 (2211.1789,1+) </A>: &lt;no title&gt;</B>
<A name=3DQuery86><B>Query86 (2233.2018,1+) </A>: &lt;no title&gt;</B>
<A name=3DQuery87><B>Query87 (2249.1838,1+) </A>: &lt;no title&gt;</B>
<A name=3DQuery88><B>Query88 (2366.3507,1+) </A>: &lt;no title&gt;</B>
<A name=3DQuery89><B>Query89 (2437.3631,1+) </A>: &lt;no title&gt;</B>
<A name=3DQuery90><B>Query90 (2711.3762,1+) </A>: &lt;no title&gt;</B>
</PRE></FONT>
<P>
<TABLE border=3D2 cellSpacing=3D2 cellPadding=3D1 width=3D"100%">
  <TBODY>
  <TR>
    <TD noWrap align=3Dmiddle><B>Mascot:</B>&nbsp; <A=20
      =
href=3D"http://www.matrixscience.com/">http://www.matrixscience.com/</A> =

  </TD></TR></TBODY></TABLE></P></BODY></HTML>

------=_NextPart_000_0053_01CA3EB7.61A8CC30
Content-Type: image/gif
Content-Transfer-Encoding: base64
Content-Location: http://www.matrixscience.com/images/88x31_logo_white.gif

R0lGODlhWAAfANX/AMDAwP/v7//f3//Pz/+/v/+vr/+fn/+Pj/9/f/9wcP9gYP9QUP9AQP8wMP8g
IP8QEP8AAO/v/+/v79/f/9/f38/P/8/Pz7+//7+/v6+v/6+vr5+f/5+fn4+P/4+Pj39//39/f3Bw
/3BwcGBg/2BgYFBQ/1BQUEBA/0BAQDAw/zAwMCAg/yAgIBAQ/xAQEAAA/wAAAAAAAAAAAAAAAAAA
AAAAAAAAAAAAAAAAAAAAAAAAAAAAAAAAAAAAAAAAAAAAACH5BAEAAAAALAAAAABYAB8AQAb/QIBw
SCwaj8ikcslsEl0wTDHz+bxOgMrp8mpFiJFThfsyjl4j82tVLaVGk+Hq1TF2ut8jCkYRSkgcToKD
hIQUKiBCHnxEAghDBA8QQg4QBEQBQwyWQ5ICAAsBAZcACKQJEAsMQgQQk5hCAhAPlAACn0MkUYMS
HCIaABMfJychRSPEH0YbWEMXJyUhxCPSJQAb0icjH8gfeRvIxRnXxCfeGcQlFwAWIn1HLC7vQhtl
AFZ1ES0v6/QrRGSIWPlXpF6LISWuVNgA4EyaIRta9Jvw4kUcInsCDZEARcqQBQ6I0AJQAEIDIgQU
xJo1pOQqIQFUCmFQyYAQAzZBQXikqYAQ/wQQZAIgkFPIHmCFkipdyrSp06eDSLiQUDBhM3JrjFSY
Y++aMgAnXnwdUUFIwodgX1gTso/hkAgVK0w4Ma4IBxZHQMDACzCNlRJiKFokEu5EiopFrFwdYiWF
EC5rhYQ1BqbEhsN1inCE4YGIBBAo5kEdrRS0EQkwEhEp0AABAgYGeA6liUBBAgOXFDDYvUDA7t+/
LxHYzTPAb1wHHCxAsMBAgtnAf2cawsGFhSIUYOwiAtSVgwFCDphM4mmlpQQhiSgQMMBVAAEyNx1A
UtJBgQVCh2DQjoRE5yEOODDdAA+AV0oqMClgoAIQzDcTJwAE8Fp4zwEIwXQANABBTillEv9AeREu
px8LGpFm4okopqjiiiyOxoEKHg2xz2Jn8KPVPkSYA0AGeDT0EI8v5HEYWiG84BhEiAEQARueoXDd
EYv8R0QKij2GzAtuvVUCkIwJUUFFF30l2EVf2nhNVkWEBVhZRnDASBH7wUBVjhEoFkYEZ3w1BFkA
BESEYGy+1dYFH6wQaJ89HgMmlDC4cIQIMJBQRAlxWNHCOEWi5ZUzSQqhzwt1ETGHW1UKMSYRFaRQ
1h1HErEIX3ZZl2NFjo2QRglcpZBBBIehIcQIuQpzwj4tnHDRXMSKseMaHzxT0QppZNArFh/0ukI/
RqlQhAkmiNbitwBIoMKTG71ZxC1JEIDsYYqjJEUBCSB4q5dqQrSHS3s5GRDUEAmMpFNRlZBigL/i
PTCggBFqCLBMAcwyHQInDWFBpEfooi0RmzBAyiMfQhieTwdW+C8ABxCA7lAIoLKAEKGQBEF6H1n4
SSjqDpHddkS4KakRBWzCEgDyIaHvyj8FVcADRdkiU00JgNcwBLgYsQkC+pJChF4oHDFxEQnIBnTE
AauXSXswDy2ETwl8YtwQ7TVY78uNyMQgT5e0LMTEUua1swAF9MybgT8FiN8n8Emi8QALuLJAAgxI
ou4mD8h2QH4BLPBAA8tlMpwrtvmcCQgieDAnuKQXEgQAOw==

------=_NextPart_000_0053_01CA3EB7.61A8CC30
Content-Type: application/octet-stream
Content-Transfer-Encoding: base64
Content-Location: http://www.matrixscience.com/cgi/score_gif.pl?score_gif_2966532222584271

R0lGODlhkAHIAMIAAP///wAAAP8AAAD/AAAA/////wAAAAAAACH5BAEAAAAALAAAAACQAcgAAAP+
CLrc/jDKSau9OOvNu/9gKI5kaZ5oqq5s675wLM90bd94ru987//AoHBILBqPyKRyyWw6n9CodEqt
Wq/YrHbL7Xq/4LB4TC77CA20ec1uRwhqBTrurtvF80Wcfu/7s3t6f4OEVIFyDHCKcAMMjQuPCpEA
k5ECAwKZl5mSjp6Qn5Kam5qVoZSnpqCrnayorqqtsq+zsbS3trmpu7C8tb63docAfGm4wKqZmKUC
vc61o8vNus/H1dS/18jb2t3Z39bg2MFXAQrmFnR5Emrjusyl3N+kypzh9+7y+Pr53vv+/cTx04LO
HDp2iwRNiBMQV7RoA1fVYwYwosCKGC9q/Lf+saHHU1UMnktB5yOkh5xMdoKnzCLHlyphuoxJcyYw
KiIBHDRBoKYCeqQ6pkLZMqNMoz6FIrW51F+WgirQ+JxYr6kolkeVas3KNWlXplsnFVoY1hPLS2CB
Litr9Wtbr3DBviQY9S1RtE2pbnorNy7fv2wDk5uyc2eJkjOJul2p169gx4sjQ/aKk4FhEj3TSgsq
+e7kvqABSw690UqA06gvYx4NoHGzx4o/i5b9mDTrWeVctLN5Nqlae7RvCw9O3OXYN3Z7M3U923bx
5tAFH3+AGGls3o2da48+fHttLqpBKPK9eW1n5dyff1/fva1pnanDh5C6/Hdyqu3Zq8/PP2b+7gXy
iVcbeoH99tp+CHrXn4LTUXefWvWV99qC6SmYYIUNQlBdWNctRSCF+lkoIobgSBEfaiSRhxJsH14Y
Iokg8vdUC/TlZR+L+LkYo4483vTfCrt5mJ1VBr5o5I4jHjnOj3XhCKGNEsLYo5RJRkbYiQF+sGFX
HZbVYpVTKgmmcRnKoSI8TpY3JpVsiulemcZMdeN5Oa7p5p1IigZnIgMOWaCEB9qZJ55hzrUnMQ+q
CeVDbQ7qaKFL7rmlR11+9WWjkAqqY5njabbiMZde5eejmpaK6aEOyhklNKFSUmmmp8aK53u69fkk
q3WyUiSpsvJKqI8mAsgCQ4mFumsyc8L++muvmwY7EpB9vfpTsmaNqqyv2O53ZXwpeoomqNY64pmp
y5abLUgzQqsqo7je6hBW18ZLrnCoIjpaq4BOE8qx88rLrG3loEhSohDpCmg2zJnrr8KChmTZwASn
9EnC4Lq78Ln/6knYwyhkRuTBFSvarsgYM5zxrExm6UGNbFFcybiwSHtyyTRTFvBpTdaEr8ytgXzx
z/3qgyqx1hnr88TUzgy00kJLGi28SK8acsEmV11zwxl2+vGnpuyMrzz8Mi02ykOz5rK4XufactJW
L0220/eGexLUBnONncVBj+1o2WlSTUvYrZxdtNxt5231oZPyI7PgjOE9OD1X693sxsP+njnRL2k7
rhXgkRfeKBYqi8CyW4y7mrk0ZrPd+erBMZnz3SS/TLcsnH/0teSGy0grtH3HU/e3yEpNE8yeF09z
SNx2/LTar5TeyO0d8cx67q3D6fGfdoNyut8q1U7999w9FbqWqQuPNuGmM2+S8+AbX73DUCkft+bp
Qx6L9xVBPz3ub1YW/wlE45DRshc41VFKf27b31bg9ywALs9+UWPX1HzXO33xz31VQh7OAMgIb11u
gkUZGfcsgj8MXpBe9Rrd+gxIvHepLyLsO2ECGwI6gclPZ+jLVzhKKBMEtk+BVnKYsORHJ83hL4bR
86EMf0jDygzRgRGzYAHNp70cKm7+dkCcoVyEOD4OXG8x3tseBcF4tCWacYEaTJ4D10UREY5Rdi/E
CBKzyEQyIc5WsTsfBH/3QRzST4tnNFQau6iBAHJpgMCLYBuLmMdAArI0ThzWA1EXPAl2zYoAkd4j
6egUnNgQgJbjzCX/2MLuldGEqIwR6GrFxqq4MYQu3OPaqJjKTfrHNGp8Q0IuECQv5ZBnPMyHEmtZ
R6OwoRjpiCJeaHfK5hnwipgkpiObtq1PakgRGUhcJrH4CPYNEx+aLKY0peM6DSkkHaE0zygbKao/
gq2ZthSnIOnCS4QsQoUwZKEYpUi6Z07zn7jZAiGRiZz5sbN+lNwXPAfyzXgGEpf+1jQnIupZwWX+
baGt8WcSo8nJcXLlmHDI5iQ1YQ1vctQd4QRoR+9hIix1a2uJrCIpG6pQAq7UoSUiCCELWT5L6vGg
OmzlXjyK048GTJIGHeHc4tgzm9rupPIsqlg8WauK3g+jc0QpTVWawGqmBmIVLOkzt/rKm0Z1i9ZL
J3CqNVOoPiOYZ+VqveIUIZ8uta2y7CctzSpXV6QQj0ptZ0L5KErYBZavRKWm9ZR5VadOa68HdGti
+/rXKIoVshl15zaZitjO2kJSag2UTIFaShJidLKonSenQipUTMRsnzvEqkY9G9eA3jGpb/wpSRsb
0ynatXFArS1t/XpbRgb2iGP+/SVZh+vR4hpXYhJJLl5Jy03hShVdnAot5pTL3bxa4rTM7exc8SlH
fXZ3sMx0bEYxS1nx8s2P1GUqcjG73OvqjW/PheV31WvS6R7Wvqmd6mItW8lFrvO/pb0resMLYMRp
F4QWhaN/oZve3jLYunPlU2snJOH4encB8/3thVVaWfgiuLo/kS19JTvi5hZ3eIjsoyJdCeFcJDjA
GK6Gc2Ecx/56+Me7zTGOO5ldDxZ2tCc+b5AJq04htziFrK2rgXWbWwUvucIyji57h8zlwcDNxFUW
7JUvyl/pBre9m8Qvj42oYhE/T8lhfnKa4RbWAtP4wHHOV4SpzM8GFxW0Rm7+MpLzfGOEjnm/Fvaz
cMfb0ylbmdAobmqiH+tmJ//5vYaFtHzb7Gjg/tfSTlZzsQgX4k6jYp97RnOo6Zzfy1Ya1TaOtJwX
ndZAr3XQ+uVzqsVMYTJPWtUP/euGXwvnPoOY03cGdXtLnOlcP9rYKS7zijXb5UvTec3sLHWycb1r
Q+dZ2V3e8ag/vN5XF7vbQQX3kwEN0yx7WtMThrak3T3rYEsqyosytZ5jvWlpmzve6E6pfgqtLUwL
Kd6x9be+MwtkeC8Y0fQmjsBV+eJxZxvZQ63xUGDL24hTeuHRgSuMxP24h3982+92Nq9V7m15azvj
eGa5bLKawVq3+8gpDzj+x2v6ax8nmdrdqS9ayzbsV+q83z03888bLu/+ELzmtwWzzIGJcdduF+D8
Jve8cb6jib9vwPnd9cutrnFiI7zjXO/mbB0j8rdlbaS9Vvu0mX50rY+dw2w984toPnKbY2/SsN44
0j1e7oUHnkpC798dix5Lpic86XNfuuTjbqGn9z3qza67yaMN+X/TPeub37qgCeV1BlW85MetOt65
DfrJu1z1bWo7xcHeajvDPO+u1/yhj61wlJ+axYwvFLv/7vHDlxXto3dm5B3+6eYknpz3Jq9SnEdw
qvf+9qwX/NlnjH0BFlt3JBiF+K/QS0t9H/m39q3hz916ynO++MDXfuj+Zd/EEYh/FORnLM8J73Pm
+//110d2HdZ8GnF34WN/92cPVaBNG0Vu/Td1O8dk6ad8nud6jeZ7bwZ0txQCCaiAhvBgMad7//d4
/Kd0/yd24CVM7AcwJtCBE2IIF9h9LSeCANh564d18rd7hYeB0LR9GhN+HZh/uAWBg5d2JyeDGfh5
Oeh+ojeBSUiAMGF9vwZ9IuCCQhh26Cda6seDxtd4OtiEWkiB+mZ5BQh7RwKECXiFtcd9Aoh7J9h+
NViCy0eEWncUD4huQwcCVmgFX2RKjtWFA8iEBnh1SiiBYfhUOPiDaHh/+Rd8ugaHJGiEO4iEDJd7
kGh7bYh6IwgZLRj+hHwIWJu4f5J4h3BIg5GYfE/4bZtldyloR1XoiUJAUOygf4aIMCZIh46XhbYI
WWTIEYMIfhwIi0CwDhRVZ2y4ejlXipcoiqh4hJmYjEvYdP1AiqYXjGkYBMNQAX1oWn+4gmY3f2ZY
dkani0NIg3hoTJ14jcN4TtoYg884g8tYi652g4V4fMdIi/aoiK+ojj+QjQ5wTwAZkAI5kARZkAZ5
kAiZkAq5kAzZkA75kBAZkRI5kRQZkDTCjhQgi7PIUxwpUh2JARpZUB45kiC5ASEpUSRZjCX5kSsp
SSdpDCyZTDHZjjOZkSZ5kzVJFjm5kSkpkz1Jkzt5GEGJki1ZlCr+eZQ+aZRJiZRAqZRNyZQ2OZQO
gpPrKJX/SJVOGZU/qZVZqZNb6ZVdyZNhKZJjSZZngJVQCZZpKZZraZZL+ZZPCZdc2ZZESZdTaZUZ
lpd6uZd82Zd++ZeAGZg9cE8YCQbYNFFhQJiIKZixeJUv+Yl88phYoAbEyJjDeJj+yAV8kJleQJmF
aZk7EAicqQW7NJqaiZiSCZo1QIypGQWi+ZmniZqqOQSsmZiCYJqkeU6tOZsXOVGV2ZkK8ZvAGZm8
2Y8hBZuaeZyLaZhXWZzO+ZzQGZ3SOZ3UWZ3WeZ3YmZ3auZ3c+QVfZQEqQ0gR1Z3kuQIHMT47NQHn
WZ7syQLraRCM57lB3wkf8SksG+QAl2FDAgOfAHKf7fmf+GmfULGeOsExBdpA8gkB9/meAjoSBAqg
EHoO+9kABFoY8/mgAfI/CHqg/TmeEVqehhGiQ1QYD4Ch6smhGyqiH7qiKNqiFeqgJfpEqsGgMFqj
T8SiEKqiluGfC9qj/xMe+umjDdShOFqkRnqkSJqkShoDCQAAOw==

------=_NextPart_000_0053_01CA3EB7.61A8CC30
Content-Type: application/octet-stream
Content-Transfer-Encoding: quoted-printable
Content-Location: http://www.matrixscience.com/templates/browser.js

	var browser_EXCLUDE =3D 1; =0A=
	var browser_IE =3D 0; =0A=
	var browser_IE4 =3D 0; =0A=
	var browser_IE5 =3D 0; =0A=
	var browser_IE6 =3D 0;=0A=
	var browser_MZ7 =3D 0;=0A=
	var browser_NS3 =3D 0;=0A=
	var browser_NS4 =3D 0;=0A=
	var browser_NS6 =3D 0; =0A=
	var browser_NS7 =3D 0; =0A=
	var browser_OP5 =3D 0; =0A=
	var browser_OP6 =3D 0;=0A=
	var browser_OP7 =3D 0;=0A=
	var browser_KDE =3D 0;=0A=
	var browser_SAF =3D 0;=0A=
=0A=
	var agt=3Dnavigator.userAgent.toLowerCase();=0A=
=0A=
  if(typeof navigator.vendor !=3D "undefined" && navigator.vendor =3D=3D =
"KDE"){=0A=
  	var thisKDE =3D agt;=0A=
  	var splitKDE =3D thisKDE.split("konqueror/");=0A=
  	var aKDE =3D splitKDE[1] . split("; ");=0A=
  	var KDEn =3D parseFloat(aKDE[0]);=0A=
  	if (KDEn >=3D 2.2) {=0A=
  		browser_KDE =3D 1;=0A=
  //		browser_NS6 =3D 1;=0A=
  		browser_EXCLUDE =3D 0;=0A=
  	}=0A=
  }=0A=
=0A=
  else if(agt.indexOf('webtv') !=3D -1){browser_EXCLUDE =3D 1;}=0A=
  =0A=
  else if(typeof window.opera !=3D "undefined"){=0A=
  	browser_EXCLUDE =3D 0;=0A=
  	if(agt.indexOf("opera/5") !=3D -1 || agt.indexOf("opera 5") !=3D =
-1){browser_OP5 =3D 1;}=0A=
  	if(agt.indexOf("opera/6") !=3D -1 || agt.indexOf("opera 6") !=3D =
-1){browser_OP6 =3D 1;}=0A=
  	if(agt.indexOf("opera/7") !=3D -1 || agt.indexOf("opera 7") !=3D =
-1){browser_OP7 =3D 1;}=0A=
  }=0A=
  =0A=
  else if(typeof document.all !=3D "undefined"){=0A=
  	browser_EXCLUDE =3D 0;=0A=
  	browser_IE =3D 1;=0A=
  	if(typeof document.getElementById !=3D "undefined"){=0A=
  		browser_IE5 =3D 1;=0A=
  		if(agt.indexOf("msie 6") !=3D -1){=0A=
  			browser_IE6 =3D 1;=0A=
  		}=0A=
  	}=0A=
  	else{browser_IE4 =3D 1;}=0A=
  }=0A=
  =0A=
  else if(typeof document.getElementById !=3D "undefined"){=0A=
  	browser_EXCLUDE =3D 0;=0A=
  	if(agt.indexOf("netscape/6") !=3D -1 || agt.indexOf("netscape6") !=3D =
-1){browser_NS6 =3D 1;}=0A=
  	else if(agt.indexOf("netscape/7") !=3D -1 || agt.indexOf("netscape7") =
!=3D -1){browser_NS6 =3D 1; browser_NS7 =3D 1;}=0A=
  	else if(agt.indexOf("gecko") !=3D -1){browser_NS6 =3D 1; browser_MZ7 =
=3D 1;}=0A=
  	if(agt.indexOf("safari") !=3D -1 || (typeof document.childNodes !=3D =
"undefined" && typeof document.all =3D=3D "undefined" && typeof =
navigator.taintEnabled =3D=3D "undefined")){browser_MZ7 =3D 0; =
browser_NS6 =3D 1; browser_SAF =3D 1;}=0A=
  }=0A=
  =0A=
  else if((agt.indexOf('mozilla') !=3D -1) && =
(parseInt(navigator.appVersion) >=3D 3)){=0A=
  	browser_EXCLUDE =3D 0;=0A=
  	if (parseInt(navigator.appVersion) >=3D 4) {=0A=
    	browser_NS4 =3D 1;=0A=
  	} else {=0A=
    	browser_NS3 =3D 1;=0A=
  	}=0A=
  	if(typeof navigator.mimeTypes['*'] =3D=3D "undefined"){=0A=
  		browser_EXCLUDE =3D 1;=0A=
  		browser_NS4 =3D 0;=0A=
    	browser_NS3 =3D 0;=0A=
  	}=0A=
  }=0A=
  =0A=
  if(agt.indexOf('escape') !=3D -1){browser_EXCLUDE =3D 1; browser_NS3 =
=3D 0; browser_NS4 =3D 0;}=0A=
  =0A=
  if(typeof navigator.__ice_version !=3D "undefined"){browser_EXCLUDE =
=3D 1; browser_IE4 =3D 0;}=0A=
=0A=
	var sTemp =3D "Browser detected as ";=0A=
	if (browser_EXCLUDE) { sTemp +=3D "EXCLUDE " }=0A=
	if (browser_IE)  { sTemp +=3D "IE " }=0A=
	if (browser_IE4) { sTemp +=3D "IE4 " }=0A=
	if (browser_IE5) { sTemp +=3D "IE5 " }=0A=
	if (browser_IE6) { sTemp +=3D "IE6 " }=0A=
	if (browser_MZ7) { sTemp +=3D "MZ7 " }=0A=
	if (browser_NS3) { sTemp +=3D "NS3 " }=0A=
	if (browser_NS4) { sTemp +=3D "NS4 " }=0A=
	if (browser_NS6) { sTemp +=3D "NS6 " }=0A=
	if (browser_NS7) { sTemp +=3D "NS7 " }=0A=
	if (browser_OP5) { sTemp +=3D "OP5 " }=0A=
	if (browser_OP6) { sTemp +=3D "OP6 " }=0A=
	if (browser_OP7) { sTemp +=3D "OP7 " }=0A=
	if (browser_KDE) { sTemp +=3D "KDE " }=0A=
	if (browser_SAF) { sTemp +=3D "SAF " }=0A=
//	alert(sTemp);=0A=

------=_NextPart_000_0053_01CA3EB7.61A8CC30--
