# Supplementary material for: Proteomic Identification of Differentially Expressed Proteins between Male and Female Plants in Pistacia chinensis
Source: PLoS One. 2013 May 17;8(5):e64276. doi: 10.1371/journal.pone.0064276 (PMC3656840; doi:10.1371/journal.pone.0064276)
Supplement: Figure S2 — Plant materials from Pistacia chinensis used for proteomic analysis. A, compound leaves. B, a segment of twig, separated stem phloem and separated stem xylem. No discernible differences in appearance were observed in leaves or twigs between male and female. (ZIP) [file pone.0064276.s002.zip › Figure S2/spot P1/Protein Summary Report (__-data-20120411-FtGAmfuaE_dat).mht]

From: <�� Windows Internet Explorer 8 ����>
Subject: Protein Summary Report (../data/20120411/FtGAmfuaE.dat)
Date: Wed, 11 Apr 2007 14:33:36 +0800
MIME-Version: 1.0
Content-Type: multipart/related;
	type="text/html";
	boundary="----=_NextPart_000_0037_01C77C46.63F8C070"
X-MimeOLE: Produced By Microsoft MimeOLE V6.00.2900.6157

This is a multi-part message in MIME format.

------=_NextPart_000_0037_01C77C46.63F8C070
Content-Type: text/html;
	charset="utf-8"
Content-Transfer-Encoding: quoted-printable
Content-Location: http://www.matrixscience.com/cgi/master_results.pl?file=..%2Fdata%2F20120411%2FFtGAmfuaE.dat&REPTYPE=protein&_sigthreshold=0.05&REPORT=20&_minpeplen=7&_server_mudpit_switch=99999999&_ignoreionsscorebelow=0&_showsubsets=0&_showpopups=TRUE&_sortunassigned=scoredown&_requireboldred=0

=EF=BB=BF<!DOCTYPE HTML PUBLIC "-//W3C//DTD HTML 4.0 Transitional//EN">
<!-- 0 seconds --><!-- 0 seconds --><!-- 0 seconds --><!-- 0 seconds =
--><!-- fetching <showlen> from ms-getseq.exe =
--><HTML><HEAD><TITLE>Protein Summary Report =
(../data/20120411/FtGAmfuaE.dat)</TITLE>
<META content=3D"text/html; charset=3Dutf-8" http-equiv=3DContent-Type>
<STYLE type=3Dtext/css>.tooltip {
	POSITION: absolute; VISIBILITY: hidden; TOP: 0px; LEFT: 0px
}
</STYLE>

<SCRIPT language=3DJavaScript type=3Dtext/javascript=20
src=3D"http://www.matrixscience.com/templates/browser.js"></SCRIPT>

<SCRIPT language=3DJavaScript>=0A=
<!-- Begin hiding Javascript from old browsers.=0A=
 =0A=
  var arrayReady=3D0;=0A=
  =0A=
  if (document.images){=0A=
    redBall =3D new Image();=0A=
    redBall.src =3D "../images/red_ball_white.gif";  =0A=
    cyanBall =3D new Image();=0A=
    cyanBall.src =3D "../images/cyan_ball_white.gif";  =0A=
  }=0A=
  =0A=
  function cover(hit,query,protSeq){=0A=
    document.Results.OV_Title.value =3D queryTitle[query];=0A=
    document.Results.OV_Accession.value =3D protName[hit];=0A=
    document.Results.OV_Sequence.value =3D protSeq;=0A=
    if (hit =3D=3D 0) {=0A=
      self.status =3D queryTitle[query];=0A=
    } else {=0A=
      self.status =3D protName[hit] + ": " + protSeq;=0A=
    }=0A=
    if (protSeq !=3D "" && document.fred && arrayReady =3D=3D 1){=0A=
      var i =3D 0;=0A=
      var element =3D 0;=0A=
      element =3D eval(protSeq+"["+i+"]");=0A=
      while(element) {=0A=
        document.images[element].src =3D redBall.src;=0A=
        i++;=0A=
        element =3D eval(protSeq+"["+i+"]");=0A=
      }=0A=
    }=0A=
  }=0A=
=0A=
  function uncover(hit,query,protSeq){=0A=
    document.Results.OV_Title.value =3D "-Query-";=0A=
    document.Results.OV_Accession.value=3D"-Accession-";=0A=
    document.Results.OV_Sequence.value=3D"-Sequence-";=0A=
    self.status=3D"";=0A=
    if (protSeq !=3D "" && document.fred && arrayReady =3D=3D 1){=0A=
      var i =3D 0;=0A=
      var element =3D 0;=0A=
      element =3D eval(protSeq+"["+i+"]");=0A=
      while(element) {=0A=
        document.images[element].src =3D cyanBall.src;=0A=
        i++;=0A=
        element =3D eval(protSeq+"["+i+"]");=0A=
      }=0A=
    }=0A=
  }=0A=
=0A=
  function checkQuery(checkState,numChecks,form){=0A=
    if (numChecks =3D=3D 1){=0A=
      form.QUE.checked =3D checkState;=0A=
    } else {=0A=
      for (var i =3D 0; i < form.elements.length; i++) {=0A=
        if (form.elements[i].name =3D=3D "QUE"){=0A=
          form.elements[i].checked =3D checkState;=0A=
        }=0A=
      }=0A=
    }=0A=
  }=0A=
=0A=
  function SaveClicks(checkBox,form){=0A=
    if (form.ErrTolRepeat && form.ErrTolRepeat.checked) {=0A=
      return;=0A=
    }=0A=
    var checkState =3D checkBox.checked;=0A=
    var thisHit =3D 0;=0A=
    for (var i =3D 0; i < form.elements.length; i++) {=0A=
      if (thisHit =3D=3D 1){=0A=
        if (form.elements[i].name =3D=3D "QUE") {=0A=
          form.elements[i].checked =3D !checkState;=0A=
        } else {=0A=
          break;=0A=
        }=0A=
      } else {=0A=
        if (form.elements[i] =3D=3D checkBox){=0A=
          thisHit =3D 1;=0A=
        }=0A=
      }=0A=
    }=0A=
  }=0A=
=0A=
  function unMatched(form){=0A=
    var numMisses =3D 0;=0A=
    for (var i =3D 0; i < form.elements.length; i++) {=0A=
      if (form.elements[i].name =3D=3D "MISSES"){=0A=
        numMisses++;=0A=
      } =0A=
    }=0A=
    if (numMisses < 1) {=0A=
      alert("No unmatched mass values to be searched");=0A=
      return false;=0A=
    }=0A=
    for (var i =3D 0; i < form.elements.length; i++) {=0A=
      if (form.elements[i].name =3D=3D "QUE"){=0A=
        form.elements[i].name =3D "DUMMY";=0A=
      } =0A=
    }=0A=
    for (var i =3D 0; i < form.elements.length; i++) {=0A=
      if (form.elements[i].name =3D=3D "MISSES"){=0A=
        form.elements[i].name =3D "QUE";=0A=
      } =0A=
    }=0A=
    form.submit();=0A=
    return true;=0A=
  }=0A=
=0A=
  function setReFormatAction(form){=0A=
    if (form.REPTYPE.options[form.REPTYPE.selectedIndex].value =3D=3D =
"export"){=0A=
      form.action =3D "./export_dat_2.pl";=0A=
    } else if (form.REPTYPE.options[form.REPTYPE.selectedIndex].value =
=3D=3D "family") {=0A=
      form.action =3D "./master_results_2.pl";=0A=
    } else {=0A=
      form.action =3D "./master_results.pl";=0A=
    }=0A=
  }=0A=
  =0A=
  function chooseQueryList(form) {=0A=
    var formatForm =3D window.document.forms['Re-format'];=0A=
    if (formatForm._querylist.value =3D=3D 'unassigned') {=0A=
      form.QUERYLIST.value =3D queryListUnassigned;=0A=
    } else if (formatForm._querylist.value =3D=3D 'identity') {=0A=
      form.QUERYLIST.value =3D queryListIdentity;=0A=
    } else if (formatForm._querylist.value =3D=3D 'homology') {=0A=
      form.QUERYLIST.value =3D queryListHomology;=0A=
    } else {=0A=
      form.QUERYLIST.value =3D "All";=0A=
    }=0A=
    return true;=0A=
  }=0A=
    =0A=
  function makeAccessionString(form){=0A=
    if (!form.ErrTolRepeat || !form.ErrTolRepeat.checked) {=0A=
      form.ACCESSION.value =3D "";=0A=
      return true;=0A=
    }=0A=
    var tempString =3D "";=0A=
    var numAccessions =3D 1;=0A=
    for (var i =3D 0; i < form.elements.length; i++) {=0A=
      if (form.elements[i].name =3D=3D "INCLUDE" && =
form.elements[i].checked){=0A=
        tempString =3D tempString + =
unescape(et_list[form.elements[i].value]) + ",";=0A=
      }=0A=
    }=0A=
    if (tempString =3D=3D "") {=0A=
      alert("No hits selected for error tolerant search");=0A=
      return false;=0A=
    }=0A=
    tempString =3D tempString.substring(0, tempString.length - 1);=0A=
    i =3D 0;=0A=
    while(tempString.indexOf(",", i) !=3D -1 && numAccessions <=3D 3) {=0A=
      i =3D tempString.indexOf(",", i) + 1;=0A=
      numAccessions++;=0A=
    }=0A=
    if (numAccessions > 3) {=0A=
      alert("Number of protein entries for error tolerant search has =
been limited to 3");=0A=
      tempString =3D tempString.substring(0, i - 1);=0A=
    }=0A=
    form.ACCESSION.value =3D tempString;=0A=
    checkQuery(1,21, form);=0A=
    return true;=0A=
  }=0A=
=0A=
  function clearEl() {}=0A=
=0A=
  function makeArchive(form){=0A=
    var tempUrl =3D =
"http://www.matrixscience.com/cgi/master_results.pl?file=3D..%2Fdata%2F20=
120411%2FFtGAmfuaE.dat;REPTYPE=3Darchive;_sigthreshold=3D0.05;REPORT=3D20=
;_minpeplen=3D7;_server_mudpit_switch=3D99999999;_ignoreionsscorebelow=3D=
0;_showsubsets=3D0;_showpopups=3DTRUE;_sortunassigned=3Dscoredown;_requir=
eboldred=3D0&INTERMEDIATE=3D..%2Fdata%2F20120411%2FFtGAmfuaE.dat";    =
for (var i =3D 0; i < form.elements.length; i++) {=0A=
      if (form.elements[i].name =3D=3D "INCLUDE" && =
form.elements[i].checked){=0A=
        tempUrl =3D tempUrl + "&INCLUDE=3D" + form.elements[i].value;=0A=
      }=0A=
    }=0A=
    window.location.href =3D tempUrl;=0A=
  }=0A=
=0A=
protName =3D new Array(1);=0A=
protName[0] =3D "";=0A=
protName[1] =3D "gi|379994527";=0A=
protName[2] =3D "gi|159468616";=0A=
protName[3] =3D "gi|195636436";=0A=
protName[4] =3D "gi|46577792";=0A=
protName[5] =3D "gi|74121593";=0A=
protName[6] =3D "gi|116791577";=0A=
protName[7] =3D "gi|226897758";=0A=
protName[8] =3D "gi|357505793";=0A=
protName[9] =3D "gi|217075034";=0A=
protName[10] =3D "gi|197941968";=0A=
protName[11] =3D "gi|197941972";=0A=
protName[12] =3D "gi|110289558";=0A=
protName[13] =3D "gi|125571874";=0A=
protName[14] =3D "gi|255584797";=0A=
protName[15] =3D "gi|296082713";=0A=
protName[16] =3D "gi|147839765";=0A=
protName[17] =3D "gi|242054351";=0A=
protName[18] =3D "gi|255546421";=0A=
protName[19] =3D "gi|168060138";=0A=
protName[20] =3D "gi|225425282";=0A=
=0A=
queryTitle =3D new Array(1);=0A=
queryTitle[0] =3D "";=0A=
queryTitle[1] =3D "";=0A=
queryTitle[2] =3D "";=0A=
queryTitle[3] =3D "";=0A=
queryTitle[4] =3D "";=0A=
queryTitle[5] =3D "";=0A=
queryTitle[6] =3D "";=0A=
queryTitle[7] =3D "";=0A=
queryTitle[8] =3D "";=0A=
queryTitle[9] =3D "";=0A=
queryTitle[10] =3D "";=0A=
queryTitle[11] =3D "";=0A=
queryTitle[12] =3D "";=0A=
queryTitle[13] =3D "";=0A=
queryTitle[14] =3D "";=0A=
queryTitle[15] =3D "";=0A=
queryTitle[16] =3D "";=0A=
queryTitle[17] =3D "";=0A=
queryTitle[18] =3D "";=0A=
queryTitle[19] =3D "";=0A=
queryTitle[20] =3D "";=0A=
queryTitle[21] =3D "";=0A=
=0A=
// End hiding Javascript from old browsers. -->=0A=
</SCRIPT>

<META name=3DGENERATOR content=3D"MSHTML 8.00.6001.19190"></HEAD>
<BODY aLink=3D#0000ff bgColor=3D#ffffff vLink=3D#0000ff>
<H1><IMG border=3D0 name=3Dfred align=3Dtop=20
src=3D"http://www.matrixscience.com/images/88x31_logo_white.gif" =
width=3D88=20
height=3D31 NATURALSIZEFLAG=3D"3"> Mascot Search Results</H1><FONT=20
face=3D"Courier New,Courier,monospace"><PRE><B>User            : =
woody</B>
<B>Email           : woodysinbad@gmail.com</B>
<B>Search title    : </B>
<B>MS data file    : DATA.TXT</B>
<B>Database        : NCBInr 20120407 (17751536 sequences; 6091895940 =
residues)</B>
<B>Taxonomy        : Viridiplantae (Green Plants) (1041496 =
sequences)</B>
<B>Timestamp       : 11 Apr 2012 at 06:32:52 GMT</B>
<B>Warning         : <FONT color=3D#ff0000>A Peptide summary report will =
usually give a much clearer picture of MS/MS search results.</FONT></B>
<B>Top Score       : 67 for <FONT color=3D#ff0000>gi|379994527</FONT>, =
eukaryotic translation initiation factor 5A2 [Tamarix androssowii]</B>
</PRE></FONT>
<H3>Mascot Score Histogram</H3>Protein score is -10*Log(P), where P is =
the=20
probability that the observed match is a random event.<BR>Protein scores =
greater=20
than 73 are significant (p&lt;0.05).<BR>Protein scores are derived from =
ions=20
scores as a non-probabilistic basis for ranking protein hits.
<P><IMG alt=3D"Score Distribution"=20
src=3D"http://www.matrixscience.com/cgi/score_gif.pl?score_gif_4692155593=
87300"=20
width=3D400 height=3D200>=20
<FORM onsubmit=3D"return setReFormatAction(this)" method=3Dget =
name=3DRe-format=20
action=3D./master_results.pl><INPUT =
value=3D../data/20120411/FtGAmfuaE.dat=20
type=3Dhidden name=3Dfile>=20
<H3>Protein Summary Report</H3>
<TABLE border=3D0 cellSpacing=3D1 cellPadding=3D3>
  <TBODY>
  <TR>
    <TD bgColor=3D#eeeeff noWrap><INPUT value=3D"Format As" =
type=3Dsubmit> </TD>
    <TD bgColor=3D#eeeeff noWrap><SELECT name=3DREPTYPE> <OPTION =
selected=20
        value=3Dprotein>Protein Summary (deprecated)</OPTION> <OPTION=20
        value=3Dfamily>Protein Family Summary</OPTION> <OPTION=20
        value=3Dpeptide>Peptide Summary</OPTION> <OPTION =
value=3Dselect>Select=20
        Summary (protein hits)</OPTION> <OPTION =
value=3Dunassigned>Select Summary=20
        (unassigned)</OPTION> <OPTION value=3Dexport>Export Search=20
      Results</OPTION></SELECT> </TD>
    <TD bgColor=3D#eeeeff>&nbsp;</TD>
    <TD bgColor=3D#eeeeff noWrap><A=20
      =
href=3D"http://www.matrixscience.com/help/msms_summaries_help.html"=20
      target=3D_blank>Help</A> </TD></TR>
  <TR>
    <TD bgColor=3D#eeeeff>&nbsp;</TD>
    <TD bgColor=3D#eeeeff noWrap>Significance threshold p&lt; <INPUT =
value=3D0.05=20
      size=3D8 name=3D_sigthreshold> </TD>
    <TD bgColor=3D#eeeeff noWrap>Max. number of hits <INPUT value=3D20 =
size=3D5=20
      name=3DREPORT> </TD>
    <TD bgColor=3D#eeeeff>&nbsp;</TD></TR></TBODY></TABLE></FORM>
<FORM method=3Dpost name=3DResults action=3D./search_form.pl>
<H3>Overview Table</H3>Click on column header to jump to entry in =
results=20
list.<BR>Move mouse over any indicator to highlight identical =
peptides.<BR>Click=20
on an indicator to see details of individual match.<BR>Use check boxes =
to select=20
sub-set of queries for new search.=20
<P>
<TABLE border=3D0 cellSpacing=3D0 cellPadding=3D0 width=3D600>
  <TBODY>
  <TR>
    <TD noWrap><B>Mouse over:&nbsp;</B></TD>
    <TD><INPUT value=3D-Query- size=3D62 name=3DOV_Title></TD></TR>
  <TR>
    <TD>&nbsp;</TD>
    <TD noWrap><INPUT value=3D-Accession- name=3DOV_Accession> =
&nbsp;<INPUT=20
      value=3D-Sequence- size=3D40 name=3DOV_Sequence> =
</TD></TR></TBODY></TABLE>
<P>
<TABLE border=3D1 cellSpacing=3D0 cellPadding=3D1>
  <TBODY>
  <TR>
    <TH bgColor=3D#cccccc align=3Dright>Hit:</TH>
    <TH bgColor=3D#cccccc width=3D16 align=3Dmiddle><A=20
      onmouseover=3D"cover(1,0,''); return true"=20
      onmouseout=3D"uncover(1,0,''); return true"=20
      =
href=3D"http://www.matrixscience.com/cgi/master_results.pl?file=3D..%2Fda=
ta%2F20120411%2FFtGAmfuaE.dat&amp;REPTYPE=3Dprotein&amp;_sigthreshold=3D0=
.05&amp;REPORT=3D20&amp;_minpeplen=3D7&amp;_server_mudpit_switch=3D999999=
99&amp;_ignoreionsscorebelow=3D0&amp;_showsubsets=3D0&amp;_showpopups=3DT=
RUE&amp;_sortunassigned=3Dscoredown&amp;_requireboldred=3D0#Hit1">1</A></=
TH>
    <TH bgColor=3D#cccccc width=3D16 align=3Dmiddle><A=20
      onmouseover=3D"cover(2,0,''); return true"=20
      onmouseout=3D"uncover(2,0,''); return true"=20
      =
href=3D"http://www.matrixscience.com/cgi/master_results.pl?file=3D..%2Fda=
ta%2F20120411%2FFtGAmfuaE.dat&amp;REPTYPE=3Dprotein&amp;_sigthreshold=3D0=
.05&amp;REPORT=3D20&amp;_minpeplen=3D7&amp;_server_mudpit_switch=3D999999=
99&amp;_ignoreionsscorebelow=3D0&amp;_showsubsets=3D0&amp;_showpopups=3DT=
RUE&amp;_sortunassigned=3Dscoredown&amp;_requireboldred=3D0#Hit2">2</A></=
TH>
    <TH bgColor=3D#cccccc width=3D16 align=3Dmiddle><A=20
      onmouseover=3D"cover(3,0,''); return true"=20
      onmouseout=3D"uncover(3,0,''); return true"=20
      =
href=3D"http://www.matrixscience.com/cgi/master_results.pl?file=3D..%2Fda=
ta%2F20120411%2FFtGAmfuaE.dat&amp;REPTYPE=3Dprotein&amp;_sigthreshold=3D0=
.05&amp;REPORT=3D20&amp;_minpeplen=3D7&amp;_server_mudpit_switch=3D999999=
99&amp;_ignoreionsscorebelow=3D0&amp;_showsubsets=3D0&amp;_showpopups=3DT=
RUE&amp;_sortunassigned=3Dscoredown&amp;_requireboldred=3D0#Hit3">3</A></=
TH>
    <TH bgColor=3D#cccccc width=3D16 align=3Dmiddle><A=20
      onmouseover=3D"cover(4,0,''); return true"=20
      onmouseout=3D"uncover(4,0,''); return true"=20
      =
href=3D"http://www.matrixscience.com/cgi/master_results.pl?file=3D..%2Fda=
ta%2F20120411%2FFtGAmfuaE.dat&amp;REPTYPE=3Dprotein&amp;_sigthreshold=3D0=
.05&amp;REPORT=3D20&amp;_minpeplen=3D7&amp;_server_mudpit_switch=3D999999=
99&amp;_ignoreionsscorebelow=3D0&amp;_showsubsets=3D0&amp;_showpopups=3DT=
RUE&amp;_sortunassigned=3Dscoredown&amp;_requireboldred=3D0#Hit4">4</A></=
TH>
    <TH bgColor=3D#cccccc width=3D16 align=3Dmiddle><A=20
      onmouseover=3D"cover(5,0,''); return true"=20
      onmouseout=3D"uncover(5,0,''); return true"=20
      =
href=3D"http://www.matrixscience.com/cgi/master_results.pl?file=3D..%2Fda=
ta%2F20120411%2FFtGAmfuaE.dat&amp;REPTYPE=3Dprotein&amp;_sigthreshold=3D0=
.05&amp;REPORT=3D20&amp;_minpeplen=3D7&amp;_server_mudpit_switch=3D999999=
99&amp;_ignoreionsscorebelow=3D0&amp;_showsubsets=3D0&amp;_showpopups=3DT=
RUE&amp;_sortunassigned=3Dscoredown&amp;_requireboldred=3D0#Hit5">5</A></=
TH>
    <TH bgColor=3D#cccccc width=3D16 align=3Dmiddle><A=20
      onmouseover=3D"cover(6,0,''); return true"=20
      onmouseout=3D"uncover(6,0,''); return true"=20
      =
href=3D"http://www.matrixscience.com/cgi/master_results.pl?file=3D..%2Fda=
ta%2F20120411%2FFtGAmfuaE.dat&amp;REPTYPE=3Dprotein&amp;_sigthreshold=3D0=
.05&amp;REPORT=3D20&amp;_minpeplen=3D7&amp;_server_mudpit_switch=3D999999=
99&amp;_ignoreionsscorebelow=3D0&amp;_showsubsets=3D0&amp;_showpopups=3DT=
RUE&amp;_sortunassigned=3Dscoredown&amp;_requireboldred=3D0#Hit6">6</A></=
TH>
    <TH bgColor=3D#cccccc width=3D16 align=3Dmiddle><A=20
      onmouseover=3D"cover(7,0,''); return true"=20
      onmouseout=3D"uncover(7,0,''); return true"=20
      =
href=3D"http://www.matrixscience.com/cgi/master_results.pl?file=3D..%2Fda=
ta%2F20120411%2FFtGAmfuaE.dat&amp;REPTYPE=3Dprotein&amp;_sigthreshold=3D0=
.05&amp;REPORT=3D20&amp;_minpeplen=3D7&amp;_server_mudpit_switch=3D999999=
99&amp;_ignoreionsscorebelow=3D0&amp;_showsubsets=3D0&amp;_showpopups=3DT=
RUE&amp;_sortunassigned=3Dscoredown&amp;_requireboldred=3D0#Hit7">7</A></=
TH>
    <TH bgColor=3D#cccccc width=3D16 align=3Dmiddle><A=20
      onmouseover=3D"cover(8,0,''); return true"=20
      onmouseout=3D"uncover(8,0,''); return true"=20
      =
href=3D"http://www.matrixscience.com/cgi/master_results.pl?file=3D..%2Fda=
ta%2F20120411%2FFtGAmfuaE.dat&amp;REPTYPE=3Dprotein&amp;_sigthreshold=3D0=
.05&amp;REPORT=3D20&amp;_minpeplen=3D7&amp;_server_mudpit_switch=3D999999=
99&amp;_ignoreionsscorebelow=3D0&amp;_showsubsets=3D0&amp;_showpopups=3DT=
RUE&amp;_sortunassigned=3Dscoredown&amp;_requireboldred=3D0#Hit8">8</A></=
TH>
    <TH bgColor=3D#cccccc width=3D16 align=3Dmiddle><A=20
      onmouseover=3D"cover(9,0,''); return true"=20
      onmouseout=3D"uncover(9,0,''); return true"=20
      =
href=3D"http://www.matrixscience.com/cgi/master_results.pl?file=3D..%2Fda=
ta%2F20120411%2FFtGAmfuaE.dat&amp;REPTYPE=3Dprotein&amp;_sigthreshold=3D0=
.05&amp;REPORT=3D20&amp;_minpeplen=3D7&amp;_server_mudpit_switch=3D999999=
99&amp;_ignoreionsscorebelow=3D0&amp;_showsubsets=3D0&amp;_showpopups=3DT=
RUE&amp;_sortunassigned=3Dscoredown&amp;_requireboldred=3D0#Hit9">9</A></=
TH>
    <TH bgColor=3D#cccccc width=3D16 align=3Dmiddle><A=20
      onmouseover=3D"cover(10,0,''); return true"=20
      onmouseout=3D"uncover(10,0,''); return true"=20
      =
href=3D"http://www.matrixscience.com/cgi/master_results.pl?file=3D..%2Fda=
ta%2F20120411%2FFtGAmfuaE.dat&amp;REPTYPE=3Dprotein&amp;_sigthreshold=3D0=
.05&amp;REPORT=3D20&amp;_minpeplen=3D7&amp;_server_mudpit_switch=3D999999=
99&amp;_ignoreionsscorebelow=3D0&amp;_showsubsets=3D0&amp;_showpopups=3DT=
RUE&amp;_sortunassigned=3Dscoredown&amp;_requireboldred=3D0#Hit10">10</A>=
</TH>
    <TH bgColor=3D#cccccc width=3D16 align=3Dmiddle><A=20
      onmouseover=3D"cover(11,0,''); return true"=20
      onmouseout=3D"uncover(11,0,''); return true"=20
      =
href=3D"http://www.matrixscience.com/cgi/master_results.pl?file=3D..%2Fda=
ta%2F20120411%2FFtGAmfuaE.dat&amp;REPTYPE=3Dprotein&amp;_sigthreshold=3D0=
.05&amp;REPORT=3D20&amp;_minpeplen=3D7&amp;_server_mudpit_switch=3D999999=
99&amp;_ignoreionsscorebelow=3D0&amp;_showsubsets=3D0&amp;_showpopups=3DT=
RUE&amp;_sortunassigned=3Dscoredown&amp;_requireboldred=3D0#Hit11">11</A>=
</TH>
    <TH bgColor=3D#cccccc width=3D16 align=3Dmiddle><A=20
      onmouseover=3D"cover(12,0,''); return true"=20
      onmouseout=3D"uncover(12,0,''); return true"=20
      =
href=3D"http://www.matrixscience.com/cgi/master_results.pl?file=3D..%2Fda=
ta%2F20120411%2FFtGAmfuaE.dat&amp;REPTYPE=3Dprotein&amp;_sigthreshold=3D0=
.05&amp;REPORT=3D20&amp;_minpeplen=3D7&amp;_server_mudpit_switch=3D999999=
99&amp;_ignoreionsscorebelow=3D0&amp;_showsubsets=3D0&amp;_showpopups=3DT=
RUE&amp;_sortunassigned=3Dscoredown&amp;_requireboldred=3D0#Hit12">12</A>=
</TH>
    <TH bgColor=3D#cccccc width=3D16 align=3Dmiddle><A=20
      onmouseover=3D"cover(13,0,''); return true"=20
      onmouseout=3D"uncover(13,0,''); return true"=20
      =
href=3D"http://www.matrixscience.com/cgi/master_results.pl?file=3D..%2Fda=
ta%2F20120411%2FFtGAmfuaE.dat&amp;REPTYPE=3Dprotein&amp;_sigthreshold=3D0=
.05&amp;REPORT=3D20&amp;_minpeplen=3D7&amp;_server_mudpit_switch=3D999999=
99&amp;_ignoreionsscorebelow=3D0&amp;_showsubsets=3D0&amp;_showpopups=3DT=
RUE&amp;_sortunassigned=3Dscoredown&amp;_requireboldred=3D0#Hit13">13</A>=
</TH>
    <TH bgColor=3D#cccccc width=3D16 align=3Dmiddle><A=20
      onmouseover=3D"cover(14,0,''); return true"=20
      onmouseout=3D"uncover(14,0,''); return true"=20
      =
href=3D"http://www.matrixscience.com/cgi/master_results.pl?file=3D..%2Fda=
ta%2F20120411%2FFtGAmfuaE.dat&amp;REPTYPE=3Dprotein&amp;_sigthreshold=3D0=
.05&amp;REPORT=3D20&amp;_minpeplen=3D7&amp;_server_mudpit_switch=3D999999=
99&amp;_ignoreionsscorebelow=3D0&amp;_showsubsets=3D0&amp;_showpopups=3DT=
RUE&amp;_sortunassigned=3Dscoredown&amp;_requireboldred=3D0#Hit14">14</A>=
</TH>
    <TH bgColor=3D#cccccc width=3D16 align=3Dmiddle><A=20
      onmouseover=3D"cover(15,0,''); return true"=20
      onmouseout=3D"uncover(15,0,''); return true"=20
      =
href=3D"http://www.matrixscience.com/cgi/master_results.pl?file=3D..%2Fda=
ta%2F20120411%2FFtGAmfuaE.dat&amp;REPTYPE=3Dprotein&amp;_sigthreshold=3D0=
.05&amp;REPORT=3D20&amp;_minpeplen=3D7&amp;_server_mudpit_switch=3D999999=
99&amp;_ignoreionsscorebelow=3D0&amp;_showsubsets=3D0&amp;_showpopups=3DT=
RUE&amp;_sortunassigned=3Dscoredown&amp;_requireboldred=3D0#Hit15">15</A>=
</TH>
    <TH bgColor=3D#cccccc width=3D16 align=3Dmiddle><A=20
      onmouseover=3D"cover(16,0,''); return true"=20
      onmouseout=3D"uncover(16,0,''); return true"=20
      =
href=3D"http://www.matrixscience.com/cgi/master_results.pl?file=3D..%2Fda=
ta%2F20120411%2FFtGAmfuaE.dat&amp;REPTYPE=3Dprotein&amp;_sigthreshold=3D0=
.05&amp;REPORT=3D20&amp;_minpeplen=3D7&amp;_server_mudpit_switch=3D999999=
99&amp;_ignoreionsscorebelow=3D0&amp;_showsubsets=3D0&amp;_showpopups=3DT=
RUE&amp;_sortunassigned=3Dscoredown&amp;_requireboldred=3D0#Hit16">16</A>=
</TH>
    <TH bgColor=3D#cccccc width=3D16 align=3Dmiddle><A=20
      onmouseover=3D"cover(17,0,''); return true"=20
      onmouseout=3D"uncover(17,0,''); return true"=20
      =
href=3D"http://www.matrixscience.com/cgi/master_results.pl?file=3D..%2Fda=
ta%2F20120411%2FFtGAmfuaE.dat&amp;REPTYPE=3Dprotein&amp;_sigthreshold=3D0=
.05&amp;REPORT=3D20&amp;_minpeplen=3D7&amp;_server_mudpit_switch=3D999999=
99&amp;_ignoreionsscorebelow=3D0&amp;_showsubsets=3D0&amp;_showpopups=3DT=
RUE&amp;_sortunassigned=3Dscoredown&amp;_requireboldred=3D0#Hit17">17</A>=
</TH>
    <TH bgColor=3D#cccccc width=3D16 align=3Dmiddle><A=20
      onmouseover=3D"cover(18,0,''); return true"=20
      onmouseout=3D"uncover(18,0,''); return true"=20
      =
href=3D"http://www.matrixscience.com/cgi/master_results.pl?file=3D..%2Fda=
ta%2F20120411%2FFtGAmfuaE.dat&amp;REPTYPE=3Dprotein&amp;_sigthreshold=3D0=
.05&amp;REPORT=3D20&amp;_minpeplen=3D7&amp;_server_mudpit_switch=3D999999=
99&amp;_ignoreionsscorebelow=3D0&amp;_showsubsets=3D0&amp;_showpopups=3DT=
RUE&amp;_sortunassigned=3Dscoredown&amp;_requireboldred=3D0#Hit18">18</A>=
</TH>
    <TH bgColor=3D#cccccc width=3D16 align=3Dmiddle><A=20
      onmouseover=3D"cover(19,0,''); return true"=20
      onmouseout=3D"uncover(19,0,''); return true"=20
      =
href=3D"http://www.matrixscience.com/cgi/master_results.pl?file=3D..%2Fda=
ta%2F20120411%2FFtGAmfuaE.dat&amp;REPTYPE=3Dprotein&amp;_sigthreshold=3D0=
.05&amp;REPORT=3D20&amp;_minpeplen=3D7&amp;_server_mudpit_switch=3D999999=
99&amp;_ignoreionsscorebelow=3D0&amp;_showsubsets=3D0&amp;_showpopups=3DT=
RUE&amp;_sortunassigned=3Dscoredown&amp;_requireboldred=3D0#Hit19">19</A>=
</TH>
    <TH bgColor=3D#cccccc width=3D16 align=3Dmiddle><A=20
      onmouseover=3D"cover(20,0,''); return true"=20
      onmouseout=3D"uncover(20,0,''); return true"=20
      =
href=3D"http://www.matrixscience.com/cgi/master_results.pl?file=3D..%2Fda=
ta%2F20120411%2FFtGAmfuaE.dat&amp;REPTYPE=3Dprotein&amp;_sigthreshold=3D0=
.05&amp;REPORT=3D20&amp;_minpeplen=3D7&amp;_server_mudpit_switch=3D999999=
99&amp;_ignoreionsscorebelow=3D0&amp;_showsubsets=3D0&amp;_showpopups=3DT=
RUE&amp;_sortunassigned=3Dscoredown&amp;_requireboldred=3D0#Hit20">20</A>=
</TH></TR>
  <TR>
    <TD bgColor=3D#cccccc noWrap><B><INPUT=20
      value=3D"1157.686335 from(1158.693611,1+) query(1)" CHECKED =
type=3Dcheckbox=20
      name=3DQUE> <A onmouseover=3D"cover(0,1,''); return true"=20
      onmouseout=3D"uncover(0,1,''); return true"=20
      =
href=3D"http://www.matrixscience.com/cgi/master_results.pl?file=3D..%2Fda=
ta%2F20120411%2FFtGAmfuaE.dat&amp;REPTYPE=3Dprotein&amp;_sigthreshold=3D0=
.05&amp;REPORT=3D20&amp;_minpeplen=3D7&amp;_server_mudpit_switch=3D999999=
99&amp;_ignoreionsscorebelow=3D0&amp;_showsubsets=3D0&amp;_showpopups=3DT=
RUE&amp;_sortunassigned=3Dscoredown&amp;_requireboldred=3D0#Query1">1158.=
6936</A>=20
      (1+) </B></TD>
    <TD>&nbsp;</TD>
    <TD>&nbsp;</TD>
    <TD>&nbsp;</TD>
    <TD>&nbsp;</TD>
    <TD>&nbsp;</TD>
    <TD>&nbsp;</TD>
    <TD>&nbsp;</TD>
    <TD>&nbsp;</TD>
    <TD>&nbsp;</TD>
    <TD>&nbsp;</TD>
    <TD>&nbsp;</TD>
    <TD>&nbsp;</TD>
    <TD>&nbsp;</TD>
    <TD>&nbsp;</TD>
    <TD>&nbsp;</TD>
    <TD>&nbsp;</TD>
    <TD>&nbsp;</TD>
    <TD>&nbsp;</TD>
    <TD>&nbsp;</TD>
    <TD>&nbsp;</TD></TR>
  <TR>
    <TD bgColor=3D#cccccc noWrap><B><INPUT=20
      value=3D"1203.789427 from(1204.796703,1+) index(0) query(2)" =
CHECKED=20
      type=3Dcheckbox name=3DQUE> <A onmouseover=3D"cover(0,2,''); =
return true"=20
      onmouseout=3D"uncover(0,2,''); return true"=20
      =
href=3D"http://www.matrixscience.com/cgi/master_results.pl?file=3D..%2Fda=
ta%2F20120411%2FFtGAmfuaE.dat&amp;REPTYPE=3Dprotein&amp;_sigthreshold=3D0=
.05&amp;REPORT=3D20&amp;_minpeplen=3D7&amp;_server_mudpit_switch=3D999999=
99&amp;_ignoreionsscorebelow=3D0&amp;_showsubsets=3D0&amp;_showpopups=3DT=
RUE&amp;_sortunassigned=3Dscoredown&amp;_requireboldred=3D0#Query2">1204.=
7967</A>=20
      (1+) </B></TD>
    <TD>&nbsp;</TD>
    <TD>&nbsp;</TD>
    <TD>&nbsp;</TD>
    <TD>&nbsp;</TD>
    <TD>&nbsp;</TD>
    <TD>&nbsp;</TD>
    <TD>&nbsp;</TD>
    <TD>&nbsp;</TD>
    <TD>&nbsp;</TD>
    <TD>&nbsp;</TD>
    <TD>&nbsp;</TD>
    <TD>&nbsp;</TD>
    <TD>&nbsp;</TD>
    <TD>&nbsp;</TD>
    <TD>&nbsp;</TD>
    <TD>&nbsp;</TD>
    <TD>&nbsp;</TD>
    <TD>&nbsp;</TD>
    <TD>&nbsp;</TD>
    <TD align=3Dmiddle><A onmouseover=3D"cover(20,2,'TLLFDIELLK'); =
return true"=20
      onmouseout=3D"uncover(20,2,'TLLFDIELLK'); return true"=20
      =
href=3D"http://www.matrixscience.com/cgi/peptide_view.pl?file=3D..%2Fdata=
%2F20120411%2FFtGAmfuaE.dat&amp;query=3D2&amp;hit=3D20"=20
      target=3D_blank><IMG border=3D0=20
      src=3D"http://www.matrixscience.com/images/cyan_ball_white.gif" =
width=3D16=20
      height=3D16></A></TD></TR>
  <TR>
    <TD bgColor=3D#cccccc noWrap><B><INPUT=20
      value=3D"1244.783178 from(1245.790454,1+) index(1) query(3)" =
CHECKED=20
      type=3Dcheckbox name=3DQUE> <A onmouseover=3D"cover(0,3,''); =
return true"=20
      onmouseout=3D"uncover(0,3,''); return true"=20
      =
href=3D"http://www.matrixscience.com/cgi/master_results.pl?file=3D..%2Fda=
ta%2F20120411%2FFtGAmfuaE.dat&amp;REPTYPE=3Dprotein&amp;_sigthreshold=3D0=
.05&amp;REPORT=3D20&amp;_minpeplen=3D7&amp;_server_mudpit_switch=3D999999=
99&amp;_ignoreionsscorebelow=3D0&amp;_showsubsets=3D0&amp;_showpopups=3DT=
RUE&amp;_sortunassigned=3Dscoredown&amp;_requireboldred=3D0#Query3">1245.=
7905</A>=20
      (1+) </B></TD>
    <TD>&nbsp;</TD>
    <TD>&nbsp;</TD>
    <TD>&nbsp;</TD>
    <TD>&nbsp;</TD>
    <TD>&nbsp;</TD>
    <TD>&nbsp;</TD>
    <TD>&nbsp;</TD>
    <TD>&nbsp;</TD>
    <TD>&nbsp;</TD>
    <TD>&nbsp;</TD>
    <TD>&nbsp;</TD>
    <TD>&nbsp;</TD>
    <TD>&nbsp;</TD>
    <TD>&nbsp;</TD>
    <TD>&nbsp;</TD>
    <TD>&nbsp;</TD>
    <TD>&nbsp;</TD>
    <TD>&nbsp;</TD>
    <TD>&nbsp;</TD>
    <TD>&nbsp;</TD></TR>
  <TR>
    <TD bgColor=3D#cccccc noWrap><B><INPUT=20
      value=3D"1356.873721 from(1357.880997,1+) query(4)" CHECKED =
type=3Dcheckbox=20
      name=3DQUE> <A onmouseover=3D"cover(0,4,''); return true"=20
      onmouseout=3D"uncover(0,4,''); return true"=20
      =
href=3D"http://www.matrixscience.com/cgi/master_results.pl?file=3D..%2Fda=
ta%2F20120411%2FFtGAmfuaE.dat&amp;REPTYPE=3Dprotein&amp;_sigthreshold=3D0=
.05&amp;REPORT=3D20&amp;_minpeplen=3D7&amp;_server_mudpit_switch=3D999999=
99&amp;_ignoreionsscorebelow=3D0&amp;_showsubsets=3D0&amp;_showpopups=3DT=
RUE&amp;_sortunassigned=3Dscoredown&amp;_requireboldred=3D0#Query4">1357.=
8810</A>=20
      (1+) </B></TD>
    <TD>&nbsp;</TD>
    <TD>&nbsp;</TD>
    <TD>&nbsp;</TD>
    <TD>&nbsp;</TD>
    <TD>&nbsp;</TD>
    <TD>&nbsp;</TD>
    <TD>&nbsp;</TD>
    <TD>&nbsp;</TD>
    <TD>&nbsp;</TD>
    <TD>&nbsp;</TD>
    <TD>&nbsp;</TD>
    <TD>&nbsp;</TD>
    <TD>&nbsp;</TD>
    <TD>&nbsp;</TD>
    <TD>&nbsp;</TD>
    <TD>&nbsp;</TD>
    <TD>&nbsp;</TD>
    <TD>&nbsp;</TD>
    <TD>&nbsp;</TD>
    <TD>&nbsp;</TD></TR>
  <TR>
    <TD bgColor=3D#cccccc noWrap><B><INPUT=20
      value=3D"1392.030396 from(1393.037672,1+) query(5)" CHECKED =
type=3Dcheckbox=20
      name=3DQUE> <A onmouseover=3D"cover(0,5,''); return true"=20
      onmouseout=3D"uncover(0,5,''); return true"=20
      =
href=3D"http://www.matrixscience.com/cgi/master_results.pl?file=3D..%2Fda=
ta%2F20120411%2FFtGAmfuaE.dat&amp;REPTYPE=3Dprotein&amp;_sigthreshold=3D0=
.05&amp;REPORT=3D20&amp;_minpeplen=3D7&amp;_server_mudpit_switch=3D999999=
99&amp;_ignoreionsscorebelow=3D0&amp;_showsubsets=3D0&amp;_showpopups=3DT=
RUE&amp;_sortunassigned=3Dscoredown&amp;_requireboldred=3D0#Query5">1393.=
0377</A>=20
      (1+) </B></TD>
    <TD>&nbsp;</TD>
    <TD>&nbsp;</TD>
    <TD>&nbsp;</TD>
    <TD>&nbsp;</TD>
    <TD>&nbsp;</TD>
    <TD>&nbsp;</TD>
    <TD>&nbsp;</TD>
    <TD>&nbsp;</TD>
    <TD>&nbsp;</TD>
    <TD>&nbsp;</TD>
    <TD>&nbsp;</TD>
    <TD>&nbsp;</TD>
    <TD>&nbsp;</TD>
    <TD>&nbsp;</TD>
    <TD>&nbsp;</TD>
    <TD>&nbsp;</TD>
    <TD>&nbsp;</TD>
    <TD>&nbsp;</TD>
    <TD>&nbsp;</TD>
    <TD>&nbsp;</TD></TR>
  <TR>
    <TD bgColor=3D#cccccc noWrap><B><INPUT=20
      value=3D"1412.936702 from(1413.943978,1+) query(6)" CHECKED =
type=3Dcheckbox=20
      name=3DQUE> <A onmouseover=3D"cover(0,6,''); return true"=20
      onmouseout=3D"uncover(0,6,''); return true"=20
      =
href=3D"http://www.matrixscience.com/cgi/master_results.pl?file=3D..%2Fda=
ta%2F20120411%2FFtGAmfuaE.dat&amp;REPTYPE=3Dprotein&amp;_sigthreshold=3D0=
.05&amp;REPORT=3D20&amp;_minpeplen=3D7&amp;_server_mudpit_switch=3D999999=
99&amp;_ignoreionsscorebelow=3D0&amp;_showsubsets=3D0&amp;_showpopups=3DT=
RUE&amp;_sortunassigned=3Dscoredown&amp;_requireboldred=3D0#Query6">1413.=
9440</A>=20
      (1+) </B></TD>
    <TD>&nbsp;</TD>
    <TD>&nbsp;</TD>
    <TD>&nbsp;</TD>
    <TD>&nbsp;</TD>
    <TD>&nbsp;</TD>
    <TD>&nbsp;</TD>
    <TD>&nbsp;</TD>
    <TD>&nbsp;</TD>
    <TD>&nbsp;</TD>
    <TD>&nbsp;</TD>
    <TD>&nbsp;</TD>
    <TD>&nbsp;</TD>
    <TD>&nbsp;</TD>
    <TD>&nbsp;</TD>
    <TD>&nbsp;</TD>
    <TD>&nbsp;</TD>
    <TD>&nbsp;</TD>
    <TD>&nbsp;</TD>
    <TD>&nbsp;</TD>
    <TD>&nbsp;</TD></TR>
  <TR>
    <TD bgColor=3D#cccccc noWrap><B><INPUT=20
      value=3D"1446.701716 from(1447.708992,1+) query(7)" CHECKED =
type=3Dcheckbox=20
      name=3DQUE> <A onmouseover=3D"cover(0,7,''); return true"=20
      onmouseout=3D"uncover(0,7,''); return true"=20
      =
href=3D"http://www.matrixscience.com/cgi/master_results.pl?file=3D..%2Fda=
ta%2F20120411%2FFtGAmfuaE.dat&amp;REPTYPE=3Dprotein&amp;_sigthreshold=3D0=
.05&amp;REPORT=3D20&amp;_minpeplen=3D7&amp;_server_mudpit_switch=3D999999=
99&amp;_ignoreionsscorebelow=3D0&amp;_showsubsets=3D0&amp;_showpopups=3DT=
RUE&amp;_sortunassigned=3Dscoredown&amp;_requireboldred=3D0#Query7">1447.=
7090</A>=20
      (1+) </B></TD>
    <TD>&nbsp;</TD>
    <TD>&nbsp;</TD>
    <TD>&nbsp;</TD>
    <TD>&nbsp;</TD>
    <TD>&nbsp;</TD>
    <TD>&nbsp;</TD>
    <TD>&nbsp;</TD>
    <TD>&nbsp;</TD>
    <TD>&nbsp;</TD>
    <TD>&nbsp;</TD>
    <TD>&nbsp;</TD>
    <TD>&nbsp;</TD>
    <TD>&nbsp;</TD>
    <TD>&nbsp;</TD>
    <TD>&nbsp;</TD>
    <TD>&nbsp;</TD>
    <TD>&nbsp;</TD>
    <TD>&nbsp;</TD>
    <TD>&nbsp;</TD>
    <TD>&nbsp;</TD></TR>
  <TR>
    <TD bgColor=3D#cccccc noWrap><B><INPUT=20
      value=3D"1502.861421 from(1503.868697,1+) query(8)" CHECKED =
type=3Dcheckbox=20
      name=3DQUE> <A onmouseover=3D"cover(0,8,''); return true"=20
      onmouseout=3D"uncover(0,8,''); return true"=20
      =
href=3D"http://www.matrixscience.com/cgi/master_results.pl?file=3D..%2Fda=
ta%2F20120411%2FFtGAmfuaE.dat&amp;REPTYPE=3Dprotein&amp;_sigthreshold=3D0=
.05&amp;REPORT=3D20&amp;_minpeplen=3D7&amp;_server_mudpit_switch=3D999999=
99&amp;_ignoreionsscorebelow=3D0&amp;_showsubsets=3D0&amp;_showpopups=3DT=
RUE&amp;_sortunassigned=3Dscoredown&amp;_requireboldred=3D0#Query8">1503.=
8687</A>=20
      (1+) </B></TD>
    <TD>&nbsp;</TD>
    <TD>&nbsp;</TD>
    <TD>&nbsp;</TD>
    <TD>&nbsp;</TD>
    <TD>&nbsp;</TD>
    <TD>&nbsp;</TD>
    <TD>&nbsp;</TD>
    <TD>&nbsp;</TD>
    <TD>&nbsp;</TD>
    <TD>&nbsp;</TD>
    <TD>&nbsp;</TD>
    <TD>&nbsp;</TD>
    <TD>&nbsp;</TD>
    <TD>&nbsp;</TD>
    <TD>&nbsp;</TD>
    <TD>&nbsp;</TD>
    <TD>&nbsp;</TD>
    <TD>&nbsp;</TD>
    <TD>&nbsp;</TD>
    <TD>&nbsp;</TD></TR>
  <TR>
    <TD bgColor=3D#cccccc noWrap><B><INPUT=20
      value=3D"1640.855771 from(1641.863047,1+) query(9)" CHECKED =
type=3Dcheckbox=20
      name=3DQUE> <A onmouseover=3D"cover(0,9,''); return true"=20
      onmouseout=3D"uncover(0,9,''); return true"=20
      =
href=3D"http://www.matrixscience.com/cgi/master_results.pl?file=3D..%2Fda=
ta%2F20120411%2FFtGAmfuaE.dat&amp;REPTYPE=3Dprotein&amp;_sigthreshold=3D0=
.05&amp;REPORT=3D20&amp;_minpeplen=3D7&amp;_server_mudpit_switch=3D999999=
99&amp;_ignoreionsscorebelow=3D0&amp;_showsubsets=3D0&amp;_showpopups=3DT=
RUE&amp;_sortunassigned=3Dscoredown&amp;_requireboldred=3D0#Query9">1641.=
8630</A>=20
      (1+) </B></TD>
    <TD>&nbsp;</TD>
    <TD>&nbsp;</TD>
    <TD>&nbsp;</TD>
    <TD>&nbsp;</TD>
    <TD>&nbsp;</TD>
    <TD>&nbsp;</TD>
    <TD>&nbsp;</TD>
    <TD>&nbsp;</TD>
    <TD>&nbsp;</TD>
    <TD>&nbsp;</TD>
    <TD>&nbsp;</TD>
    <TD>&nbsp;</TD>
    <TD>&nbsp;</TD>
    <TD>&nbsp;</TD>
    <TD>&nbsp;</TD>
    <TD>&nbsp;</TD>
    <TD>&nbsp;</TD>
    <TD>&nbsp;</TD>
    <TD>&nbsp;</TD>
    <TD>&nbsp;</TD></TR>
  <TR>
    <TD bgColor=3D#cccccc noWrap><B><INPUT=20
      value=3D"1794.935133 from(1795.942409,1+) query(10)" CHECKED =
type=3Dcheckbox=20
      name=3DQUE> <A onmouseover=3D"cover(0,10,''); return true"=20
      onmouseout=3D"uncover(0,10,''); return true"=20
      =
href=3D"http://www.matrixscience.com/cgi/master_results.pl?file=3D..%2Fda=
ta%2F20120411%2FFtGAmfuaE.dat&amp;REPTYPE=3Dprotein&amp;_sigthreshold=3D0=
.05&amp;REPORT=3D20&amp;_minpeplen=3D7&amp;_server_mudpit_switch=3D999999=
99&amp;_ignoreionsscorebelow=3D0&amp;_showsubsets=3D0&amp;_showpopups=3DT=
RUE&amp;_sortunassigned=3Dscoredown&amp;_requireboldred=3D0#Query10">1795=
.9424</A>=20
      (1+) </B></TD>
    <TD>&nbsp;</TD>
    <TD>&nbsp;</TD>
    <TD>&nbsp;</TD>
    <TD>&nbsp;</TD>
    <TD>&nbsp;</TD>
    <TD>&nbsp;</TD>
    <TD>&nbsp;</TD>
    <TD>&nbsp;</TD>
    <TD>&nbsp;</TD>
    <TD>&nbsp;</TD>
    <TD>&nbsp;</TD>
    <TD>&nbsp;</TD>
    <TD>&nbsp;</TD>
    <TD>&nbsp;</TD>
    <TD>&nbsp;</TD>
    <TD>&nbsp;</TD>
    <TD>&nbsp;</TD>
    <TD>&nbsp;</TD>
    <TD>&nbsp;</TD>
    <TD>&nbsp;</TD></TR>
  <TR>
    <TD bgColor=3D#cccccc noWrap><B><INPUT=20
      value=3D"1826.915734 from(1827.923010,1+) query(11)" CHECKED =
type=3Dcheckbox=20
      name=3DQUE> <A onmouseover=3D"cover(0,11,''); return true"=20
      onmouseout=3D"uncover(0,11,''); return true"=20
      =
href=3D"http://www.matrixscience.com/cgi/master_results.pl?file=3D..%2Fda=
ta%2F20120411%2FFtGAmfuaE.dat&amp;REPTYPE=3Dprotein&amp;_sigthreshold=3D0=
.05&amp;REPORT=3D20&amp;_minpeplen=3D7&amp;_server_mudpit_switch=3D999999=
99&amp;_ignoreionsscorebelow=3D0&amp;_showsubsets=3D0&amp;_showpopups=3DT=
RUE&amp;_sortunassigned=3Dscoredown&amp;_requireboldred=3D0#Query11">1827=
.9230</A>=20
      (1+) </B></TD>
    <TD>&nbsp;</TD>
    <TD>&nbsp;</TD>
    <TD>&nbsp;</TD>
    <TD>&nbsp;</TD>
    <TD>&nbsp;</TD>
    <TD>&nbsp;</TD>
    <TD>&nbsp;</TD>
    <TD>&nbsp;</TD>
    <TD>&nbsp;</TD>
    <TD>&nbsp;</TD>
    <TD>&nbsp;</TD>
    <TD>&nbsp;</TD>
    <TD>&nbsp;</TD>
    <TD>&nbsp;</TD>
    <TD>&nbsp;</TD>
    <TD>&nbsp;</TD>
    <TD>&nbsp;</TD>
    <TD>&nbsp;</TD>
    <TD>&nbsp;</TD>
    <TD>&nbsp;</TD></TR>
  <TR>
    <TD bgColor=3D#cccccc noWrap><B><INPUT=20
      value=3D"1843.908311 from(1844.915587,1+) query(12)" CHECKED =
type=3Dcheckbox=20
      name=3DQUE> <A onmouseover=3D"cover(0,12,''); return true"=20
      onmouseout=3D"uncover(0,12,''); return true"=20
      =
href=3D"http://www.matrixscience.com/cgi/master_results.pl?file=3D..%2Fda=
ta%2F20120411%2FFtGAmfuaE.dat&amp;REPTYPE=3Dprotein&amp;_sigthreshold=3D0=
.05&amp;REPORT=3D20&amp;_minpeplen=3D7&amp;_server_mudpit_switch=3D999999=
99&amp;_ignoreionsscorebelow=3D0&amp;_showsubsets=3D0&amp;_showpopups=3DT=
RUE&amp;_sortunassigned=3Dscoredown&amp;_requireboldred=3D0#Query12">1844=
.9156</A>=20
      (1+) </B></TD>
    <TD>&nbsp;</TD>
    <TD>&nbsp;</TD>
    <TD>&nbsp;</TD>
    <TD>&nbsp;</TD>
    <TD>&nbsp;</TD>
    <TD>&nbsp;</TD>
    <TD>&nbsp;</TD>
    <TD>&nbsp;</TD>
    <TD>&nbsp;</TD>
    <TD>&nbsp;</TD>
    <TD>&nbsp;</TD>
    <TD>&nbsp;</TD>
    <TD>&nbsp;</TD>
    <TD>&nbsp;</TD>
    <TD>&nbsp;</TD>
    <TD>&nbsp;</TD>
    <TD>&nbsp;</TD>
    <TD>&nbsp;</TD>
    <TD>&nbsp;</TD>
    <TD>&nbsp;</TD></TR>
  <TR>
    <TD bgColor=3D#cccccc noWrap><B><INPUT=20
      value=3D"2001.907493 from(2002.914769,1+) query(13)" CHECKED =
type=3Dcheckbox=20
      name=3DQUE> <A onmouseover=3D"cover(0,13,''); return true"=20
      onmouseout=3D"uncover(0,13,''); return true"=20
      =
href=3D"http://www.matrixscience.com/cgi/master_results.pl?file=3D..%2Fda=
ta%2F20120411%2FFtGAmfuaE.dat&amp;REPTYPE=3Dprotein&amp;_sigthreshold=3D0=
.05&amp;REPORT=3D20&amp;_minpeplen=3D7&amp;_server_mudpit_switch=3D999999=
99&amp;_ignoreionsscorebelow=3D0&amp;_showsubsets=3D0&amp;_showpopups=3DT=
RUE&amp;_sortunassigned=3Dscoredown&amp;_requireboldred=3D0#Query13">2002=
.9148</A>=20
      (1+) </B></TD>
    <TD>&nbsp;</TD>
    <TD>&nbsp;</TD>
    <TD>&nbsp;</TD>
    <TD>&nbsp;</TD>
    <TD>&nbsp;</TD>
    <TD>&nbsp;</TD>
    <TD>&nbsp;</TD>
    <TD>&nbsp;</TD>
    <TD>&nbsp;</TD>
    <TD>&nbsp;</TD>
    <TD>&nbsp;</TD>
    <TD>&nbsp;</TD>
    <TD>&nbsp;</TD>
    <TD>&nbsp;</TD>
    <TD>&nbsp;</TD>
    <TD>&nbsp;</TD>
    <TD>&nbsp;</TD>
    <TD>&nbsp;</TD>
    <TD>&nbsp;</TD>
    <TD>&nbsp;</TD></TR>
  <TR>
    <TD bgColor=3D#cccccc noWrap><B><INPUT=20
      value=3D"2056.259420 from(2057.266696,1+) query(14)" CHECKED =
type=3Dcheckbox=20
      name=3DQUE> <A onmouseover=3D"cover(0,14,''); return true"=20
      onmouseout=3D"uncover(0,14,''); return true"=20
      =
href=3D"http://www.matrixscience.com/cgi/master_results.pl?file=3D..%2Fda=
ta%2F20120411%2FFtGAmfuaE.dat&amp;REPTYPE=3Dprotein&amp;_sigthreshold=3D0=
.05&amp;REPORT=3D20&amp;_minpeplen=3D7&amp;_server_mudpit_switch=3D999999=
99&amp;_ignoreionsscorebelow=3D0&amp;_showsubsets=3D0&amp;_showpopups=3DT=
RUE&amp;_sortunassigned=3Dscoredown&amp;_requireboldred=3D0#Query14">2057=
.2667</A>=20
      (1+) </B></TD>
    <TD>&nbsp;</TD>
    <TD>&nbsp;</TD>
    <TD>&nbsp;</TD>
    <TD>&nbsp;</TD>
    <TD>&nbsp;</TD>
    <TD>&nbsp;</TD>
    <TD>&nbsp;</TD>
    <TD>&nbsp;</TD>
    <TD>&nbsp;</TD>
    <TD>&nbsp;</TD>
    <TD>&nbsp;</TD>
    <TD>&nbsp;</TD>
    <TD>&nbsp;</TD>
    <TD>&nbsp;</TD>
    <TD>&nbsp;</TD>
    <TD>&nbsp;</TD>
    <TD>&nbsp;</TD>
    <TD>&nbsp;</TD>
    <TD>&nbsp;</TD>
    <TD>&nbsp;</TD></TR>
  <TR>
    <TD bgColor=3D#cccccc noWrap><B><INPUT=20
      value=3D"2111.106472 from(2112.113748,1+) query(15)" CHECKED =
type=3Dcheckbox=20
      name=3DQUE> <A onmouseover=3D"cover(0,15,''); return true"=20
      onmouseout=3D"uncover(0,15,''); return true"=20
      =
href=3D"http://www.matrixscience.com/cgi/master_results.pl?file=3D..%2Fda=
ta%2F20120411%2FFtGAmfuaE.dat&amp;REPTYPE=3Dprotein&amp;_sigthreshold=3D0=
.05&amp;REPORT=3D20&amp;_minpeplen=3D7&amp;_server_mudpit_switch=3D999999=
99&amp;_ignoreionsscorebelow=3D0&amp;_showsubsets=3D0&amp;_showpopups=3DT=
RUE&amp;_sortunassigned=3Dscoredown&amp;_requireboldred=3D0#Query15">2112=
.1137</A>=20
      (1+) </B></TD>
    <TD>&nbsp;</TD>
    <TD>&nbsp;</TD>
    <TD>&nbsp;</TD>
    <TD>&nbsp;</TD>
    <TD>&nbsp;</TD>
    <TD>&nbsp;</TD>
    <TD>&nbsp;</TD>
    <TD>&nbsp;</TD>
    <TD>&nbsp;</TD>
    <TD>&nbsp;</TD>
    <TD>&nbsp;</TD>
    <TD>&nbsp;</TD>
    <TD>&nbsp;</TD>
    <TD>&nbsp;</TD>
    <TD>&nbsp;</TD>
    <TD>&nbsp;</TD>
    <TD>&nbsp;</TD>
    <TD>&nbsp;</TD>
    <TD>&nbsp;</TD>
    <TD>&nbsp;</TD></TR>
  <TR>
    <TD bgColor=3D#cccccc noWrap><B><INPUT=20
      value=3D"2500.318932 from(2501.326208,1+) index(2) query(16)" =
CHECKED=20
      type=3Dcheckbox name=3DQUE> <A onmouseover=3D"cover(0,16,''); =
return true"=20
      onmouseout=3D"uncover(0,16,''); return true"=20
      =
href=3D"http://www.matrixscience.com/cgi/master_results.pl?file=3D..%2Fda=
ta%2F20120411%2FFtGAmfuaE.dat&amp;REPTYPE=3Dprotein&amp;_sigthreshold=3D0=
.05&amp;REPORT=3D20&amp;_minpeplen=3D7&amp;_server_mudpit_switch=3D999999=
99&amp;_ignoreionsscorebelow=3D0&amp;_showsubsets=3D0&amp;_showpopups=3DT=
RUE&amp;_sortunassigned=3Dscoredown&amp;_requireboldred=3D0#Query16">2501=
.3262</A>=20
      (1+) </B></TD>
    <TD>&nbsp;</TD>
    <TD>&nbsp;</TD>
    <TD>&nbsp;</TD>
    <TD>&nbsp;</TD>
    <TD>&nbsp;</TD>
    <TD>&nbsp;</TD>
    <TD>&nbsp;</TD>
    <TD>&nbsp;</TD>
    <TD>&nbsp;</TD>
    <TD>&nbsp;</TD>
    <TD>&nbsp;</TD>
    <TD>&nbsp;</TD>
    <TD align=3Dmiddle><A=20
      onmouseover=3D"cover(13,16,'LQELPDSDNITIAFPDDGAWKR'); return true" =

      onmouseout=3D"uncover(13,16,'LQELPDSDNITIAFPDDGAWKR'); return =
true"=20
      =
href=3D"http://www.matrixscience.com/cgi/peptide_view.pl?file=3D..%2Fdata=
%2F20120411%2FFtGAmfuaE.dat&amp;query=3D16&amp;hit=3D13"=20
      target=3D_blank><IMG border=3D0=20
      src=3D"http://www.matrixscience.com/images/cyan_ball_white.gif" =
width=3D16=20
      height=3D16></A></TD>
    <TD>&nbsp;</TD>
    <TD>&nbsp;</TD>
    <TD>&nbsp;</TD>
    <TD>&nbsp;</TD>
    <TD>&nbsp;</TD>
    <TD>&nbsp;</TD>
    <TD>&nbsp;</TD></TR>
  <TR>
    <TD bgColor=3D#cccccc noWrap><B><INPUT=20
      value=3D"2520.461840 from(2521.469116,1+) query(17)" CHECKED =
type=3Dcheckbox=20
      name=3DQUE> <A onmouseover=3D"cover(0,17,''); return true"=20
      onmouseout=3D"uncover(0,17,''); return true"=20
      =
href=3D"http://www.matrixscience.com/cgi/master_results.pl?file=3D..%2Fda=
ta%2F20120411%2FFtGAmfuaE.dat&amp;REPTYPE=3Dprotein&amp;_sigthreshold=3D0=
.05&amp;REPORT=3D20&amp;_minpeplen=3D7&amp;_server_mudpit_switch=3D999999=
99&amp;_ignoreionsscorebelow=3D0&amp;_showsubsets=3D0&amp;_showpopups=3DT=
RUE&amp;_sortunassigned=3Dscoredown&amp;_requireboldred=3D0#Query17">2521=
.4691</A>=20
      (1+) </B></TD>
    <TD>&nbsp;</TD>
    <TD>&nbsp;</TD>
    <TD>&nbsp;</TD>
    <TD>&nbsp;</TD>
    <TD>&nbsp;</TD>
    <TD>&nbsp;</TD>
    <TD>&nbsp;</TD>
    <TD>&nbsp;</TD>
    <TD>&nbsp;</TD>
    <TD>&nbsp;</TD>
    <TD>&nbsp;</TD>
    <TD>&nbsp;</TD>
    <TD>&nbsp;</TD>
    <TD>&nbsp;</TD>
    <TD>&nbsp;</TD>
    <TD>&nbsp;</TD>
    <TD>&nbsp;</TD>
    <TD>&nbsp;</TD>
    <TD>&nbsp;</TD>
    <TD>&nbsp;</TD></TR>
  <TR>
    <TD bgColor=3D#cccccc noWrap><B><INPUT=20
      value=3D"2742.533226 from(2743.540502,1+) query(18)" CHECKED =
type=3Dcheckbox=20
      name=3DQUE> <A onmouseover=3D"cover(0,18,''); return true"=20
      onmouseout=3D"uncover(0,18,''); return true"=20
      =
href=3D"http://www.matrixscience.com/cgi/master_results.pl?file=3D..%2Fda=
ta%2F20120411%2FFtGAmfuaE.dat&amp;REPTYPE=3Dprotein&amp;_sigthreshold=3D0=
.05&amp;REPORT=3D20&amp;_minpeplen=3D7&amp;_server_mudpit_switch=3D999999=
99&amp;_ignoreionsscorebelow=3D0&amp;_showsubsets=3D0&amp;_showpopups=3DT=
RUE&amp;_sortunassigned=3Dscoredown&amp;_requireboldred=3D0#Query18">2743=
.5405</A>=20
      (1+) </B></TD>
    <TD>&nbsp;</TD>
    <TD>&nbsp;</TD>
    <TD>&nbsp;</TD>
    <TD>&nbsp;</TD>
    <TD>&nbsp;</TD>
    <TD>&nbsp;</TD>
    <TD>&nbsp;</TD>
    <TD>&nbsp;</TD>
    <TD>&nbsp;</TD>
    <TD>&nbsp;</TD>
    <TD>&nbsp;</TD>
    <TD>&nbsp;</TD>
    <TD>&nbsp;</TD>
    <TD>&nbsp;</TD>
    <TD>&nbsp;</TD>
    <TD>&nbsp;</TD>
    <TD>&nbsp;</TD>
    <TD>&nbsp;</TD>
    <TD>&nbsp;</TD>
    <TD>&nbsp;</TD></TR>
  <TR>
    <TD bgColor=3D#cccccc noWrap><B><INPUT=20
      value=3D"3026.811282 from(3027.818558,1+) query(19)" CHECKED =
type=3Dcheckbox=20
      name=3DQUE> <A onmouseover=3D"cover(0,19,''); return true"=20
      onmouseout=3D"uncover(0,19,''); return true"=20
      =
href=3D"http://www.matrixscience.com/cgi/master_results.pl?file=3D..%2Fda=
ta%2F20120411%2FFtGAmfuaE.dat&amp;REPTYPE=3Dprotein&amp;_sigthreshold=3D0=
.05&amp;REPORT=3D20&amp;_minpeplen=3D7&amp;_server_mudpit_switch=3D999999=
99&amp;_ignoreionsscorebelow=3D0&amp;_showsubsets=3D0&amp;_showpopups=3DT=
RUE&amp;_sortunassigned=3Dscoredown&amp;_requireboldred=3D0#Query19">3027=
.8186</A>=20
      (1+) </B></TD>
    <TD>&nbsp;</TD>
    <TD>&nbsp;</TD>
    <TD>&nbsp;</TD>
    <TD>&nbsp;</TD>
    <TD>&nbsp;</TD>
    <TD>&nbsp;</TD>
    <TD>&nbsp;</TD>
    <TD>&nbsp;</TD>
    <TD>&nbsp;</TD>
    <TD>&nbsp;</TD>
    <TD>&nbsp;</TD>
    <TD>&nbsp;</TD>
    <TD>&nbsp;</TD>
    <TD>&nbsp;</TD>
    <TD>&nbsp;</TD>
    <TD>&nbsp;</TD>
    <TD>&nbsp;</TD>
    <TD>&nbsp;</TD>
    <TD>&nbsp;</TD>
    <TD>&nbsp;</TD></TR>
  <TR>
    <TD bgColor=3D#cccccc noWrap><B><INPUT=20
      value=3D"3100.800080 from(3101.807356,1+) query(20)" CHECKED =
type=3Dcheckbox=20
      name=3DQUE> <A onmouseover=3D"cover(0,20,''); return true"=20
      onmouseout=3D"uncover(0,20,''); return true"=20
      =
href=3D"http://www.matrixscience.com/cgi/master_results.pl?file=3D..%2Fda=
ta%2F20120411%2FFtGAmfuaE.dat&amp;REPTYPE=3Dprotein&amp;_sigthreshold=3D0=
.05&amp;REPORT=3D20&amp;_minpeplen=3D7&amp;_server_mudpit_switch=3D999999=
99&amp;_ignoreionsscorebelow=3D0&amp;_showsubsets=3D0&amp;_showpopups=3DT=
RUE&amp;_sortunassigned=3Dscoredown&amp;_requireboldred=3D0#Query20">3101=
.8074</A>=20
      (1+) </B></TD>
    <TD>&nbsp;</TD>
    <TD>&nbsp;</TD>
    <TD>&nbsp;</TD>
    <TD>&nbsp;</TD>
    <TD>&nbsp;</TD>
    <TD>&nbsp;</TD>
    <TD>&nbsp;</TD>
    <TD>&nbsp;</TD>
    <TD>&nbsp;</TD>
    <TD>&nbsp;</TD>
    <TD>&nbsp;</TD>
    <TD>&nbsp;</TD>
    <TD>&nbsp;</TD>
    <TD>&nbsp;</TD>
    <TD>&nbsp;</TD>
    <TD>&nbsp;</TD>
    <TD>&nbsp;</TD>
    <TD>&nbsp;</TD>
    <TD>&nbsp;</TD>
    <TD>&nbsp;</TD></TR>
  <TR>
    <TD bgColor=3D#cccccc noWrap><B><INPUT=20
      value=3D"3155.693272 from(3156.700548,1+) query(21)" CHECKED =
type=3Dcheckbox=20
      name=3DQUE> <A onmouseover=3D"cover(0,21,''); return true"=20
      onmouseout=3D"uncover(0,21,''); return true"=20
      =
href=3D"http://www.matrixscience.com/cgi/master_results.pl?file=3D..%2Fda=
ta%2F20120411%2FFtGAmfuaE.dat&amp;REPTYPE=3Dprotein&amp;_sigthreshold=3D0=
.05&amp;REPORT=3D20&amp;_minpeplen=3D7&amp;_server_mudpit_switch=3D999999=
99&amp;_ignoreionsscorebelow=3D0&amp;_showsubsets=3D0&amp;_showpopups=3DT=
RUE&amp;_sortunassigned=3Dscoredown&amp;_requireboldred=3D0#Query21">3156=
.7005</A>=20
      (1+) </B></TD>
    <TD>&nbsp;</TD>
    <TD>&nbsp;</TD>
    <TD>&nbsp;</TD>
    <TD>&nbsp;</TD>
    <TD>&nbsp;</TD>
    <TD>&nbsp;</TD>
    <TD>&nbsp;</TD>
    <TD>&nbsp;</TD>
    <TD>&nbsp;</TD>
    <TD>&nbsp;</TD>
    <TD>&nbsp;</TD>
    <TD>&nbsp;</TD>
    <TD>&nbsp;</TD>
    <TD>&nbsp;</TD>
    <TD>&nbsp;</TD>
    <TD>&nbsp;</TD>
    <TD>&nbsp;</TD>
    <TD>&nbsp;</TD>
    <TD>&nbsp;</TD>
    <TD>&nbsp;</TD></TR></TBODY></TABLE>
<SCRIPT language=3DJavaScript>=0A=
<!-- =0A=
=0A=
LQELPDSDNITIAFPDDGAWKR =3D new Array(1);=0A=
LQELPDSDNITIAFPDDGAWKR[0] =3D 3;=0A=
TLLFDIELLK =3D new Array(1);=0A=
TLLFDIELLK[0] =3D 2;=0A=
arrayReady =3D 1;=0A=
=0A=
// -->=0A=
</SCRIPT>
<INPUT value=3D2 type=3Dhidden name=3DFORMVER> <INPUT value=3DMIS =
type=3Dhidden=20
name=3DSEARCH> <INPUT value=3Dwoody type=3Dhidden name=3DUSERNAME> =
<INPUT=20
value=3Dwoodysinbad@gmail.com type=3Dhidden name=3DUSEREMAIL> <INPUT =
type=3Dhidden=20
name=3DCOM> <INPUT value=3D"Carbamidomethyl (C)" type=3Dhidden =
name=3DMODS> <INPUT=20
value=3D"Gln->pyro-Glu (N-term Q),Oxidation (M)" type=3Dhidden =
name=3DIT_MODS> <INPUT=20
value=3DTrypsin type=3Dhidden name=3DCLE> <INPUT value=3DMonoisotopic =
type=3Dhidden=20
name=3DMASS> <INPUT type=3Dhidden name=3DSEG> <INPUT value=3D100 =
type=3Dhidden name=3DTOL>=20
<INPUT value=3Dppm type=3Dhidden name=3DTOLU> <INPUT value=3D0.5 =
type=3Dhidden name=3DITOL>=20
<INPUT value=3DDa type=3Dhidden name=3DITOLU> <INPUT value=3DNCBInr =
type=3Dhidden name=3DDB>=20
<INPUT value=3D1+ type=3Dhidden name=3DCHARGE> <INPUT value=3D1 =
type=3Dhidden name=3DPFA>=20
<INPUT value=3DDATA.TXT type=3Dhidden name=3DFILE> <INPUT =
value=3D"Mascot generic"=20
type=3Dhidden name=3DFORMAT> <INPUT =
value=3D../data/20120411/FtGAmfuaE.dat type=3Dhidden=20
name=3DINTERMEDIATE> <INPUT value=3D20 type=3Dhidden name=3DREPORT> =
<INPUT value=3DON=20
type=3Dhidden name=3DOVERVIEW> <INPUT type=3Dhidden name=3DPRECURSOR> =
<INPUT=20
value=3D". . . . Viridiplantae (Green Plants)" type=3Dhidden =
name=3DTAXONOMY> <INPUT=20
value=3Dpeptide type=3Dhidden name=3DREPTYPE> <INPUT value=3D"not again" =
type=3Dhidden=20
name=3DrepeatSearch> <INPUT value=3DMALDI-TOF-TOF type=3Dhidden =
name=3DINSTRUMENT>=20
<INPUT type=3Dhidden name=3DACCESSION> <INPUT type=3Dhidden =
name=3DQUANTITATION> <INPUT=20
value=3DPEP_INT(1158.693611:1212.278670,1204.796703:27086.389947,1245.790=
454:15979.037201,1357.880997:950.707518,1393.037672:782.757469,1413.94397=
8:808.660250,1447.708992:811.234391,1503.868697:669.666822,1641.863047:64=
8.570891,1795.942409:493.986662,1827.923010:661.462071,1844.915587:799.53=
7255,2002.914769:725.714504,2057.266696:571.579705,2112.113748:382.694936=
,2501.326208:2522.999415,2521.469116:219.318627,2743.540502:217.474188,30=
27.818558:206.194989,3101.807356:84.884632,3156.700548:315.052643,)=20
type=3Dhidden name=3DUSER00>=20
<P><INPUT onclick=3D"checkQuery(1,21, this.form)" value=3D"Select All" =
type=3Dbutton>=20
&nbsp;&nbsp;<INPUT onclick=3D"checkQuery(0,21, this.form)" =
value=3D"Select None" type=3Dbutton>=20
&nbsp;&nbsp;<INPUT value=3D"Search Selected" type=3Dsubmit>=20
&nbsp;&nbsp;&nbsp;&nbsp;</FORM>
<H3>Index</H3>
<TABLE border=3D0 cellSpacing=3D0 cellPadding=3D0>
  <TBODY>
  <TR>
    <TD>&nbsp;</TD>
    <TD><TT><B>&nbsp;Accession</B></TT></TD>
    <TD><TT><B>&nbsp;&nbsp;Mass</B></TT></TD>
    <TD><TT><B>&nbsp;&nbsp;Score</B></TT></TD>
    <TD><TT><B>&nbsp;&nbsp;Description</B></TT></TD></TR>
  <TR>
    <TD noWrap align=3Dright><TT><B>1.</B></TT></TD>
    <TD noWrap><TT><B>&nbsp;<A=20
      =
href=3D"http://www.matrixscience.com/cgi/master_results.pl?file=3D..%2Fda=
ta%2F20120411%2FFtGAmfuaE.dat&amp;REPTYPE=3Dprotein&amp;_sigthreshold=3D0=
.05&amp;REPORT=3D20&amp;_minpeplen=3D7&amp;_server_mudpit_switch=3D999999=
99&amp;_ignoreionsscorebelow=3D0&amp;_showsubsets=3D0&amp;_showpopups=3DT=
RUE&amp;_sortunassigned=3Dscoredown&amp;_requireboldred=3D0#Hit1">gi|3799=
94527</A></B></TT></TD>
    <TD noWrap><TT>&nbsp;&nbsp;17590</TT></TD>
    <TD noWrap align=3Dright><TT>67</TT></TD>
    <TD noWrap><TT>&nbsp;&nbsp;eukaryotic translation initiation factor =
5A2=20
      [Tamarix androssowii]</TT></TD></TR>
  <TR>
    <TD noWrap align=3Dright><TT><B>2.</B></TT></TD>
    <TD noWrap><TT><B>&nbsp;<A=20
      =
href=3D"http://www.matrixscience.com/cgi/master_results.pl?file=3D..%2Fda=
ta%2F20120411%2FFtGAmfuaE.dat&amp;REPTYPE=3Dprotein&amp;_sigthreshold=3D0=
.05&amp;REPORT=3D20&amp;_minpeplen=3D7&amp;_server_mudpit_switch=3D999999=
99&amp;_ignoreionsscorebelow=3D0&amp;_showsubsets=3D0&amp;_showpopups=3DT=
RUE&amp;_sortunassigned=3Dscoredown&amp;_requireboldred=3D0#Hit2">gi|1594=
68616</A></B></TT></TD>
    <TD noWrap><TT>&nbsp;&nbsp;12725</TT></TD>
    <TD noWrap align=3Dright><TT>52</TT></TD>
    <TD noWrap><TT>&nbsp;&nbsp;predicted protein [Chlamydomonas=20
      reinhardtii]</TT></TD></TR>
  <TR>
    <TD noWrap align=3Dright><TT><B>3.</B></TT></TD>
    <TD noWrap><TT><B>&nbsp;<A=20
      =
href=3D"http://www.matrixscience.com/cgi/master_results.pl?file=3D..%2Fda=
ta%2F20120411%2FFtGAmfuaE.dat&amp;REPTYPE=3Dprotein&amp;_sigthreshold=3D0=
.05&amp;REPORT=3D20&amp;_minpeplen=3D7&amp;_server_mudpit_switch=3D999999=
99&amp;_ignoreionsscorebelow=3D0&amp;_showsubsets=3D0&amp;_showpopups=3DT=
RUE&amp;_sortunassigned=3Dscoredown&amp;_requireboldred=3D0#Hit3">gi|1956=
36436</A></B></TT></TD>
    <TD noWrap><TT>&nbsp;&nbsp;17269</TT></TD>
    <TD noWrap align=3Dright><TT>51</TT></TD>
    <TD noWrap><TT>&nbsp;&nbsp;cysteine proteinase inhibitor 2 [Zea=20
    mays]</TT></TD></TR>
  <TR>
    <TD noWrap align=3Dright><TT><B>4.</B></TT></TD>
    <TD noWrap><TT><B>&nbsp;<A=20
      =
href=3D"http://www.matrixscience.com/cgi/master_results.pl?file=3D..%2Fda=
ta%2F20120411%2FFtGAmfuaE.dat&amp;REPTYPE=3Dprotein&amp;_sigthreshold=3D0=
.05&amp;REPORT=3D20&amp;_minpeplen=3D7&amp;_server_mudpit_switch=3D999999=
99&amp;_ignoreionsscorebelow=3D0&amp;_showsubsets=3D0&amp;_showpopups=3DT=
RUE&amp;_sortunassigned=3Dscoredown&amp;_requireboldred=3D0#Hit4">gi|4657=
7792</A></B></TT></TD>
    <TD noWrap><TT>&nbsp;&nbsp;17608</TT></TD>
    <TD noWrap align=3Dright><TT>50</TT></TD>
    <TD noWrap><TT>&nbsp;&nbsp;translation initiation factor 5A [Tamarix =

      androssowii]</TT></TD></TR>
  <TR>
    <TD noWrap align=3Dright><TT><B>5.</B></TT></TD>
    <TD noWrap><TT><B>&nbsp;<A=20
      =
href=3D"http://www.matrixscience.com/cgi/master_results.pl?file=3D..%2Fda=
ta%2F20120411%2FFtGAmfuaE.dat&amp;REPTYPE=3Dprotein&amp;_sigthreshold=3D0=
.05&amp;REPORT=3D20&amp;_minpeplen=3D7&amp;_server_mudpit_switch=3D999999=
99&amp;_ignoreionsscorebelow=3D0&amp;_showsubsets=3D0&amp;_showpopups=3DT=
RUE&amp;_sortunassigned=3Dscoredown&amp;_requireboldred=3D0#Hit5">gi|7412=
1593</A></B></TT></TD>
    <TD noWrap><TT>&nbsp;&nbsp;20413</TT></TD>
    <TD noWrap align=3Dright><TT>50</TT></TD>
    <TD noWrap><TT>&nbsp;&nbsp;NBS-LRR type RGA [Triticum =
aestivum]</TT></TD></TR>
  <TR>
    <TD noWrap align=3Dright><TT><B>6.</B></TT></TD>
    <TD noWrap><TT><B>&nbsp;<A=20
      =
href=3D"http://www.matrixscience.com/cgi/master_results.pl?file=3D..%2Fda=
ta%2F20120411%2FFtGAmfuaE.dat&amp;REPTYPE=3Dprotein&amp;_sigthreshold=3D0=
.05&amp;REPORT=3D20&amp;_minpeplen=3D7&amp;_server_mudpit_switch=3D999999=
99&amp;_ignoreionsscorebelow=3D0&amp;_showsubsets=3D0&amp;_showpopups=3DT=
RUE&amp;_sortunassigned=3Dscoredown&amp;_requireboldred=3D0#Hit6">gi|1167=
91577</A></B></TT></TD>
    <TD noWrap><TT>&nbsp;&nbsp;18435</TT></TD>
    <TD noWrap align=3Dright><TT>50</TT></TD>
    <TD noWrap><TT>&nbsp;&nbsp;unknown [Picea sitchensis]</TT></TD></TR>
  <TR>
    <TD noWrap align=3Dright><TT><B>7.</B></TT></TD>
    <TD noWrap><TT><B>&nbsp;<A=20
      =
href=3D"http://www.matrixscience.com/cgi/master_results.pl?file=3D..%2Fda=
ta%2F20120411%2FFtGAmfuaE.dat&amp;REPTYPE=3Dprotein&amp;_sigthreshold=3D0=
.05&amp;REPORT=3D20&amp;_minpeplen=3D7&amp;_server_mudpit_switch=3D999999=
99&amp;_ignoreionsscorebelow=3D0&amp;_showsubsets=3D0&amp;_showpopups=3DT=
RUE&amp;_sortunassigned=3Dscoredown&amp;_requireboldred=3D0#Hit7">gi|2268=
97758</A></B></TT></TD>
    <TD noWrap><TT>&nbsp;&nbsp;39232</TT></TD>
    <TD noWrap align=3Dright><TT>49</TT></TD>
    <TD noWrap><TT>&nbsp;&nbsp;norcoclaurine 6-O-methyltransferase-like=20
      protein [Thalictrum flavum]</TT></TD></TR>
  <TR>
    <TD noWrap align=3Dright><TT><B>8.</B></TT></TD>
    <TD noWrap><TT><B>&nbsp;<A=20
      =
href=3D"http://www.matrixscience.com/cgi/master_results.pl?file=3D..%2Fda=
ta%2F20120411%2FFtGAmfuaE.dat&amp;REPTYPE=3Dprotein&amp;_sigthreshold=3D0=
.05&amp;REPORT=3D20&amp;_minpeplen=3D7&amp;_server_mudpit_switch=3D999999=
99&amp;_ignoreionsscorebelow=3D0&amp;_showsubsets=3D0&amp;_showpopups=3DT=
RUE&amp;_sortunassigned=3Dscoredown&amp;_requireboldred=3D0#Hit8">gi|3575=
05793</A></B></TT></TD>
    <TD noWrap><TT>&nbsp;&nbsp;6221</TT></TD>
    <TD noWrap align=3Dright><TT>49</TT></TD>
    <TD noWrap><TT>&nbsp;&nbsp;hypothetical protein MTR_7g065440 =
[Medicago=20
      truncatula]</TT></TD></TR>
  <TR>
    <TD noWrap align=3Dright><TT><B>9.</B></TT></TD>
    <TD noWrap><TT><B>&nbsp;<A=20
      =
href=3D"http://www.matrixscience.com/cgi/master_results.pl?file=3D..%2Fda=
ta%2F20120411%2FFtGAmfuaE.dat&amp;REPTYPE=3Dprotein&amp;_sigthreshold=3D0=
.05&amp;REPORT=3D20&amp;_minpeplen=3D7&amp;_server_mudpit_switch=3D999999=
99&amp;_ignoreionsscorebelow=3D0&amp;_showsubsets=3D0&amp;_showpopups=3DT=
RUE&amp;_sortunassigned=3Dscoredown&amp;_requireboldred=3D0#Hit9">gi|2170=
75034</A></B></TT></TD>
    <TD noWrap><TT>&nbsp;&nbsp;17494</TT></TD>
    <TD noWrap align=3Dright><TT>48</TT></TD>
    <TD noWrap><TT>&nbsp;&nbsp;unknown [Medicago =
truncatula]</TT></TD></TR>
  <TR>
    <TD noWrap align=3Dright><TT><B>10.</B></TT></TD>
    <TD noWrap><TT><B>&nbsp;<A=20
      =
href=3D"http://www.matrixscience.com/cgi/master_results.pl?file=3D..%2Fda=
ta%2F20120411%2FFtGAmfuaE.dat&amp;REPTYPE=3Dprotein&amp;_sigthreshold=3D0=
.05&amp;REPORT=3D20&amp;_minpeplen=3D7&amp;_server_mudpit_switch=3D999999=
99&amp;_ignoreionsscorebelow=3D0&amp;_showsubsets=3D0&amp;_showpopups=3DT=
RUE&amp;_sortunassigned=3Dscoredown&amp;_requireboldred=3D0#Hit10">gi|197=
941968</A></B></TT></TD>
    <TD noWrap><TT>&nbsp;&nbsp;20819</TT></TD>
    <TD noWrap align=3Dright><TT>47</TT></TD>
    <TD noWrap><TT>&nbsp;&nbsp;RNA polymerase subunit [Dicranum=20
      flagellare]</TT></TD></TR>
  <TR>
    <TD noWrap align=3Dright><TT><B>11.</B></TT></TD>
    <TD noWrap><TT><B>&nbsp;<A=20
      =
href=3D"http://www.matrixscience.com/cgi/master_results.pl?file=3D..%2Fda=
ta%2F20120411%2FFtGAmfuaE.dat&amp;REPTYPE=3Dprotein&amp;_sigthreshold=3D0=
.05&amp;REPORT=3D20&amp;_minpeplen=3D7&amp;_server_mudpit_switch=3D999999=
99&amp;_ignoreionsscorebelow=3D0&amp;_showsubsets=3D0&amp;_showpopups=3DT=
RUE&amp;_sortunassigned=3Dscoredown&amp;_requireboldred=3D0#Hit11">gi|197=
941972</A></B></TT></TD>
    <TD noWrap><TT>&nbsp;&nbsp;20816</TT></TD>
    <TD noWrap align=3Dright><TT>47</TT></TD>
    <TD noWrap><TT>&nbsp;&nbsp;RNA polymerase subunit [Dicranum=20
      flagellare]</TT></TD></TR>
  <TR>
    <TD noWrap align=3Dright><TT><B>12.</B></TT></TD>
    <TD noWrap><TT><B>&nbsp;<A=20
      =
href=3D"http://www.matrixscience.com/cgi/master_results.pl?file=3D..%2Fda=
ta%2F20120411%2FFtGAmfuaE.dat&amp;REPTYPE=3Dprotein&amp;_sigthreshold=3D0=
.05&amp;REPORT=3D20&amp;_minpeplen=3D7&amp;_server_mudpit_switch=3D999999=
99&amp;_ignoreionsscorebelow=3D0&amp;_showsubsets=3D0&amp;_showpopups=3DT=
RUE&amp;_sortunassigned=3Dscoredown&amp;_requireboldred=3D0#Hit12">gi|110=
289558</A></B></TT></TD>
    <TD noWrap><TT>&nbsp;&nbsp;21822</TT></TD>
    <TD noWrap align=3Dright><TT>47</TT></TD>
    <TD noWrap><TT>&nbsp;&nbsp;oxidoreductase, 2OG-Fe oxygenase family=20
      protein, expressed [Oryza sativa Japonica Group]</TT></TD></TR>
  <TR>
    <TD noWrap align=3Dright><TT><B>13.</B></TT></TD>
    <TD noWrap><TT><B>&nbsp;<A=20
      =
href=3D"http://www.matrixscience.com/cgi/master_results.pl?file=3D..%2Fda=
ta%2F20120411%2FFtGAmfuaE.dat&amp;REPTYPE=3Dprotein&amp;_sigthreshold=3D0=
.05&amp;REPORT=3D20&amp;_minpeplen=3D7&amp;_server_mudpit_switch=3D999999=
99&amp;_ignoreionsscorebelow=3D0&amp;_showsubsets=3D0&amp;_showpopups=3DT=
RUE&amp;_sortunassigned=3Dscoredown&amp;_requireboldred=3D0#Hit13">gi|125=
571874</A></B></TT></TD>
    <TD noWrap><TT>&nbsp;&nbsp;35926</TT></TD>
    <TD noWrap align=3Dright><TT>46</TT></TD>
    <TD noWrap><TT>&nbsp;&nbsp;hypothetical protein OsJ_03307 [Oryza =
sativa=20
      Japonica Group]</TT></TD></TR>
  <TR>
    <TD noWrap align=3Dright><TT><B>14.</B></TT></TD>
    <TD noWrap><TT><B>&nbsp;<A=20
      =
href=3D"http://www.matrixscience.com/cgi/master_results.pl?file=3D..%2Fda=
ta%2F20120411%2FFtGAmfuaE.dat&amp;REPTYPE=3Dprotein&amp;_sigthreshold=3D0=
.05&amp;REPORT=3D20&amp;_minpeplen=3D7&amp;_server_mudpit_switch=3D999999=
99&amp;_ignoreionsscorebelow=3D0&amp;_showsubsets=3D0&amp;_showpopups=3DT=
RUE&amp;_sortunassigned=3Dscoredown&amp;_requireboldred=3D0#Hit14">gi|255=
584797</A></B></TT></TD>
    <TD noWrap><TT>&nbsp;&nbsp;140078</TT></TD>
    <TD noWrap align=3Dright><TT>46</TT></TD>
    <TD noWrap><TT>&nbsp;&nbsp;pentatricopeptide repeat-containing =
protein,=20
      putative [Ricinus communis]</TT></TD></TR>
  <TR>
    <TD noWrap align=3Dright><TT><B>15.</B></TT></TD>
    <TD noWrap><TT><B>&nbsp;<A=20
      =
href=3D"http://www.matrixscience.com/cgi/master_results.pl?file=3D..%2Fda=
ta%2F20120411%2FFtGAmfuaE.dat&amp;REPTYPE=3Dprotein&amp;_sigthreshold=3D0=
.05&amp;REPORT=3D20&amp;_minpeplen=3D7&amp;_server_mudpit_switch=3D999999=
99&amp;_ignoreionsscorebelow=3D0&amp;_showsubsets=3D0&amp;_showpopups=3DT=
RUE&amp;_sortunassigned=3Dscoredown&amp;_requireboldred=3D0#Hit15">gi|296=
082713</A></B></TT></TD>
    <TD noWrap><TT>&nbsp;&nbsp;110258</TT></TD>
    <TD noWrap align=3Dright><TT>44</TT></TD>
    <TD noWrap><TT>&nbsp;&nbsp;unnamed protein product [Vitis=20
  vinifera]</TT></TD></TR>
  <TR>
    <TD noWrap align=3Dright><TT><B>16.</B></TT></TD>
    <TD noWrap><TT><B>&nbsp;<A=20
      =
href=3D"http://www.matrixscience.com/cgi/master_results.pl?file=3D..%2Fda=
ta%2F20120411%2FFtGAmfuaE.dat&amp;REPTYPE=3Dprotein&amp;_sigthreshold=3D0=
.05&amp;REPORT=3D20&amp;_minpeplen=3D7&amp;_server_mudpit_switch=3D999999=
99&amp;_ignoreionsscorebelow=3D0&amp;_showsubsets=3D0&amp;_showpopups=3DT=
RUE&amp;_sortunassigned=3Dscoredown&amp;_requireboldred=3D0#Hit16">gi|147=
839765</A></B></TT></TD>
    <TD noWrap><TT>&nbsp;&nbsp;131924</TT></TD>
    <TD noWrap align=3Dright><TT>44</TT></TD>
    <TD noWrap><TT>&nbsp;&nbsp;hypothetical protein VITISV_021711 [Vitis =

      vinifera]</TT></TD></TR>
  <TR>
    <TD noWrap align=3Dright><TT><B>17.</B></TT></TD>
    <TD noWrap><TT><B>&nbsp;<A=20
      =
href=3D"http://www.matrixscience.com/cgi/master_results.pl?file=3D..%2Fda=
ta%2F20120411%2FFtGAmfuaE.dat&amp;REPTYPE=3Dprotein&amp;_sigthreshold=3D0=
.05&amp;REPORT=3D20&amp;_minpeplen=3D7&amp;_server_mudpit_switch=3D999999=
99&amp;_ignoreionsscorebelow=3D0&amp;_showsubsets=3D0&amp;_showpopups=3DT=
RUE&amp;_sortunassigned=3Dscoredown&amp;_requireboldred=3D0#Hit17">gi|242=
054351</A></B></TT></TD>
    <TD noWrap><TT>&nbsp;&nbsp;24312</TT></TD>
    <TD noWrap align=3Dright><TT>44</TT></TD>
    <TD noWrap><TT>&nbsp;&nbsp;hypothetical protein SORBIDRAFT_03g033960 =

      [Sorghum bicolor]</TT></TD></TR>
  <TR>
    <TD noWrap align=3Dright><TT><B>18.</B></TT></TD>
    <TD noWrap><TT><B>&nbsp;<A=20
      =
href=3D"http://www.matrixscience.com/cgi/master_results.pl?file=3D..%2Fda=
ta%2F20120411%2FFtGAmfuaE.dat&amp;REPTYPE=3Dprotein&amp;_sigthreshold=3D0=
.05&amp;REPORT=3D20&amp;_minpeplen=3D7&amp;_server_mudpit_switch=3D999999=
99&amp;_ignoreionsscorebelow=3D0&amp;_showsubsets=3D0&amp;_showpopups=3DT=
RUE&amp;_sortunassigned=3Dscoredown&amp;_requireboldred=3D0#Hit18">gi|255=
546421</A></B></TT></TD>
    <TD noWrap><TT>&nbsp;&nbsp;32383</TT></TD>
    <TD noWrap align=3Dright><TT>44</TT></TD>
    <TD noWrap><TT>&nbsp;&nbsp;conserved hypothetical protein [Ricinus=20
      communis]</TT></TD></TR>
  <TR>
    <TD noWrap align=3Dright><TT><B>19.</B></TT></TD>
    <TD noWrap><TT><B>&nbsp;<A=20
      =
href=3D"http://www.matrixscience.com/cgi/master_results.pl?file=3D..%2Fda=
ta%2F20120411%2FFtGAmfuaE.dat&amp;REPTYPE=3Dprotein&amp;_sigthreshold=3D0=
.05&amp;REPORT=3D20&amp;_minpeplen=3D7&amp;_server_mudpit_switch=3D999999=
99&amp;_ignoreionsscorebelow=3D0&amp;_showsubsets=3D0&amp;_showpopups=3DT=
RUE&amp;_sortunassigned=3Dscoredown&amp;_requireboldred=3D0#Hit19">gi|168=
060138</A></B></TT></TD>
    <TD noWrap><TT>&nbsp;&nbsp;23113</TT></TD>
    <TD noWrap align=3Dright><TT>44</TT></TD>
    <TD noWrap><TT>&nbsp;&nbsp;predicted protein [Physcomitrella patens =
subsp.=20
      patens]</TT></TD></TR>
  <TR>
    <TD noWrap align=3Dright><TT><B>20.</B></TT></TD>
    <TD noWrap><TT><B>&nbsp;<A=20
      =
href=3D"http://www.matrixscience.com/cgi/master_results.pl?file=3D..%2Fda=
ta%2F20120411%2FFtGAmfuaE.dat&amp;REPTYPE=3Dprotein&amp;_sigthreshold=3D0=
.05&amp;REPORT=3D20&amp;_minpeplen=3D7&amp;_server_mudpit_switch=3D999999=
99&amp;_ignoreionsscorebelow=3D0&amp;_showsubsets=3D0&amp;_showpopups=3DT=
RUE&amp;_sortunassigned=3Dscoredown&amp;_requireboldred=3D0#Hit20">gi|225=
425282</A></B></TT></TD>
    <TD noWrap><TT>&nbsp;&nbsp;28177</TT></TD>
    <TD noWrap align=3Dright><TT>44</TT></TD>
    <TD noWrap><TT>&nbsp;&nbsp;PREDICTED: probable FKBP-type =
peptidyl-prolyl=20
      cis-trans isomerase 7, chloroplastic isoform 1 [Vitis=20
  vinifera]</TT></TD></TR></TBODY></TABLE>
<H3>Results List</H3>
<TABLE border=3D0 cellSpacing=3D0>
  <TBODY>
  <TR>
    <TD><TT><B><A =
name=3DHit1>1.</A>&nbsp;&nbsp;&nbsp;&nbsp;</B></TT></TD>
    <TD noWrap><TT><A=20
      =
href=3D"http://www.matrixscience.com/cgi/protein_view.pl?file=3D..%2Fdata=
%2F20120411%2FFtGAmfuaE.dat&amp;hit=3D1"=20
      =
target=3D_blank>gi|379994527</A>&nbsp;&nbsp;&nbsp;&nbsp;<B>Mass:</B>&nbsp=
;17590&nbsp;&nbsp;&nbsp;&nbsp;<B>Score:</B>&nbsp;67&nbsp;&nbsp;&nbsp;&nbs=
p;&nbsp;<B>Expect:</B>&nbsp;0.21&nbsp;&nbsp;<B>Matches:</B>&nbsp;5</TT></=
TD></TR>
  <TR>
    <TD>&nbsp;</TD>
    <TD noWrap><TT>eukaryotic translation initiation factor 5A2 [Tamarix =

      androssowii]</TT></TD></TR></TBODY></TABLE>
<TABLE border=3D0 cellSpacing=3D0 cellPadding=3D0>
  <TBODY>
  <TR>
    <TD><TT>&nbsp;&nbsp;&nbsp;&nbsp;&nbsp;&nbsp;</TT></TD>
    <TD align=3Dright><TT><B>Observed&nbsp;&nbsp;</B></TT></TD>
    <TD noWrap align=3Dright><TT><B>Mr(expt)&nbsp;&nbsp;</B></TT></TD>
    <TD noWrap align=3Dright><TT><B>Mr(calc)&nbsp;&nbsp;</B></TT></TD>
    <TD align=3Dright><TT><B>&nbsp;ppm&nbsp;&nbsp;</B></TT></TD>
    <TD align=3Dright><TT><B>Start&nbsp;</B></TT></TD>
    <TD align=3Dright><TT><B>&nbsp;</B></TT></TD>
    <TD align=3Dright><TT><B>End&nbsp;</B></TT></TD>
    <TD align=3Dright><TT><B>Miss&nbsp;</B></TT></TD>
    <TD align=3Dright><TT><B>Ions&nbsp;</B></TT></TD>
    <TD><TT><B>&nbsp;Peptide</B></TT></TD></TR>
  <TR>
    <TD align=3Dright>&nbsp;</TD>
    <TD align=3Dright><TT>1357.8810&nbsp;&nbsp;</TT></TD>
    <TD align=3Dright><TT>1356.8737&nbsp;&nbsp;</TT></TD>
    <TD align=3Dright><TT>1356.7500&nbsp;&nbsp;</TT></TD>
    <TD noWrap align=3Dright><TT>91.2&nbsp;</TT></TD>
    <TD align=3Dright><TT>117&nbsp;</TT></TD>
    <TD noWrap align=3Dright><TT>-&nbsp;</TT></TD>
    <TD align=3Dright><TT>128&nbsp;</TT></TD>
    <TD align=3Dright><TT>0&nbsp;&nbsp;</TT></TD>
    <TD noWrap align=3Dright><TT>---&nbsp;&nbsp;</TT></TD>
    <TD noWrap><TT>&nbsp;R.LPTDDTLLTQIK.E</TT></TD></TR>
  <TR>
    <TD align=3Dright>&nbsp;</TD>
    <TD align=3Dright><TT>1503.8687&nbsp;&nbsp;</TT></TD>
    <TD align=3Dright><TT>1502.8614&nbsp;&nbsp;</TT></TD>
    <TD align=3Dright><TT>1502.7875&nbsp;&nbsp;</TT></TD>
    <TD noWrap align=3Dright><TT>49.2&nbsp;</TT></TD>
    <TD align=3Dright><TT>37&nbsp;</TT></TD>
    <TD noWrap align=3Dright><TT>-&nbsp;</TT></TD>
    <TD align=3Dright><TT>49&nbsp;</TT></TD>
    <TD align=3Dright><TT>1&nbsp;&nbsp;</TT></TD>
    <TD noWrap align=3Dright><TT>---&nbsp;&nbsp;</TT></TD>
    <TD noWrap><TT>&nbsp;K.NRPCKVVEVSTSK.T</TT></TD></TR>
  <TR>
    <TD align=3Dright>&nbsp;</TD>
    <TD align=3Dright><TT>1844.9156&nbsp;&nbsp;</TT></TD>
    <TD align=3Dright><TT>1843.9083&nbsp;&nbsp;</TT></TD>
    <TD align=3Dright><TT>1843.7973&nbsp;&nbsp;</TT></TD>
    <TD noWrap align=3Dright><TT>60.2&nbsp;</TT></TD>
    <TD align=3Dright><TT>2&nbsp;</TT></TD>
    <TD noWrap align=3Dright><TT>-&nbsp;</TT></TD>
    <TD align=3Dright><TT>18&nbsp;</TT></TD>
    <TD align=3Dright><TT>1&nbsp;&nbsp;</TT></TD>
    <TD noWrap align=3Dright><TT>---&nbsp;&nbsp;</TT></TD>
    <TD noWrap><TT>&nbsp;M.SDEEHHFESKADAGASK.T</TT></TD></TR>
  <TR>
    <TD align=3Dright>&nbsp;</TD>
    <TD align=3Dright><TT>2112.1137&nbsp;&nbsp;</TT></TD>
    <TD align=3Dright><TT>2111.1065&nbsp;&nbsp;</TT></TD>
    <TD align=3Dright><TT>2110.9949&nbsp;&nbsp;</TT></TD>
    <TD noWrap align=3Dright><TT>52.9&nbsp;</TT></TD>
    <TD align=3Dright><TT>136&nbsp;</TT></TD>
    <TD noWrap align=3Dright><TT>-&nbsp;</TT></TD>
    <TD align=3Dright><TT>154&nbsp;</TT></TD>
    <TD align=3Dright><TT>0&nbsp;&nbsp;</TT></TD>
    <TD noWrap align=3Dright><TT>---&nbsp;&nbsp;</TT></TD>
    <TD noWrap><TT>&nbsp;K.DLIVSVMSSMGEEQICGLK.D + Oxidation =
(M)</TT></TD></TR>
  <TR>
    <TD align=3Dright>&nbsp;</TD>
    <TD align=3Dright><TT>3101.8074&nbsp;&nbsp;</TT></TD>
    <TD align=3Dright><TT>3100.8001&nbsp;&nbsp;</TT></TD>
    <TD align=3Dright><TT>3100.5088&nbsp;&nbsp;</TT></TD>
    <TD noWrap align=3Dright><TT>93.9&nbsp;</TT></TD>
    <TD align=3Dright><TT>89&nbsp;</TT></TD>
    <TD noWrap align=3Dright><TT>-&nbsp;</TT></TD>
    <TD align=3Dright><TT>116&nbsp;</TT></TD>
    <TD align=3Dright><TT>1&nbsp;&nbsp;</TT></TD>
    <TD noWrap align=3Dright><TT>---&nbsp;&nbsp;</TT></TD>
    <TD=20
noWrap><TT>&nbsp;R.TDYQLIDISEDGFVSLLTETGGTKDDLR.L</TT></TD></TR></TBODY><=
/TABLE>
<TABLE border=3D0 cellSpacing=3D0>
  <TBODY>
  <TR>
    <TD><TT>&nbsp;&nbsp;&nbsp;&nbsp;&nbsp;&nbsp;</TT></TD>
    <TD><TT><B>No match to: </B>1158.6936, 1204.7967, 1245.7905, =
1393.0377,=20
      1413.9440, 1447.7090, 1641.8630, 1795.9424, 1827.9230, 2002.9148,=20
      2057.2667, 2501.3262, 2521.4691, 2743.5405, 3027.8186,=20
  3156.7005</TT></TD></TR></TBODY></TABLE><BR>
<TABLE border=3D0 cellSpacing=3D0>
  <TBODY>
  <TR>
    <TD><TT><B><A =
name=3DHit2>2.</A>&nbsp;&nbsp;&nbsp;&nbsp;</B></TT></TD>
    <TD noWrap><TT><A=20
      =
href=3D"http://www.matrixscience.com/cgi/protein_view.pl?file=3D..%2Fdata=
%2F20120411%2FFtGAmfuaE.dat&amp;hit=3D2"=20
      =
target=3D_blank>gi|159468616</A>&nbsp;&nbsp;&nbsp;&nbsp;<B>Mass:</B>&nbsp=
;12725&nbsp;&nbsp;&nbsp;&nbsp;<B>Score:</B>&nbsp;52&nbsp;&nbsp;&nbsp;&nbs=
p;&nbsp;<B>Expect:</B>&nbsp;6.9&nbsp;&nbsp;<B>Matches:</B>&nbsp;4</TT></T=
D></TR>
  <TR>
    <TD>&nbsp;</TD>
    <TD noWrap><TT>predicted protein [Chlamydomonas=20
  reinhardtii]</TT></TD></TR></TBODY></TABLE>
<TABLE border=3D0 cellSpacing=3D0 cellPadding=3D0>
  <TBODY>
  <TR>
    <TD><TT>&nbsp;&nbsp;&nbsp;&nbsp;&nbsp;&nbsp;</TT></TD>
    <TD align=3Dright><TT><B>Observed&nbsp;&nbsp;</B></TT></TD>
    <TD noWrap align=3Dright><TT><B>Mr(expt)&nbsp;&nbsp;</B></TT></TD>
    <TD noWrap align=3Dright><TT><B>Mr(calc)&nbsp;&nbsp;</B></TT></TD>
    <TD align=3Dright><TT><B>&nbsp;ppm&nbsp;&nbsp;</B></TT></TD>
    <TD align=3Dright><TT><B>Start&nbsp;</B></TT></TD>
    <TD align=3Dright><TT><B>&nbsp;</B></TT></TD>
    <TD align=3Dright><TT><B>End&nbsp;</B></TT></TD>
    <TD align=3Dright><TT><B>Miss&nbsp;</B></TT></TD>
    <TD align=3Dright><TT><B>Ions&nbsp;</B></TT></TD>
    <TD><TT><B>&nbsp;Peptide</B></TT></TD></TR>
  <TR>
    <TD align=3Dright>&nbsp;</TD>
    <TD align=3Dright><TT>1245.7905&nbsp;&nbsp;</TT></TD>
    <TD align=3Dright><TT>1244.7832&nbsp;&nbsp;</TT></TD>
    <TD align=3Dright><TT>1244.7023&nbsp;&nbsp;</TT></TD>
    <TD noWrap align=3Dright><TT>65.0&nbsp;</TT></TD>
    <TD align=3Dright><TT>1&nbsp;</TT></TD>
    <TD noWrap align=3Dright><TT>-&nbsp;</TT></TD>
    <TD align=3Dright><TT>11&nbsp;</TT></TD>
    <TD align=3Dright><TT>1&nbsp;&nbsp;</TT></TD>
    <TD noWrap align=3Dright><TT>---&nbsp;&nbsp;</TT></TD>
    <TD noWrap><TT>&nbsp;-.MTVNARVVTVR.A</TT></TD></TR>
  <TR>
    <TD align=3Dright>&nbsp;</TD>
    <TD align=3Dright><TT>1795.9424&nbsp;&nbsp;</TT></TD>
    <TD align=3Dright><TT>1794.9351&nbsp;&nbsp;</TT></TD>
    <TD align=3Dright><TT>1794.9410&nbsp;&nbsp;</TT></TD>
    <TD noWrap align=3Dright><TT>-3.29&nbsp;</TT></TD>
    <TD align=3Dright><TT>98&nbsp;</TT></TD>
    <TD noWrap align=3Dright><TT>-&nbsp;</TT></TD>
    <TD align=3Dright><TT>114&nbsp;</TT></TD>
    <TD align=3Dright><TT>1&nbsp;&nbsp;</TT></TD>
    <TD noWrap align=3Dright><TT>---&nbsp;&nbsp;</TT></TD>
    <TD noWrap><TT>&nbsp;R.LEGMAVQALPRPERGGV.- + Oxidation =
(M)</TT></TD></TR>
  <TR>
    <TD align=3Dright>&nbsp;</TD>
    <TD align=3Dright><TT>1827.9230&nbsp;&nbsp;</TT></TD>
    <TD align=3Dright><TT>1826.9157&nbsp;&nbsp;</TT></TD>
    <TD align=3Dright><TT>1826.8873&nbsp;&nbsp;</TT></TD>
    <TD noWrap align=3Dright><TT>15.6&nbsp;</TT></TD>
    <TD align=3Dright><TT>31&nbsp;</TT></TD>
    <TD noWrap align=3Dright><TT>-&nbsp;</TT></TD>
    <TD align=3Dright><TT>47&nbsp;</TT></TD>
    <TD align=3Dright><TT>0&nbsp;&nbsp;</TT></TD>
    <TD noWrap align=3Dright><TT>---&nbsp;&nbsp;</TT></TD>
    <TD noWrap><TT>&nbsp;R.GATPFPSMDSSTVYIVR.T</TT></TD></TR>
  <TR>
    <TD align=3Dright>&nbsp;</TD>
    <TD align=3Dright><TT>2743.5405&nbsp;&nbsp;</TT></TD>
    <TD align=3Dright><TT>2742.5332&nbsp;&nbsp;</TT></TD>
    <TD align=3Dright><TT>2742.4428&nbsp;&nbsp;</TT></TD>
    <TD noWrap align=3Dright><TT>33.0&nbsp;</TT></TD>
    <TD align=3Dright><TT>7&nbsp;</TT></TD>
    <TD noWrap align=3Dright><TT>-&nbsp;</TT></TD>
    <TD align=3Dright><TT>30&nbsp;</TT></TD>
    <TD align=3Dright><TT>1&nbsp;&nbsp;</TT></TD>
    <TD noWrap align=3Dright><TT>---&nbsp;&nbsp;</TT></TD>
    <TD =
noWrap><TT>&nbsp;R.VVTVRAQADVWTWGIMLSQLAGWR.G</TT></TD></TR></TBODY></TAB=
LE>
<TABLE border=3D0 cellSpacing=3D0>
  <TBODY>
  <TR>
    <TD><TT>&nbsp;&nbsp;&nbsp;&nbsp;&nbsp;&nbsp;</TT></TD>
    <TD><TT><B>No match to: </B>1158.6936, 1204.7967, 1357.8810, =
1393.0377,=20
      1413.9440, 1447.7090, 1503.8687, 1641.8630, 1844.9156, 2002.9148,=20
      2057.2667, 2112.1137, 2501.3262, 2521.4691, 3027.8186, 3101.8074,=20
      3156.7005</TT></TD></TR></TBODY></TABLE><BR>
<TABLE border=3D0 cellSpacing=3D0>
  <TBODY>
  <TR>
    <TD><TT><B><A =
name=3DHit3>3.</A>&nbsp;&nbsp;&nbsp;&nbsp;</B></TT></TD>
    <TD noWrap><TT><A=20
      =
href=3D"http://www.matrixscience.com/cgi/protein_view.pl?file=3D..%2Fdata=
%2F20120411%2FFtGAmfuaE.dat&amp;hit=3D3"=20
      =
target=3D_blank>gi|195636436</A>&nbsp;&nbsp;&nbsp;&nbsp;<B>Mass:</B>&nbsp=
;17269&nbsp;&nbsp;&nbsp;&nbsp;<B>Score:</B>&nbsp;51&nbsp;&nbsp;&nbsp;&nbs=
p;&nbsp;<B>Expect:</B>&nbsp;9.1&nbsp;&nbsp;<B>Matches:</B>&nbsp;4</TT></T=
D></TR>
  <TR>
    <TD>&nbsp;</TD>
    <TD noWrap><TT>cysteine proteinase inhibitor 2 [Zea=20
  mays]</TT></TD></TR></TBODY></TABLE>
<TABLE border=3D0 cellSpacing=3D0 cellPadding=3D0>
  <TBODY>
  <TR>
    <TD><TT>&nbsp;&nbsp;&nbsp;&nbsp;&nbsp;&nbsp;</TT></TD>
    <TD align=3Dright><TT><B>Observed&nbsp;&nbsp;</B></TT></TD>
    <TD noWrap align=3Dright><TT><B>Mr(expt)&nbsp;&nbsp;</B></TT></TD>
    <TD noWrap align=3Dright><TT><B>Mr(calc)&nbsp;&nbsp;</B></TT></TD>
    <TD align=3Dright><TT><B>&nbsp;ppm&nbsp;&nbsp;</B></TT></TD>
    <TD align=3Dright><TT><B>Start&nbsp;</B></TT></TD>
    <TD align=3Dright><TT><B>&nbsp;</B></TT></TD>
    <TD align=3Dright><TT><B>End&nbsp;</B></TT></TD>
    <TD align=3Dright><TT><B>Miss&nbsp;</B></TT></TD>
    <TD align=3Dright><TT><B>Ions&nbsp;</B></TT></TD>
    <TD><TT><B>&nbsp;Peptide</B></TT></TD></TR>
  <TR>
    <TD align=3Dright>&nbsp;</TD>
    <TD align=3Dright><TT>1447.7090&nbsp;&nbsp;</TT></TD>
    <TD align=3Dright><TT>1446.7017&nbsp;&nbsp;</TT></TD>
    <TD align=3Dright><TT>1446.7355&nbsp;&nbsp;</TT></TD>
    <TD noWrap align=3Dright><TT>-23.32&nbsp;</TT></TD>
    <TD align=3Dright><TT>144&nbsp;</TT></TD>
    <TD noWrap align=3Dright><TT>-&nbsp;</TT></TD>
    <TD align=3Dright><TT>157&nbsp;</TT></TD>
    <TD align=3Dright><TT>0&nbsp;&nbsp;</TT></TD>
    <TD noWrap align=3Dright><TT>---&nbsp;&nbsp;</TT></TD>
    <TD noWrap><TT>&nbsp;K.QLQSFELVGDAAVA.-</TT></TD></TR>
  <TR>
    <TD align=3Dright>&nbsp;</TD>
    <TD align=3Dright><TT>1795.9424&nbsp;&nbsp;</TT></TD>
    <TD align=3Dright><TT>1794.9351&nbsp;&nbsp;</TT></TD>
    <TD align=3Dright><TT>1795.1084&nbsp;&nbsp;</TT></TD>
    <TD noWrap align=3Dright><TT>-96.50&nbsp;</TT></TD>
    <TD align=3Dright><TT>2&nbsp;</TT></TD>
    <TD noWrap align=3Dright><TT>-&nbsp;</TT></TD>
    <TD align=3Dright><TT>19&nbsp;</TT></TD>
    <TD align=3Dright><TT>0&nbsp;&nbsp;</TT></TD>
    <TD noWrap align=3Dright><TT>---&nbsp;&nbsp;</TT></TD>
    <TD noWrap><TT>&nbsp;M.PAPALPLLQPAVVAGIIR.L</TT></TD></TR>
  <TR>
    <TD align=3Dright>&nbsp;</TD>
    <TD align=3Dright><TT>2057.2667&nbsp;&nbsp;</TT></TD>
    <TD align=3Dright><TT>2056.2594&nbsp;&nbsp;</TT></TD>
    <TD align=3Dright><TT>2056.1331&nbsp;&nbsp;</TT></TD>
    <TD noWrap align=3Dright><TT>61.5&nbsp;</TT></TD>
    <TD align=3Dright><TT>103&nbsp;</TT></TD>
    <TD noWrap align=3Dright><TT>-&nbsp;</TT></TD>
    <TD align=3Dright><TT>120&nbsp;</TT></TD>
    <TD align=3Dright><TT>1&nbsp;&nbsp;</TT></TD>
    <TD noWrap align=3Dright><TT>---&nbsp;&nbsp;</TT></TD>
    <TD noWrap><TT>&nbsp;K.VRHQVVAGTLHHFTVEVK.E</TT></TD></TR>
  <TR>
    <TD align=3Dright>&nbsp;</TD>
    <TD align=3Dright><TT>2521.4691&nbsp;&nbsp;</TT></TD>
    <TD align=3Dright><TT>2520.4618&nbsp;&nbsp;</TT></TD>
    <TD align=3Dright><TT>2520.2326&nbsp;&nbsp;</TT></TD>
    <TD noWrap align=3Dright><TT>91.0&nbsp;</TT></TD>
    <TD align=3Dright><TT>48&nbsp;</TT></TD>
    <TD noWrap align=3Dright><TT>-&nbsp;</TT></TD>
    <TD align=3Dright><TT>70&nbsp;</TT></TD>
    <TD align=3Dright><TT>1&nbsp;&nbsp;</TT></TD>
    <TD noWrap align=3Dright><TT>---&nbsp;&nbsp;</TT></TD>
    <TD =
noWrap><TT>&nbsp;R.SMAEVHNERPVMVGDVRDAPVGR.E</TT></TD></TR></TBODY></TABL=
E>
<TABLE border=3D0 cellSpacing=3D0>
  <TBODY>
  <TR>
    <TD><TT>&nbsp;&nbsp;&nbsp;&nbsp;&nbsp;&nbsp;</TT></TD>
    <TD><TT><B>No match to: </B>1158.6936, 1204.7967, 1245.7905, =
1357.8810,=20
      1393.0377, 1413.9440, 1503.8687, 1641.8630, 1827.9230, 1844.9156,=20
      2002.9148, 2112.1137, 2501.3262, 2743.5405, 3027.8186, 3101.8074,=20
      3156.7005</TT></TD></TR></TBODY></TABLE><BR>
<TABLE border=3D0 cellSpacing=3D0>
  <TBODY>
  <TR>
    <TD><TT><B><A =
name=3DHit4>4.</A>&nbsp;&nbsp;&nbsp;&nbsp;</B></TT></TD>
    <TD noWrap><TT><A=20
      =
href=3D"http://www.matrixscience.com/cgi/protein_view.pl?file=3D..%2Fdata=
%2F20120411%2FFtGAmfuaE.dat&amp;hit=3D4"=20
      =
target=3D_blank>gi|46577792</A>&nbsp;&nbsp;&nbsp;&nbsp;<B>Mass:</B>&nbsp;=
17608&nbsp;&nbsp;&nbsp;&nbsp;<B>Score:</B>&nbsp;50&nbsp;&nbsp;&nbsp;&nbsp=
;&nbsp;<B>Expect:</B>&nbsp;9.7&nbsp;&nbsp;<B>Matches:</B>&nbsp;4</TT></TD=
></TR>
  <TR>
    <TD>&nbsp;</TD>
    <TD noWrap><TT>translation initiation factor 5A [Tamarix=20
    androssowii]</TT></TD></TR></TBODY></TABLE>
<TABLE border=3D0 cellSpacing=3D0 cellPadding=3D0>
  <TBODY>
  <TR>
    <TD><TT>&nbsp;&nbsp;&nbsp;&nbsp;&nbsp;&nbsp;</TT></TD>
    <TD align=3Dright><TT><B>Observed&nbsp;&nbsp;</B></TT></TD>
    <TD noWrap align=3Dright><TT><B>Mr(expt)&nbsp;&nbsp;</B></TT></TD>
    <TD noWrap align=3Dright><TT><B>Mr(calc)&nbsp;&nbsp;</B></TT></TD>
    <TD align=3Dright><TT><B>&nbsp;ppm&nbsp;&nbsp;</B></TT></TD>
    <TD align=3Dright><TT><B>Start&nbsp;</B></TT></TD>
    <TD align=3Dright><TT><B>&nbsp;</B></TT></TD>
    <TD align=3Dright><TT><B>End&nbsp;</B></TT></TD>
    <TD align=3Dright><TT><B>Miss&nbsp;</B></TT></TD>
    <TD align=3Dright><TT><B>Ions&nbsp;</B></TT></TD>
    <TD><TT><B>&nbsp;Peptide</B></TT></TD></TR>
  <TR>
    <TD align=3Dright>&nbsp;</TD>
    <TD align=3Dright><TT>1357.8810&nbsp;&nbsp;</TT></TD>
    <TD align=3Dright><TT>1356.8737&nbsp;&nbsp;</TT></TD>
    <TD align=3Dright><TT>1356.7500&nbsp;&nbsp;</TT></TD>
    <TD noWrap align=3Dright><TT>91.2&nbsp;</TT></TD>
    <TD align=3Dright><TT>117&nbsp;</TT></TD>
    <TD noWrap align=3Dright><TT>-&nbsp;</TT></TD>
    <TD align=3Dright><TT>128&nbsp;</TT></TD>
    <TD align=3Dright><TT>0&nbsp;&nbsp;</TT></TD>
    <TD noWrap align=3Dright><TT>---&nbsp;&nbsp;</TT></TD>
    <TD noWrap><TT>&nbsp;R.LPSDETLLTQIK.D</TT></TD></TR>
  <TR>
    <TD align=3Dright>&nbsp;</TD>
    <TD align=3Dright><TT>1503.8687&nbsp;&nbsp;</TT></TD>
    <TD align=3Dright><TT>1502.8614&nbsp;&nbsp;</TT></TD>
    <TD align=3Dright><TT>1502.7875&nbsp;&nbsp;</TT></TD>
    <TD noWrap align=3Dright><TT>49.2&nbsp;</TT></TD>
    <TD align=3Dright><TT>37&nbsp;</TT></TD>
    <TD noWrap align=3Dright><TT>-&nbsp;</TT></TD>
    <TD align=3Dright><TT>49&nbsp;</TT></TD>
    <TD align=3Dright><TT>1&nbsp;&nbsp;</TT></TD>
    <TD noWrap align=3Dright><TT>---&nbsp;&nbsp;</TT></TD>
    <TD noWrap><TT>&nbsp;K.NRPCKVVEVSTSK.T</TT></TD></TR>
  <TR>
    <TD align=3Dright>&nbsp;</TD>
    <TD align=3Dright><TT>1844.9156&nbsp;&nbsp;</TT></TD>
    <TD align=3Dright><TT>1843.9083&nbsp;&nbsp;</TT></TD>
    <TD align=3Dright><TT>1843.7973&nbsp;&nbsp;</TT></TD>
    <TD noWrap align=3Dright><TT>60.2&nbsp;</TT></TD>
    <TD align=3Dright><TT>2&nbsp;</TT></TD>
    <TD noWrap align=3Dright><TT>-&nbsp;</TT></TD>
    <TD align=3Dright><TT>18&nbsp;</TT></TD>
    <TD align=3Dright><TT>1&nbsp;&nbsp;</TT></TD>
    <TD noWrap align=3Dright><TT>---&nbsp;&nbsp;</TT></TD>
    <TD noWrap><TT>&nbsp;M.SDEEHHFESKADAGASK.T</TT></TD></TR>
  <TR>
    <TD align=3Dright>&nbsp;</TD>
    <TD align=3Dright><TT>3101.8074&nbsp;&nbsp;</TT></TD>
    <TD align=3Dright><TT>3100.8001&nbsp;&nbsp;</TT></TD>
    <TD align=3Dright><TT>3100.5088&nbsp;&nbsp;</TT></TD>
    <TD noWrap align=3Dright><TT>93.9&nbsp;</TT></TD>
    <TD align=3Dright><TT>89&nbsp;</TT></TD>
    <TD noWrap align=3Dright><TT>-&nbsp;</TT></TD>
    <TD align=3Dright><TT>116&nbsp;</TT></TD>
    <TD align=3Dright><TT>1&nbsp;&nbsp;</TT></TD>
    <TD noWrap align=3Dright><TT>---&nbsp;&nbsp;</TT></TD>
    <TD=20
noWrap><TT>&nbsp;R.TDYQLIDISEDGFVSLLTETGGTKDDLR.L</TT></TD></TR></TBODY><=
/TABLE>
<TABLE border=3D0 cellSpacing=3D0>
  <TBODY>
  <TR>
    <TD><TT>&nbsp;&nbsp;&nbsp;&nbsp;&nbsp;&nbsp;</TT></TD>
    <TD><TT><B>No match to: </B>1158.6936, 1204.7967, 1245.7905, =
1393.0377,=20
      1413.9440, 1447.7090, 1641.8630, 1795.9424, 1827.9230, 2002.9148,=20
      2057.2667, 2112.1137, 2501.3262, 2521.4691, 2743.5405, 3027.8186,=20
      3156.7005</TT></TD></TR></TBODY></TABLE><BR>
<TABLE border=3D0 cellSpacing=3D0>
  <TBODY>
  <TR>
    <TD><TT><B><A =
name=3DHit5>5.</A>&nbsp;&nbsp;&nbsp;&nbsp;</B></TT></TD>
    <TD noWrap><TT><A=20
      =
href=3D"http://www.matrixscience.com/cgi/protein_view.pl?file=3D..%2Fdata=
%2F20120411%2FFtGAmfuaE.dat&amp;hit=3D5"=20
      =
target=3D_blank>gi|74121593</A>&nbsp;&nbsp;&nbsp;&nbsp;<B>Mass:</B>&nbsp;=
20413&nbsp;&nbsp;&nbsp;&nbsp;<B>Score:</B>&nbsp;50&nbsp;&nbsp;&nbsp;&nbsp=
;&nbsp;<B>Expect:</B>&nbsp;10&nbsp;&nbsp;<B>Matches:</B>&nbsp;4</TT></TD>=
</TR>
  <TR>
    <TD>&nbsp;</TD>
    <TD noWrap><TT>NBS-LRR type RGA [Triticum=20
aestivum]</TT></TD></TR></TBODY></TABLE>
<TABLE border=3D0 cellSpacing=3D0 cellPadding=3D0>
  <TBODY>
  <TR>
    <TD><TT>&nbsp;&nbsp;&nbsp;&nbsp;&nbsp;&nbsp;</TT></TD>
    <TD align=3Dright><TT><B>Observed&nbsp;&nbsp;</B></TT></TD>
    <TD noWrap align=3Dright><TT><B>Mr(expt)&nbsp;&nbsp;</B></TT></TD>
    <TD noWrap align=3Dright><TT><B>Mr(calc)&nbsp;&nbsp;</B></TT></TD>
    <TD align=3Dright><TT><B>&nbsp;ppm&nbsp;&nbsp;</B></TT></TD>
    <TD align=3Dright><TT><B>Start&nbsp;</B></TT></TD>
    <TD align=3Dright><TT><B>&nbsp;</B></TT></TD>
    <TD align=3Dright><TT><B>End&nbsp;</B></TT></TD>
    <TD align=3Dright><TT><B>Miss&nbsp;</B></TT></TD>
    <TD align=3Dright><TT><B>Ions&nbsp;</B></TT></TD>
    <TD><TT><B>&nbsp;Peptide</B></TT></TD></TR>
  <TR>
    <TD align=3Dright>&nbsp;</TD>
    <TD align=3Dright><TT>1158.6936&nbsp;&nbsp;</TT></TD>
    <TD align=3Dright><TT>1157.6863&nbsp;&nbsp;</TT></TD>
    <TD align=3Dright><TT>1157.6379&nbsp;&nbsp;</TT></TD>
    <TD noWrap align=3Dright><TT>41.8&nbsp;</TT></TD>
    <TD align=3Dright><TT>171&nbsp;</TT></TD>
    <TD noWrap align=3Dright><TT>-&nbsp;</TT></TD>
    <TD align=3Dright><TT>180&nbsp;</TT></TD>
    <TD align=3Dright><TT>1&nbsp;&nbsp;</TT></TD>
    <TD noWrap align=3Dright><TT>---&nbsp;&nbsp;</TT></TD>
    <TD noWrap><TT>&nbsp;R.CRGLPFALKP.-</TT></TD></TR>
  <TR>
    <TD align=3Dright>&nbsp;</TD>
    <TD align=3Dright><TT>1827.9230&nbsp;&nbsp;</TT></TD>
    <TD align=3Dright><TT>1826.9157&nbsp;&nbsp;</TT></TD>
    <TD align=3Dright><TT>1826.9097&nbsp;&nbsp;</TT></TD>
    <TD noWrap align=3Dright><TT>3.30&nbsp;</TT></TD>
    <TD align=3Dright><TT>147&nbsp;</TT></TD>
    <TD noWrap align=3Dright><TT>-&nbsp;</TT></TD>
    <TD align=3Dright><TT>161&nbsp;</TT></TD>
    <TD align=3Dright><TT>1&nbsp;&nbsp;</TT></TD>
    <TD noWrap align=3Dright><TT>---&nbsp;&nbsp;</TT></TD>
    <TD noWrap><TT>&nbsp;R.AFHSNLNRECPLELK.T</TT></TD></TR>
  <TR>
    <TD align=3Dright>&nbsp;</TD>
    <TD align=3Dright><TT>2743.5405&nbsp;&nbsp;</TT></TD>
    <TD align=3Dright><TT>2742.5332&nbsp;&nbsp;</TT></TD>
    <TD align=3Dright><TT>2742.3600&nbsp;&nbsp;</TT></TD>
    <TD noWrap align=3Dright><TT>63.2&nbsp;</TT></TD>
    <TD align=3Dright><TT>50&nbsp;</TT></TD>
    <TD noWrap align=3Dright><TT>-&nbsp;</TT></TD>
    <TD align=3Dright><TT>75&nbsp;</TT></TD>
    <TD align=3Dright><TT>1&nbsp;&nbsp;</TT></TD>
    <TD noWrap align=3Dright><TT>---&nbsp;&nbsp;</TT></TD>
    <TD noWrap><TT>&nbsp;R<U>.</U>QESTTPPPLSVGAKSDVYDLTEAINK.I +=20
      Gln-&gt;pyro-Glu (N-term Q)</TT></TD></TR>
  <TR>
    <TD align=3Dright>&nbsp;</TD>
    <TD align=3Dright><TT>3156.7005&nbsp;&nbsp;</TT></TD>
    <TD align=3Dright><TT>3155.6933&nbsp;&nbsp;</TT></TD>
    <TD align=3Dright><TT>3155.6907&nbsp;&nbsp;</TT></TD>
    <TD noWrap align=3Dright><TT>0.82&nbsp;</TT></TD>
    <TD align=3Dright><TT>18&nbsp;</TT></TD>
    <TD noWrap align=3Dright><TT>-&nbsp;</TT></TD>
    <TD align=3Dright><TT>45&nbsp;</TT></TD>
    <TD align=3Dright><TT>1&nbsp;&nbsp;</TT></TD>
    <TD noWrap align=3Dright><TT>---&nbsp;&nbsp;</TT></TD>
    <TD=20
noWrap><TT>&nbsp;K.VNFPDAHAWIVVSKEYDVIDLLGTLLTK.I</TT></TD></TR></TBODY><=
/TABLE>
<TABLE border=3D0 cellSpacing=3D0>
  <TBODY>
  <TR>
    <TD><TT>&nbsp;&nbsp;&nbsp;&nbsp;&nbsp;&nbsp;</TT></TD>
    <TD><TT><B>No match to: </B>1204.7967, 1245.7905, 1357.8810, =
1393.0377,=20
      1413.9440, 1447.7090, 1503.8687, 1641.8630, 1795.9424, 1844.9156,=20
      2002.9148, 2057.2667, 2112.1137, 2501.3262, 2521.4691, 3027.8186,=20
      3101.8074</TT></TD></TR></TBODY></TABLE><BR>
<TABLE border=3D0 cellSpacing=3D0>
  <TBODY>
  <TR>
    <TD><TT><B><A =
name=3DHit6>6.</A>&nbsp;&nbsp;&nbsp;&nbsp;</B></TT></TD>
    <TD noWrap><TT><A=20
      =
href=3D"http://www.matrixscience.com/cgi/protein_view.pl?file=3D..%2Fdata=
%2F20120411%2FFtGAmfuaE.dat&amp;hit=3D6"=20
      =
target=3D_blank>gi|116791577</A>&nbsp;&nbsp;&nbsp;&nbsp;<B>Mass:</B>&nbsp=
;18435&nbsp;&nbsp;&nbsp;&nbsp;<B>Score:</B>&nbsp;50&nbsp;&nbsp;&nbsp;&nbs=
p;&nbsp;<B>Expect:</B>&nbsp;11&nbsp;&nbsp;<B>Matches:</B>&nbsp;4</TT></TD=
></TR>
  <TR>
    <TD>&nbsp;</TD>
    <TD noWrap><TT>unknown [Picea =
sitchensis]</TT></TD></TR></TBODY></TABLE>
<TABLE border=3D0 cellSpacing=3D0 cellPadding=3D0>
  <TBODY>
  <TR>
    <TD><TT>&nbsp;&nbsp;&nbsp;&nbsp;&nbsp;&nbsp;</TT></TD>
    <TD align=3Dright><TT><B>Observed&nbsp;&nbsp;</B></TT></TD>
    <TD noWrap align=3Dright><TT><B>Mr(expt)&nbsp;&nbsp;</B></TT></TD>
    <TD noWrap align=3Dright><TT><B>Mr(calc)&nbsp;&nbsp;</B></TT></TD>
    <TD align=3Dright><TT><B>&nbsp;ppm&nbsp;&nbsp;</B></TT></TD>
    <TD align=3Dright><TT><B>Start&nbsp;</B></TT></TD>
    <TD align=3Dright><TT><B>&nbsp;</B></TT></TD>
    <TD align=3Dright><TT><B>End&nbsp;</B></TT></TD>
    <TD align=3Dright><TT><B>Miss&nbsp;</B></TT></TD>
    <TD align=3Dright><TT><B>Ions&nbsp;</B></TT></TD>
    <TD><TT><B>&nbsp;Peptide</B></TT></TD></TR>
  <TR>
    <TD align=3Dright>&nbsp;</TD>
    <TD align=3Dright><TT>1827.9230&nbsp;&nbsp;</TT></TD>
    <TD align=3Dright><TT>1826.9157&nbsp;&nbsp;</TT></TD>
    <TD align=3Dright><TT>1826.9196&nbsp;&nbsp;</TT></TD>
    <TD noWrap align=3Dright><TT>-2.14&nbsp;</TT></TD>
    <TD align=3Dright><TT>40&nbsp;</TT></TD>
    <TD noWrap align=3Dright><TT>-&nbsp;</TT></TD>
    <TD align=3Dright><TT>56&nbsp;</TT></TD>
    <TD align=3Dright><TT>0&nbsp;&nbsp;</TT></TD>
    <TD noWrap align=3Dright><TT>---&nbsp;&nbsp;</TT></TD>
    <TD noWrap><TT>&nbsp;K.MGDHSVSADVISVLIER.S</TT></TD></TR>
  <TR>
    <TD align=3Dright>&nbsp;</TD>
    <TD align=3Dright><TT>1844.9156&nbsp;&nbsp;</TT></TD>
    <TD align=3Dright><TT>1843.9083&nbsp;&nbsp;</TT></TD>
    <TD align=3Dright><TT>1843.9098&nbsp;&nbsp;</TT></TD>
    <TD noWrap align=3Dright><TT>-0.81&nbsp;</TT></TD>
    <TD align=3Dright><TT>104&nbsp;</TT></TD>
    <TD noWrap align=3Dright><TT>-&nbsp;</TT></TD>
    <TD align=3Dright><TT>121&nbsp;</TT></TD>
    <TD align=3Dright><TT>0&nbsp;&nbsp;</TT></TD>
    <TD noWrap align=3Dright><TT>---&nbsp;&nbsp;</TT></TD>
    <TD noWrap><TT>&nbsp;R.TTMGASPAIGVDLQAEQR.L</TT></TD></TR>
  <TR>
    <TD align=3Dright>&nbsp;</TD>
    <TD align=3Dright><TT>2501.3262&nbsp;&nbsp;</TT></TD>
    <TD align=3Dright><TT>2500.3189&nbsp;&nbsp;</TT></TD>
    <TD align=3Dright><TT>2500.3545&nbsp;&nbsp;</TT></TD>
    <TD noWrap align=3Dright><TT>-14.23&nbsp;</TT></TD>
    <TD align=3Dright><TT>125&nbsp;</TT></TD>
    <TD noWrap align=3Dright><TT>-&nbsp;</TT></TD>
    <TD align=3Dright><TT>144&nbsp;</TT></TD>
    <TD align=3Dright><TT>1&nbsp;&nbsp;</TT></TD>
    <TD noWrap align=3Dright><TT>---&nbsp;&nbsp;</TT></TD>
    <TD noWrap><TT>&nbsp;R.CNLCYIELENIKQILVPLIR.R</TT></TD></TR>
  <TR>
    <TD align=3Dright>&nbsp;</TD>
    <TD align=3Dright><TT>2521.4691&nbsp;&nbsp;</TT></TD>
    <TD align=3Dright><TT>2520.4618&nbsp;&nbsp;</TT></TD>
    <TD align=3Dright><TT>2520.4349&nbsp;&nbsp;</TT></TD>
    <TD noWrap align=3Dright><TT>10.7&nbsp;</TT></TD>
    <TD align=3Dright><TT>75&nbsp;</TT></TD>
    <TD noWrap align=3Dright><TT>-&nbsp;</TT></TD>
    <TD align=3Dright><TT>96&nbsp;</TT></TD>
    <TD align=3Dright><TT>1&nbsp;&nbsp;</TT></TD>
    <TD noWrap align=3Dright><TT>---&nbsp;&nbsp;</TT></TD>
    <TD =
noWrap><TT>&nbsp;R.LLQSEIDRHLTVAMETLLVLVK.T</TT></TD></TR></TBODY></TABLE=
>
<TABLE border=3D0 cellSpacing=3D0>
  <TBODY>
  <TR>
    <TD><TT>&nbsp;&nbsp;&nbsp;&nbsp;&nbsp;&nbsp;</TT></TD>
    <TD><TT><B>No match to: </B>1158.6936, 1204.7967, 1245.7905, =
1357.8810,=20
      1393.0377, 1413.9440, 1447.7090, 1503.8687, 1641.8630, 1795.9424,=20
      2002.9148, 2057.2667, 2112.1137, 2743.5405, 3027.8186, 3101.8074,=20
      3156.7005</TT></TD></TR></TBODY></TABLE><BR>
<TABLE border=3D0 cellSpacing=3D0>
  <TBODY>
  <TR>
    <TD><TT><B><A =
name=3DHit7>7.</A>&nbsp;&nbsp;&nbsp;&nbsp;</B></TT></TD>
    <TD noWrap><TT><A=20
      =
href=3D"http://www.matrixscience.com/cgi/protein_view.pl?file=3D..%2Fdata=
%2F20120411%2FFtGAmfuaE.dat&amp;hit=3D7"=20
      =
target=3D_blank>gi|226897758</A>&nbsp;&nbsp;&nbsp;&nbsp;<B>Mass:</B>&nbsp=
;39232&nbsp;&nbsp;&nbsp;&nbsp;<B>Score:</B>&nbsp;49&nbsp;&nbsp;&nbsp;&nbs=
p;&nbsp;<B>Expect:</B>&nbsp;12&nbsp;&nbsp;<B>Matches:</B>&nbsp;5</TT></TD=
></TR>
  <TR>
    <TD>&nbsp;</TD>
    <TD noWrap><TT>norcoclaurine 6-O-methyltransferase-like protein=20
      [Thalictrum flavum]</TT></TD></TR></TBODY></TABLE>
<TABLE border=3D0 cellSpacing=3D0 cellPadding=3D0>
  <TBODY>
  <TR>
    <TD><TT>&nbsp;&nbsp;&nbsp;&nbsp;&nbsp;&nbsp;</TT></TD>
    <TD align=3Dright><TT><B>Observed&nbsp;&nbsp;</B></TT></TD>
    <TD noWrap align=3Dright><TT><B>Mr(expt)&nbsp;&nbsp;</B></TT></TD>
    <TD noWrap align=3Dright><TT><B>Mr(calc)&nbsp;&nbsp;</B></TT></TD>
    <TD align=3Dright><TT><B>&nbsp;ppm&nbsp;&nbsp;</B></TT></TD>
    <TD align=3Dright><TT><B>Start&nbsp;</B></TT></TD>
    <TD align=3Dright><TT><B>&nbsp;</B></TT></TD>
    <TD align=3Dright><TT><B>End&nbsp;</B></TT></TD>
    <TD align=3Dright><TT><B>Miss&nbsp;</B></TT></TD>
    <TD align=3Dright><TT><B>Ions&nbsp;</B></TT></TD>
    <TD><TT><B>&nbsp;Peptide</B></TT></TD></TR>
  <TR>
    <TD align=3Dright>&nbsp;</TD>
    <TD align=3Dright><TT>1158.6936&nbsp;&nbsp;</TT></TD>
    <TD align=3Dright><TT>1157.6863&nbsp;&nbsp;</TT></TD>
    <TD align=3Dright><TT>1157.6743&nbsp;&nbsp;</TT></TD>
    <TD noWrap align=3Dright><TT>10.4&nbsp;</TT></TD>
    <TD align=3Dright><TT>64&nbsp;</TT></TD>
    <TD noWrap align=3Dright><TT>-&nbsp;</TT></TD>
    <TD align=3Dright><TT>72&nbsp;</TT></TD>
    <TD align=3Dright><TT>1&nbsp;&nbsp;</TT></TD>
    <TD noWrap align=3Dright><TT>---&nbsp;&nbsp;</TT></TD>
    <TD noWrap><TT>&nbsp;R.VMRYLVHIK.L</TT></TD></TR>
  <TR>
    <TD align=3Dright>&nbsp;</TD>
    <TD align=3Dright><TT>1795.9424&nbsp;&nbsp;</TT></TD>
    <TD align=3Dright><TT>1794.9351&nbsp;&nbsp;</TT></TD>
    <TD align=3Dright><TT>1794.9403&nbsp;&nbsp;</TT></TD>
    <TD noWrap align=3Dright><TT>-2.90&nbsp;</TT></TD>
    <TD align=3Dright><TT>331&nbsp;</TT></TD>
    <TD noWrap align=3Dright><TT>-&nbsp;</TT></TD>
    <TD align=3Dright><TT>346&nbsp;</TT></TD>
    <TD align=3Dright><TT>0&nbsp;&nbsp;</TT></TD>
    <TD noWrap align=3Dright><TT>---&nbsp;&nbsp;</TT></TD>
    <TD noWrap><TT>&nbsp;K.ITQISALQSVIEAYPY.-</TT></TD></TR>
  <TR>
    <TD align=3Dright>&nbsp;</TD>
    <TD align=3Dright><TT>1844.9156&nbsp;&nbsp;</TT></TD>
    <TD align=3Dright><TT>1843.9083&nbsp;&nbsp;</TT></TD>
    <TD align=3Dright><TT>1843.8740&nbsp;&nbsp;</TT></TD>
    <TD noWrap align=3Dright><TT>18.6&nbsp;</TT></TD>
    <TD align=3Dright><TT>138&nbsp;</TT></TD>
    <TD noWrap align=3Dright><TT>-&nbsp;</TT></TD>
    <TD align=3Dright><TT>153&nbsp;</TT></TD>
    <TD align=3Dright><TT>0&nbsp;&nbsp;</TT></TD>
    <TD noWrap align=3Dright><TT>---&nbsp;&nbsp;</TT></TD>
    <TD noWrap><TT>&nbsp;K.ASGTNIWEYLAEHPEK.N</TT></TD></TR>
  <TR>
    <TD align=3Dright>&nbsp;</TD>
    <TD align=3Dright><TT>2112.1137&nbsp;&nbsp;</TT></TD>
    <TD align=3Dright><TT>2111.1065&nbsp;&nbsp;</TT></TD>
    <TD align=3Dright><TT>2111.0106&nbsp;&nbsp;</TT></TD>
    <TD noWrap align=3Dright><TT>45.4&nbsp;</TT></TD>
    <TD align=3Dright><TT>248&nbsp;</TT></TD>
    <TD noWrap align=3Dright><TT>-&nbsp;</TT></TD>
    <TD align=3Dright><TT>264&nbsp;</TT></TD>
    <TD align=3Dright><TT>1&nbsp;&nbsp;</TT></TD>
    <TD noWrap align=3Dright><TT>---&nbsp;&nbsp;</TT></TD>
    <TD noWrap><TT>&nbsp;K.GVLHDWDDNECIEILKR.C</TT></TD></TR>
  <TR>
    <TD align=3Dright>&nbsp;</TD>
    <TD align=3Dright><TT>3156.7005&nbsp;&nbsp;</TT></TD>
    <TD align=3Dright><TT>3155.6933&nbsp;&nbsp;</TT></TD>
    <TD align=3Dright><TT>3155.4798&nbsp;&nbsp;</TT></TD>
    <TD noWrap align=3Dright><TT>67.7&nbsp;</TT></TD>
    <TD align=3Dright><TT>209&nbsp;</TT></TD>
    <TD noWrap align=3Dright><TT>-&nbsp;</TT></TD>
    <TD align=3Dright><TT>236&nbsp;</TT></TD>
    <TD align=3Dright><TT>0&nbsp;&nbsp;</TT></TD>
    <TD noWrap align=3Dright><TT>---&nbsp;&nbsp;</TT></TD>
    <TD=20
noWrap><TT>&nbsp;K.YTVYDLPHVIADAPGDTEINFVEGDMFK.Y</TT></TD></TR></TBODY><=
/TABLE>
<TABLE border=3D0 cellSpacing=3D0>
  <TBODY>
  <TR>
    <TD><TT>&nbsp;&nbsp;&nbsp;&nbsp;&nbsp;&nbsp;</TT></TD>
    <TD><TT><B>No match to: </B>1204.7967, 1245.7905, 1357.8810, =
1393.0377,=20
      1413.9440, 1447.7090, 1503.8687, 1641.8630, 1827.9230, 2002.9148,=20
      2057.2667, 2501.3262, 2521.4691, 2743.5405, 3027.8186,=20
  3101.8074</TT></TD></TR></TBODY></TABLE><BR>
<TABLE border=3D0 cellSpacing=3D0>
  <TBODY>
  <TR>
    <TD><TT><B><A =
name=3DHit8>8.</A>&nbsp;&nbsp;&nbsp;&nbsp;</B></TT></TD>
    <TD noWrap><TT><A=20
      =
href=3D"http://www.matrixscience.com/cgi/protein_view.pl?file=3D..%2Fdata=
%2F20120411%2FFtGAmfuaE.dat&amp;hit=3D8"=20
      =
target=3D_blank>gi|357505793</A>&nbsp;&nbsp;&nbsp;&nbsp;<B>Mass:</B>&nbsp=
;6221&nbsp;&nbsp;&nbsp;&nbsp;&nbsp;<B>Score:</B>&nbsp;49&nbsp;&nbsp;&nbsp=
;&nbsp;&nbsp;<B>Expect:</B>&nbsp;13&nbsp;&nbsp;<B>Matches:</B>&nbsp;3</TT=
></TD></TR>
  <TR>
    <TD>&nbsp;</TD>
    <TD noWrap><TT>hypothetical protein MTR_7g065440 [Medicago=20
    truncatula]</TT></TD></TR></TBODY></TABLE>
<TABLE border=3D0 cellSpacing=3D0 cellPadding=3D0>
  <TBODY>
  <TR>
    <TD><TT>&nbsp;&nbsp;&nbsp;&nbsp;&nbsp;&nbsp;</TT></TD>
    <TD align=3Dright><TT><B>Observed&nbsp;&nbsp;</B></TT></TD>
    <TD noWrap align=3Dright><TT><B>Mr(expt)&nbsp;&nbsp;</B></TT></TD>
    <TD noWrap align=3Dright><TT><B>Mr(calc)&nbsp;&nbsp;</B></TT></TD>
    <TD align=3Dright><TT><B>&nbsp;ppm&nbsp;&nbsp;</B></TT></TD>
    <TD align=3Dright><TT><B>Start&nbsp;</B></TT></TD>
    <TD align=3Dright><TT><B>&nbsp;</B></TT></TD>
    <TD align=3Dright><TT><B>End&nbsp;</B></TT></TD>
    <TD align=3Dright><TT><B>Miss&nbsp;</B></TT></TD>
    <TD align=3Dright><TT><B>Ions&nbsp;</B></TT></TD>
    <TD><TT><B>&nbsp;Peptide</B></TT></TD></TR>
  <TR>
    <TD align=3Dright>&nbsp;</TD>
    <TD align=3Dright><TT>1795.9424&nbsp;&nbsp;</TT></TD>
    <TD align=3Dright><TT>1794.9351&nbsp;&nbsp;</TT></TD>
    <TD align=3Dright><TT>1794.9226&nbsp;&nbsp;</TT></TD>
    <TD noWrap align=3Dright><TT>6.96&nbsp;</TT></TD>
    <TD align=3Dright><TT>39&nbsp;</TT></TD>
    <TD noWrap align=3Dright><TT>-&nbsp;</TT></TD>
    <TD align=3Dright><TT>55&nbsp;</TT></TD>
    <TD align=3Dright><TT>0&nbsp;&nbsp;</TT></TD>
    <TD noWrap align=3Dright><TT>---&nbsp;&nbsp;</TT></TD>
    <TD noWrap><TT>&nbsp;R.SPSFAFVVSVPLSSCLV.-</TT></TD></TR>
  <TR>
    <TD align=3Dright>&nbsp;</TD>
    <TD align=3Dright><TT>2112.1137&nbsp;&nbsp;</TT></TD>
    <TD align=3Dright><TT>2111.1065&nbsp;&nbsp;</TT></TD>
    <TD align=3Dright><TT>2111.0544&nbsp;&nbsp;</TT></TD>
    <TD noWrap align=3Dright><TT>24.7&nbsp;</TT></TD>
    <TD align=3Dright><TT>37&nbsp;</TT></TD>
    <TD noWrap align=3Dright><TT>-&nbsp;</TT></TD>
    <TD align=3Dright><TT>55&nbsp;</TT></TD>
    <TD align=3Dright><TT>1&nbsp;&nbsp;</TT></TD>
    <TD noWrap align=3Dright><TT>---&nbsp;&nbsp;</TT></TD>
    <TD noWrap><TT>&nbsp;R.CRSPSFAFVVSVPLSSCLV.-</TT></TD></TR>
  <TR>
    <TD align=3Dright>&nbsp;</TD>
    <TD align=3Dright><TT>3101.8074&nbsp;&nbsp;</TT></TD>
    <TD align=3Dright><TT>3100.8001&nbsp;&nbsp;</TT></TD>
    <TD align=3Dright><TT>3100.6025&nbsp;&nbsp;</TT></TD>
    <TD noWrap align=3Dright><TT>63.7&nbsp;</TT></TD>
    <TD align=3Dright><TT>10&nbsp;</TT></TD>
    <TD noWrap align=3Dright><TT>-&nbsp;</TT></TD>
    <TD align=3Dright><TT>36&nbsp;</TT></TD>
    <TD align=3Dright><TT>1&nbsp;&nbsp;</TT></TD>
    <TD noWrap align=3Dright><TT>---&nbsp;&nbsp;</TT></TD>
    <TD noWrap><TT>&nbsp;R.GVSVLHSLRLIDVVFPPFLCVCMSSPR.C + Oxidation=20
    (M)</TT></TD></TR></TBODY></TABLE>
<TABLE border=3D0 cellSpacing=3D0>
  <TBODY>
  <TR>
    <TD><TT>&nbsp;&nbsp;&nbsp;&nbsp;&nbsp;&nbsp;</TT></TD>
    <TD><TT><B>No match to: </B>1158.6936, 1204.7967, 1245.7905, =
1357.8810,=20
      1393.0377, 1413.9440, 1447.7090, 1503.8687, 1641.8630, 1827.9230,=20
      1844.9156, 2002.9148, 2057.2667, 2501.3262, 2521.4691, 2743.5405,=20
      3027.8186, 3156.7005</TT></TD></TR></TBODY></TABLE><BR>
<TABLE border=3D0 cellSpacing=3D0>
  <TBODY>
  <TR>
    <TD><TT><B><A =
name=3DHit9>9.</A>&nbsp;&nbsp;&nbsp;&nbsp;</B></TT></TD>
    <TD noWrap><TT><A=20
      =
href=3D"http://www.matrixscience.com/cgi/protein_view.pl?file=3D..%2Fdata=
%2F20120411%2FFtGAmfuaE.dat&amp;hit=3D9"=20
      =
target=3D_blank>gi|217075034</A>&nbsp;&nbsp;&nbsp;&nbsp;<B>Mass:</B>&nbsp=
;17494&nbsp;&nbsp;&nbsp;&nbsp;<B>Score:</B>&nbsp;48&nbsp;&nbsp;&nbsp;&nbs=
p;&nbsp;<B>Expect:</B>&nbsp;15&nbsp;&nbsp;<B>Matches:</B>&nbsp;4</TT></TD=
></TR>
  <TR>
    <TD>&nbsp;</TD>
    <TD noWrap><TT>unknown [Medicago =
truncatula]</TT></TD></TR></TBODY></TABLE>
<TABLE border=3D0 cellSpacing=3D0 cellPadding=3D0>
  <TBODY>
  <TR>
    <TD><TT>&nbsp;&nbsp;&nbsp;&nbsp;&nbsp;&nbsp;</TT></TD>
    <TD align=3Dright><TT><B>Observed&nbsp;&nbsp;</B></TT></TD>
    <TD noWrap align=3Dright><TT><B>Mr(expt)&nbsp;&nbsp;</B></TT></TD>
    <TD noWrap align=3Dright><TT><B>Mr(calc)&nbsp;&nbsp;</B></TT></TD>
    <TD align=3Dright><TT><B>&nbsp;ppm&nbsp;&nbsp;</B></TT></TD>
    <TD align=3Dright><TT><B>Start&nbsp;</B></TT></TD>
    <TD align=3Dright><TT><B>&nbsp;</B></TT></TD>
    <TD align=3Dright><TT><B>End&nbsp;</B></TT></TD>
    <TD align=3Dright><TT><B>Miss&nbsp;</B></TT></TD>
    <TD align=3Dright><TT><B>Ions&nbsp;</B></TT></TD>
    <TD><TT><B>&nbsp;Peptide</B></TT></TD></TR>
  <TR>
    <TD align=3Dright>&nbsp;</TD>
    <TD align=3Dright><TT>1357.8810&nbsp;&nbsp;</TT></TD>
    <TD align=3Dright><TT>1356.8737&nbsp;&nbsp;</TT></TD>
    <TD align=3Dright><TT>1356.7500&nbsp;&nbsp;</TT></TD>
    <TD noWrap align=3Dright><TT>91.2&nbsp;</TT></TD>
    <TD align=3Dright><TT>117&nbsp;</TT></TD>
    <TD noWrap align=3Dright><TT>-&nbsp;</TT></TD>
    <TD align=3Dright><TT>128&nbsp;</TT></TD>
    <TD align=3Dright><TT>0&nbsp;&nbsp;</TT></TD>
    <TD noWrap align=3Dright><TT>---&nbsp;&nbsp;</TT></TD>
    <TD noWrap><TT>&nbsp;K.LPTDETLLSQIK.D</TT></TD></TR>
  <TR>
    <TD align=3Dright>&nbsp;</TD>
    <TD align=3Dright><TT>1503.8687&nbsp;&nbsp;</TT></TD>
    <TD align=3Dright><TT>1502.8614&nbsp;&nbsp;</TT></TD>
    <TD align=3Dright><TT>1502.7875&nbsp;&nbsp;</TT></TD>
    <TD noWrap align=3Dright><TT>49.2&nbsp;</TT></TD>
    <TD align=3Dright><TT>37&nbsp;</TT></TD>
    <TD noWrap align=3Dright><TT>-&nbsp;</TT></TD>
    <TD align=3Dright><TT>49&nbsp;</TT></TD>
    <TD align=3Dright><TT>1&nbsp;&nbsp;</TT></TD>
    <TD noWrap align=3Dright><TT>---&nbsp;&nbsp;</TT></TD>
    <TD noWrap><TT>&nbsp;K.NRPCKVVEVSTSK.T</TT></TD></TR>
  <TR>
    <TD align=3Dright>&nbsp;</TD>
    <TD align=3Dright><TT>1844.9156&nbsp;&nbsp;</TT></TD>
    <TD align=3Dright><TT>1843.9083&nbsp;&nbsp;</TT></TD>
    <TD align=3Dright><TT>1843.7973&nbsp;&nbsp;</TT></TD>
    <TD noWrap align=3Dright><TT>60.2&nbsp;</TT></TD>
    <TD align=3Dright><TT>2&nbsp;</TT></TD>
    <TD noWrap align=3Dright><TT>-&nbsp;</TT></TD>
    <TD align=3Dright><TT>18&nbsp;</TT></TD>
    <TD align=3Dright><TT>1&nbsp;&nbsp;</TT></TD>
    <TD noWrap align=3Dright><TT>---&nbsp;&nbsp;</TT></TD>
    <TD noWrap><TT>&nbsp;M.SDEEHHFESKADAGASK.T</TT></TD></TR>
  <TR>
    <TD align=3Dright>&nbsp;</TD>
    <TD align=3Dright><TT>2112.1137&nbsp;&nbsp;</TT></TD>
    <TD align=3Dright><TT>2111.1065&nbsp;&nbsp;</TT></TD>
    <TD align=3Dright><TT>2110.9949&nbsp;&nbsp;</TT></TD>
    <TD noWrap align=3Dright><TT>52.9&nbsp;</TT></TD>
    <TD align=3Dright><TT>136&nbsp;</TT></TD>
    <TD noWrap align=3Dright><TT>-&nbsp;</TT></TD>
    <TD align=3Dright><TT>154&nbsp;</TT></TD>
    <TD align=3Dright><TT>0&nbsp;&nbsp;</TT></TD>
    <TD noWrap align=3Dright><TT>---&nbsp;&nbsp;</TT></TD>
    <TD noWrap><TT>&nbsp;K.DLIVSVMSAMGEEQICGLK.D + 2 Oxidation=20
  (M)</TT></TD></TR></TBODY></TABLE>
<TABLE border=3D0 cellSpacing=3D0>
  <TBODY>
  <TR>
    <TD><TT>&nbsp;&nbsp;&nbsp;&nbsp;&nbsp;&nbsp;</TT></TD>
    <TD><TT><B>No match to: </B>1158.6936, 1204.7967, 1245.7905, =
1393.0377,=20
      1413.9440, 1447.7090, 1641.8630, 1795.9424, 1827.9230, 2002.9148,=20
      2057.2667, 2501.3262, 2521.4691, 2743.5405, 3027.8186, 3101.8074,=20
      3156.7005</TT></TD></TR></TBODY></TABLE><BR>
<TABLE border=3D0 cellSpacing=3D0>
  <TBODY>
  <TR>
    <TD><TT><B><A name=3DHit10>10.</A>&nbsp;&nbsp;&nbsp;</B></TT></TD>
    <TD noWrap><TT><A=20
      =
href=3D"http://www.matrixscience.com/cgi/protein_view.pl?file=3D..%2Fdata=
%2F20120411%2FFtGAmfuaE.dat&amp;hit=3D10"=20
      =
target=3D_blank>gi|197941968</A>&nbsp;&nbsp;&nbsp;&nbsp;<B>Mass:</B>&nbsp=
;20819&nbsp;&nbsp;&nbsp;&nbsp;<B>Score:</B>&nbsp;47&nbsp;&nbsp;&nbsp;&nbs=
p;&nbsp;<B>Expect:</B>&nbsp;20&nbsp;&nbsp;<B>Matches:</B>&nbsp;4</TT></TD=
></TR>
  <TR>
    <TD>&nbsp;</TD>
    <TD noWrap><TT>RNA polymerase subunit [Dicranum=20
  flagellare]</TT></TD></TR></TBODY></TABLE>
<TABLE border=3D0 cellSpacing=3D0 cellPadding=3D0>
  <TBODY>
  <TR>
    <TD><TT>&nbsp;&nbsp;&nbsp;&nbsp;&nbsp;&nbsp;</TT></TD>
    <TD align=3Dright><TT><B>Observed&nbsp;&nbsp;</B></TT></TD>
    <TD noWrap align=3Dright><TT><B>Mr(expt)&nbsp;&nbsp;</B></TT></TD>
    <TD noWrap align=3Dright><TT><B>Mr(calc)&nbsp;&nbsp;</B></TT></TD>
    <TD align=3Dright><TT><B>&nbsp;ppm&nbsp;&nbsp;</B></TT></TD>
    <TD align=3Dright><TT><B>Start&nbsp;</B></TT></TD>
    <TD align=3Dright><TT><B>&nbsp;</B></TT></TD>
    <TD align=3Dright><TT><B>End&nbsp;</B></TT></TD>
    <TD align=3Dright><TT><B>Miss&nbsp;</B></TT></TD>
    <TD align=3Dright><TT><B>Ions&nbsp;</B></TT></TD>
    <TD><TT><B>&nbsp;Peptide</B></TT></TD></TR>
  <TR>
    <TD align=3Dright>&nbsp;</TD>
    <TD align=3Dright><TT>1158.6936&nbsp;&nbsp;</TT></TD>
    <TD align=3Dright><TT>1157.6863&nbsp;&nbsp;</TT></TD>
    <TD align=3Dright><TT>1157.6768&nbsp;&nbsp;</TT></TD>
    <TD noWrap align=3Dright><TT>8.25&nbsp;</TT></TD>
    <TD align=3Dright><TT>43&nbsp;</TT></TD>
    <TD noWrap align=3Dright><TT>-&nbsp;</TT></TD>
    <TD align=3Dright><TT>52&nbsp;</TT></TD>
    <TD align=3Dright><TT>1&nbsp;&nbsp;</TT></TD>
    <TD noWrap align=3Dright><TT>---&nbsp;&nbsp;</TT></TD>
    <TD noWrap><TT>&nbsp;K.ISLLNTNQKK.T</TT></TD></TR>
  <TR>
    <TD align=3Dright>&nbsp;</TD>
    <TD align=3Dright><TT>1641.8630&nbsp;&nbsp;</TT></TD>
    <TD align=3Dright><TT>1640.8558&nbsp;&nbsp;</TT></TD>
    <TD align=3Dright><TT>1640.8410&nbsp;&nbsp;</TT></TD>
    <TD noWrap align=3Dright><TT>8.99&nbsp;</TT></TD>
    <TD align=3Dright><TT>172&nbsp;</TT></TD>
    <TD noWrap align=3Dright><TT>-&nbsp;</TT></TD>
    <TD align=3Dright><TT>187&nbsp;</TT></TD>
    <TD align=3Dright><TT>0&nbsp;&nbsp;</TT></TD>
    <TD noWrap align=3Dright><TT>---&nbsp;&nbsp;</TT></TD>
    <TD noWrap><TT>&nbsp;K.NGLVVPGSWVETGDVL.-</TT></TD></TR>
  <TR>
    <TD align=3Dright>&nbsp;</TD>
    <TD align=3Dright><TT>2501.3262&nbsp;&nbsp;</TT></TD>
    <TD align=3Dright><TT>2500.3189&nbsp;&nbsp;</TT></TD>
    <TD align=3Dright><TT>2500.2063&nbsp;&nbsp;</TT></TD>
    <TD noWrap align=3Dright><TT>45.0&nbsp;</TT></TD>
    <TD align=3Dright><TT>53&nbsp;</TT></TD>
    <TD noWrap align=3Dright><TT>-&nbsp;</TT></TD>
    <TD align=3Dright><TT>72&nbsp;</TT></TD>
    <TD align=3Dright><TT>1&nbsp;&nbsp;</TT></TD>
    <TD noWrap align=3Dright><TT>---&nbsp;&nbsp;</TT></TD>
    <TD noWrap><TT>&nbsp;K.TNIHLIIYQRSNNNTCMHQK.T + Oxidation =
(M)</TT></TD></TR>
  <TR>
    <TD align=3Dright>&nbsp;</TD>
    <TD align=3Dright><TT>2743.5405&nbsp;&nbsp;</TT></TD>
    <TD align=3Dright><TT>2742.5332&nbsp;&nbsp;</TT></TD>
    <TD align=3Dright><TT>2742.3363&nbsp;&nbsp;</TT></TD>
    <TD noWrap align=3Dright><TT>71.8&nbsp;</TT></TD>
    <TD align=3Dright><TT>103&nbsp;</TT></TD>
    <TD noWrap align=3Dright><TT>-&nbsp;</TT></TD>
    <TD align=3Dright><TT>125&nbsp;</TT></TD>
    <TD align=3Dright><TT>0&nbsp;&nbsp;</TT></TD>
    <TD noWrap align=3Dright><TT>---&nbsp;&nbsp;</TT></TD>
    <TD =
noWrap><TT>&nbsp;K.NILVAYMPWEGYNFEDAILISER.L</TT></TD></TR></TBODY></TABL=
E>
<TABLE border=3D0 cellSpacing=3D0>
  <TBODY>
  <TR>
    <TD><TT>&nbsp;&nbsp;&nbsp;&nbsp;&nbsp;&nbsp;</TT></TD>
    <TD><TT><B>No match to: </B>1204.7967, 1245.7905, 1357.8810, =
1393.0377,=20
      1413.9440, 1447.7090, 1503.8687, 1795.9424, 1827.9230, 1844.9156,=20
      2002.9148, 2057.2667, 2112.1137, 2521.4691, 3027.8186, 3101.8074,=20
      3156.7005</TT></TD></TR></TBODY></TABLE><BR>
<TABLE border=3D0 cellSpacing=3D0>
  <TBODY>
  <TR>
    <TD><TT><B><A name=3DHit11>11.</A>&nbsp;&nbsp;&nbsp;</B></TT></TD>
    <TD noWrap><TT><A=20
      =
href=3D"http://www.matrixscience.com/cgi/protein_view.pl?file=3D..%2Fdata=
%2F20120411%2FFtGAmfuaE.dat&amp;hit=3D11"=20
      =
target=3D_blank>gi|197941972</A>&nbsp;&nbsp;&nbsp;&nbsp;<B>Mass:</B>&nbsp=
;20816&nbsp;&nbsp;&nbsp;&nbsp;<B>Score:</B>&nbsp;47&nbsp;&nbsp;&nbsp;&nbs=
p;&nbsp;<B>Expect:</B>&nbsp;20&nbsp;&nbsp;<B>Matches:</B>&nbsp;4</TT></TD=
></TR>
  <TR>
    <TD>&nbsp;</TD>
    <TD noWrap><TT>RNA polymerase subunit [Dicranum=20
  flagellare]</TT></TD></TR></TBODY></TABLE>
<TABLE border=3D0 cellSpacing=3D0 cellPadding=3D0>
  <TBODY>
  <TR>
    <TD><TT>&nbsp;&nbsp;&nbsp;&nbsp;&nbsp;&nbsp;</TT></TD>
    <TD align=3Dright><TT><B>Observed&nbsp;&nbsp;</B></TT></TD>
    <TD noWrap align=3Dright><TT><B>Mr(expt)&nbsp;&nbsp;</B></TT></TD>
    <TD noWrap align=3Dright><TT><B>Mr(calc)&nbsp;&nbsp;</B></TT></TD>
    <TD align=3Dright><TT><B>&nbsp;ppm&nbsp;&nbsp;</B></TT></TD>
    <TD align=3Dright><TT><B>Start&nbsp;</B></TT></TD>
    <TD align=3Dright><TT><B>&nbsp;</B></TT></TD>
    <TD align=3Dright><TT><B>End&nbsp;</B></TT></TD>
    <TD align=3Dright><TT><B>Miss&nbsp;</B></TT></TD>
    <TD align=3Dright><TT><B>Ions&nbsp;</B></TT></TD>
    <TD><TT><B>&nbsp;Peptide</B></TT></TD></TR>
  <TR>
    <TD align=3Dright>&nbsp;</TD>
    <TD align=3Dright><TT>1158.6936&nbsp;&nbsp;</TT></TD>
    <TD align=3Dright><TT>1157.6863&nbsp;&nbsp;</TT></TD>
    <TD align=3Dright><TT>1157.6768&nbsp;&nbsp;</TT></TD>
    <TD noWrap align=3Dright><TT>8.25&nbsp;</TT></TD>
    <TD align=3Dright><TT>43&nbsp;</TT></TD>
    <TD noWrap align=3Dright><TT>-&nbsp;</TT></TD>
    <TD align=3Dright><TT>52&nbsp;</TT></TD>
    <TD align=3Dright><TT>1&nbsp;&nbsp;</TT></TD>
    <TD noWrap align=3Dright><TT>---&nbsp;&nbsp;</TT></TD>
    <TD noWrap><TT>&nbsp;K.ISLLNTNQKK.T</TT></TD></TR>
  <TR>
    <TD align=3Dright>&nbsp;</TD>
    <TD align=3Dright><TT>1641.8630&nbsp;&nbsp;</TT></TD>
    <TD align=3Dright><TT>1640.8558&nbsp;&nbsp;</TT></TD>
    <TD align=3Dright><TT>1640.8410&nbsp;&nbsp;</TT></TD>
    <TD noWrap align=3Dright><TT>8.99&nbsp;</TT></TD>
    <TD align=3Dright><TT>172&nbsp;</TT></TD>
    <TD noWrap align=3Dright><TT>-&nbsp;</TT></TD>
    <TD align=3Dright><TT>187&nbsp;</TT></TD>
    <TD align=3Dright><TT>0&nbsp;&nbsp;</TT></TD>
    <TD noWrap align=3Dright><TT>---&nbsp;&nbsp;</TT></TD>
    <TD noWrap><TT>&nbsp;K.NGLVVPGSWVETGDVL.-</TT></TD></TR>
  <TR>
    <TD align=3Dright>&nbsp;</TD>
    <TD align=3Dright><TT>2501.3262&nbsp;&nbsp;</TT></TD>
    <TD align=3Dright><TT>2500.3189&nbsp;&nbsp;</TT></TD>
    <TD align=3Dright><TT>2500.2063&nbsp;&nbsp;</TT></TD>
    <TD noWrap align=3Dright><TT>45.0&nbsp;</TT></TD>
    <TD align=3Dright><TT>53&nbsp;</TT></TD>
    <TD noWrap align=3Dright><TT>-&nbsp;</TT></TD>
    <TD align=3Dright><TT>72&nbsp;</TT></TD>
    <TD align=3Dright><TT>1&nbsp;&nbsp;</TT></TD>
    <TD noWrap align=3Dright><TT>---&nbsp;&nbsp;</TT></TD>
    <TD noWrap><TT>&nbsp;K.TNIHLIIYQRSNNNTCMHQK.T + Oxidation =
(M)</TT></TD></TR>
  <TR>
    <TD align=3Dright>&nbsp;</TD>
    <TD align=3Dright><TT>2743.5405&nbsp;&nbsp;</TT></TD>
    <TD align=3Dright><TT>2742.5332&nbsp;&nbsp;</TT></TD>
    <TD align=3Dright><TT>2742.3363&nbsp;&nbsp;</TT></TD>
    <TD noWrap align=3Dright><TT>71.8&nbsp;</TT></TD>
    <TD align=3Dright><TT>103&nbsp;</TT></TD>
    <TD noWrap align=3Dright><TT>-&nbsp;</TT></TD>
    <TD align=3Dright><TT>125&nbsp;</TT></TD>
    <TD align=3Dright><TT>0&nbsp;&nbsp;</TT></TD>
    <TD noWrap align=3Dright><TT>---&nbsp;&nbsp;</TT></TD>
    <TD =
noWrap><TT>&nbsp;K.NILVAYMPWEGYNFEDAILISER.L</TT></TD></TR></TBODY></TABL=
E>
<TABLE border=3D0 cellSpacing=3D0>
  <TBODY>
  <TR>
    <TD><TT>&nbsp;&nbsp;&nbsp;&nbsp;&nbsp;&nbsp;</TT></TD>
    <TD><TT><B>No match to: </B>1204.7967, 1245.7905, 1357.8810, =
1393.0377,=20
      1413.9440, 1447.7090, 1503.8687, 1795.9424, 1827.9230, 1844.9156,=20
      2002.9148, 2057.2667, 2112.1137, 2521.4691, 3027.8186, 3101.8074,=20
      3156.7005</TT></TD></TR></TBODY></TABLE><BR>
<TABLE border=3D0 cellSpacing=3D0>
  <TBODY>
  <TR>
    <TD><TT><B><A name=3DHit12>12.</A>&nbsp;&nbsp;&nbsp;</B></TT></TD>
    <TD noWrap><TT><A=20
      =
href=3D"http://www.matrixscience.com/cgi/protein_view.pl?file=3D..%2Fdata=
%2F20120411%2FFtGAmfuaE.dat&amp;hit=3D12"=20
      =
target=3D_blank>gi|110289558</A>&nbsp;&nbsp;&nbsp;&nbsp;<B>Mass:</B>&nbsp=
;21822&nbsp;&nbsp;&nbsp;&nbsp;<B>Score:</B>&nbsp;47&nbsp;&nbsp;&nbsp;&nbs=
p;&nbsp;<B>Expect:</B>&nbsp;20&nbsp;&nbsp;<B>Matches:</B>&nbsp;4</TT></TD=
></TR>
  <TR>
    <TD>&nbsp;</TD>
    <TD noWrap><TT>oxidoreductase, 2OG-Fe oxygenase family protein, =
expressed=20
      [Oryza sativa Japonica Group]</TT></TD></TR></TBODY></TABLE>
<TABLE border=3D0 cellSpacing=3D0 cellPadding=3D0>
  <TBODY>
  <TR>
    <TD><TT>&nbsp;&nbsp;&nbsp;&nbsp;&nbsp;&nbsp;</TT></TD>
    <TD align=3Dright><TT><B>Observed&nbsp;&nbsp;</B></TT></TD>
    <TD noWrap align=3Dright><TT><B>Mr(expt)&nbsp;&nbsp;</B></TT></TD>
    <TD noWrap align=3Dright><TT><B>Mr(calc)&nbsp;&nbsp;</B></TT></TD>
    <TD align=3Dright><TT><B>&nbsp;ppm&nbsp;&nbsp;</B></TT></TD>
    <TD align=3Dright><TT><B>Start&nbsp;</B></TT></TD>
    <TD align=3Dright><TT><B>&nbsp;</B></TT></TD>
    <TD align=3Dright><TT><B>End&nbsp;</B></TT></TD>
    <TD align=3Dright><TT><B>Miss&nbsp;</B></TT></TD>
    <TD align=3Dright><TT><B>Ions&nbsp;</B></TT></TD>
    <TD><TT><B>&nbsp;Peptide</B></TT></TD></TR>
  <TR>
    <TD align=3Dright>&nbsp;</TD>
    <TD align=3Dright><TT>1447.7090&nbsp;&nbsp;</TT></TD>
    <TD align=3Dright><TT>1446.7017&nbsp;&nbsp;</TT></TD>
    <TD align=3Dright><TT>1446.7579&nbsp;&nbsp;</TT></TD>
    <TD noWrap align=3Dright><TT>-38.85&nbsp;</TT></TD>
    <TD align=3Dright><TT>175&nbsp;</TT></TD>
    <TD noWrap align=3Dright><TT>-&nbsp;</TT></TD>
    <TD align=3Dright><TT>186&nbsp;</TT></TD>
    <TD align=3Dright><TT>1&nbsp;&nbsp;</TT></TD>
    <TD noWrap align=3Dright><TT>---&nbsp;&nbsp;</TT></TD>
    <TD noWrap><TT>&nbsp;K.QIFTQQLDGKNR.V</TT></TD></TR>
  <TR>
    <TD align=3Dright>&nbsp;</TD>
    <TD align=3Dright><TT>1844.9156&nbsp;&nbsp;</TT></TD>
    <TD align=3Dright><TT>1843.9083&nbsp;&nbsp;</TT></TD>
    <TD align=3Dright><TT>1843.8597&nbsp;&nbsp;</TT></TD>
    <TD noWrap align=3Dright><TT>26.4&nbsp;</TT></TD>
    <TD align=3Dright><TT>47&nbsp;</TT></TD>
    <TD noWrap align=3Dright><TT>-&nbsp;</TT></TD>
    <TD align=3Dright><TT>61&nbsp;</TT></TD>
    <TD align=3Dright><TT>1&nbsp;&nbsp;</TT></TD>
    <TD noWrap align=3Dright><TT>---&nbsp;&nbsp;</TT></TD>
    <TD noWrap><TT>&nbsp;R.GLRMTYYPPCLQSDK.V + Oxidation =
(M)</TT></TD></TR>
  <TR>
    <TD align=3Dright>&nbsp;</TD>
    <TD align=3Dright><TT>2743.5405&nbsp;&nbsp;</TT></TD>
    <TD align=3Dright><TT>2742.5332&nbsp;&nbsp;</TT></TD>
    <TD align=3Dright><TT>2742.4228&nbsp;&nbsp;</TT></TD>
    <TD noWrap align=3Dright><TT>40.3&nbsp;</TT></TD>
    <TD align=3Dright><TT>94&nbsp;</TT></TD>
    <TD noWrap align=3Dright><TT>-&nbsp;</TT></TD>
    <TD align=3Dright><TT>119&nbsp;</TT></TD>
    <TD align=3Dright><TT>0&nbsp;&nbsp;</TT></TD>
    <TD noWrap align=3Dright><TT>---&nbsp;&nbsp;</TT></TD>
    <TD noWrap><TT>&nbsp;K.WLSVDAPNGAFIVNIGDTLEILSNGK.F</TT></TD></TR>
  <TR>
    <TD align=3Dright>&nbsp;</TD>
    <TD align=3Dright><TT>3101.8074&nbsp;&nbsp;</TT></TD>
    <TD align=3Dright><TT>3100.8001&nbsp;&nbsp;</TT></TD>
    <TD align=3Dright><TT>3100.7319&nbsp;&nbsp;</TT></TD>
    <TD noWrap align=3Dright><TT>22.0&nbsp;</TT></TD>
    <TD align=3Dright><TT>62&nbsp;</TT></TD>
    <TD noWrap align=3Dright><TT>-&nbsp;</TT></TD>
    <TD align=3Dright><TT>90&nbsp;</TT></TD>
    <TD align=3Dright><TT>1&nbsp;&nbsp;</TT></TD>
    <TD noWrap align=3Dright><TT>---&nbsp;&nbsp;</TT></TD>
    <TD=20
noWrap><TT>&nbsp;K.VMGISPHSDVVGLTLLLQVNDVQGLQIKK.D</TT></TD></TR></TBODY>=
</TABLE>
<TABLE border=3D0 cellSpacing=3D0>
  <TBODY>
  <TR>
    <TD><TT>&nbsp;&nbsp;&nbsp;&nbsp;&nbsp;&nbsp;</TT></TD>
    <TD><TT><B>No match to: </B>1158.6936, 1204.7967, 1245.7905, =
1357.8810,=20
      1393.0377, 1413.9440, 1503.8687, 1641.8630, 1795.9424, 1827.9230,=20
      2002.9148, 2057.2667, 2112.1137, 2501.3262, 2521.4691, 3027.8186,=20
      3156.7005</TT></TD></TR></TBODY></TABLE><BR>
<TABLE border=3D0 cellSpacing=3D0>
  <TBODY>
  <TR>
    <TD><TT><B><A name=3DHit13>13.</A>&nbsp;&nbsp;&nbsp;</B></TT></TD>
    <TD noWrap><TT><A=20
      =
href=3D"http://www.matrixscience.com/cgi/protein_view.pl?file=3D..%2Fdata=
%2F20120411%2FFtGAmfuaE.dat&amp;hit=3D13"=20
      =
target=3D_blank>gi|125571874</A>&nbsp;&nbsp;&nbsp;&nbsp;<B>Mass:</B>&nbsp=
;35926&nbsp;&nbsp;&nbsp;&nbsp;<B>Score:</B>&nbsp;46&nbsp;&nbsp;&nbsp;&nbs=
p;&nbsp;<B>Expect:</B>&nbsp;26&nbsp;&nbsp;<B>Matches:</B>&nbsp;4</TT></TD=
></TR>
  <TR>
    <TD>&nbsp;</TD>
    <TD noWrap><TT>hypothetical protein OsJ_03307 [Oryza sativa Japonica =

      Group]</TT></TD></TR></TBODY></TABLE>
<TABLE border=3D0 cellSpacing=3D0 cellPadding=3D0>
  <TBODY>
  <TR>
    <TD><TT>&nbsp;&nbsp;&nbsp;&nbsp;&nbsp;&nbsp;</TT></TD>
    <TD align=3Dright><TT><B>Observed&nbsp;&nbsp;</B></TT></TD>
    <TD noWrap align=3Dright><TT><B>Mr(expt)&nbsp;&nbsp;</B></TT></TD>
    <TD noWrap align=3Dright><TT><B>Mr(calc)&nbsp;&nbsp;</B></TT></TD>
    <TD align=3Dright><TT><B>&nbsp;ppm&nbsp;&nbsp;</B></TT></TD>
    <TD align=3Dright><TT><B>Start&nbsp;</B></TT></TD>
    <TD align=3Dright><TT><B>&nbsp;</B></TT></TD>
    <TD align=3Dright><TT><B>End&nbsp;</B></TT></TD>
    <TD align=3Dright><TT><B>Miss&nbsp;</B></TT></TD>
    <TD align=3Dright><TT><B>Ions&nbsp;</B></TT></TD>
    <TD><TT><B>&nbsp;Peptide</B></TT></TD></TR>
  <TR>
    <TD align=3Dright>&nbsp;</TD>
    <TD align=3Dright><TT>1447.7090&nbsp;&nbsp;</TT></TD>
    <TD align=3Dright><TT>1446.7017&nbsp;&nbsp;</TT></TD>
    <TD align=3Dright><TT>1446.6748&nbsp;&nbsp;</TT></TD>
    <TD noWrap align=3Dright><TT>18.6&nbsp;</TT></TD>
    <TD align=3Dright><TT>10&nbsp;</TT></TD>
    <TD noWrap align=3Dright><TT>-&nbsp;</TT></TD>
    <TD align=3Dright><TT>20&nbsp;</TT></TD>
    <TD align=3Dright><TT>0&nbsp;&nbsp;</TT></TD>
    <TD noWrap align=3Dright><TT>---&nbsp;&nbsp;</TT></TD>
    <TD noWrap><TT>&nbsp;K.NVLLFHCEEMR.E</TT></TD></TR>
  <TR>
    <TD align=3Dright>&nbsp;</TD>
    <TD align=3Dright><TT>1503.8687&nbsp;&nbsp;</TT></TD>
    <TD align=3Dright><TT>1502.8614&nbsp;&nbsp;</TT></TD>
    <TD align=3Dright><TT>1502.7477&nbsp;&nbsp;</TT></TD>
    <TD noWrap align=3Dright><TT>75.7&nbsp;</TT></TD>
    <TD align=3Dright><TT>30&nbsp;</TT></TD>
    <TD noWrap align=3Dright><TT>-&nbsp;</TT></TD>
    <TD align=3Dright><TT>41&nbsp;</TT></TD>
    <TD align=3Dright><TT>1&nbsp;&nbsp;</TT></TD>
    <TD noWrap align=3Dright><TT>---&nbsp;&nbsp;</TT></TD>
    <TD noWrap><TT>&nbsp;R.NDDIELRSISWR.T</TT></TD></TR>
  <TR>
    <TD align=3Dright>&nbsp;</TD>
    <TD align=3Dright><TT>1641.8630&nbsp;&nbsp;</TT></TD>
    <TD align=3Dright><TT>1640.8558&nbsp;&nbsp;</TT></TD>
    <TD align=3Dright><TT>1640.7352&nbsp;&nbsp;</TT></TD>
    <TD noWrap align=3Dright><TT>73.5&nbsp;</TT></TD>
    <TD align=3Dright><TT>108&nbsp;</TT></TD>
    <TD noWrap align=3Dright><TT>-&nbsp;</TT></TD>
    <TD align=3Dright><TT>122&nbsp;</TT></TD>
    <TD align=3Dright><TT>0&nbsp;&nbsp;</TT></TD>
    <TD noWrap align=3Dright><TT>---&nbsp;&nbsp;</TT></TD>
    <TD noWrap><TT>&nbsp;R.MEDEGDVATAFTLAR.I + Oxidation =
(M)</TT></TD></TR>
  <TR>
    <TD align=3Dright>&nbsp;</TD>
    <TD align=3Dright><TT>2501.3262&nbsp;&nbsp;</TT></TD>
    <TD align=3Dright><TT>2500.3189&nbsp;&nbsp;</TT></TD>
    <TD align=3Dright><TT>2500.2234&nbsp;&nbsp;</TT></TD>
    <TD noWrap align=3Dright><TT>38.2&nbsp;</TT></TD>
    <TD align=3Dright><TT>170&nbsp;</TT></TD>
    <TD noWrap align=3Dright><TT>-&nbsp;</TT></TD>
    <TD align=3Dright><TT>191&nbsp;</TT></TD>
    <TD align=3Dright><TT>1&nbsp;&nbsp;</TT></TD>
    <TD noWrap align=3Dright><TT>9&nbsp;&nbsp;</TT></TD>
    <TD =
noWrap><TT>&nbsp;R.LQELPDSDNITIAFPDDGAWKR.F</TT></TD></TR></TBODY></TABLE=
>
<TABLE border=3D0 cellSpacing=3D0>
  <TBODY>
  <TR>
    <TD><TT>&nbsp;&nbsp;&nbsp;&nbsp;&nbsp;&nbsp;</TT></TD>
    <TD><TT><B>No match to: </B>1158.6936, 1204.7967, 1245.7905, =
1357.8810,=20
      1393.0377, 1413.9440, 1795.9424, 1827.9230, 1844.9156, 2002.9148,=20
      2057.2667, 2112.1137, 2521.4691, 2743.5405, 3027.8186, 3101.8074,=20
      3156.7005</TT></TD></TR></TBODY></TABLE><BR>
<TABLE border=3D0 cellSpacing=3D0>
  <TBODY>
  <TR>
    <TD><TT><B><A name=3DHit14>14.</A>&nbsp;&nbsp;&nbsp;</B></TT></TD>
    <TD noWrap><TT><A=20
      =
href=3D"http://www.matrixscience.com/cgi/protein_view.pl?file=3D..%2Fdata=
%2F20120411%2FFtGAmfuaE.dat&amp;hit=3D14"=20
      =
target=3D_blank>gi|255584797</A>&nbsp;&nbsp;&nbsp;&nbsp;<B>Mass:</B>&nbsp=
;140078&nbsp;&nbsp;&nbsp;<B>Score:</B>&nbsp;46&nbsp;&nbsp;&nbsp;&nbsp;&nb=
sp;<B>Expect:</B>&nbsp;29&nbsp;&nbsp;<B>Matches:</B>&nbsp;8</TT></TD></TR=
>
  <TR>
    <TD>&nbsp;</TD>
    <TD noWrap><TT>pentatricopeptide repeat-containing protein, putative =

      [Ricinus communis]</TT></TD></TR></TBODY></TABLE>
<TABLE border=3D0 cellSpacing=3D0 cellPadding=3D0>
  <TBODY>
  <TR>
    <TD><TT>&nbsp;&nbsp;&nbsp;&nbsp;&nbsp;&nbsp;</TT></TD>
    <TD align=3Dright><TT><B>Observed&nbsp;&nbsp;</B></TT></TD>
    <TD noWrap align=3Dright><TT><B>Mr(expt)&nbsp;&nbsp;</B></TT></TD>
    <TD noWrap align=3Dright><TT><B>Mr(calc)&nbsp;&nbsp;</B></TT></TD>
    <TD align=3Dright><TT><B>&nbsp;ppm&nbsp;&nbsp;</B></TT></TD>
    <TD align=3Dright><TT><B>Start&nbsp;</B></TT></TD>
    <TD align=3Dright><TT><B>&nbsp;</B></TT></TD>
    <TD align=3Dright><TT><B>End&nbsp;</B></TT></TD>
    <TD align=3Dright><TT><B>Miss&nbsp;</B></TT></TD>
    <TD align=3Dright><TT><B>Ions&nbsp;</B></TT></TD>
    <TD><TT><B>&nbsp;Peptide</B></TT></TD></TR>
  <TR>
    <TD align=3Dright>&nbsp;</TD>
    <TD align=3Dright><TT>1158.6936&nbsp;&nbsp;</TT></TD>
    <TD align=3Dright><TT>1157.6863&nbsp;&nbsp;</TT></TD>
    <TD align=3Dright><TT>1157.6631&nbsp;&nbsp;</TT></TD>
    <TD noWrap align=3Dright><TT>20.1&nbsp;</TT></TD>
    <TD align=3Dright><TT>578&nbsp;</TT></TD>
    <TD noWrap align=3Dright><TT>-&nbsp;</TT></TD>
    <TD align=3Dright><TT>586&nbsp;</TT></TD>
    <TD align=3Dright><TT>0&nbsp;&nbsp;</TT></TD>
    <TD noWrap align=3Dright><TT>---&nbsp;&nbsp;</TT></TD>
    <TD noWrap><TT>&nbsp;R.LIFHQMLLK.D + Oxidation (M)</TT></TD></TR>
  <TR>
    <TD align=3Dright>&nbsp;</TD>
    <TD align=3Dright><TT>1447.7090&nbsp;&nbsp;</TT></TD>
    <TD align=3Dright><TT>1446.7017&nbsp;&nbsp;</TT></TD>
    <TD align=3Dright><TT>1446.6991&nbsp;&nbsp;</TT></TD>
    <TD noWrap align=3Dright><TT>1.83&nbsp;</TT></TD>
    <TD align=3Dright><TT>134&nbsp;</TT></TD>
    <TD noWrap align=3Dright><TT>-&nbsp;</TT></TD>
    <TD align=3Dright><TT>146&nbsp;</TT></TD>
    <TD align=3Dright><TT>0&nbsp;&nbsp;</TT></TD>
    <TD noWrap align=3Dright><TT>---&nbsp;&nbsp;</TT></TD>
    <TD noWrap><TT>&nbsp;R<U>.</U>QGISLDNNEIFSK.L + Gln-&gt;pyro-Glu =
(N-term=20
      Q)</TT></TD></TR>
  <TR>
    <TD align=3Dright>&nbsp;</TD>
    <TD align=3Dright><TT>1641.8630&nbsp;&nbsp;</TT></TD>
    <TD align=3Dright><TT>1640.8558&nbsp;&nbsp;</TT></TD>
    <TD align=3Dright><TT>1640.9250&nbsp;&nbsp;</TT></TD>
    <TD noWrap align=3Dright><TT>-42.17&nbsp;</TT></TD>
    <TD align=3Dright><TT>515&nbsp;</TT></TD>
    <TD noWrap align=3Dright><TT>-&nbsp;</TT></TD>
    <TD align=3Dright><TT>529&nbsp;</TT></TD>
    <TD align=3Dright><TT>0&nbsp;&nbsp;</TT></TD>
    <TD noWrap align=3Dright><TT>---&nbsp;&nbsp;</TT></TD>
    <TD noWrap><TT>&nbsp;R.WGQELSLSVLAALVR.G</TT></TD></TR>
  <TR>
    <TD align=3Dright>&nbsp;</TD>
    <TD align=3Dright><TT>1795.9424&nbsp;&nbsp;</TT></TD>
    <TD align=3Dright><TT>1794.9351&nbsp;&nbsp;</TT></TD>
    <TD align=3Dright><TT>1794.7991&nbsp;&nbsp;</TT></TD>
    <TD noWrap align=3Dright><TT>75.8&nbsp;</TT></TD>
    <TD align=3Dright><TT>401&nbsp;</TT></TD>
    <TD noWrap align=3Dright><TT>-&nbsp;</TT></TD>
    <TD align=3Dright><TT>414&nbsp;</TT></TD>
    <TD align=3Dright><TT>1&nbsp;&nbsp;</TT></TD>
    <TD noWrap align=3Dright><TT>---&nbsp;&nbsp;</TT></TD>
    <TD noWrap><TT>&nbsp;R<U>.</U>QFDEVKMMVHEMLK.C + Gln-&gt;pyro-Glu =
(N-term=20
      Q); 3 Oxidation (M)</TT></TD></TR>
  <TR>
    <TD align=3Dright>&nbsp;</TD>
    <TD align=3Dright><TT>2002.9148&nbsp;&nbsp;</TT></TD>
    <TD align=3Dright><TT>2001.9075&nbsp;&nbsp;</TT></TD>
    <TD align=3Dright><TT>2001.9618&nbsp;&nbsp;</TT></TD>
    <TD noWrap align=3Dright><TT>-27.14&nbsp;</TT></TD>
    <TD align=3Dright><TT>613&nbsp;</TT></TD>
    <TD noWrap align=3Dright><TT>-&nbsp;</TT></TD>
    <TD align=3Dright><TT>628&nbsp;</TT></TD>
    <TD align=3Dright><TT>1&nbsp;&nbsp;</TT></TD>
    <TD noWrap align=3Dright><TT>---&nbsp;&nbsp;</TT></TD>
    <TD noWrap><TT>&nbsp;R.DCWDIAQNSKWLPELK.D</TT></TD></TR>
  <TR>
    <TD align=3Dright>&nbsp;</TD>
    <TD align=3Dright><TT>2501.3262&nbsp;&nbsp;</TT></TD>
    <TD align=3Dright><TT>2500.3189&nbsp;&nbsp;</TT></TD>
    <TD align=3Dright><TT>2500.2308&nbsp;&nbsp;</TT></TD>
    <TD noWrap align=3Dright><TT>35.2&nbsp;</TT></TD>
    <TD align=3Dright><TT>420&nbsp;</TT></TD>
    <TD noWrap align=3Dright><TT>-&nbsp;</TT></TD>
    <TD align=3Dright><TT>442&nbsp;</TT></TD>
    <TD align=3Dright><TT>0&nbsp;&nbsp;</TT></TD>
    <TD noWrap align=3Dright><TT>---&nbsp;&nbsp;</TT></TD>
    <TD noWrap><TT>&nbsp;K.SSSLENPLSEAFMVLGFSPFSVR.L</TT></TD></TR>
  <TR>
    <TD align=3Dright>&nbsp;</TD>
    <TD align=3Dright><TT>2521.4691&nbsp;&nbsp;</TT></TD>
    <TD align=3Dright><TT>2520.4618&nbsp;&nbsp;</TT></TD>
    <TD align=3Dright><TT>2520.2723&nbsp;&nbsp;</TT></TD>
    <TD noWrap align=3Dright><TT>75.2&nbsp;</TT></TD>
    <TD align=3Dright><TT>662&nbsp;</TT></TD>
    <TD noWrap align=3Dright><TT>-&nbsp;</TT></TD>
    <TD align=3Dright><TT>683&nbsp;</TT></TD>
    <TD align=3Dright><TT>0&nbsp;&nbsp;</TT></TD>
    <TD noWrap align=3Dright><TT>---&nbsp;&nbsp;</TT></TD>
    <TD noWrap><TT>&nbsp;R.AEIFHMFLEELSITGFTSIAHK.L</TT></TD></TR>
  <TR>
    <TD align=3Dright>&nbsp;</TD>
    <TD align=3Dright><TT>3101.8074&nbsp;&nbsp;</TT></TD>
    <TD align=3Dright><TT>3100.8001&nbsp;&nbsp;</TT></TD>
    <TD align=3Dright><TT>3100.5726&nbsp;&nbsp;</TT></TD>
    <TD noWrap align=3Dright><TT>73.4&nbsp;</TT></TD>
    <TD align=3Dright><TT>684&nbsp;</TT></TD>
    <TD noWrap align=3Dright><TT>-&nbsp;</TT></TD>
    <TD align=3Dright><TT>709&nbsp;</TT></TD>
    <TD align=3Dright><TT>1&nbsp;&nbsp;</TT></TD>
    <TD noWrap align=3Dright><TT>---&nbsp;&nbsp;</TT></TD>
    <TD=20
noWrap><TT>&nbsp;K.LVDELLQQGCVFDNVVYSYLLRGLCK.E</TT></TD></TR></TBODY></T=
ABLE>
<TABLE border=3D0 cellSpacing=3D0>
  <TBODY>
  <TR>
    <TD><TT>&nbsp;&nbsp;&nbsp;&nbsp;&nbsp;&nbsp;</TT></TD>
    <TD><TT><B>No match to: </B>1204.7967, 1245.7905, 1357.8810, =
1393.0377,=20
      1413.9440, 1503.8687, 1827.9230, 1844.9156, 2057.2667, 2112.1137,=20
      2743.5405, 3027.8186, 3156.7005</TT></TD></TR></TBODY></TABLE><BR>
<TABLE border=3D0 cellSpacing=3D0>
  <TBODY>
  <TR>
    <TD><TT><B><A name=3DHit15>15.</A>&nbsp;&nbsp;&nbsp;</B></TT></TD>
    <TD noWrap><TT><A=20
      =
href=3D"http://www.matrixscience.com/cgi/protein_view.pl?file=3D..%2Fdata=
%2F20120411%2FFtGAmfuaE.dat&amp;hit=3D15"=20
      =
target=3D_blank>gi|296082713</A>&nbsp;&nbsp;&nbsp;&nbsp;<B>Mass:</B>&nbsp=
;110258&nbsp;&nbsp;&nbsp;<B>Score:</B>&nbsp;44&nbsp;&nbsp;&nbsp;&nbsp;&nb=
sp;<B>Expect:</B>&nbsp;37&nbsp;&nbsp;<B>Matches:</B>&nbsp;7</TT></TD></TR=
>
  <TR>
    <TD>&nbsp;</TD>
    <TD noWrap><TT>unnamed protein product [Vitis=20
vinifera]</TT></TD></TR></TBODY></TABLE>
<TABLE border=3D0 cellSpacing=3D0 cellPadding=3D0>
  <TBODY>
  <TR>
    <TD><TT>&nbsp;&nbsp;&nbsp;&nbsp;&nbsp;&nbsp;</TT></TD>
    <TD align=3Dright><TT><B>Observed&nbsp;&nbsp;</B></TT></TD>
    <TD noWrap align=3Dright><TT><B>Mr(expt)&nbsp;&nbsp;</B></TT></TD>
    <TD noWrap align=3Dright><TT><B>Mr(calc)&nbsp;&nbsp;</B></TT></TD>
    <TD align=3Dright><TT><B>&nbsp;ppm&nbsp;&nbsp;</B></TT></TD>
    <TD align=3Dright><TT><B>Start&nbsp;</B></TT></TD>
    <TD align=3Dright><TT><B>&nbsp;</B></TT></TD>
    <TD align=3Dright><TT><B>End&nbsp;</B></TT></TD>
    <TD align=3Dright><TT><B>Miss&nbsp;</B></TT></TD>
    <TD align=3Dright><TT><B>Ions&nbsp;</B></TT></TD>
    <TD><TT><B>&nbsp;Peptide</B></TT></TD></TR>
  <TR>
    <TD align=3Dright>&nbsp;</TD>
    <TD align=3Dright><TT>1158.6936&nbsp;&nbsp;</TT></TD>
    <TD align=3Dright><TT>1157.6863&nbsp;&nbsp;</TT></TD>
    <TD align=3Dright><TT>1157.6664&nbsp;&nbsp;</TT></TD>
    <TD noWrap align=3Dright><TT>17.2&nbsp;</TT></TD>
    <TD align=3Dright><TT>358&nbsp;</TT></TD>
    <TD noWrap align=3Dright><TT>-&nbsp;</TT></TD>
    <TD align=3Dright><TT>367&nbsp;</TT></TD>
    <TD align=3Dright><TT>1&nbsp;&nbsp;</TT></TD>
    <TD noWrap align=3Dright><TT>---&nbsp;&nbsp;</TT></TD>
    <TD noWrap><TT>&nbsp;K.MCKGVPLIIK.T</TT></TD></TR>
  <TR>
    <TD align=3Dright>&nbsp;</TD>
    <TD align=3Dright><TT>1357.8810&nbsp;&nbsp;</TT></TD>
    <TD align=3Dright><TT>1356.8737&nbsp;&nbsp;</TT></TD>
    <TD align=3Dright><TT>1356.7613&nbsp;&nbsp;</TT></TD>
    <TD noWrap align=3Dright><TT>82.9&nbsp;</TT></TD>
    <TD align=3Dright><TT>496&nbsp;</TT></TD>
    <TD noWrap align=3Dright><TT>-&nbsp;</TT></TD>
    <TD align=3Dright><TT>507&nbsp;</TT></TD>
    <TD align=3Dright><TT>1&nbsp;&nbsp;</TT></TD>
    <TD noWrap align=3Dright><TT>---&nbsp;&nbsp;</TT></TD>
    <TD noWrap><TT>&nbsp;R.DVELVSRGEILK.G</TT></TD></TR>
  <TR>
    <TD align=3Dright>&nbsp;</TD>
    <TD align=3Dright><TT>1447.7090&nbsp;&nbsp;</TT></TD>
    <TD align=3Dright><TT>1446.7017&nbsp;&nbsp;</TT></TD>
    <TD align=3Dright><TT>1446.7653&nbsp;&nbsp;</TT></TD>
    <TD noWrap align=3Dright><TT>-43.95&nbsp;</TT></TD>
    <TD align=3Dright><TT>60&nbsp;</TT></TD>
    <TD noWrap align=3Dright><TT>-&nbsp;</TT></TD>
    <TD align=3Dright><TT>71&nbsp;</TT></TD>
    <TD align=3Dright><TT>1&nbsp;&nbsp;</TT></TD>
    <TD noWrap align=3Dright><TT>---&nbsp;&nbsp;</TT></TD>
    <TD noWrap><TT>&nbsp;K.TRGIEAWVQMLK.G + Oxidation (M)</TT></TD></TR>
  <TR>
    <TD align=3Dright>&nbsp;</TD>
    <TD align=3Dright><TT>1503.8687&nbsp;&nbsp;</TT></TD>
    <TD align=3Dright><TT>1502.8614&nbsp;&nbsp;</TT></TD>
    <TD align=3Dright><TT>1502.7664&nbsp;&nbsp;</TT></TD>
    <TD noWrap align=3Dright><TT>63.2&nbsp;</TT></TD>
    <TD align=3Dright><TT>533&nbsp;</TT></TD>
    <TD noWrap align=3Dright><TT>-&nbsp;</TT></TD>
    <TD align=3Dright><TT>545&nbsp;</TT></TD>
    <TD align=3Dright><TT>0&nbsp;&nbsp;</TT></TD>
    <TD noWrap align=3Dright><TT>---&nbsp;&nbsp;</TT></TD>
    <TD noWrap><TT>&nbsp;K.SVMEGLQPHQHLK.D</TT></TD></TR>
  <TR>
    <TD align=3Dright>&nbsp;</TD>
    <TD align=3Dright><TT>1795.9424&nbsp;&nbsp;</TT></TD>
    <TD align=3Dright><TT>1794.9351&nbsp;&nbsp;</TT></TD>
    <TD align=3Dright><TT>1794.9259&nbsp;&nbsp;</TT></TD>
    <TD noWrap align=3Dright><TT>5.12&nbsp;</TT></TD>
    <TD align=3Dright><TT>744&nbsp;</TT></TD>
    <TD noWrap align=3Dright><TT>-&nbsp;</TT></TD>
    <TD align=3Dright><TT>758&nbsp;</TT></TD>
    <TD align=3Dright><TT>1&nbsp;&nbsp;</TT></TD>
    <TD noWrap align=3Dright><TT>---&nbsp;&nbsp;</TT></TD>
    <TD noWrap><TT>&nbsp;R.CLYIKSIDDMISLPK.E</TT></TD></TR>
  <TR>
    <TD align=3Dright>&nbsp;</TD>
    <TD align=3Dright><TT>1827.9230&nbsp;&nbsp;</TT></TD>
    <TD align=3Dright><TT>1826.9157&nbsp;&nbsp;</TT></TD>
    <TD align=3Dright><TT>1826.9237&nbsp;&nbsp;</TT></TD>
    <TD noWrap align=3Dright><TT>-4.34&nbsp;</TT></TD>
    <TD align=3Dright><TT>17&nbsp;</TT></TD>
    <TD noWrap align=3Dright><TT>-&nbsp;</TT></TD>
    <TD align=3Dright><TT>33&nbsp;</TT></TD>
    <TD align=3Dright><TT>1&nbsp;&nbsp;</TT></TD>
    <TD noWrap align=3Dright><TT>---&nbsp;&nbsp;</TT></TD>
    <TD noWrap><TT>&nbsp;K.LGSKAFQEIGSMYGVPK.E + Oxidation =
(M)</TT></TD></TR>
  <TR>
    <TD align=3Dright>&nbsp;</TD>
    <TD align=3Dright><TT>1844.9156&nbsp;&nbsp;</TT></TD>
    <TD align=3Dright><TT>1843.9083&nbsp;&nbsp;</TT></TD>
    <TD align=3Dright><TT>1843.9250&nbsp;&nbsp;</TT></TD>
    <TD noWrap align=3Dright><TT>-9.08&nbsp;</TT></TD>
    <TD align=3Dright><TT>794&nbsp;</TT></TD>
    <TD noWrap align=3Dright><TT>-&nbsp;</TT></TD>
    <TD align=3Dright><TT>810&nbsp;</TT></TD>
    <TD align=3Dright><TT>0&nbsp;&nbsp;</TT></TD>
    <TD noWrap align=3Dright><TT>---&nbsp;&nbsp;</TT></TD>
    <TD =
noWrap><TT>&nbsp;K.IGECPNLASFNVASLPR.L</TT></TD></TR></TBODY></TABLE>
<TABLE border=3D0 cellSpacing=3D0>
  <TBODY>
  <TR>
    <TD><TT>&nbsp;&nbsp;&nbsp;&nbsp;&nbsp;&nbsp;</TT></TD>
    <TD><TT><B>No match to: </B>1204.7967, 1245.7905, 1393.0377, =
1413.9440,=20
      1641.8630, 2002.9148, 2057.2667, 2112.1137, 2501.3262, 2521.4691,=20
      2743.5405, 3027.8186, 3101.8074, =
3156.7005</TT></TD></TR></TBODY></TABLE><BR>
<TABLE border=3D0 cellSpacing=3D0>
  <TBODY>
  <TR>
    <TD><TT><B><A name=3DHit16>16.</A>&nbsp;&nbsp;&nbsp;</B></TT></TD>
    <TD noWrap><TT><A=20
      =
href=3D"http://www.matrixscience.com/cgi/protein_view.pl?file=3D..%2Fdata=
%2F20120411%2FFtGAmfuaE.dat&amp;hit=3D16"=20
      =
target=3D_blank>gi|147839765</A>&nbsp;&nbsp;&nbsp;&nbsp;<B>Mass:</B>&nbsp=
;131924&nbsp;&nbsp;&nbsp;<B>Score:</B>&nbsp;44&nbsp;&nbsp;&nbsp;&nbsp;&nb=
sp;<B>Expect:</B>&nbsp;38&nbsp;&nbsp;<B>Matches:</B>&nbsp;7</TT></TD></TR=
>
  <TR>
    <TD>&nbsp;</TD>
    <TD noWrap><TT>hypothetical protein VITISV_021711 [Vitis=20
  vinifera]</TT></TD></TR></TBODY></TABLE>
<TABLE border=3D0 cellSpacing=3D0 cellPadding=3D0>
  <TBODY>
  <TR>
    <TD><TT>&nbsp;&nbsp;&nbsp;&nbsp;&nbsp;&nbsp;</TT></TD>
    <TD align=3Dright><TT><B>Observed&nbsp;&nbsp;</B></TT></TD>
    <TD noWrap align=3Dright><TT><B>Mr(expt)&nbsp;&nbsp;</B></TT></TD>
    <TD noWrap align=3Dright><TT><B>Mr(calc)&nbsp;&nbsp;</B></TT></TD>
    <TD align=3Dright><TT><B>&nbsp;ppm&nbsp;&nbsp;</B></TT></TD>
    <TD align=3Dright><TT><B>Start&nbsp;</B></TT></TD>
    <TD align=3Dright><TT><B>&nbsp;</B></TT></TD>
    <TD align=3Dright><TT><B>End&nbsp;</B></TT></TD>
    <TD align=3Dright><TT><B>Miss&nbsp;</B></TT></TD>
    <TD align=3Dright><TT><B>Ions&nbsp;</B></TT></TD>
    <TD><TT><B>&nbsp;Peptide</B></TT></TD></TR>
  <TR>
    <TD align=3Dright>&nbsp;</TD>
    <TD align=3Dright><TT>1503.8687&nbsp;&nbsp;</TT></TD>
    <TD align=3Dright><TT>1502.8614&nbsp;&nbsp;</TT></TD>
    <TD align=3Dright><TT>1502.8609&nbsp;&nbsp;</TT></TD>
    <TD noWrap align=3Dright><TT>0.34&nbsp;</TT></TD>
    <TD align=3Dright><TT>1020&nbsp;</TT></TD>
    <TD noWrap align=3Dright><TT>-&nbsp;</TT></TD>
    <TD align=3Dright><TT>1032&nbsp;</TT></TD>
    <TD align=3Dright><TT>1&nbsp;&nbsp;</TT></TD>
    <TD noWrap align=3Dright><TT>---&nbsp;&nbsp;</TT></TD>
    <TD noWrap><TT>&nbsp;R.YERPFPILGKVGK.V</TT></TD></TR>
  <TR>
    <TD align=3Dright>&nbsp;</TD>
    <TD align=3Dright><TT>1641.8630&nbsp;&nbsp;</TT></TD>
    <TD align=3Dright><TT>1640.8558&nbsp;&nbsp;</TT></TD>
    <TD align=3Dright><TT>1640.7617&nbsp;&nbsp;</TT></TD>
    <TD noWrap align=3Dright><TT>57.4&nbsp;</TT></TD>
    <TD align=3Dright><TT>442&nbsp;</TT></TD>
    <TD noWrap align=3Dright><TT>-&nbsp;</TT></TD>
    <TD align=3Dright><TT>454&nbsp;</TT></TD>
    <TD align=3Dright><TT>0&nbsp;&nbsp;</TT></TD>
    <TD noWrap align=3Dright><TT>---&nbsp;&nbsp;</TT></TD>
    <TD noWrap><TT>&nbsp;K.EQLFNFMDNLQSR.V</TT></TD></TR>
  <TR>
    <TD align=3Dright>&nbsp;</TD>
    <TD align=3Dright><TT>1795.9424&nbsp;&nbsp;</TT></TD>
    <TD align=3Dright><TT>1794.9351&nbsp;&nbsp;</TT></TD>
    <TD align=3Dright><TT>1794.9590&nbsp;&nbsp;</TT></TD>
    <TD noWrap align=3Dright><TT>-13.28&nbsp;</TT></TD>
    <TD align=3Dright><TT>427&nbsp;</TT></TD>
    <TD noWrap align=3Dright><TT>-&nbsp;</TT></TD>
    <TD align=3Dright><TT>441&nbsp;</TT></TD>
    <TD align=3Dright><TT>1&nbsp;&nbsp;</TT></TD>
    <TD noWrap align=3Dright><TT>---&nbsp;&nbsp;</TT></TD>
    <TD noWrap><TT>&nbsp;K.EFSTLVLEIPNMFKK.E</TT></TD></TR>
  <TR>
    <TD align=3Dright>&nbsp;</TD>
    <TD align=3Dright><TT>2501.3262&nbsp;&nbsp;</TT></TD>
    <TD align=3Dright><TT>2500.3189&nbsp;&nbsp;</TT></TD>
    <TD align=3Dright><TT>2500.2627&nbsp;&nbsp;</TT></TD>
    <TD noWrap align=3Dright><TT>22.5&nbsp;</TT></TD>
    <TD align=3Dright><TT>564&nbsp;</TT></TD>
    <TD noWrap align=3Dright><TT>-&nbsp;</TT></TD>
    <TD align=3Dright><TT>585&nbsp;</TT></TD>
    <TD align=3Dright><TT>0&nbsp;&nbsp;</TT></TD>
    <TD noWrap align=3Dright><TT>---&nbsp;&nbsp;</TT></TD>
    <TD noWrap><TT>&nbsp;R.SMAILEEEKPCMVPTLIEGLPK.T + Oxidation =
(M)</TT></TD></TR>
  <TR>
    <TD align=3Dright>&nbsp;</TD>
    <TD align=3Dright><TT>2521.4691&nbsp;&nbsp;</TT></TD>
    <TD align=3Dright><TT>2520.4618&nbsp;&nbsp;</TT></TD>
    <TD align=3Dright><TT>2520.2148&nbsp;&nbsp;</TT></TD>
    <TD noWrap align=3Dright><TT>98.0&nbsp;</TT></TD>
    <TD align=3Dright><TT>318&nbsp;</TT></TD>
    <TD noWrap align=3Dright><TT>-&nbsp;</TT></TD>
    <TD align=3Dright><TT>342&nbsp;</TT></TD>
    <TD align=3Dright><TT>1&nbsp;&nbsp;</TT></TD>
    <TD noWrap align=3Dright><TT>---&nbsp;&nbsp;</TT></TD>
    <TD noWrap><TT>&nbsp;K.LAMYGVKGGGLGCMHGGSRPGGLTR.A + 2 Oxidation=20
    (M)</TT></TD></TR>
  <TR>
    <TD align=3Dright>&nbsp;</TD>
    <TD align=3Dright><TT>2743.5405&nbsp;&nbsp;</TT></TD>
    <TD align=3Dright><TT>2742.5332&nbsp;&nbsp;</TT></TD>
    <TD align=3Dright><TT>2742.4104&nbsp;&nbsp;</TT></TD>
    <TD noWrap align=3Dright><TT>44.8&nbsp;</TT></TD>
    <TD align=3Dright><TT>2&nbsp;</TT></TD>
    <TD noWrap align=3Dright><TT>-&nbsp;</TT></TD>
    <TD align=3Dright><TT>24&nbsp;</TT></TD>
    <TD align=3Dright><TT>1&nbsp;&nbsp;</TT></TD>
    <TD noWrap align=3Dright><TT>---&nbsp;&nbsp;</TT></TD>
    <TD noWrap><TT>&nbsp;M<U>.</U>QVNWPGVSKIPWYSNFKPTRPMK.R + =
Gln-&gt;pyro-Glu=20
      (N-term Q)</TT></TD></TR>
  <TR>
    <TD align=3Dright>&nbsp;</TD>
    <TD align=3Dright><TT>3027.8186&nbsp;&nbsp;</TT></TD>
    <TD align=3Dright><TT>3026.8113&nbsp;&nbsp;</TT></TD>
    <TD align=3Dright><TT>3026.5681&nbsp;&nbsp;</TT></TD>
    <TD noWrap align=3Dright><TT>80.3&nbsp;</TT></TD>
    <TD align=3Dright><TT>981&nbsp;</TT></TD>
    <TD noWrap align=3Dright><TT>-&nbsp;</TT></TD>
    <TD align=3Dright><TT>1005&nbsp;</TT></TD>
    <TD align=3Dright><TT>1&nbsp;&nbsp;</TT></TD>
    <TD noWrap align=3Dright><TT>---&nbsp;&nbsp;</TT></TD>
    <TD=20
noWrap><TT>&nbsp;K.FFEYVTFIAAPTDYTIEEITRLFLK.H</TT></TD></TR></TBODY></TA=
BLE>
<TABLE border=3D0 cellSpacing=3D0>
  <TBODY>
  <TR>
    <TD><TT>&nbsp;&nbsp;&nbsp;&nbsp;&nbsp;&nbsp;</TT></TD>
    <TD><TT><B>No match to: </B>1158.6936, 1204.7967, 1245.7905, =
1357.8810,=20
      1393.0377, 1413.9440, 1447.7090, 1827.9230, 1844.9156, 2002.9148,=20
      2057.2667, 2112.1137, 3101.8074, =
3156.7005</TT></TD></TR></TBODY></TABLE><BR>
<TABLE border=3D0 cellSpacing=3D0>
  <TBODY>
  <TR>
    <TD><TT><B><A name=3DHit17>17.</A>&nbsp;&nbsp;&nbsp;</B></TT></TD>
    <TD noWrap><TT><A=20
      =
href=3D"http://www.matrixscience.com/cgi/protein_view.pl?file=3D..%2Fdata=
%2F20120411%2FFtGAmfuaE.dat&amp;hit=3D17"=20
      =
target=3D_blank>gi|242054351</A>&nbsp;&nbsp;&nbsp;&nbsp;<B>Mass:</B>&nbsp=
;24312&nbsp;&nbsp;&nbsp;&nbsp;<B>Score:</B>&nbsp;44&nbsp;&nbsp;&nbsp;&nbs=
p;&nbsp;<B>Expect:</B>&nbsp;38&nbsp;&nbsp;<B>Matches:</B>&nbsp;4</TT></TD=
></TR>
  <TR>
    <TD>&nbsp;</TD>
    <TD noWrap><TT>hypothetical protein SORBIDRAFT_03g033960 [Sorghum=20
      bicolor]</TT></TD></TR></TBODY></TABLE>
<TABLE border=3D0 cellSpacing=3D0 cellPadding=3D0>
  <TBODY>
  <TR>
    <TD><TT>&nbsp;&nbsp;&nbsp;&nbsp;&nbsp;&nbsp;</TT></TD>
    <TD align=3Dright><TT><B>Observed&nbsp;&nbsp;</B></TT></TD>
    <TD noWrap align=3Dright><TT><B>Mr(expt)&nbsp;&nbsp;</B></TT></TD>
    <TD noWrap align=3Dright><TT><B>Mr(calc)&nbsp;&nbsp;</B></TT></TD>
    <TD align=3Dright><TT><B>&nbsp;ppm&nbsp;&nbsp;</B></TT></TD>
    <TD align=3Dright><TT><B>Start&nbsp;</B></TT></TD>
    <TD align=3Dright><TT><B>&nbsp;</B></TT></TD>
    <TD align=3Dright><TT><B>End&nbsp;</B></TT></TD>
    <TD align=3Dright><TT><B>Miss&nbsp;</B></TT></TD>
    <TD align=3Dright><TT><B>Ions&nbsp;</B></TT></TD>
    <TD><TT><B>&nbsp;Peptide</B></TT></TD></TR>
  <TR>
    <TD align=3Dright>&nbsp;</TD>
    <TD align=3Dright><TT>1204.7967&nbsp;&nbsp;</TT></TD>
    <TD align=3Dright><TT>1203.7894&nbsp;&nbsp;</TT></TD>
    <TD align=3Dright><TT>1203.6910&nbsp;&nbsp;</TT></TD>
    <TD noWrap align=3Dright><TT>81.8&nbsp;</TT></TD>
    <TD align=3Dright><TT>81&nbsp;</TT></TD>
    <TD noWrap align=3Dright><TT>-&nbsp;</TT></TD>
    <TD align=3Dright><TT>89&nbsp;</TT></TD>
    <TD align=3Dright><TT>1&nbsp;&nbsp;</TT></TD>
    <TD noWrap align=3Dright><TT>---&nbsp;&nbsp;</TT></TD>
    <TD noWrap><TT>&nbsp;R.RCLVFQILR.A</TT></TD></TR>
  <TR>
    <TD align=3Dright>&nbsp;</TD>
    <TD align=3Dright><TT>1641.8630&nbsp;&nbsp;</TT></TD>
    <TD align=3Dright><TT>1640.8558&nbsp;&nbsp;</TT></TD>
    <TD align=3Dright><TT>1640.7318&nbsp;&nbsp;</TT></TD>
    <TD noWrap align=3Dright><TT>75.6&nbsp;</TT></TD>
    <TD align=3Dright><TT>31&nbsp;</TT></TD>
    <TD noWrap align=3Dright><TT>-&nbsp;</TT></TD>
    <TD align=3Dright><TT>44&nbsp;</TT></TD>
    <TD align=3Dright><TT>0&nbsp;&nbsp;</TT></TD>
    <TD noWrap align=3Dright><TT>---&nbsp;&nbsp;</TT></TD>
    <TD noWrap><TT>&nbsp;K.SGGEVESWLEETYR.I</TT></TD></TR>
  <TR>
    <TD align=3Dright>&nbsp;</TD>
    <TD align=3Dright><TT>2057.2667&nbsp;&nbsp;</TT></TD>
    <TD align=3Dright><TT>2056.2594&nbsp;&nbsp;</TT></TD>
    <TD align=3Dright><TT>2056.1040&nbsp;&nbsp;</TT></TD>
    <TD noWrap align=3Dright><TT>75.6&nbsp;</TT></TD>
    <TD align=3Dright><TT>155&nbsp;</TT></TD>
    <TD noWrap align=3Dright><TT>-&nbsp;</TT></TD>
    <TD align=3Dright><TT>171&nbsp;</TT></TD>
    <TD align=3Dright><TT>0&nbsp;&nbsp;</TT></TD>
    <TD noWrap align=3Dright><TT>---&nbsp;&nbsp;</TT></TD>
    <TD noWrap><TT>&nbsp;R.LVWEVLGVQMEKPHHVR.V</TT></TD></TR>
  <TR>
    <TD align=3Dright>&nbsp;</TD>
    <TD align=3Dright><TT>2743.5405&nbsp;&nbsp;</TT></TD>
    <TD align=3Dright><TT>2742.5332&nbsp;&nbsp;</TT></TD>
    <TD align=3Dright><TT>2742.4428&nbsp;&nbsp;</TT></TD>
    <TD noWrap align=3Dright><TT>33.0&nbsp;</TT></TD>
    <TD align=3Dright><TT>155&nbsp;</TT></TD>
    <TD noWrap align=3Dright><TT>-&nbsp;</TT></TD>
    <TD align=3Dright><TT>177&nbsp;</TT></TD>
    <TD align=3Dright><TT>1&nbsp;&nbsp;</TT></TD>
    <TD noWrap align=3Dright><TT>---&nbsp;&nbsp;</TT></TD>
    <TD =
noWrap><TT>&nbsp;R.LVWEVLGVQMEKPHHVRVSAWDK.R</TT></TD></TR></TBODY></TABL=
E>
<TABLE border=3D0 cellSpacing=3D0>
  <TBODY>
  <TR>
    <TD><TT>&nbsp;&nbsp;&nbsp;&nbsp;&nbsp;&nbsp;</TT></TD>
    <TD><TT><B>No match to: </B>1158.6936, 1245.7905, 1357.8810, =
1393.0377,=20
      1413.9440, 1447.7090, 1503.8687, 1795.9424, 1827.9230, 1844.9156,=20
      2002.9148, 2112.1137, 2501.3262, 2521.4691, 3027.8186, 3101.8074,=20
      3156.7005</TT></TD></TR></TBODY></TABLE><BR>
<TABLE border=3D0 cellSpacing=3D0>
  <TBODY>
  <TR>
    <TD><TT><B><A name=3DHit18>18.</A>&nbsp;&nbsp;&nbsp;</B></TT></TD>
    <TD noWrap><TT><A=20
      =
href=3D"http://www.matrixscience.com/cgi/protein_view.pl?file=3D..%2Fdata=
%2F20120411%2FFtGAmfuaE.dat&amp;hit=3D18"=20
      =
target=3D_blank>gi|255546421</A>&nbsp;&nbsp;&nbsp;&nbsp;<B>Mass:</B>&nbsp=
;32383&nbsp;&nbsp;&nbsp;&nbsp;<B>Score:</B>&nbsp;44&nbsp;&nbsp;&nbsp;&nbs=
p;&nbsp;<B>Expect:</B>&nbsp;40&nbsp;&nbsp;<B>Matches:</B>&nbsp;4</TT></TD=
></TR>
  <TR>
    <TD>&nbsp;</TD>
    <TD noWrap><TT>conserved hypothetical protein [Ricinus=20
  communis]</TT></TD></TR></TBODY></TABLE>
<TABLE border=3D0 cellSpacing=3D0 cellPadding=3D0>
  <TBODY>
  <TR>
    <TD><TT>&nbsp;&nbsp;&nbsp;&nbsp;&nbsp;&nbsp;</TT></TD>
    <TD align=3Dright><TT><B>Observed&nbsp;&nbsp;</B></TT></TD>
    <TD noWrap align=3Dright><TT><B>Mr(expt)&nbsp;&nbsp;</B></TT></TD>
    <TD noWrap align=3Dright><TT><B>Mr(calc)&nbsp;&nbsp;</B></TT></TD>
    <TD align=3Dright><TT><B>&nbsp;ppm&nbsp;&nbsp;</B></TT></TD>
    <TD align=3Dright><TT><B>Start&nbsp;</B></TT></TD>
    <TD align=3Dright><TT><B>&nbsp;</B></TT></TD>
    <TD align=3Dright><TT><B>End&nbsp;</B></TT></TD>
    <TD align=3Dright><TT><B>Miss&nbsp;</B></TT></TD>
    <TD align=3Dright><TT><B>Ions&nbsp;</B></TT></TD>
    <TD><TT><B>&nbsp;Peptide</B></TT></TD></TR>
  <TR>
    <TD align=3Dright>&nbsp;</TD>
    <TD align=3Dright><TT>2057.2667&nbsp;&nbsp;</TT></TD>
    <TD align=3Dright><TT>2056.2594&nbsp;&nbsp;</TT></TD>
    <TD align=3Dright><TT>2056.0558&nbsp;&nbsp;</TT></TD>
    <TD noWrap align=3Dright><TT>99.0&nbsp;</TT></TD>
    <TD align=3Dright><TT>183&nbsp;</TT></TD>
    <TD noWrap align=3Dright><TT>-&nbsp;</TT></TD>
    <TD align=3Dright><TT>200&nbsp;</TT></TD>
    <TD align=3Dright><TT>1&nbsp;&nbsp;</TT></TD>
    <TD noWrap align=3Dright><TT>---&nbsp;&nbsp;</TT></TD>
    <TD noWrap><TT>&nbsp;K.LEGCVNSTCLPRTPVVVR.V</TT></TD></TR>
  <TR>
    <TD align=3Dright>&nbsp;</TD>
    <TD align=3Dright><TT>2112.1137&nbsp;&nbsp;</TT></TD>
    <TD align=3Dright><TT>2111.1065&nbsp;&nbsp;</TT></TD>
    <TD align=3Dright><TT>2110.9080&nbsp;&nbsp;</TT></TD>
    <TD noWrap align=3Dright><TT>94.0&nbsp;</TT></TD>
    <TD align=3Dright><TT>94&nbsp;</TT></TD>
    <TD noWrap align=3Dright><TT>-&nbsp;</TT></TD>
    <TD align=3Dright><TT>112&nbsp;</TT></TD>
    <TD align=3Dright><TT>0&nbsp;&nbsp;</TT></TD>
    <TD noWrap align=3Dright><TT>---&nbsp;&nbsp;</TT></TD>
    <TD noWrap><TT>&nbsp;R.YGDGPDDQLPLESNGDYTR.K</TT></TD></TR>
  <TR>
    <TD align=3Dright>&nbsp;</TD>
    <TD align=3Dright><TT>2501.3262&nbsp;&nbsp;</TT></TD>
    <TD align=3Dright><TT>2500.3189&nbsp;&nbsp;</TT></TD>
    <TD align=3Dright><TT>2500.3148&nbsp;&nbsp;</TT></TD>
    <TD noWrap align=3Dright><TT>1.64&nbsp;</TT></TD>
    <TD align=3Dright><TT>4&nbsp;</TT></TD>
    <TD noWrap align=3Dright><TT>-&nbsp;</TT></TD>
    <TD align=3Dright><TT>26&nbsp;</TT></TD>
    <TD align=3Dright><TT>1&nbsp;&nbsp;</TT></TD>
    <TD noWrap align=3Dright><TT>---&nbsp;&nbsp;</TT></TD>
    <TD noWrap><TT>&nbsp;R.LGFLVLFVGIGTAYAEVSRDAMR.K + Oxidation=20
(M)</TT></TD></TR>
  <TR>
    <TD align=3Dright>&nbsp;</TD>
    <TD align=3Dright><TT>3101.8074&nbsp;&nbsp;</TT></TD>
    <TD align=3Dright><TT>3100.8001&nbsp;&nbsp;</TT></TD>
    <TD align=3Dright><TT>3100.6152&nbsp;&nbsp;</TT></TD>
    <TD noWrap align=3Dright><TT>59.6&nbsp;</TT></TD>
    <TD align=3Dright><TT>252&nbsp;</TT></TD>
    <TD noWrap align=3Dright><TT>-&nbsp;</TT></TD>
    <TD align=3Dright><TT>284&nbsp;</TT></TD>
    <TD align=3Dright><TT>0&nbsp;&nbsp;</TT></TD>
    <TD noWrap align=3Dright><TT>---&nbsp;&nbsp;</TT></TD>
    <TD=20
  =
noWrap><TT>&nbsp;R.ALSDLAGGGSAVSNEAGIFASLAAQNSVAALLR.F</TT></TD></TR></TB=
ODY></TABLE>
<TABLE border=3D0 cellSpacing=3D0>
  <TBODY>
  <TR>
    <TD><TT>&nbsp;&nbsp;&nbsp;&nbsp;&nbsp;&nbsp;</TT></TD>
    <TD><TT><B>No match to: </B>1158.6936, 1204.7967, 1245.7905, =
1357.8810,=20
      1393.0377, 1413.9440, 1447.7090, 1503.8687, 1641.8630, 1795.9424,=20
      1827.9230, 1844.9156, 2002.9148, 2521.4691, 2743.5405, 3027.8186,=20
      3156.7005</TT></TD></TR></TBODY></TABLE><BR>
<TABLE border=3D0 cellSpacing=3D0>
  <TBODY>
  <TR>
    <TD><TT><B><A name=3DHit19>19.</A>&nbsp;&nbsp;&nbsp;</B></TT></TD>
    <TD noWrap><TT><A=20
      =
href=3D"http://www.matrixscience.com/cgi/protein_view.pl?file=3D..%2Fdata=
%2F20120411%2FFtGAmfuaE.dat&amp;hit=3D19"=20
      =
target=3D_blank>gi|168060138</A>&nbsp;&nbsp;&nbsp;&nbsp;<B>Mass:</B>&nbsp=
;23113&nbsp;&nbsp;&nbsp;&nbsp;<B>Score:</B>&nbsp;44&nbsp;&nbsp;&nbsp;&nbs=
p;&nbsp;<B>Expect:</B>&nbsp;43&nbsp;&nbsp;<B>Matches:</B>&nbsp;4</TT></TD=
></TR>
  <TR>
    <TD>&nbsp;</TD>
    <TD noWrap><TT>predicted protein [Physcomitrella patens subsp.=20
    patens]</TT></TD></TR></TBODY></TABLE>
<TABLE border=3D0 cellSpacing=3D0 cellPadding=3D0>
  <TBODY>
  <TR>
    <TD><TT>&nbsp;&nbsp;&nbsp;&nbsp;&nbsp;&nbsp;</TT></TD>
    <TD align=3Dright><TT><B>Observed&nbsp;&nbsp;</B></TT></TD>
    <TD noWrap align=3Dright><TT><B>Mr(expt)&nbsp;&nbsp;</B></TT></TD>
    <TD noWrap align=3Dright><TT><B>Mr(calc)&nbsp;&nbsp;</B></TT></TD>
    <TD align=3Dright><TT><B>&nbsp;ppm&nbsp;&nbsp;</B></TT></TD>
    <TD align=3Dright><TT><B>Start&nbsp;</B></TT></TD>
    <TD align=3Dright><TT><B>&nbsp;</B></TT></TD>
    <TD align=3Dright><TT><B>End&nbsp;</B></TT></TD>
    <TD align=3Dright><TT><B>Miss&nbsp;</B></TT></TD>
    <TD align=3Dright><TT><B>Ions&nbsp;</B></TT></TD>
    <TD><TT><B>&nbsp;Peptide</B></TT></TD></TR>
  <TR>
    <TD align=3Dright>&nbsp;</TD>
    <TD align=3Dright><TT>1413.9440&nbsp;&nbsp;</TT></TD>
    <TD align=3Dright><TT>1412.9367&nbsp;&nbsp;</TT></TD>
    <TD align=3Dright><TT>1412.8239&nbsp;&nbsp;</TT></TD>
    <TD noWrap align=3Dright><TT>79.9&nbsp;</TT></TD>
    <TD align=3Dright><TT>137&nbsp;</TT></TD>
    <TD noWrap align=3Dright><TT>-&nbsp;</TT></TD>
    <TD align=3Dright><TT>149&nbsp;</TT></TD>
    <TD align=3Dright><TT>1&nbsp;&nbsp;</TT></TD>
    <TD noWrap align=3Dright><TT>---&nbsp;&nbsp;</TT></TD>
    <TD noWrap><TT>&nbsp;R.VDLVESIKVQGVK.M</TT></TD></TR>
  <TR>
    <TD align=3Dright>&nbsp;</TD>
    <TD align=3Dright><TT>1795.9424&nbsp;&nbsp;</TT></TD>
    <TD align=3Dright><TT>1794.9351&nbsp;&nbsp;</TT></TD>
    <TD align=3Dright><TT>1794.8107&nbsp;&nbsp;</TT></TD>
    <TD noWrap align=3Dright><TT>69.3&nbsp;</TT></TD>
    <TD align=3Dright><TT>123&nbsp;</TT></TD>
    <TD noWrap align=3Dright><TT>-&nbsp;</TT></TD>
    <TD align=3Dright><TT>136&nbsp;</TT></TD>
    <TD align=3Dright><TT>0&nbsp;&nbsp;</TT></TD>
    <TD noWrap align=3Dright><TT>---&nbsp;&nbsp;</TT></TD>
    <TD noWrap><TT>&nbsp;K.QNLHNYENMAYVQR.V + Oxidation =
(M)</TT></TD></TR>
  <TR>
    <TD align=3Dright>&nbsp;</TD>
    <TD align=3Dright><TT>1844.9156&nbsp;&nbsp;</TT></TD>
    <TD align=3Dright><TT>1843.9083&nbsp;&nbsp;</TT></TD>
    <TD align=3Dright><TT>1843.7903&nbsp;&nbsp;</TT></TD>
    <TD noWrap align=3Dright><TT>64.0&nbsp;</TT></TD>
    <TD align=3Dright><TT>1&nbsp;</TT></TD>
    <TD noWrap align=3Dright><TT>-&nbsp;</TT></TD>
    <TD align=3Dright><TT>15&nbsp;</TT></TD>
    <TD align=3Dright><TT>1&nbsp;&nbsp;</TT></TD>
    <TD noWrap align=3Dright><TT>---&nbsp;&nbsp;</TT></TD>
    <TD noWrap><TT>&nbsp;-.MFCETCPTELADSKR.V</TT></TD></TR>
  <TR>
    <TD align=3Dright>&nbsp;</TD>
    <TD align=3Dright><TT>2743.5405&nbsp;&nbsp;</TT></TD>
    <TD align=3Dright><TT>2742.5332&nbsp;&nbsp;</TT></TD>
    <TD align=3Dright><TT>2742.3058&nbsp;&nbsp;</TT></TD>
    <TD noWrap align=3Dright><TT>82.9&nbsp;</TT></TD>
    <TD align=3Dright><TT>178&nbsp;</TT></TD>
    <TD noWrap align=3Dright><TT>-&nbsp;</TT></TD>
    <TD align=3Dright><TT>201&nbsp;</TT></TD>
    <TD align=3Dright><TT>0&nbsp;&nbsp;</TT></TD>
    <TD noWrap align=3Dright><TT>---&nbsp;&nbsp;</TT></TD>
    <TD noWrap><TT>&nbsp;R.VVQELPQLHNDEAFSLDIEMDTLA.- + Oxidation=20
  (M)</TT></TD></TR></TBODY></TABLE>
<TABLE border=3D0 cellSpacing=3D0>
  <TBODY>
  <TR>
    <TD><TT>&nbsp;&nbsp;&nbsp;&nbsp;&nbsp;&nbsp;</TT></TD>
    <TD><TT><B>No match to: </B>1158.6936, 1204.7967, 1245.7905, =
1357.8810,=20
      1393.0377, 1447.7090, 1503.8687, 1641.8630, 1827.9230, 2002.9148,=20
      2057.2667, 2112.1137, 2501.3262, 2521.4691, 3027.8186, 3101.8074,=20
      3156.7005</TT></TD></TR></TBODY></TABLE><BR>
<TABLE border=3D0 cellSpacing=3D0>
  <TBODY>
  <TR>
    <TD><TT><B><A name=3DHit20>20.</A>&nbsp;&nbsp;&nbsp;</B></TT></TD>
    <TD noWrap><TT><A=20
      =
href=3D"http://www.matrixscience.com/cgi/protein_view.pl?file=3D..%2Fdata=
%2F20120411%2FFtGAmfuaE.dat&amp;hit=3D20"=20
      =
target=3D_blank>gi|225425282</A>&nbsp;&nbsp;&nbsp;&nbsp;<B>Mass:</B>&nbsp=
;28177&nbsp;&nbsp;&nbsp;&nbsp;<B>Score:</B>&nbsp;44&nbsp;&nbsp;&nbsp;&nbs=
p;&nbsp;<B>Expect:</B>&nbsp;47&nbsp;&nbsp;<B>Matches:</B>&nbsp;4</TT></TD=
></TR>
  <TR>
    <TD>&nbsp;</TD>
    <TD noWrap><TT>PREDICTED: probable FKBP-type peptidyl-prolyl =
cis-trans=20
      isomerase 7, chloroplastic isoform 1 [Vitis=20
vinifera]</TT></TD></TR></TBODY></TABLE>
<TABLE border=3D0 cellSpacing=3D0 cellPadding=3D0>
  <TBODY>
  <TR>
    <TD><TT>&nbsp;&nbsp;&nbsp;&nbsp;&nbsp;&nbsp;</TT></TD>
    <TD align=3Dright><TT><B>Observed&nbsp;&nbsp;</B></TT></TD>
    <TD noWrap align=3Dright><TT><B>Mr(expt)&nbsp;&nbsp;</B></TT></TD>
    <TD noWrap align=3Dright><TT><B>Mr(calc)&nbsp;&nbsp;</B></TT></TD>
    <TD align=3Dright><TT><B>&nbsp;ppm&nbsp;&nbsp;</B></TT></TD>
    <TD align=3Dright><TT><B>Start&nbsp;</B></TT></TD>
    <TD align=3Dright><TT><B>&nbsp;</B></TT></TD>
    <TD align=3Dright><TT><B>End&nbsp;</B></TT></TD>
    <TD align=3Dright><TT><B>Miss&nbsp;</B></TT></TD>
    <TD align=3Dright><TT><B>Ions&nbsp;</B></TT></TD>
    <TD><TT><B>&nbsp;Peptide</B></TT></TD></TR>
  <TR>
    <TD align=3Dright>&nbsp;</TD>
    <TD align=3Dright><TT>1204.7967&nbsp;&nbsp;</TT></TD>
    <TD align=3Dright><TT>1203.7894&nbsp;&nbsp;</TT></TD>
    <TD align=3Dright><TT>1203.7115&nbsp;&nbsp;</TT></TD>
    <TD noWrap align=3Dright><TT>64.8&nbsp;</TT></TD>
    <TD align=3Dright><TT>244&nbsp;</TT></TD>
    <TD noWrap align=3Dright><TT>-&nbsp;</TT></TD>
    <TD align=3Dright><TT>253&nbsp;</TT></TD>
    <TD align=3Dright><TT>0&nbsp;&nbsp;</TT></TD>
    <TD noWrap align=3Dright><TT>4&nbsp;&nbsp;</TT></TD>
    <TD noWrap><TT>&nbsp;K.TLLFDIELLK.I</TT></TD></TR>
  <TR>
    <TD align=3Dright>&nbsp;</TD>
    <TD align=3Dright><TT>1447.7090&nbsp;&nbsp;</TT></TD>
    <TD align=3Dright><TT>1446.7017&nbsp;&nbsp;</TT></TD>
    <TD align=3Dright><TT>1446.6416&nbsp;&nbsp;</TT></TD>
    <TD noWrap align=3Dright><TT>41.6&nbsp;</TT></TD>
    <TD align=3Dright><TT>163&nbsp;</TT></TD>
    <TD noWrap align=3Dright><TT>-&nbsp;</TT></TD>
    <TD align=3Dright><TT>175&nbsp;</TT></TD>
    <TD align=3Dright><TT>1&nbsp;&nbsp;</TT></TD>
    <TD noWrap align=3Dright><TT>---&nbsp;&nbsp;</TT></TD>
    <TD noWrap><TT>&nbsp;K.GGSFQGDDKDFFK.F</TT></TD></TR>
  <TR>
    <TD align=3Dright>&nbsp;</TD>
    <TD align=3Dright><TT>1641.8630&nbsp;&nbsp;</TT></TD>
    <TD align=3Dright><TT>1640.8558&nbsp;&nbsp;</TT></TD>
    <TD align=3Dright><TT>1640.9753&nbsp;&nbsp;</TT></TD>
    <TD noWrap align=3Dright><TT>-72.82&nbsp;</TT></TD>
    <TD align=3Dright><TT>244&nbsp;</TT></TD>
    <TD noWrap align=3Dright><TT>-&nbsp;</TT></TD>
    <TD align=3Dright><TT>257&nbsp;</TT></TD>
    <TD align=3Dright><TT>1&nbsp;&nbsp;</TT></TD>
    <TD noWrap align=3Dright><TT>---&nbsp;&nbsp;</TT></TD>
    <TD noWrap><TT>&nbsp;K.TLLFDIELLKIIPN.-</TT></TD></TR>
  <TR>
    <TD align=3Dright>&nbsp;</TD>
    <TD align=3Dright><TT>1844.9156&nbsp;&nbsp;</TT></TD>
    <TD align=3Dright><TT>1843.9083&nbsp;&nbsp;</TT></TD>
    <TD align=3Dright><TT>1843.9356&nbsp;&nbsp;</TT></TD>
    <TD noWrap align=3Dright><TT>-14.80&nbsp;</TT></TD>
    <TD align=3Dright><TT>202&nbsp;</TT></TD>
    <TD noWrap align=3Dright><TT>-&nbsp;</TT></TD>
    <TD align=3Dright><TT>217&nbsp;</TT></TD>
    <TD align=3Dright><TT>0&nbsp;&nbsp;</TT></TD>
    <TD noWrap align=3Dright><TT>---&nbsp;&nbsp;</TT></TD>
    <TD =
noWrap><TT>&nbsp;R.IIVPPELGYPENDFNK.S</TT></TD></TR></TBODY></TABLE>
<TABLE border=3D0 cellSpacing=3D0>
  <TBODY>
  <TR>
    <TD><TT>&nbsp;&nbsp;&nbsp;&nbsp;&nbsp;&nbsp;</TT></TD>
    <TD><TT><B>No match to: </B>1158.6936, 1245.7905, 1357.8810, =
1393.0377,=20
      1413.9440, 1503.8687, 1795.9424, 1827.9230, 2002.9148, 2057.2667,=20
      2112.1137, 2501.3262, 2521.4691, 2743.5405, 3027.8186, 3101.8074,=20
      3156.7005</TT></TD></TR></TBODY></TABLE><BR>
<H3>Search Parameters</H3><FONT face=3D"Courier =
New,Courier,monospace"><PRE><B>Type of search         : MS/MS Ion =
Search</B>
<B>Enzyme                 : Trypsin</B>
<B>Fixed modifications    : <A =
href=3D"http://www.matrixscience.com/cgi/client.pl?modification&amp;mod_n=
ame=3DCarbamidomethyl%20%28C%29&amp;file=3D..%2Fdata%2F20120411%2FFtGAmfu=
aE.dat" target=3D_blank>Carbamidomethyl (C)</A></B>
<B>Variable modifications : <A =
href=3D"http://www.matrixscience.com/cgi/client.pl?modification&amp;mod_n=
ame=3DGln-%3Epyro-Glu%20%28N-term%20Q%29&amp;file=3D..%2Fdata%2F20120411%=
2FFtGAmfuaE.dat" target=3D_blank>Gln-&gt;pyro-Glu (N-term Q)</A>,<A =
href=3D"http://www.matrixscience.com/cgi/client.pl?modification&amp;mod_n=
ame=3DOxidation%20%28M%29&amp;file=3D..%2Fdata%2F20120411%2FFtGAmfuaE.dat=
" target=3D_blank>Oxidation (M)</A></B>
<B>Mass values            : Monoisotopic</B>
<B>Protein Mass           : Unrestricted</B>
<B>Peptide Mass Tolerance : =C2=B1 100 ppm</B>
<B>Fragment Mass Tolerance: =C2=B1 0.5 Da</B>
<B>Max Missed Cleavages   : 1</B>
<B>Instrument type        : MALDI-TOF-TOF</B>
<A name=3DQuery1><B>  Query1 (1158.6936,1+)</A>: &lt;no title&gt;</B>
<A name=3DQuery2><B>  Query2 (1204.7967,1+)</A>: &lt;no title&gt;</B>
<A name=3DQuery3><B>  Query3 (1245.7905,1+)</A>: &lt;no title&gt;</B>
<A name=3DQuery4><B>  Query4 (1357.8810,1+)</A>: &lt;no title&gt;</B>
<A name=3DQuery5><B>  Query5 (1393.0377,1+)</A>: &lt;no title&gt;</B>
<A name=3DQuery6><B>  Query6 (1413.9440,1+)</A>: &lt;no title&gt;</B>
<A name=3DQuery7><B>  Query7 (1447.7090,1+)</A>: &lt;no title&gt;</B>
<A name=3DQuery8><B>  Query8 (1503.8687,1+)</A>: &lt;no title&gt;</B>
<A name=3DQuery9><B>  Query9 (1641.8630,1+)</A>: &lt;no title&gt;</B>
<A name=3DQuery10><B> Query10 (1795.9424,1+)</A>: &lt;no title&gt;</B>
<A name=3DQuery11><B> Query11 (1827.9230,1+)</A>: &lt;no title&gt;</B>
<A name=3DQuery12><B> Query12 (1844.9156,1+)</A>: &lt;no title&gt;</B>
<A name=3DQuery13><B> Query13 (2002.9148,1+)</A>: &lt;no title&gt;</B>
<A name=3DQuery14><B> Query14 (2057.2667,1+)</A>: &lt;no title&gt;</B>
<A name=3DQuery15><B> Query15 (2112.1137,1+)</A>: &lt;no title&gt;</B>
<A name=3DQuery16><B> Query16 (2501.3262,1+)</A>: &lt;no title&gt;</B>
<A name=3DQuery17><B> Query17 (2521.4691,1+)</A>: &lt;no title&gt;</B>
<A name=3DQuery18><B> Query18 (2743.5405,1+)</A>: &lt;no title&gt;</B>
<A name=3DQuery19><B> Query19 (3027.8186,1+)</A>: &lt;no title&gt;</B>
<A name=3DQuery20><B> Query20 (3101.8074,1+)</A>: &lt;no title&gt;</B>
<A name=3DQuery21><B> Query21 (3156.7005,1+)</A>: &lt;no title&gt;</B>
</PRE></FONT>
<DIV>
<TABLE border=3D2 cellSpacing=3D2 cellPadding=3D1 width=3D"100%">
  <TBODY>
  <TR>
    <TD noWrap align=3Dmiddle><B>Mascot:</B>&nbsp;<A=20
      =
href=3D"http://www.matrixscience.com/">http://www.matrixscience.com/</A><=
/TD></TR></TBODY></TABLE></DIV></BODY></HTML>

------=_NextPart_000_0037_01C77C46.63F8C070
Content-Type: image/gif
Content-Transfer-Encoding: base64
Content-Location: http://www.matrixscience.com/images/88x31_logo_white.gif

R0lGODlhWAAfANX/AMDAwP/v7//f3//Pz/+/v/+vr/+fn/+Pj/9/f/9wcP9gYP9QUP9AQP8wMP8g
IP8QEP8AAO/v/+/v79/f/9/f38/P/8/Pz7+//7+/v6+v/6+vr5+f/5+fn4+P/4+Pj39//39/f3Bw
/3BwcGBg/2BgYFBQ/1BQUEBA/0BAQDAw/zAwMCAg/yAgIBAQ/xAQEAAA/wAAAAAAAAAAAAAAAAAA
AAAAAAAAAAAAAAAAAAAAAAAAAAAAAAAAAAAAAAAAAAAAACH5BAEAAAAALAAAAABYAB8AQAb/QIBw
SCwaj8ikcslsEl0wTDHz+bxOgMrp8mpFiJFThfsyjl4j82tVLaVGk+Hq1TF2ut8jCkYRSkgcToKD
hIQUKiBCHnxEAghDBA8QQg4QBEQBQwyWQ5ICAAsBAZcACKQJEAsMQgQQk5hCAhAPlAACn0MkUYMS
HCIaABMfJychRSPEH0YbWEMXJyUhxCPSJQAb0icjH8gfeRvIxRnXxCfeGcQlFwAWIn1HLC7vQhtl
AFZ1ES0v6/QrRGSIWPlXpF6LISWuVNgA4EyaIRta9Jvw4kUcInsCDZEARcqQBQ6I0AJQAEIDIgQU
xJo1pOQqIQFUCmFQyYAQAzZBQXikqYAQ/wQQZAIgkFPIHmCFkipdyrSp06eDSLiQUDBhM3JrjFSY
Y++aMgAnXnwdUUFIwodgX1gTso/hkAgVK0w4Ma4IBxZHQMDACzCNlRJiKFokEu5EiopFrFwdYiWF
EC5rhYQ1BqbEhsN1inCE4YGIBBAo5kEdrRS0EQkwEhEp0AABAgYGeA6liUBBAgOXFDDYvUDA7t+/
LxHYzTPAb1wHHCxAsMBAgtnAf2cawsGFhSIUYOwiAtSVgwFCDphM4mmlpQQhiSgQMMBVAAEyNx1A
UtJBgQVCh2DQjoRE5yEOODDdAA+AV0oqMClgoAIQzDcTJwAE8Fp4zwEIwXQANABBTillEv9AeREu
px8LGpFm4okopqjiiiyOxoEKHg2xz2Jn8KPVPkSYA0AGeDT0EI8v5HEYWiG84BhEiAEQARueoXDd
EYv8R0QKij2GzAtuvVUCkIwJUUFFF30l2EVf2nhNVkWEBVhZRnDASBH7wUBVjhEoFkYEZ3w1BFkA
BESEYGy+1dYFH6wQaJ89HgMmlDC4cIQIMJBQRAlxWNHCOEWi5ZUzSQqhzwt1ETGHW1UKMSYRFaRQ
1h1HErEIX3ZZl2NFjo2QRglcpZBBBIehIcQIuQpzwj4tnHDRXMSKseMaHzxT0QppZNArFh/0ukI/
RqlQhAkmiNbitwBIoMKTG71ZxC1JEIDsYYqjJEUBCSB4q5dqQrSHS3s5GRDUEAmMpFNRlZBigL/i
PTCggBFqCLBMAcwyHQInDWFBpEfooi0RmzBAyiMfQhieTwdW+C8ABxCA7lAIoLKAEKGQBEF6H1n4
SSjqDpHddkS4KakRBWzCEgDyIaHvyj8FVcADRdkiU00JgNcwBLgYsQkC+pJChF4oHDFxEQnIBnTE
AauXSXswDy2ETwl8YtwQ7TVY78uNyMQgT5e0LMTEUua1swAF9MybgT8FiN8n8Emi8QALuLJAAgxI
ou4mD8h2QH4BLPBAA8tlMpwrtvmcCQgieDAnuKQXEgQAOw==

------=_NextPart_000_0037_01C77C46.63F8C070
Content-Type: application/octet-stream
Content-Transfer-Encoding: base64
Content-Location: http://www.matrixscience.com/cgi/score_gif.pl?score_gif_469215559387300

R0lGODlhkAHIAMIAAP///wAAAP8AAAD/AAAA/////wAAAAAAACH5BAEAAAAALAAAAACQAcgAAAP+
CLrc/jDKSau9OOvNu/9gKI5kaZ5oqq5s675wLM90bd94ru987//AoHBILBqPyKRyyWw6n9CodEqt
Wq/YrHbL7Xq/4LB4TC6bz+i0es1uu9/wuHxOr98I+AFDv+Ar/AADAoMCgoOBe4l9in+MiIuQjZGP
kpWUl4CZjpqTnJaemJuinaOfpaGkqaaqqKuurbA+BLCehYS2Aq+gu6e8rL66vcK/w8HEx8bJtMXL
yM0eAQrRKbPPj4OG2LnKwNbd38zgzuLc4ebj5+Xo6xzT0dMn1d4AhNmF6fPs+er8+/7k//ABHCiQ
WYZ30qiFu2WPoD6H/SAGfFiQosWIFTFuQAj+AJ4JAgMZEpqosSTJkxJTZkS5UuXFgwkVksOlbZtL
kzdZvszJs6XPnQaDVBNXUxvQozh/JkWqc6nTprE6ePyIrh5DpVB7MtX6lGtWrABhLphKQp43kfXA
qt26tmvbr2yZYvBIdgTIhVYPed37lm9ct3/hmqwQoLDhuiHwzJrZ8BCqorYC+wVMWbDlyZY3uhg6
DLIgUnmx9R0tmXRlzKhPCa3qeRNa0aVjnzZ9mXbqSUDMfnt9r9Pr2rKBzw5+e/grqdRChm5FE5dx
4dCLR7dNm3DHw4gT72tuaJXnbdOJUxdP/rlEzWMV5vsOunX58ObHx38fNjdr7q5D957PH77+f+kA
BiULXu598luA9Mn3n4IIWmIBdoYlRyBNzDVmE4MYJqhhf9LN1cJixXDnGCfscZihiRsuGFw7H6pT
Yij6NagiijTO6B961OBxX0P5FWijjECe+CNWF0BYmHrc8LbLgUIGmaKTNeb0w13jMBmJiBc+2eSW
WnapzICMoeWdiF4OWSaUZn652npkmhIjl1HCmeac3aw5z5u+4RnnmXKi6acj9lWpJyZW7mkonX0m
KgSVSS5Xi4WH/snnpJG+YBYAlz4AIjJYjtkYpYiCKmmNGmQngY4LzJJpA5wd86Img44aaqWiKuhh
TBWomuquEcgDTqx7KKkorcTOamOR6WH+IM+yp07IY55FGSvrtMMe+yCEFjCrgFmKdatctI+KKW21
1Na64q0XaItps2Hm5alI5hZbrrxvWcqArs2y+ambPs47brz/PrVRhBR0q26vO14FLX4A++swuSuJ
hStVgvYbrKMQN5wxvS+h25GEFVMYrrsBl/ywxh0/yICpH2yaTKePtWnyxjOjrGapBKPQqjGvJgKs
zTVzLLQ1dv5qcR/CAn3y0EsTPaWzChuIsdI0N201oLJ8KzIjMF9N9ddM56ZjuzW9axXYQaftNRE7
N9PzIj+HjfbaJRctTNyBJC333mpXjfWAIT8rNbh+z1043xKrwOhZU1fS9eF9Gw4wsi3+ku1czPtG
zjfdTeO4Qtu+vN0I3pxDXnqZniNpNMODs67566cXexB2SDJ+9B+Fwm767qBOqXU2FYobu+6SHzoX
y9pZ3h3m8G7Ou/OTl/rx9PG4KDOstxMP/fZzSu9OPKjemb2FsHE//PlCwvS9zlCntTDw6BevvbVF
5hzP7yONXPb88Zuffg8ue8bjICE6/j3PgOfC2ZHUQ5Tr+Wx8B+wfAisjvWRVrxyk09sENyhBryQO
eR3QTS80mIncdTCCKEygyqh3v/blQn+XO6H8ZEhBChgJhBwIIDAGKIkC0pCDKRzMmhqYOey57odI
DOJJBma/EvjqbuMjoRKTOMOIeUz+cS7cD6EaB8QqelFgx1vgR/LgwuCRjIr++2JmVsgCHZaCh9dw
oBrR2MWbhbGJZbFeER94xCn6cY5WfBoGo0i6P6bxkGus32Fqt5sMcpGOkDRkVCqoM/zphWuQqqMm
I+kMFrFPeSNShA8lyUlE1ukDONwA6EYxykIC8pWmFJAixXhB8fURaa6MJSw3qRpBNoqQhNtlKXmJ
G8IYCWS/3NqVMjnMZpISGqnMgGK2w0xRyjEiUhTmM3s3sDbqsXkwgmDg8rdNXXJvdptJmPtaJziS
wNGZ2kzRLBfJvnGuc4vB1Mgo42nOumWtjDBcnkpyScx++gtMIaomAa/5j2watJz+/gwUEcFpxHam
xIQQhSepAmVLi15MnC9T6EP5GVEAZnFJjzzHPkfK0pKOcZrpsuQLMSm8ghBUowW9UT014EZVvFMB
K7XdLVuKUxl9CKbp+ubZ+DXUhqaUpEWtzud4BQGDhW91HsUlMJXpOJEGxJEgzekP7ZVUe5YPn1yl
xE/pwVCZarGETyVqRmWwql7J1Iz7I1Fb2drUuwY0lFCdqze3pSxq1nShe4TbVrPKj7UGNapo20z4
sqVUozCVsXkDa1od0sqwQvacHMVq1NCKWfLhNYY2XexoP7tBjgq1tBgFqlf58NgRahZ+gpVrMQHo
V5qe0ZqJHZ1nbZtPtc42tzn+RSinjsvW4CLitqtNh2P3Glg1LqqykblsdLXa19hi9zPavSdrJWg3
YkBXvB/d7ALWOsju3hS55PXla7eLu7hO17luRWlxx6tEAJLRrKcVKHApysfSAtS3eYUvcpUb0sP2
cK/nPStE7kvg6rb0uvqqsHDdq9pLWqSzfVWwdUMLRQ6bGLfLdPBXOyxhEV9Yvo1kcYAB+2D8nrRH
6rWwJn134BT/FrEafu5wf+Fd9ooVogwWIHNBDNv3+nTJ1NXtiyXaGQiz+K3pRbE+rRxiHcfXl6JF
L3ebvN/1Mre9ZO6ylHcMY+KemJw+TjCQl4oSh2a2zF6WJI8B/Ncs1TjIenD+si6KfOYj75IH0wSl
n+No4whjmR0UpjN/5YfhiUq6wPS985s9vOVGD3nNXwZcRzNNvkfXF8/0KHSYWzxmUru4tW0mcoRn
vGjaRnm+Yj51jkGN5H/yGcGonbNlw6lmXM80zsHmNUmTvEMoe3rTrG6sswH96lADztLDriip7Wxa
lzDZ1XmmNInNe2X97trIqza1pg0cbkS6NsbQprXZsi0QbnvX0FNGdG+RLWBhZ5fY7E6mlo2r4km7
26SKnve/tZ3rdYO7wT/+86XbDWsqu4rLac44nDtNbUHje35TumqJNd7wbgO73xKnt2KhrW6Dv+7d
bib5sbtacKBifNuzdrn+tXWwOHgP3A+RVvmGZd5yQtec4jvHQU9dEfSFY7rk9rbvtCeu7Hxfu8rP
Jrq5f27mo3+75NXu77iD4eitb5zgEWd0x8sd9kPHetA5PzmN1U51IbPc7Jz+OB33LPCzA33qQre7
1nHMddkevepsRrRh027rrONcxn1WOHj13muL8+zmUI87v+fe+LUXW+c0Ky/Z2f4+v3ed8TZ3fOY/
TfnIvp0WUUd10yfP8Gg7fPW7bn0//dvzmJve8KhvrucHX/q8/73mHgf95muND2a/EfBOXznx2fn7
VHu9rdxuO8frXh/Luw3zti813meOdjmnPPpDf3zulT/6z/cSzCNXv8z+5c087vN1+uVPtu6zkv1O
vn78RSd116d64Rd7OVZbSNdjQsRbCph/KEd3gRdopEd9xnd65id4D7d/E6ZqssRzi3eBnWd/ZUd4
1Td74AFXrMd+EIh+/lBpWDd88heDFQh8IJh6MIh7hYd4PZF8fzNV0qROBah5NBd8XxeEt4Nu2udU
KdiD7FNXCGNWASh70Ed7T2eE8aZXNpaAD3Fv3VdLTqgp+zaENSh8IjiBpFWCx8WDWsh0HOh/XlhY
CVd/EXh/MmiFOWiCxRd+SchZt3ZKPrguvWJVgjiIhFiIhniIiJiIiriIjNiIjviIkBiJkjiJlFiJ
htgihFVWP8hTqtT+iZz4iZsYioUFiqMoippYiqh4iqmoEF+oKZ5oipRFiqoYi7CYK6+4irYoi7SI
iwVzi7xYS7OYi7XYi7oojL+YL8M4Aa1YVb64i8FIjMmIjNGodM1ojM+ojNUIjcf4hNPIjMWojdco
jeHIjd1oA8voit+Ijekojs7YjtbojuAIj+pYjg5wjvWYjfFoB/q4j/zYj/74jwAZkAI5kCDALWNg
MFQlBkhlj1aAkJmokMzCkFOQKfgSBpdSkWRQDRjpBfhyMF3QLQ8pkVFwkQlpkSEJBhp5kii5Kx7J
BSAJiDCpkCrJkZnYkl9QkSIJBRFZkjdJVTnpBAhpkzQplFmwkw/paZIzuZKE9ZNPoC0b+ZG88pQ0
eS8xqZRHiZKTxZQ6mZVlQJEE+ZVgGZZiOZZkWZZmeZZomZZquZZs2ZZuOZb0ZB0TEE149JZ2mQTw
gEPRZEMWdJd+eQR5+TFiRDBxmTODeR0QQBaGuUDvkJe09JeQuQKByZjUsz64EpjSYJkNcJgJMZnf
g5mRGZooQE9TgZl0UZgWZCqaWZksdB11KZqwiUqbOZsxQRcPAJoswxGp2Zp7GZu+KZd9yZrTo5sr
s5sOMJnpgZzF+ZvMGQKleZy0NJjSaZmIsZiOuZqu2ZzauZ3c2Z3e+Z1pmQAAOw==

------=_NextPart_000_0037_01C77C46.63F8C070
Content-Type: image/gif
Content-Transfer-Encoding: base64
Content-Location: http://www.matrixscience.com/images/cyan_ball_white.gif

R0lGODlhEAAQAOb/AP////7+/v39/fz8/Pv7+/n5+ff39/Hx8e7u7u3t7evr6+rq6t3d3czMzMvL
y729vbi4uLbc3Kamppu/v5iYmJbR0YODg3SXl2xsbGtra2qiomRkZGNjY2LBwVSuri9QUCyCgin/
/yWysiKrqyC2th9SUhf//xWhoRNlZRJlZRCYmAuLiwaEhASsrAP//wOFhQGZmQD//wD29gDw8ADu
7gDo6ADm5gDg4ADe3gDY2ADU1ADS0gDQ0ADOzgDGxgDCwgDAwAC+vgC6ugCysgCsrACoqACmpgCi
ogAAAAAAAAAAAAAAAAAAAAAAAAAAAAAAAAAAAAAAAAAAAAAAAAAAAAAAAAAAAAAAAAAAAAAAAAAA
AAAAAAAAAAAAAAAAAAAAAAAAAAAAAAAAAAAAAAAAAAAAAAAAAAAAAAAAAAAAAAAAAAAAAAAAAAAA
AAAAAAAAAAAAAAAAAAAAAAAAAAAAAAAAAAAAAAAAAAAAAAAAAAAAAAAAAAAAAAAAAAAAAAAAACwA
AAAAEAAQAEAHuIAAggAGBgiHhYOCCB4tPj06Oj1BQ0YoGA8IhB1BOC4mLjaTRiASDAaDCA0SFhgb
GBYSDZqKFSJBPj6UJxoNDKmOnqAyOj4tMJiaBgwaKkYtLUZGLCUbpqiKhYcIiYqDER0jLSMeEwy0
3yI+ODY4PT5DKhezggbqNiYhJsRBLSsWDVAhGBGkBw0ZNNwFmbYhE6EJJ4YEmUhp2geAtFRdALEC
BgsUHzZQoDfIEIMGD1L64uatpUsAgQAAOw==

------=_NextPart_000_0037_01C77C46.63F8C070
Content-Type: application/octet-stream
Content-Transfer-Encoding: quoted-printable
Content-Location: http://www.matrixscience.com/templates/browser.js

	var browser_EXCLUDE =3D 1; =0A=
	var browser_IE =3D 0; =0A=
	var browser_IE4 =3D 0; =0A=
	var browser_IE5 =3D 0; =0A=
	var browser_IE6 =3D 0;=0A=
	var browser_MZ7 =3D 0;=0A=
	var browser_NS3 =3D 0;=0A=
	var browser_NS4 =3D 0;=0A=
	var browser_NS6 =3D 0; =0A=
	var browser_NS7 =3D 0; =0A=
	var browser_OP5 =3D 0; =0A=
	var browser_OP6 =3D 0;=0A=
	var browser_OP7 =3D 0;=0A=
	var browser_KDE =3D 0;=0A=
	var browser_SAF =3D 0;=0A=
=0A=
	var agt=3Dnavigator.userAgent.toLowerCase();=0A=
=0A=
  if(typeof navigator.vendor !=3D "undefined" && navigator.vendor =3D=3D =
"KDE"){=0A=
  	var thisKDE =3D agt;=0A=
  	var splitKDE =3D thisKDE.split("konqueror/");=0A=
  	var aKDE =3D splitKDE[1] . split("; ");=0A=
  	var KDEn =3D parseFloat(aKDE[0]);=0A=
  	if (KDEn >=3D 2.2) {=0A=
  		browser_KDE =3D 1;=0A=
  //		browser_NS6 =3D 1;=0A=
  		browser_EXCLUDE =3D 0;=0A=
  	}=0A=
  }=0A=
=0A=
  else if(agt.indexOf('webtv') !=3D -1){browser_EXCLUDE =3D 1;}=0A=
  =0A=
  else if(typeof window.opera !=3D "undefined"){=0A=
  	browser_EXCLUDE =3D 0;=0A=
  	if(agt.indexOf("opera/5") !=3D -1 || agt.indexOf("opera 5") !=3D =
-1){browser_OP5 =3D 1;}=0A=
  	if(agt.indexOf("opera/6") !=3D -1 || agt.indexOf("opera 6") !=3D =
-1){browser_OP6 =3D 1;}=0A=
  	if(agt.indexOf("opera/7") !=3D -1 || agt.indexOf("opera 7") !=3D =
-1){browser_OP7 =3D 1;}=0A=
  }=0A=
  =0A=
  else if(typeof document.all !=3D "undefined"){=0A=
  	browser_EXCLUDE =3D 0;=0A=
  	browser_IE =3D 1;=0A=
  	if(typeof document.getElementById !=3D "undefined"){=0A=
  		browser_IE5 =3D 1;=0A=
  		if(agt.indexOf("msie 6") !=3D -1){=0A=
  			browser_IE6 =3D 1;=0A=
  		}=0A=
  	}=0A=
  	else{browser_IE4 =3D 1;}=0A=
  }=0A=
  =0A=
  else if(typeof document.getElementById !=3D "undefined"){=0A=
  	browser_EXCLUDE =3D 0;=0A=
  	if(agt.indexOf("netscape/6") !=3D -1 || agt.indexOf("netscape6") !=3D =
-1){browser_NS6 =3D 1;}=0A=
  	else if(agt.indexOf("netscape/7") !=3D -1 || agt.indexOf("netscape7") =
!=3D -1){browser_NS6 =3D 1; browser_NS7 =3D 1;}=0A=
  	else if(agt.indexOf("gecko") !=3D -1){browser_NS6 =3D 1; browser_MZ7 =
=3D 1;}=0A=
  	if(agt.indexOf("safari") !=3D -1 || (typeof document.childNodes !=3D =
"undefined" && typeof document.all =3D=3D "undefined" && typeof =
navigator.taintEnabled =3D=3D "undefined")){browser_MZ7 =3D 0; =
browser_NS6 =3D 1; browser_SAF =3D 1;}=0A=
  }=0A=
  =0A=
  else if((agt.indexOf('mozilla') !=3D -1) && =
(parseInt(navigator.appVersion) >=3D 3)){=0A=
  	browser_EXCLUDE =3D 0;=0A=
  	if (parseInt(navigator.appVersion) >=3D 4) {=0A=
    	browser_NS4 =3D 1;=0A=
  	} else {=0A=
    	browser_NS3 =3D 1;=0A=
  	}=0A=
  	if(typeof navigator.mimeTypes['*'] =3D=3D "undefined"){=0A=
  		browser_EXCLUDE =3D 1;=0A=
  		browser_NS4 =3D 0;=0A=
    	browser_NS3 =3D 0;=0A=
  	}=0A=
  }=0A=
  =0A=
  if(agt.indexOf('escape') !=3D -1){browser_EXCLUDE =3D 1; browser_NS3 =
=3D 0; browser_NS4 =3D 0;}=0A=
  =0A=
  if(typeof navigator.__ice_version !=3D "undefined"){browser_EXCLUDE =
=3D 1; browser_IE4 =3D 0;}=0A=
=0A=
	var sTemp =3D "Browser detected as ";=0A=
	if (browser_EXCLUDE) { sTemp +=3D "EXCLUDE " }=0A=
	if (browser_IE)  { sTemp +=3D "IE " }=0A=
	if (browser_IE4) { sTemp +=3D "IE4 " }=0A=
	if (browser_IE5) { sTemp +=3D "IE5 " }=0A=
	if (browser_IE6) { sTemp +=3D "IE6 " }=0A=
	if (browser_MZ7) { sTemp +=3D "MZ7 " }=0A=
	if (browser_NS3) { sTemp +=3D "NS3 " }=0A=
	if (browser_NS4) { sTemp +=3D "NS4 " }=0A=
	if (browser_NS6) { sTemp +=3D "NS6 " }=0A=
	if (browser_NS7) { sTemp +=3D "NS7 " }=0A=
	if (browser_OP5) { sTemp +=3D "OP5 " }=0A=
	if (browser_OP6) { sTemp +=3D "OP6 " }=0A=
	if (browser_OP7) { sTemp +=3D "OP7 " }=0A=
	if (browser_KDE) { sTemp +=3D "KDE " }=0A=
	if (browser_SAF) { sTemp +=3D "SAF " }=0A=
//	alert(sTemp);=0A=

------=_NextPart_000_0037_01C77C46.63F8C070--
