# Supplementary material for: Proteomic Identification of Differentially Expressed Proteins between Male and Female Plants in Pistacia chinensis
Source: PLoS One. 2013 May 17;8(5):e64276. doi: 10.1371/journal.pone.0064276 (PMC3656840; doi:10.1371/journal.pone.0064276)
Supplement: Figure S2 — Plant materials from Pistacia chinensis used for proteomic analysis. A, compound leaves. B, a segment of twig, separated stem phloem and separated stem xylem. No discernible differences in appearance were observed in leaves or twigs between male and female. (ZIP) [file pone.0064276.s002.zip › Figure S2/spot P2/Protein Summary Report (__-data-20120411-FtGAmfuwt_dat).mht]

From: <�� Windows Internet Explorer 8 ����>
Subject: Protein Summary Report (../data/20120411/FtGAmfuwt.dat)
Date: Wed, 11 Apr 2007 14:31:43 +0800
MIME-Version: 1.0
Content-Type: multipart/related;
	type="text/html";
	boundary="----=_NextPart_000_0021_01C77C46.20330D00"
X-MimeOLE: Produced By Microsoft MimeOLE V6.00.2900.6157

This is a multi-part message in MIME format.

------=_NextPart_000_0021_01C77C46.20330D00
Content-Type: text/html;
	charset="utf-8"
Content-Transfer-Encoding: quoted-printable
Content-Location: http://www.matrixscience.com/cgi/master_results.pl?file=..%2Fdata%2F20120411%2FFtGAmfuwt.dat&REPTYPE=protein&_sigthreshold=0.05&REPORT=20&_minpeplen=7&_server_mudpit_switch=99999999&_ignoreionsscorebelow=0&_showsubsets=0&_showpopups=TRUE&_sortunassigned=scoredown&_requireboldred=0

=EF=BB=BF<!DOCTYPE HTML PUBLIC "-//W3C//DTD HTML 4.0 Transitional//EN">
<!-- 2 seconds --><!-- 2 seconds --><!-- 2 seconds --><!-- 2 seconds =
--><!-- fetching <showlen> from ms-getseq.exe =
--><HTML><HEAD><TITLE>Protein Summary Report =
(../data/20120411/FtGAmfuwt.dat)</TITLE>
<META content=3D"text/html; charset=3Dutf-8" http-equiv=3DContent-Type>
<STYLE type=3Dtext/css>.tooltip {
	POSITION: absolute; VISIBILITY: hidden; TOP: 0px; LEFT: 0px
}
</STYLE>

<SCRIPT language=3DJavaScript type=3Dtext/javascript=20
src=3D"http://www.matrixscience.com/templates/browser.js"></SCRIPT>

<SCRIPT language=3DJavaScript>=0A=
<!-- Begin hiding Javascript from old browsers.=0A=
 =0A=
  var arrayReady=3D0;=0A=
  =0A=
  if (document.images){=0A=
    redBall =3D new Image();=0A=
    redBall.src =3D "../images/red_ball_white.gif";  =0A=
    cyanBall =3D new Image();=0A=
    cyanBall.src =3D "../images/cyan_ball_white.gif";  =0A=
  }=0A=
  =0A=
  function cover(hit,query,protSeq){=0A=
    document.Results.OV_Title.value =3D queryTitle[query];=0A=
    document.Results.OV_Accession.value =3D protName[hit];=0A=
    document.Results.OV_Sequence.value =3D protSeq;=0A=
    if (hit =3D=3D 0) {=0A=
      self.status =3D queryTitle[query];=0A=
    } else {=0A=
      self.status =3D protName[hit] + ": " + protSeq;=0A=
    }=0A=
    if (protSeq !=3D "" && document.fred && arrayReady =3D=3D 1){=0A=
      var i =3D 0;=0A=
      var element =3D 0;=0A=
      element =3D eval(protSeq+"["+i+"]");=0A=
      while(element) {=0A=
        document.images[element].src =3D redBall.src;=0A=
        i++;=0A=
        element =3D eval(protSeq+"["+i+"]");=0A=
      }=0A=
    }=0A=
  }=0A=
=0A=
  function uncover(hit,query,protSeq){=0A=
    document.Results.OV_Title.value =3D "-Query-";=0A=
    document.Results.OV_Accession.value=3D"-Accession-";=0A=
    document.Results.OV_Sequence.value=3D"-Sequence-";=0A=
    self.status=3D"";=0A=
    if (protSeq !=3D "" && document.fred && arrayReady =3D=3D 1){=0A=
      var i =3D 0;=0A=
      var element =3D 0;=0A=
      element =3D eval(protSeq+"["+i+"]");=0A=
      while(element) {=0A=
        document.images[element].src =3D cyanBall.src;=0A=
        i++;=0A=
        element =3D eval(protSeq+"["+i+"]");=0A=
      }=0A=
    }=0A=
  }=0A=
=0A=
  function checkQuery(checkState,numChecks,form){=0A=
    if (numChecks =3D=3D 1){=0A=
      form.QUE.checked =3D checkState;=0A=
    } else {=0A=
      for (var i =3D 0; i < form.elements.length; i++) {=0A=
        if (form.elements[i].name =3D=3D "QUE"){=0A=
          form.elements[i].checked =3D checkState;=0A=
        }=0A=
      }=0A=
    }=0A=
  }=0A=
=0A=
  function SaveClicks(checkBox,form){=0A=
    if (form.ErrTolRepeat && form.ErrTolRepeat.checked) {=0A=
      return;=0A=
    }=0A=
    var checkState =3D checkBox.checked;=0A=
    var thisHit =3D 0;=0A=
    for (var i =3D 0; i < form.elements.length; i++) {=0A=
      if (thisHit =3D=3D 1){=0A=
        if (form.elements[i].name =3D=3D "QUE") {=0A=
          form.elements[i].checked =3D !checkState;=0A=
        } else {=0A=
          break;=0A=
        }=0A=
      } else {=0A=
        if (form.elements[i] =3D=3D checkBox){=0A=
          thisHit =3D 1;=0A=
        }=0A=
      }=0A=
    }=0A=
  }=0A=
=0A=
  function unMatched(form){=0A=
    var numMisses =3D 0;=0A=
    for (var i =3D 0; i < form.elements.length; i++) {=0A=
      if (form.elements[i].name =3D=3D "MISSES"){=0A=
        numMisses++;=0A=
      } =0A=
    }=0A=
    if (numMisses < 1) {=0A=
      alert("No unmatched mass values to be searched");=0A=
      return false;=0A=
    }=0A=
    for (var i =3D 0; i < form.elements.length; i++) {=0A=
      if (form.elements[i].name =3D=3D "QUE"){=0A=
        form.elements[i].name =3D "DUMMY";=0A=
      } =0A=
    }=0A=
    for (var i =3D 0; i < form.elements.length; i++) {=0A=
      if (form.elements[i].name =3D=3D "MISSES"){=0A=
        form.elements[i].name =3D "QUE";=0A=
      } =0A=
    }=0A=
    form.submit();=0A=
    return true;=0A=
  }=0A=
=0A=
  function setReFormatAction(form){=0A=
    if (form.REPTYPE.options[form.REPTYPE.selectedIndex].value =3D=3D =
"export"){=0A=
      form.action =3D "./export_dat_2.pl";=0A=
    } else if (form.REPTYPE.options[form.REPTYPE.selectedIndex].value =
=3D=3D "family") {=0A=
      form.action =3D "./master_results_2.pl";=0A=
    } else {=0A=
      form.action =3D "./master_results.pl";=0A=
    }=0A=
  }=0A=
  =0A=
  function chooseQueryList(form) {=0A=
    var formatForm =3D window.document.forms['Re-format'];=0A=
    if (formatForm._querylist.value =3D=3D 'unassigned') {=0A=
      form.QUERYLIST.value =3D queryListUnassigned;=0A=
    } else if (formatForm._querylist.value =3D=3D 'identity') {=0A=
      form.QUERYLIST.value =3D queryListIdentity;=0A=
    } else if (formatForm._querylist.value =3D=3D 'homology') {=0A=
      form.QUERYLIST.value =3D queryListHomology;=0A=
    } else {=0A=
      form.QUERYLIST.value =3D "All";=0A=
    }=0A=
    return true;=0A=
  }=0A=
    =0A=
  function makeAccessionString(form){=0A=
    if (!form.ErrTolRepeat || !form.ErrTolRepeat.checked) {=0A=
      form.ACCESSION.value =3D "";=0A=
      return true;=0A=
    }=0A=
    var tempString =3D "";=0A=
    var numAccessions =3D 1;=0A=
    for (var i =3D 0; i < form.elements.length; i++) {=0A=
      if (form.elements[i].name =3D=3D "INCLUDE" && =
form.elements[i].checked){=0A=
        tempString =3D tempString + =
unescape(et_list[form.elements[i].value]) + ",";=0A=
      }=0A=
    }=0A=
    if (tempString =3D=3D "") {=0A=
      alert("No hits selected for error tolerant search");=0A=
      return false;=0A=
    }=0A=
    tempString =3D tempString.substring(0, tempString.length - 1);=0A=
    i =3D 0;=0A=
    while(tempString.indexOf(",", i) !=3D -1 && numAccessions <=3D 3) {=0A=
      i =3D tempString.indexOf(",", i) + 1;=0A=
      numAccessions++;=0A=
    }=0A=
    if (numAccessions > 3) {=0A=
      alert("Number of protein entries for error tolerant search has =
been limited to 3");=0A=
      tempString =3D tempString.substring(0, i - 1);=0A=
    }=0A=
    form.ACCESSION.value =3D tempString;=0A=
    checkQuery(1,11, form);=0A=
    return true;=0A=
  }=0A=
=0A=
  function clearEl() {}=0A=
=0A=
  function makeArchive(form){=0A=
    var tempUrl =3D =
"http://www.matrixscience.com/cgi/master_results.pl?file=3D..%2Fdata%2F20=
120411%2FFtGAmfuwt.dat;REPTYPE=3Darchive;_sigthreshold=3D0.05;REPORT=3D20=
;_minpeplen=3D7;_server_mudpit_switch=3D99999999;_ignoreionsscorebelow=3D=
0;_showsubsets=3D0;_showpopups=3DTRUE;_sortunassigned=3Dscoredown;_requir=
eboldred=3D0&INTERMEDIATE=3D..%2Fdata%2F20120411%2FFtGAmfuwt.dat";    =
for (var i =3D 0; i < form.elements.length; i++) {=0A=
      if (form.elements[i].name =3D=3D "INCLUDE" && =
form.elements[i].checked){=0A=
        tempUrl =3D tempUrl + "&INCLUDE=3D" + form.elements[i].value;=0A=
      }=0A=
    }=0A=
    window.location.href =3D tempUrl;=0A=
  }=0A=
=0A=
protName =3D new Array(1);=0A=
protName[0] =3D "";=0A=
protName[1] =3D "gi|359494603";=0A=
protName[2] =3D "gi|297736144";=0A=
protName[3] =3D "gi|225464995";=0A=
protName[4] =3D "gi|102139814";=0A=
protName[5] =3D "gi|255544584";=0A=
protName[6] =3D "gi|2499497";=0A=
protName[7] =3D "gi|224101335";=0A=
protName[8] =3D "gi|118488917";=0A=
protName[9] =3D "gi|313585890";=0A=
protName[10] =3D "gi|357486229";=0A=
protName[11] =3D "gi|224143360";=0A=
protName[12] =3D "gi|25992549";=0A=
protName[13] =3D "gi|217072466";=0A=
protName[14] =3D "gi|255635951";=0A=
protName[15] =3D "gi|294845944";=0A=
protName[16] =3D "gi|115482182";=0A=
protName[17] =3D "gi|224081523";=0A=
protName[18] =3D "gi|224133678";=0A=
protName[19] =3D "gi|28172915";=0A=
protName[20] =3D "gi|224100355";=0A=
=0A=
queryTitle =3D new Array(1);=0A=
queryTitle[0] =3D "";=0A=
queryTitle[1] =3D "";=0A=
queryTitle[2] =3D "";=0A=
queryTitle[3] =3D "";=0A=
queryTitle[4] =3D "";=0A=
queryTitle[5] =3D "";=0A=
queryTitle[6] =3D "";=0A=
queryTitle[7] =3D "";=0A=
queryTitle[8] =3D "";=0A=
queryTitle[9] =3D "";=0A=
queryTitle[10] =3D "";=0A=
queryTitle[11] =3D "";=0A=
=0A=
// End hiding Javascript from old browsers. -->=0A=
</SCRIPT>

<META name=3DGENERATOR content=3D"MSHTML 8.00.6001.19190"></HEAD>
<BODY aLink=3D#0000ff bgColor=3D#ffffff vLink=3D#0000ff>
<H1><IMG border=3D0 name=3Dfred align=3Dtop=20
src=3D"http://www.matrixscience.com/images/88x31_logo_white.gif" =
width=3D88=20
height=3D31 NATURALSIZEFLAG=3D"3"> Mascot Search Results</H1><FONT=20
face=3D"Courier New,Courier,monospace"><PRE><B>User            : =
woody</B>
<B>Email           : woodysinbad@gmail.com</B>
<B>Search title    : </B>
<B>MS data file    : DATA.TXT</B>
<B>Database        : NCBInr 20120407 (17751536 sequences; 6091895940 =
residues)</B>
<B>Taxonomy        : Viridiplantae (Green Plants) (1041496 =
sequences)</B>
<B>Timestamp       : 11 Apr 2012 at 06:30:15 GMT</B>
<B>Warning         : <FONT color=3D#ff0000>A Peptide summary report will =
usually give a much clearer picture of MS/MS search results.</FONT></B>
<B>Top Score       : 121 for <FONT color=3D#ff0000>gi|359494603</FONT>, =
PREDICTED: phosphoglycerate kinase, chloroplastic [Vitis vinifera]</B>
</PRE></FONT>
<H3>Mascot Score Histogram</H3>Protein score is -10*Log(P), where P is =
the=20
probability that the observed match is a random event.<BR>Protein scores =
greater=20
than 73 are significant (p&lt;0.05).<BR>Protein scores are derived from =
ions=20
scores as a non-probabilistic basis for ranking protein hits.
<P><IMG alt=3D"Score Distribution"=20
src=3D"http://www.matrixscience.com/cgi/score_gif.pl?score_gif_4404079734=
07751"=20
width=3D400 height=3D200>=20
<FORM onsubmit=3D"return setReFormatAction(this)" method=3Dget =
name=3DRe-format=20
action=3D./master_results.pl><INPUT =
value=3D../data/20120411/FtGAmfuwt.dat=20
type=3Dhidden name=3Dfile>=20
<H3>Protein Summary Report</H3>
<TABLE border=3D0 cellSpacing=3D1 cellPadding=3D3>
  <TBODY>
  <TR>
    <TD bgColor=3D#eeeeff noWrap><INPUT value=3D"Format As" =
type=3Dsubmit> </TD>
    <TD bgColor=3D#eeeeff noWrap><SELECT name=3DREPTYPE> <OPTION =
selected=20
        value=3Dprotein>Protein Summary (deprecated)</OPTION> <OPTION=20
        value=3Dfamily>Protein Family Summary</OPTION> <OPTION=20
        value=3Dpeptide>Peptide Summary</OPTION> <OPTION =
value=3Dselect>Select=20
        Summary (protein hits)</OPTION> <OPTION =
value=3Dunassigned>Select Summary=20
        (unassigned)</OPTION> <OPTION value=3Dexport>Export Search=20
      Results</OPTION></SELECT> </TD>
    <TD bgColor=3D#eeeeff>&nbsp;</TD>
    <TD bgColor=3D#eeeeff noWrap><A=20
      =
href=3D"http://www.matrixscience.com/help/msms_summaries_help.html"=20
      target=3D_blank>Help</A> </TD></TR>
  <TR>
    <TD bgColor=3D#eeeeff>&nbsp;</TD>
    <TD bgColor=3D#eeeeff noWrap>Significance threshold p&lt; <INPUT =
value=3D0.05=20
      size=3D8 name=3D_sigthreshold> </TD>
    <TD bgColor=3D#eeeeff noWrap>Max. number of hits <INPUT value=3D20 =
size=3D5=20
      name=3DREPORT> </TD>
    <TD bgColor=3D#eeeeff>&nbsp;</TD></TR></TBODY></TABLE></FORM>
<FORM method=3Dpost name=3DResults action=3D./search_form.pl>
<H3>Overview Table</H3>Click on column header to jump to entry in =
results=20
list.<BR>Move mouse over any indicator to highlight identical =
peptides.<BR>Click=20
on an indicator to see details of individual match.<BR>Use check boxes =
to select=20
sub-set of queries for new search.=20
<P>
<TABLE border=3D0 cellSpacing=3D0 cellPadding=3D0 width=3D600>
  <TBODY>
  <TR>
    <TD noWrap><B>Mouse over:&nbsp;</B></TD>
    <TD><INPUT value=3D-Query- size=3D62 name=3DOV_Title></TD></TR>
  <TR>
    <TD>&nbsp;</TD>
    <TD noWrap><INPUT value=3D-Accession- name=3DOV_Accession> =
&nbsp;<INPUT=20
      value=3D-Sequence- size=3D40 name=3DOV_Sequence> =
</TD></TR></TBODY></TABLE>
<P>
<TABLE border=3D1 cellSpacing=3D0 cellPadding=3D1>
  <TBODY>
  <TR>
    <TH bgColor=3D#cccccc align=3Dright>Hit:</TH>
    <TH bgColor=3D#cccccc width=3D16 align=3Dmiddle><A=20
      onmouseover=3D"cover(1,0,''); return true"=20
      onmouseout=3D"uncover(1,0,''); return true"=20
      =
href=3D"http://www.matrixscience.com/cgi/master_results.pl?file=3D..%2Fda=
ta%2F20120411%2FFtGAmfuwt.dat&amp;REPTYPE=3Dprotein&amp;_sigthreshold=3D0=
.05&amp;REPORT=3D20&amp;_minpeplen=3D7&amp;_server_mudpit_switch=3D999999=
99&amp;_ignoreionsscorebelow=3D0&amp;_showsubsets=3D0&amp;_showpopups=3DT=
RUE&amp;_sortunassigned=3Dscoredown&amp;_requireboldred=3D0#Hit1">1</A></=
TH>
    <TH bgColor=3D#cccccc width=3D16 align=3Dmiddle><A=20
      onmouseover=3D"cover(2,0,''); return true"=20
      onmouseout=3D"uncover(2,0,''); return true"=20
      =
href=3D"http://www.matrixscience.com/cgi/master_results.pl?file=3D..%2Fda=
ta%2F20120411%2FFtGAmfuwt.dat&amp;REPTYPE=3Dprotein&amp;_sigthreshold=3D0=
.05&amp;REPORT=3D20&amp;_minpeplen=3D7&amp;_server_mudpit_switch=3D999999=
99&amp;_ignoreionsscorebelow=3D0&amp;_showsubsets=3D0&amp;_showpopups=3DT=
RUE&amp;_sortunassigned=3Dscoredown&amp;_requireboldred=3D0#Hit2">2</A></=
TH>
    <TH bgColor=3D#cccccc width=3D16 align=3Dmiddle><A=20
      onmouseover=3D"cover(3,0,''); return true"=20
      onmouseout=3D"uncover(3,0,''); return true"=20
      =
href=3D"http://www.matrixscience.com/cgi/master_results.pl?file=3D..%2Fda=
ta%2F20120411%2FFtGAmfuwt.dat&amp;REPTYPE=3Dprotein&amp;_sigthreshold=3D0=
.05&amp;REPORT=3D20&amp;_minpeplen=3D7&amp;_server_mudpit_switch=3D999999=
99&amp;_ignoreionsscorebelow=3D0&amp;_showsubsets=3D0&amp;_showpopups=3DT=
RUE&amp;_sortunassigned=3Dscoredown&amp;_requireboldred=3D0#Hit3">3</A></=
TH>
    <TH bgColor=3D#cccccc width=3D16 align=3Dmiddle><A=20
      onmouseover=3D"cover(4,0,''); return true"=20
      onmouseout=3D"uncover(4,0,''); return true"=20
      =
href=3D"http://www.matrixscience.com/cgi/master_results.pl?file=3D..%2Fda=
ta%2F20120411%2FFtGAmfuwt.dat&amp;REPTYPE=3Dprotein&amp;_sigthreshold=3D0=
.05&amp;REPORT=3D20&amp;_minpeplen=3D7&amp;_server_mudpit_switch=3D999999=
99&amp;_ignoreionsscorebelow=3D0&amp;_showsubsets=3D0&amp;_showpopups=3DT=
RUE&amp;_sortunassigned=3Dscoredown&amp;_requireboldred=3D0#Hit4">4</A></=
TH>
    <TH bgColor=3D#cccccc width=3D16 align=3Dmiddle><A=20
      onmouseover=3D"cover(5,0,''); return true"=20
      onmouseout=3D"uncover(5,0,''); return true"=20
      =
href=3D"http://www.matrixscience.com/cgi/master_results.pl?file=3D..%2Fda=
ta%2F20120411%2FFtGAmfuwt.dat&amp;REPTYPE=3Dprotein&amp;_sigthreshold=3D0=
.05&amp;REPORT=3D20&amp;_minpeplen=3D7&amp;_server_mudpit_switch=3D999999=
99&amp;_ignoreionsscorebelow=3D0&amp;_showsubsets=3D0&amp;_showpopups=3DT=
RUE&amp;_sortunassigned=3Dscoredown&amp;_requireboldred=3D0#Hit5">5</A></=
TH>
    <TH bgColor=3D#cccccc width=3D16 align=3Dmiddle><A=20
      onmouseover=3D"cover(6,0,''); return true"=20
      onmouseout=3D"uncover(6,0,''); return true"=20
      =
href=3D"http://www.matrixscience.com/cgi/master_results.pl?file=3D..%2Fda=
ta%2F20120411%2FFtGAmfuwt.dat&amp;REPTYPE=3Dprotein&amp;_sigthreshold=3D0=
.05&amp;REPORT=3D20&amp;_minpeplen=3D7&amp;_server_mudpit_switch=3D999999=
99&amp;_ignoreionsscorebelow=3D0&amp;_showsubsets=3D0&amp;_showpopups=3DT=
RUE&amp;_sortunassigned=3Dscoredown&amp;_requireboldred=3D0#Hit6">6</A></=
TH>
    <TH bgColor=3D#cccccc width=3D16 align=3Dmiddle><A=20
      onmouseover=3D"cover(7,0,''); return true"=20
      onmouseout=3D"uncover(7,0,''); return true"=20
      =
href=3D"http://www.matrixscience.com/cgi/master_results.pl?file=3D..%2Fda=
ta%2F20120411%2FFtGAmfuwt.dat&amp;REPTYPE=3Dprotein&amp;_sigthreshold=3D0=
.05&amp;REPORT=3D20&amp;_minpeplen=3D7&amp;_server_mudpit_switch=3D999999=
99&amp;_ignoreionsscorebelow=3D0&amp;_showsubsets=3D0&amp;_showpopups=3DT=
RUE&amp;_sortunassigned=3Dscoredown&amp;_requireboldred=3D0#Hit7">7</A></=
TH>
    <TH bgColor=3D#cccccc width=3D16 align=3Dmiddle><A=20
      onmouseover=3D"cover(8,0,''); return true"=20
      onmouseout=3D"uncover(8,0,''); return true"=20
      =
href=3D"http://www.matrixscience.com/cgi/master_results.pl?file=3D..%2Fda=
ta%2F20120411%2FFtGAmfuwt.dat&amp;REPTYPE=3Dprotein&amp;_sigthreshold=3D0=
.05&amp;REPORT=3D20&amp;_minpeplen=3D7&amp;_server_mudpit_switch=3D999999=
99&amp;_ignoreionsscorebelow=3D0&amp;_showsubsets=3D0&amp;_showpopups=3DT=
RUE&amp;_sortunassigned=3Dscoredown&amp;_requireboldred=3D0#Hit8">8</A></=
TH>
    <TH bgColor=3D#cccccc width=3D16 align=3Dmiddle><A=20
      onmouseover=3D"cover(9,0,''); return true"=20
      onmouseout=3D"uncover(9,0,''); return true"=20
      =
href=3D"http://www.matrixscience.com/cgi/master_results.pl?file=3D..%2Fda=
ta%2F20120411%2FFtGAmfuwt.dat&amp;REPTYPE=3Dprotein&amp;_sigthreshold=3D0=
.05&amp;REPORT=3D20&amp;_minpeplen=3D7&amp;_server_mudpit_switch=3D999999=
99&amp;_ignoreionsscorebelow=3D0&amp;_showsubsets=3D0&amp;_showpopups=3DT=
RUE&amp;_sortunassigned=3Dscoredown&amp;_requireboldred=3D0#Hit9">9</A></=
TH>
    <TH bgColor=3D#cccccc width=3D16 align=3Dmiddle><A=20
      onmouseover=3D"cover(10,0,''); return true"=20
      onmouseout=3D"uncover(10,0,''); return true"=20
      =
href=3D"http://www.matrixscience.com/cgi/master_results.pl?file=3D..%2Fda=
ta%2F20120411%2FFtGAmfuwt.dat&amp;REPTYPE=3Dprotein&amp;_sigthreshold=3D0=
.05&amp;REPORT=3D20&amp;_minpeplen=3D7&amp;_server_mudpit_switch=3D999999=
99&amp;_ignoreionsscorebelow=3D0&amp;_showsubsets=3D0&amp;_showpopups=3DT=
RUE&amp;_sortunassigned=3Dscoredown&amp;_requireboldred=3D0#Hit10">10</A>=
</TH>
    <TH bgColor=3D#cccccc width=3D16 align=3Dmiddle><A=20
      onmouseover=3D"cover(11,0,''); return true"=20
      onmouseout=3D"uncover(11,0,''); return true"=20
      =
href=3D"http://www.matrixscience.com/cgi/master_results.pl?file=3D..%2Fda=
ta%2F20120411%2FFtGAmfuwt.dat&amp;REPTYPE=3Dprotein&amp;_sigthreshold=3D0=
.05&amp;REPORT=3D20&amp;_minpeplen=3D7&amp;_server_mudpit_switch=3D999999=
99&amp;_ignoreionsscorebelow=3D0&amp;_showsubsets=3D0&amp;_showpopups=3DT=
RUE&amp;_sortunassigned=3Dscoredown&amp;_requireboldred=3D0#Hit11">11</A>=
</TH>
    <TH bgColor=3D#cccccc width=3D16 align=3Dmiddle><A=20
      onmouseover=3D"cover(12,0,''); return true"=20
      onmouseout=3D"uncover(12,0,''); return true"=20
      =
href=3D"http://www.matrixscience.com/cgi/master_results.pl?file=3D..%2Fda=
ta%2F20120411%2FFtGAmfuwt.dat&amp;REPTYPE=3Dprotein&amp;_sigthreshold=3D0=
.05&amp;REPORT=3D20&amp;_minpeplen=3D7&amp;_server_mudpit_switch=3D999999=
99&amp;_ignoreionsscorebelow=3D0&amp;_showsubsets=3D0&amp;_showpopups=3DT=
RUE&amp;_sortunassigned=3Dscoredown&amp;_requireboldred=3D0#Hit12">12</A>=
</TH>
    <TH bgColor=3D#cccccc width=3D16 align=3Dmiddle><A=20
      onmouseover=3D"cover(13,0,''); return true"=20
      onmouseout=3D"uncover(13,0,''); return true"=20
      =
href=3D"http://www.matrixscience.com/cgi/master_results.pl?file=3D..%2Fda=
ta%2F20120411%2FFtGAmfuwt.dat&amp;REPTYPE=3Dprotein&amp;_sigthreshold=3D0=
.05&amp;REPORT=3D20&amp;_minpeplen=3D7&amp;_server_mudpit_switch=3D999999=
99&amp;_ignoreionsscorebelow=3D0&amp;_showsubsets=3D0&amp;_showpopups=3DT=
RUE&amp;_sortunassigned=3Dscoredown&amp;_requireboldred=3D0#Hit13">13</A>=
</TH>
    <TH bgColor=3D#cccccc width=3D16 align=3Dmiddle><A=20
      onmouseover=3D"cover(14,0,''); return true"=20
      onmouseout=3D"uncover(14,0,''); return true"=20
      =
href=3D"http://www.matrixscience.com/cgi/master_results.pl?file=3D..%2Fda=
ta%2F20120411%2FFtGAmfuwt.dat&amp;REPTYPE=3Dprotein&amp;_sigthreshold=3D0=
.05&amp;REPORT=3D20&amp;_minpeplen=3D7&amp;_server_mudpit_switch=3D999999=
99&amp;_ignoreionsscorebelow=3D0&amp;_showsubsets=3D0&amp;_showpopups=3DT=
RUE&amp;_sortunassigned=3Dscoredown&amp;_requireboldred=3D0#Hit14">14</A>=
</TH>
    <TH bgColor=3D#cccccc width=3D16 align=3Dmiddle><A=20
      onmouseover=3D"cover(15,0,''); return true"=20
      onmouseout=3D"uncover(15,0,''); return true"=20
      =
href=3D"http://www.matrixscience.com/cgi/master_results.pl?file=3D..%2Fda=
ta%2F20120411%2FFtGAmfuwt.dat&amp;REPTYPE=3Dprotein&amp;_sigthreshold=3D0=
.05&amp;REPORT=3D20&amp;_minpeplen=3D7&amp;_server_mudpit_switch=3D999999=
99&amp;_ignoreionsscorebelow=3D0&amp;_showsubsets=3D0&amp;_showpopups=3DT=
RUE&amp;_sortunassigned=3Dscoredown&amp;_requireboldred=3D0#Hit15">15</A>=
</TH>
    <TH bgColor=3D#cccccc width=3D16 align=3Dmiddle><A=20
      onmouseover=3D"cover(16,0,''); return true"=20
      onmouseout=3D"uncover(16,0,''); return true"=20
      =
href=3D"http://www.matrixscience.com/cgi/master_results.pl?file=3D..%2Fda=
ta%2F20120411%2FFtGAmfuwt.dat&amp;REPTYPE=3Dprotein&amp;_sigthreshold=3D0=
.05&amp;REPORT=3D20&amp;_minpeplen=3D7&amp;_server_mudpit_switch=3D999999=
99&amp;_ignoreionsscorebelow=3D0&amp;_showsubsets=3D0&amp;_showpopups=3DT=
RUE&amp;_sortunassigned=3Dscoredown&amp;_requireboldred=3D0#Hit16">16</A>=
</TH>
    <TH bgColor=3D#cccccc width=3D16 align=3Dmiddle><A=20
      onmouseover=3D"cover(17,0,''); return true"=20
      onmouseout=3D"uncover(17,0,''); return true"=20
      =
href=3D"http://www.matrixscience.com/cgi/master_results.pl?file=3D..%2Fda=
ta%2F20120411%2FFtGAmfuwt.dat&amp;REPTYPE=3Dprotein&amp;_sigthreshold=3D0=
.05&amp;REPORT=3D20&amp;_minpeplen=3D7&amp;_server_mudpit_switch=3D999999=
99&amp;_ignoreionsscorebelow=3D0&amp;_showsubsets=3D0&amp;_showpopups=3DT=
RUE&amp;_sortunassigned=3Dscoredown&amp;_requireboldred=3D0#Hit17">17</A>=
</TH>
    <TH bgColor=3D#cccccc width=3D16 align=3Dmiddle><A=20
      onmouseover=3D"cover(18,0,''); return true"=20
      onmouseout=3D"uncover(18,0,''); return true"=20
      =
href=3D"http://www.matrixscience.com/cgi/master_results.pl?file=3D..%2Fda=
ta%2F20120411%2FFtGAmfuwt.dat&amp;REPTYPE=3Dprotein&amp;_sigthreshold=3D0=
.05&amp;REPORT=3D20&amp;_minpeplen=3D7&amp;_server_mudpit_switch=3D999999=
99&amp;_ignoreionsscorebelow=3D0&amp;_showsubsets=3D0&amp;_showpopups=3DT=
RUE&amp;_sortunassigned=3Dscoredown&amp;_requireboldred=3D0#Hit18">18</A>=
</TH>
    <TH bgColor=3D#cccccc width=3D16 align=3Dmiddle><A=20
      onmouseover=3D"cover(19,0,''); return true"=20
      onmouseout=3D"uncover(19,0,''); return true"=20
      =
href=3D"http://www.matrixscience.com/cgi/master_results.pl?file=3D..%2Fda=
ta%2F20120411%2FFtGAmfuwt.dat&amp;REPTYPE=3Dprotein&amp;_sigthreshold=3D0=
.05&amp;REPORT=3D20&amp;_minpeplen=3D7&amp;_server_mudpit_switch=3D999999=
99&amp;_ignoreionsscorebelow=3D0&amp;_showsubsets=3D0&amp;_showpopups=3DT=
RUE&amp;_sortunassigned=3Dscoredown&amp;_requireboldred=3D0#Hit19">19</A>=
</TH>
    <TH bgColor=3D#cccccc width=3D16 align=3Dmiddle><A=20
      onmouseover=3D"cover(20,0,''); return true"=20
      onmouseout=3D"uncover(20,0,''); return true"=20
      =
href=3D"http://www.matrixscience.com/cgi/master_results.pl?file=3D..%2Fda=
ta%2F20120411%2FFtGAmfuwt.dat&amp;REPTYPE=3Dprotein&amp;_sigthreshold=3D0=
.05&amp;REPORT=3D20&amp;_minpeplen=3D7&amp;_server_mudpit_switch=3D999999=
99&amp;_ignoreionsscorebelow=3D0&amp;_showsubsets=3D0&amp;_showpopups=3DT=
RUE&amp;_sortunassigned=3Dscoredown&amp;_requireboldred=3D0#Hit20">20</A>=
</TH></TR>
  <TR>
    <TD bgColor=3D#cccccc noWrap><B><INPUT=20
      value=3D"980.670225 from(981.677501,1+) query(1)" CHECKED =
type=3Dcheckbox=20
      name=3DQUE> <A onmouseover=3D"cover(0,1,''); return true"=20
      onmouseout=3D"uncover(0,1,''); return true"=20
      =
href=3D"http://www.matrixscience.com/cgi/master_results.pl?file=3D..%2Fda=
ta%2F20120411%2FFtGAmfuwt.dat&amp;REPTYPE=3Dprotein&amp;_sigthreshold=3D0=
.05&amp;REPORT=3D20&amp;_minpeplen=3D7&amp;_server_mudpit_switch=3D999999=
99&amp;_ignoreionsscorebelow=3D0&amp;_showsubsets=3D0&amp;_showpopups=3DT=
RUE&amp;_sortunassigned=3Dscoredown&amp;_requireboldred=3D0#Query1">981.6=
775</A>=20
      (1+) </B></TD>
    <TD>&nbsp;</TD>
    <TD>&nbsp;</TD>
    <TD>&nbsp;</TD>
    <TD>&nbsp;</TD>
    <TD>&nbsp;</TD>
    <TD>&nbsp;</TD>
    <TD>&nbsp;</TD>
    <TD>&nbsp;</TD>
    <TD>&nbsp;</TD>
    <TD>&nbsp;</TD>
    <TD>&nbsp;</TD>
    <TD>&nbsp;</TD>
    <TD>&nbsp;</TD>
    <TD>&nbsp;</TD>
    <TD>&nbsp;</TD>
    <TD>&nbsp;</TD>
    <TD>&nbsp;</TD>
    <TD>&nbsp;</TD>
    <TD>&nbsp;</TD>
    <TD>&nbsp;</TD></TR>
  <TR>
    <TD bgColor=3D#cccccc noWrap><B><INPUT=20
      value=3D"1071.751199 from(1072.758475,1+) index(0) query(2)" =
CHECKED=20
      type=3Dcheckbox name=3DQUE> <A onmouseover=3D"cover(0,2,''); =
return true"=20
      onmouseout=3D"uncover(0,2,''); return true"=20
      =
href=3D"http://www.matrixscience.com/cgi/master_results.pl?file=3D..%2Fda=
ta%2F20120411%2FFtGAmfuwt.dat&amp;REPTYPE=3Dprotein&amp;_sigthreshold=3D0=
.05&amp;REPORT=3D20&amp;_minpeplen=3D7&amp;_server_mudpit_switch=3D999999=
99&amp;_ignoreionsscorebelow=3D0&amp;_showsubsets=3D0&amp;_showpopups=3DT=
RUE&amp;_sortunassigned=3Dscoredown&amp;_requireboldred=3D0#Query2">1072.=
7585</A>=20
      (1+) </B></TD>
    <TD>&nbsp;</TD>
    <TD>&nbsp;</TD>
    <TD>&nbsp;</TD>
    <TD>&nbsp;</TD>
    <TD>&nbsp;</TD>
    <TD>&nbsp;</TD>
    <TD>&nbsp;</TD>
    <TD>&nbsp;</TD>
    <TD>&nbsp;</TD>
    <TD>&nbsp;</TD>
    <TD>&nbsp;</TD>
    <TD>&nbsp;</TD>
    <TD align=3Dmiddle><A onmouseover=3D"cover(13,2,'YSLKPLVPR'); return =
true"=20
      onmouseout=3D"uncover(13,2,'YSLKPLVPR'); return true"=20
      =
href=3D"http://www.matrixscience.com/cgi/peptide_view.pl?file=3D..%2Fdata=
%2F20120411%2FFtGAmfuwt.dat&amp;query=3D2&amp;hit=3D13"=20
      target=3D_blank><IMG border=3D0=20
      src=3D"http://www.matrixscience.com/images/cyan_ball_white.gif" =
width=3D16=20
      height=3D16></A></TD>
    <TD align=3Dmiddle><A onmouseover=3D"cover(14,2,'YSLKPLVPR'); return =
true"=20
      onmouseout=3D"uncover(14,2,'YSLKPLVPR'); return true"=20
      =
href=3D"http://www.matrixscience.com/cgi/peptide_view.pl?file=3D..%2Fdata=
%2F20120411%2FFtGAmfuwt.dat&amp;query=3D2&amp;hit=3D14"=20
      target=3D_blank><IMG border=3D0=20
      src=3D"http://www.matrixscience.com/images/cyan_ball_white.gif" =
width=3D16=20
      height=3D16></A></TD>
    <TD>&nbsp;</TD>
    <TD>&nbsp;</TD>
    <TD>&nbsp;</TD>
    <TD>&nbsp;</TD>
    <TD align=3Dmiddle><A onmouseover=3D"cover(19,2,'YSLKPLVPR'); return =
true"=20
      onmouseout=3D"uncover(19,2,'YSLKPLVPR'); return true"=20
      =
href=3D"http://www.matrixscience.com/cgi/peptide_view.pl?file=3D..%2Fdata=
%2F20120411%2FFtGAmfuwt.dat&amp;query=3D2&amp;hit=3D19"=20
      target=3D_blank><IMG border=3D0=20
      src=3D"http://www.matrixscience.com/images/cyan_ball_white.gif" =
width=3D16=20
      height=3D16></A></TD>
    <TD>&nbsp;</TD></TR>
  <TR>
    <TD bgColor=3D#cccccc noWrap><B><INPUT=20
      value=3D"1205.846536 from(1206.853812,1+) query(3)" CHECKED =
type=3Dcheckbox=20
      name=3DQUE> <A onmouseover=3D"cover(0,3,''); return true"=20
      onmouseout=3D"uncover(0,3,''); return true"=20
      =
href=3D"http://www.matrixscience.com/cgi/master_results.pl?file=3D..%2Fda=
ta%2F20120411%2FFtGAmfuwt.dat&amp;REPTYPE=3Dprotein&amp;_sigthreshold=3D0=
.05&amp;REPORT=3D20&amp;_minpeplen=3D7&amp;_server_mudpit_switch=3D999999=
99&amp;_ignoreionsscorebelow=3D0&amp;_showsubsets=3D0&amp;_showpopups=3DT=
RUE&amp;_sortunassigned=3Dscoredown&amp;_requireboldred=3D0#Query3">1206.=
8538</A>=20
      (1+) </B></TD>
    <TD>&nbsp;</TD>
    <TD>&nbsp;</TD>
    <TD>&nbsp;</TD>
    <TD>&nbsp;</TD>
    <TD>&nbsp;</TD>
    <TD>&nbsp;</TD>
    <TD>&nbsp;</TD>
    <TD>&nbsp;</TD>
    <TD>&nbsp;</TD>
    <TD>&nbsp;</TD>
    <TD>&nbsp;</TD>
    <TD>&nbsp;</TD>
    <TD>&nbsp;</TD>
    <TD>&nbsp;</TD>
    <TD>&nbsp;</TD>
    <TD>&nbsp;</TD>
    <TD>&nbsp;</TD>
    <TD>&nbsp;</TD>
    <TD>&nbsp;</TD>
    <TD>&nbsp;</TD></TR>
  <TR>
    <TD bgColor=3D#cccccc noWrap><B><INPUT=20
      value=3D"1725.043837 from(1726.051113,1+) query(4)" CHECKED =
type=3Dcheckbox=20
      name=3DQUE> <A onmouseover=3D"cover(0,4,''); return true"=20
      onmouseout=3D"uncover(0,4,''); return true"=20
      =
href=3D"http://www.matrixscience.com/cgi/master_results.pl?file=3D..%2Fda=
ta%2F20120411%2FFtGAmfuwt.dat&amp;REPTYPE=3Dprotein&amp;_sigthreshold=3D0=
.05&amp;REPORT=3D20&amp;_minpeplen=3D7&amp;_server_mudpit_switch=3D999999=
99&amp;_ignoreionsscorebelow=3D0&amp;_showsubsets=3D0&amp;_showpopups=3DT=
RUE&amp;_sortunassigned=3Dscoredown&amp;_requireboldred=3D0#Query4">1726.=
0511</A>=20
      (1+) </B></TD>
    <TD>&nbsp;</TD>
    <TD>&nbsp;</TD>
    <TD>&nbsp;</TD>
    <TD>&nbsp;</TD>
    <TD>&nbsp;</TD>
    <TD>&nbsp;</TD>
    <TD>&nbsp;</TD>
    <TD>&nbsp;</TD>
    <TD>&nbsp;</TD>
    <TD>&nbsp;</TD>
    <TD>&nbsp;</TD>
    <TD>&nbsp;</TD>
    <TD>&nbsp;</TD>
    <TD>&nbsp;</TD>
    <TD>&nbsp;</TD>
    <TD>&nbsp;</TD>
    <TD>&nbsp;</TD>
    <TD>&nbsp;</TD>
    <TD>&nbsp;</TD>
    <TD>&nbsp;</TD></TR>
  <TR>
    <TD bgColor=3D#cccccc noWrap><B><INPUT=20
      value=3D"1778.200236 from(1779.207512,1+) index(1) query(5)" =
CHECKED=20
      type=3Dcheckbox name=3DQUE> <A onmouseover=3D"cover(0,5,''); =
return true"=20
      onmouseout=3D"uncover(0,5,''); return true"=20
      =
href=3D"http://www.matrixscience.com/cgi/master_results.pl?file=3D..%2Fda=
ta%2F20120411%2FFtGAmfuwt.dat&amp;REPTYPE=3Dprotein&amp;_sigthreshold=3D0=
.05&amp;REPORT=3D20&amp;_minpeplen=3D7&amp;_server_mudpit_switch=3D999999=
99&amp;_ignoreionsscorebelow=3D0&amp;_showsubsets=3D0&amp;_showpopups=3DT=
RUE&amp;_sortunassigned=3Dscoredown&amp;_requireboldred=3D0#Query5">1779.=
2075</A>=20
      (1+) </B></TD>
    <TD align=3Dmiddle><A=20
      onmouseover=3D"cover(1,5,'LVTALPDGGVLLLENVR'); return true"=20
      onmouseout=3D"uncover(1,5,'LVTALPDGGVLLLENVR'); return true"=20
      =
href=3D"http://www.matrixscience.com/cgi/peptide_view.pl?file=3D..%2Fdata=
%2F20120411%2FFtGAmfuwt.dat&amp;query=3D5&amp;hit=3D1"=20
      target=3D_blank><IMG border=3D0=20
      src=3D"http://www.matrixscience.com/images/cyan_ball_white.gif" =
width=3D16=20
      height=3D16></A></TD>
    <TD align=3Dmiddle><A=20
      onmouseover=3D"cover(2,5,'LVTALPDGGVLLLENVR'); return true"=20
      onmouseout=3D"uncover(2,5,'LVTALPDGGVLLLENVR'); return true"=20
      =
href=3D"http://www.matrixscience.com/cgi/peptide_view.pl?file=3D..%2Fdata=
%2F20120411%2FFtGAmfuwt.dat&amp;query=3D5&amp;hit=3D2"=20
      target=3D_blank><IMG border=3D0=20
      src=3D"http://www.matrixscience.com/images/cyan_ball_white.gif" =
width=3D16=20
      height=3D16></A></TD>
    <TD align=3Dmiddle><A=20
      onmouseover=3D"cover(3,5,'LVTALPDGGVLLLENVR'); return true"=20
      onmouseout=3D"uncover(3,5,'LVTALPDGGVLLLENVR'); return true"=20
      =
href=3D"http://www.matrixscience.com/cgi/peptide_view.pl?file=3D..%2Fdata=
%2F20120411%2FFtGAmfuwt.dat&amp;query=3D5&amp;hit=3D3"=20
      target=3D_blank><IMG border=3D0=20
      src=3D"http://www.matrixscience.com/images/cyan_ball_white.gif" =
width=3D16=20
      height=3D16></A></TD>
    <TD align=3Dmiddle><A=20
      onmouseover=3D"cover(4,5,'LISALPDGGVLLLENVR'); return true"=20
      onmouseout=3D"uncover(4,5,'LISALPDGGVLLLENVR'); return true"=20
      =
href=3D"http://www.matrixscience.com/cgi/peptide_view.pl?file=3D..%2Fdata=
%2F20120411%2FFtGAmfuwt.dat&amp;query=3D5&amp;hit=3D4"=20
      target=3D_blank><IMG border=3D0=20
      src=3D"http://www.matrixscience.com/images/cyan_ball_white.gif" =
width=3D16=20
      height=3D16></A></TD>
    <TD align=3Dmiddle><A=20
      onmouseover=3D"cover(5,5,'LVASLPEGGVLLLENVR'); return true"=20
      onmouseout=3D"uncover(5,5,'LVASLPEGGVLLLENVR'); return true"=20
      =
href=3D"http://www.matrixscience.com/cgi/peptide_view.pl?file=3D..%2Fdata=
%2F20120411%2FFtGAmfuwt.dat&amp;query=3D5&amp;hit=3D5"=20
      target=3D_blank><IMG border=3D0=20
      src=3D"http://www.matrixscience.com/images/cyan_ball_white.gif" =
width=3D16=20
      height=3D16></A></TD>
    <TD align=3Dmiddle><A=20
      onmouseover=3D"cover(6,5,'LVASLPEGGVLLLENVR'); return true"=20
      onmouseout=3D"uncover(6,5,'LVASLPEGGVLLLENVR'); return true"=20
      =
href=3D"http://www.matrixscience.com/cgi/peptide_view.pl?file=3D..%2Fdata=
%2F20120411%2FFtGAmfuwt.dat&amp;query=3D5&amp;hit=3D6"=20
      target=3D_blank><IMG border=3D0=20
      src=3D"http://www.matrixscience.com/images/cyan_ball_white.gif" =
width=3D16=20
      height=3D16></A></TD>
    <TD align=3Dmiddle><A=20
      onmouseover=3D"cover(7,5,'LVASLPEGGVLLLENVR'); return true"=20
      onmouseout=3D"uncover(7,5,'LVASLPEGGVLLLENVR'); return true"=20
      =
href=3D"http://www.matrixscience.com/cgi/peptide_view.pl?file=3D..%2Fdata=
%2F20120411%2FFtGAmfuwt.dat&amp;query=3D5&amp;hit=3D7"=20
      target=3D_blank><IMG border=3D0=20
      src=3D"http://www.matrixscience.com/images/cyan_ball_white.gif" =
width=3D16=20
      height=3D16></A></TD>
    <TD align=3Dmiddle><A=20
      onmouseover=3D"cover(8,5,'LVASLPEGGVLLLENVR'); return true"=20
      onmouseout=3D"uncover(8,5,'LVASLPEGGVLLLENVR'); return true"=20
      =
href=3D"http://www.matrixscience.com/cgi/peptide_view.pl?file=3D..%2Fdata=
%2F20120411%2FFtGAmfuwt.dat&amp;query=3D5&amp;hit=3D8"=20
      target=3D_blank><IMG border=3D0=20
      src=3D"http://www.matrixscience.com/images/cyan_ball_white.gif" =
width=3D16=20
      height=3D16></A></TD>
    <TD align=3Dmiddle><A=20
      onmouseover=3D"cover(9,5,'LVASLPEGGVLLLENVR'); return true"=20
      onmouseout=3D"uncover(9,5,'LVASLPEGGVLLLENVR'); return true"=20
      =
href=3D"http://www.matrixscience.com/cgi/peptide_view.pl?file=3D..%2Fdata=
%2F20120411%2FFtGAmfuwt.dat&amp;query=3D5&amp;hit=3D9"=20
      target=3D_blank><IMG border=3D0=20
      src=3D"http://www.matrixscience.com/images/cyan_ball_white.gif" =
width=3D16=20
      height=3D16></A></TD>
    <TD>&nbsp;</TD>
    <TD>&nbsp;</TD>
    <TD>&nbsp;</TD>
    <TD>&nbsp;</TD>
    <TD>&nbsp;</TD>
    <TD>&nbsp;</TD>
    <TD>&nbsp;</TD>
    <TD align=3Dmiddle><A=20
      onmouseover=3D"cover(17,5,'VLALVLTLAAAIVLGVDK'); return true"=20
      onmouseout=3D"uncover(17,5,'VLALVLTLAAAIVLGVDK'); return true"=20
      =
href=3D"http://www.matrixscience.com/cgi/peptide_view.pl?file=3D..%2Fdata=
%2F20120411%2FFtGAmfuwt.dat&amp;query=3D5&amp;hit=3D17"=20
      target=3D_blank><IMG border=3D0=20
      src=3D"http://www.matrixscience.com/images/cyan_ball_white.gif" =
width=3D16=20
      height=3D16></A></TD>
    <TD>&nbsp;</TD>
    <TD>&nbsp;</TD>
    <TD align=3Dmiddle><A=20
      onmouseover=3D"cover(20,5,'VLALVLTLAAAIVLGVDK'); return true"=20
      onmouseout=3D"uncover(20,5,'VLALVLTLAAAIVLGVDK'); return true"=20
      =
href=3D"http://www.matrixscience.com/cgi/peptide_view.pl?file=3D..%2Fdata=
%2F20120411%2FFtGAmfuwt.dat&amp;query=3D5&amp;hit=3D20"=20
      target=3D_blank><IMG border=3D0=20
      src=3D"http://www.matrixscience.com/images/cyan_ball_white.gif" =
width=3D16=20
      height=3D16></A></TD></TR>
  <TR>
    <TD bgColor=3D#cccccc noWrap><B><INPUT=20
      value=3D"1835.205487 from(1836.212763,1+) query(6)" CHECKED =
type=3Dcheckbox=20
      name=3DQUE> <A onmouseover=3D"cover(0,6,''); return true"=20
      onmouseout=3D"uncover(0,6,''); return true"=20
      =
href=3D"http://www.matrixscience.com/cgi/master_results.pl?file=3D..%2Fda=
ta%2F20120411%2FFtGAmfuwt.dat&amp;REPTYPE=3Dprotein&amp;_sigthreshold=3D0=
.05&amp;REPORT=3D20&amp;_minpeplen=3D7&amp;_server_mudpit_switch=3D999999=
99&amp;_ignoreionsscorebelow=3D0&amp;_showsubsets=3D0&amp;_showpopups=3DT=
RUE&amp;_sortunassigned=3Dscoredown&amp;_requireboldred=3D0#Query6">1836.=
2128</A>=20
      (1+) </B></TD>
    <TD>&nbsp;</TD>
    <TD>&nbsp;</TD>
    <TD>&nbsp;</TD>
    <TD>&nbsp;</TD>
    <TD>&nbsp;</TD>
    <TD>&nbsp;</TD>
    <TD>&nbsp;</TD>
    <TD>&nbsp;</TD>
    <TD>&nbsp;</TD>
    <TD>&nbsp;</TD>
    <TD>&nbsp;</TD>
    <TD>&nbsp;</TD>
    <TD>&nbsp;</TD>
    <TD>&nbsp;</TD>
    <TD>&nbsp;</TD>
    <TD>&nbsp;</TD>
    <TD>&nbsp;</TD>
    <TD>&nbsp;</TD>
    <TD>&nbsp;</TD>
    <TD>&nbsp;</TD></TR>
  <TR>
    <TD bgColor=3D#cccccc noWrap><B><INPUT=20
      value=3D"1931.300833 from(1932.308109,1+) query(7)" CHECKED =
type=3Dcheckbox=20
      name=3DQUE> <A onmouseover=3D"cover(0,7,''); return true"=20
      onmouseout=3D"uncover(0,7,''); return true"=20
      =
href=3D"http://www.matrixscience.com/cgi/master_results.pl?file=3D..%2Fda=
ta%2F20120411%2FFtGAmfuwt.dat&amp;REPTYPE=3Dprotein&amp;_sigthreshold=3D0=
.05&amp;REPORT=3D20&amp;_minpeplen=3D7&amp;_server_mudpit_switch=3D999999=
99&amp;_ignoreionsscorebelow=3D0&amp;_showsubsets=3D0&amp;_showpopups=3DT=
RUE&amp;_sortunassigned=3Dscoredown&amp;_requireboldred=3D0#Query7">1932.=
3081</A>=20
      (1+) </B></TD>
    <TD>&nbsp;</TD>
    <TD>&nbsp;</TD>
    <TD>&nbsp;</TD>
    <TD>&nbsp;</TD>
    <TD>&nbsp;</TD>
    <TD>&nbsp;</TD>
    <TD>&nbsp;</TD>
    <TD>&nbsp;</TD>
    <TD>&nbsp;</TD>
    <TD>&nbsp;</TD>
    <TD>&nbsp;</TD>
    <TD>&nbsp;</TD>
    <TD>&nbsp;</TD>
    <TD>&nbsp;</TD>
    <TD>&nbsp;</TD>
    <TD>&nbsp;</TD>
    <TD>&nbsp;</TD>
    <TD>&nbsp;</TD>
    <TD>&nbsp;</TD>
    <TD>&nbsp;</TD></TR>
  <TR>
    <TD bgColor=3D#cccccc noWrap><B><INPUT=20
      value=3D"1959.225344 from(1960.232620,1+) index(2) query(8)" =
CHECKED=20
      type=3Dcheckbox name=3DQUE> <A onmouseover=3D"cover(0,8,''); =
return true"=20
      onmouseout=3D"uncover(0,8,''); return true"=20
      =
href=3D"http://www.matrixscience.com/cgi/master_results.pl?file=3D..%2Fda=
ta%2F20120411%2FFtGAmfuwt.dat&amp;REPTYPE=3Dprotein&amp;_sigthreshold=3D0=
.05&amp;REPORT=3D20&amp;_minpeplen=3D7&amp;_server_mudpit_switch=3D999999=
99&amp;_ignoreionsscorebelow=3D0&amp;_showsubsets=3D0&amp;_showpopups=3DT=
RUE&amp;_sortunassigned=3Dscoredown&amp;_requireboldred=3D0#Query8">1960.=
2326</A>=20
      (1+) </B></TD>
    <TD>&nbsp;</TD>
    <TD>&nbsp;</TD>
    <TD>&nbsp;</TD>
    <TD>&nbsp;</TD>
    <TD>&nbsp;</TD>
    <TD>&nbsp;</TD>
    <TD>&nbsp;</TD>
    <TD>&nbsp;</TD>
    <TD>&nbsp;</TD>
    <TD>&nbsp;</TD>
    <TD>&nbsp;</TD>
    <TD>&nbsp;</TD>
    <TD>&nbsp;</TD>
    <TD>&nbsp;</TD>
    <TD align=3Dmiddle><A=20
      onmouseover=3D"cover(15,8,'AMSWLLGVMLSILIVASR'); return true"=20
      onmouseout=3D"uncover(15,8,'AMSWLLGVMLSILIVASR'); return true"=20
      =
href=3D"http://www.matrixscience.com/cgi/peptide_view.pl?file=3D..%2Fdata=
%2F20120411%2FFtGAmfuwt.dat&amp;query=3D8&amp;hit=3D15"=20
      target=3D_blank><IMG border=3D0=20
      src=3D"http://www.matrixscience.com/images/cyan_ball_white.gif" =
width=3D16=20
      height=3D16></A></TD>
    <TD>&nbsp;</TD>
    <TD>&nbsp;</TD>
    <TD>&nbsp;</TD>
    <TD>&nbsp;</TD>
    <TD>&nbsp;</TD></TR>
  <TR>
    <TD bgColor=3D#cccccc noWrap><B><INPUT=20
      value=3D"1987.362979 from(1988.370255,1+) query(9)" CHECKED =
type=3Dcheckbox=20
      name=3DQUE> <A onmouseover=3D"cover(0,9,''); return true"=20
      onmouseout=3D"uncover(0,9,''); return true"=20
      =
href=3D"http://www.matrixscience.com/cgi/master_results.pl?file=3D..%2Fda=
ta%2F20120411%2FFtGAmfuwt.dat&amp;REPTYPE=3Dprotein&amp;_sigthreshold=3D0=
.05&amp;REPORT=3D20&amp;_minpeplen=3D7&amp;_server_mudpit_switch=3D999999=
99&amp;_ignoreionsscorebelow=3D0&amp;_showsubsets=3D0&amp;_showpopups=3DT=
RUE&amp;_sortunassigned=3Dscoredown&amp;_requireboldred=3D0#Query9">1988.=
3703</A>=20
      (1+) </B></TD>
    <TD>&nbsp;</TD>
    <TD>&nbsp;</TD>
    <TD>&nbsp;</TD>
    <TD>&nbsp;</TD>
    <TD>&nbsp;</TD>
    <TD>&nbsp;</TD>
    <TD>&nbsp;</TD>
    <TD>&nbsp;</TD>
    <TD>&nbsp;</TD>
    <TD>&nbsp;</TD>
    <TD>&nbsp;</TD>
    <TD>&nbsp;</TD>
    <TD>&nbsp;</TD>
    <TD>&nbsp;</TD>
    <TD>&nbsp;</TD>
    <TD>&nbsp;</TD>
    <TD>&nbsp;</TD>
    <TD>&nbsp;</TD>
    <TD>&nbsp;</TD>
    <TD>&nbsp;</TD></TR>
  <TR>
    <TD bgColor=3D#cccccc noWrap><B><INPUT=20
      value=3D"2055.273497 from(2056.280773,1+) query(10)" CHECKED =
type=3Dcheckbox=20
      name=3DQUE> <A onmouseover=3D"cover(0,10,''); return true"=20
      onmouseout=3D"uncover(0,10,''); return true"=20
      =
href=3D"http://www.matrixscience.com/cgi/master_results.pl?file=3D..%2Fda=
ta%2F20120411%2FFtGAmfuwt.dat&amp;REPTYPE=3Dprotein&amp;_sigthreshold=3D0=
.05&amp;REPORT=3D20&amp;_minpeplen=3D7&amp;_server_mudpit_switch=3D999999=
99&amp;_ignoreionsscorebelow=3D0&amp;_showsubsets=3D0&amp;_showpopups=3DT=
RUE&amp;_sortunassigned=3Dscoredown&amp;_requireboldred=3D0#Query10">2056=
.2808</A>=20
      (1+) </B></TD>
    <TD>&nbsp;</TD>
    <TD>&nbsp;</TD>
    <TD>&nbsp;</TD>
    <TD>&nbsp;</TD>
    <TD>&nbsp;</TD>
    <TD>&nbsp;</TD>
    <TD>&nbsp;</TD>
    <TD>&nbsp;</TD>
    <TD>&nbsp;</TD>
    <TD>&nbsp;</TD>
    <TD>&nbsp;</TD>
    <TD>&nbsp;</TD>
    <TD>&nbsp;</TD>
    <TD>&nbsp;</TD>
    <TD>&nbsp;</TD>
    <TD>&nbsp;</TD>
    <TD>&nbsp;</TD>
    <TD>&nbsp;</TD>
    <TD>&nbsp;</TD>
    <TD>&nbsp;</TD></TR>
  <TR>
    <TD bgColor=3D#cccccc noWrap><B><INPUT=20
      value=3D"2087.344255 from(2088.351531,1+) query(11)" CHECKED =
type=3Dcheckbox=20
      name=3DQUE> <A onmouseover=3D"cover(0,11,''); return true"=20
      onmouseout=3D"uncover(0,11,''); return true"=20
      =
href=3D"http://www.matrixscience.com/cgi/master_results.pl?file=3D..%2Fda=
ta%2F20120411%2FFtGAmfuwt.dat&amp;REPTYPE=3Dprotein&amp;_sigthreshold=3D0=
.05&amp;REPORT=3D20&amp;_minpeplen=3D7&amp;_server_mudpit_switch=3D999999=
99&amp;_ignoreionsscorebelow=3D0&amp;_showsubsets=3D0&amp;_showpopups=3DT=
RUE&amp;_sortunassigned=3Dscoredown&amp;_requireboldred=3D0#Query11">2088=
.3515</A>=20
      (1+) </B></TD>
    <TD>&nbsp;</TD>
    <TD>&nbsp;</TD>
    <TD>&nbsp;</TD>
    <TD>&nbsp;</TD>
    <TD>&nbsp;</TD>
    <TD>&nbsp;</TD>
    <TD>&nbsp;</TD>
    <TD>&nbsp;</TD>
    <TD>&nbsp;</TD>
    <TD>&nbsp;</TD>
    <TD>&nbsp;</TD>
    <TD>&nbsp;</TD>
    <TD>&nbsp;</TD>
    <TD>&nbsp;</TD>
    <TD>&nbsp;</TD>
    <TD>&nbsp;</TD>
    <TD>&nbsp;</TD>
    <TD>&nbsp;</TD>
    <TD>&nbsp;</TD>
    <TD>&nbsp;</TD></TR></TBODY></TABLE>
<SCRIPT language=3DJavaScript>=0A=
<!-- =0A=
=0A=
LVTALPDGGVLLLENVR =3D new Array(1);=0A=
LVTALPDGGVLLLENVR[0] =3D 5;=0A=
LVTALPDGGVLLLENVR[1] =3D 6;=0A=
LVTALPDGGVLLLENVR[2] =3D 7;=0A=
AMSWLLGVMLSILIVASR =3D new Array(1);=0A=
AMSWLLGVMLSILIVASR[0] =3D 16;=0A=
VLALVLTLAAAIVLGVDK =3D new Array(1);=0A=
VLALVLTLAAAIVLGVDK[0] =3D 14;=0A=
VLALVLTLAAAIVLGVDK[1] =3D 15;=0A=
LVASLPEGGVLLLENVR =3D new Array(1);=0A=
LVASLPEGGVLLLENVR[0] =3D 9;=0A=
LVASLPEGGVLLLENVR[1] =3D 10;=0A=
LVASLPEGGVLLLENVR[2] =3D 11;=0A=
LVASLPEGGVLLLENVR[3] =3D 12;=0A=
LVASLPEGGVLLLENVR[4] =3D 13;=0A=
YSLKPLVPR =3D new Array(1);=0A=
YSLKPLVPR[0] =3D 2;=0A=
YSLKPLVPR[1] =3D 3;=0A=
YSLKPLVPR[2] =3D 4;=0A=
LISALPDGGVLLLENVR =3D new Array(1);=0A=
LISALPDGGVLLLENVR[0] =3D 8;=0A=
arrayReady =3D 1;=0A=
=0A=
// -->=0A=
</SCRIPT>
<INPUT value=3D2 type=3Dhidden name=3DFORMVER> <INPUT value=3DMIS =
type=3Dhidden=20
name=3DSEARCH> <INPUT value=3Dwoody type=3Dhidden name=3DUSERNAME> =
<INPUT=20
value=3Dwoodysinbad@gmail.com type=3Dhidden name=3DUSEREMAIL> <INPUT =
type=3Dhidden=20
name=3DCOM> <INPUT value=3D"Carbamidomethyl (C)" type=3Dhidden =
name=3DMODS> <INPUT=20
value=3D"Gln->pyro-Glu (N-term Q),Oxidation (M)" type=3Dhidden =
name=3DIT_MODS> <INPUT=20
value=3DTrypsin type=3Dhidden name=3DCLE> <INPUT value=3DMonoisotopic =
type=3Dhidden=20
name=3DMASS> <INPUT type=3Dhidden name=3DSEG> <INPUT value=3D100 =
type=3Dhidden name=3DTOL>=20
<INPUT value=3Dppm type=3Dhidden name=3DTOLU> <INPUT value=3D0.5 =
type=3Dhidden name=3DITOL>=20
<INPUT value=3DDa type=3Dhidden name=3DITOLU> <INPUT value=3DNCBInr =
type=3Dhidden name=3DDB>=20
<INPUT value=3D1+ type=3Dhidden name=3DCHARGE> <INPUT value=3D1 =
type=3Dhidden name=3DPFA>=20
<INPUT value=3DDATA.TXT type=3Dhidden name=3DFILE> <INPUT =
value=3D"Mascot generic"=20
type=3Dhidden name=3DFORMAT> <INPUT =
value=3D../data/20120411/FtGAmfuwt.dat type=3Dhidden=20
name=3DINTERMEDIATE> <INPUT value=3D20 type=3Dhidden name=3DREPORT> =
<INPUT value=3DON=20
type=3Dhidden name=3DOVERVIEW> <INPUT type=3Dhidden name=3DPRECURSOR> =
<INPUT=20
value=3D". . . . Viridiplantae (Green Plants)" type=3Dhidden =
name=3DTAXONOMY> <INPUT=20
value=3Dpeptide type=3Dhidden name=3DREPTYPE> <INPUT value=3D"not again" =
type=3Dhidden=20
name=3DrepeatSearch> <INPUT value=3DMALDI-TOF-TOF type=3Dhidden =
name=3DINSTRUMENT>=20
<INPUT type=3Dhidden name=3DACCESSION> <INPUT type=3Dhidden =
name=3DQUANTITATION> <INPUT=20
value=3DPEP_INT(981.677501:2431.048126,1072.758475:11896.066711,1206.8538=
12:3561.591169,1726.051113:1159.281160,1779.207512:30731.728404,1836.2127=
63:921.423844,1932.308109:851.295482,1960.232620:4590.305896,1988.370255:=
944.839070,2056.280773:616.557991,2088.351531:790.112314,)=20
type=3Dhidden name=3DUSER00>=20
<P><INPUT onclick=3D"checkQuery(1,11, this.form)" value=3D"Select All" =
type=3Dbutton>=20
&nbsp;&nbsp;<INPUT onclick=3D"checkQuery(0,11, this.form)" =
value=3D"Select None" type=3Dbutton>=20
&nbsp;&nbsp;<INPUT value=3D"Search Selected" type=3Dsubmit>=20
&nbsp;&nbsp;&nbsp;&nbsp;</FORM>
<H3>Index</H3>
<TABLE border=3D0 cellSpacing=3D0 cellPadding=3D0>
  <TBODY>
  <TR>
    <TD>&nbsp;</TD>
    <TD><TT><B>&nbsp;Accession</B></TT></TD>
    <TD><TT><B>&nbsp;&nbsp;Mass</B></TT></TD>
    <TD><TT><B>&nbsp;&nbsp;Score</B></TT></TD>
    <TD><TT><B>&nbsp;&nbsp;Description</B></TT></TD></TR>
  <TR>
    <TD noWrap align=3Dright><TT><B>1.</B></TT></TD>
    <TD noWrap><TT><B>&nbsp;<A=20
      =
href=3D"http://www.matrixscience.com/cgi/master_results.pl?file=3D..%2Fda=
ta%2F20120411%2FFtGAmfuwt.dat&amp;REPTYPE=3Dprotein&amp;_sigthreshold=3D0=
.05&amp;REPORT=3D20&amp;_minpeplen=3D7&amp;_server_mudpit_switch=3D999999=
99&amp;_ignoreionsscorebelow=3D0&amp;_showsubsets=3D0&amp;_showpopups=3DT=
RUE&amp;_sortunassigned=3Dscoredown&amp;_requireboldred=3D0#Hit1">gi|3594=
94603</A></B></TT></TD>
    <TD noWrap><TT>&nbsp;&nbsp;40982</TT></TD>
    <TD noWrap align=3Dright><TT>121</TT></TD>
    <TD noWrap><TT>&nbsp;&nbsp;PREDICTED: phosphoglycerate kinase,=20
      chloroplastic [Vitis vinifera]</TT></TD></TR>
  <TR>
    <TD noWrap align=3Dright><TT><B>2.</B></TT></TD>
    <TD noWrap><TT><B>&nbsp;<A=20
      =
href=3D"http://www.matrixscience.com/cgi/master_results.pl?file=3D..%2Fda=
ta%2F20120411%2FFtGAmfuwt.dat&amp;REPTYPE=3Dprotein&amp;_sigthreshold=3D0=
.05&amp;REPORT=3D20&amp;_minpeplen=3D7&amp;_server_mudpit_switch=3D999999=
99&amp;_ignoreionsscorebelow=3D0&amp;_showsubsets=3D0&amp;_showpopups=3DT=
RUE&amp;_sortunassigned=3Dscoredown&amp;_requireboldred=3D0#Hit2">gi|2977=
36144</A></B></TT></TD>
    <TD noWrap><TT>&nbsp;&nbsp;42731</TT></TD>
    <TD noWrap align=3Dright><TT>121</TT></TD>
    <TD noWrap><TT>&nbsp;&nbsp;unnamed protein product [Vitis=20
  vinifera]</TT></TD></TR>
  <TR>
    <TD noWrap align=3Dright><TT><B>3.</B></TT></TD>
    <TD noWrap><TT><B>&nbsp;<A=20
      =
href=3D"http://www.matrixscience.com/cgi/master_results.pl?file=3D..%2Fda=
ta%2F20120411%2FFtGAmfuwt.dat&amp;REPTYPE=3Dprotein&amp;_sigthreshold=3D0=
.05&amp;REPORT=3D20&amp;_minpeplen=3D7&amp;_server_mudpit_switch=3D999999=
99&amp;_ignoreionsscorebelow=3D0&amp;_showsubsets=3D0&amp;_showpopups=3DT=
RUE&amp;_sortunassigned=3Dscoredown&amp;_requireboldred=3D0#Hit3">gi|2254=
64995</A></B></TT></TD>
    <TD noWrap><TT>&nbsp;&nbsp;50166</TT></TD>
    <TD noWrap align=3Dright><TT>121</TT></TD>
    <TD noWrap><TT>&nbsp;&nbsp;PREDICTED: phosphoglycerate kinase,=20
      chloroplastic isoform 1 [Vitis vinifera]</TT></TD></TR>
  <TR>
    <TD noWrap align=3Dright><TT><B>4.</B></TT></TD>
    <TD noWrap><TT><B>&nbsp;<A=20
      =
href=3D"http://www.matrixscience.com/cgi/master_results.pl?file=3D..%2Fda=
ta%2F20120411%2FFtGAmfuwt.dat&amp;REPTYPE=3Dprotein&amp;_sigthreshold=3D0=
.05&amp;REPORT=3D20&amp;_minpeplen=3D7&amp;_server_mudpit_switch=3D999999=
99&amp;_ignoreionsscorebelow=3D0&amp;_showsubsets=3D0&amp;_showpopups=3DT=
RUE&amp;_sortunassigned=3Dscoredown&amp;_requireboldred=3D0#Hit4">gi|1021=
39814</A></B></TT></TD>
    <TD noWrap><TT>&nbsp;&nbsp;42326</TT></TD>
    <TD noWrap align=3Dright><TT>106</TT></TD>
    <TD noWrap><TT>&nbsp;&nbsp;phosphoglycerate kinase, putative [Musa=20
      acuminata]</TT></TD></TR>
  <TR>
    <TD noWrap align=3Dright><TT><B>5.</B></TT></TD>
    <TD noWrap><TT><B>&nbsp;<A=20
      =
href=3D"http://www.matrixscience.com/cgi/master_results.pl?file=3D..%2Fda=
ta%2F20120411%2FFtGAmfuwt.dat&amp;REPTYPE=3Dprotein&amp;_sigthreshold=3D0=
.05&amp;REPORT=3D20&amp;_minpeplen=3D7&amp;_server_mudpit_switch=3D999999=
99&amp;_ignoreionsscorebelow=3D0&amp;_showsubsets=3D0&amp;_showpopups=3DT=
RUE&amp;_sortunassigned=3Dscoredown&amp;_requireboldred=3D0#Hit5">gi|2555=
44584</A></B></TT></TD>
    <TD noWrap><TT>&nbsp;&nbsp;50114</TT></TD>
    <TD noWrap align=3Dright><TT>90</TT></TD>
    <TD noWrap><TT>&nbsp;&nbsp;phosphoglycerate kinase, putative =
[Ricinus=20
      communis]</TT></TD></TR>
  <TR>
    <TD noWrap align=3Dright><TT><B>6.</B></TT></TD>
    <TD noWrap><TT><B>&nbsp;<A=20
      =
href=3D"http://www.matrixscience.com/cgi/master_results.pl?file=3D..%2Fda=
ta%2F20120411%2FFtGAmfuwt.dat&amp;REPTYPE=3Dprotein&amp;_sigthreshold=3D0=
.05&amp;REPORT=3D20&amp;_minpeplen=3D7&amp;_server_mudpit_switch=3D999999=
99&amp;_ignoreionsscorebelow=3D0&amp;_showsubsets=3D0&amp;_showpopups=3DT=
RUE&amp;_sortunassigned=3Dscoredown&amp;_requireboldred=3D0#Hit6">gi|2499=
497</A></B></TT></TD>
    <TD noWrap><TT>&nbsp;&nbsp;50317</TT></TD>
    <TD noWrap align=3Dright><TT>90</TT></TD>
    <TD noWrap><TT>&nbsp;&nbsp;RecName: Full=3DPhosphoglycerate kinase,=20
      chloroplastic; Flags: Precursor</TT></TD></TR>
  <TR>
    <TD noWrap align=3Dright><TT><B>7.</B></TT></TD>
    <TD noWrap><TT><B>&nbsp;<A=20
      =
href=3D"http://www.matrixscience.com/cgi/master_results.pl?file=3D..%2Fda=
ta%2F20120411%2FFtGAmfuwt.dat&amp;REPTYPE=3Dprotein&amp;_sigthreshold=3D0=
.05&amp;REPORT=3D20&amp;_minpeplen=3D7&amp;_server_mudpit_switch=3D999999=
99&amp;_ignoreionsscorebelow=3D0&amp;_showsubsets=3D0&amp;_showpopups=3DT=
RUE&amp;_sortunassigned=3Dscoredown&amp;_requireboldred=3D0#Hit7">gi|2241=
01335</A></B></TT></TD>
    <TD noWrap><TT>&nbsp;&nbsp;50381</TT></TD>
    <TD noWrap align=3Dright><TT>90</TT></TD>
    <TD noWrap><TT>&nbsp;&nbsp;predicted protein [Populus=20
  trichocarpa]</TT></TD></TR>
  <TR>
    <TD noWrap align=3Dright><TT><B>8.</B></TT></TD>
    <TD noWrap><TT><B>&nbsp;<A=20
      =
href=3D"http://www.matrixscience.com/cgi/master_results.pl?file=3D..%2Fda=
ta%2F20120411%2FFtGAmfuwt.dat&amp;REPTYPE=3Dprotein&amp;_sigthreshold=3D0=
.05&amp;REPORT=3D20&amp;_minpeplen=3D7&amp;_server_mudpit_switch=3D999999=
99&amp;_ignoreionsscorebelow=3D0&amp;_showsubsets=3D0&amp;_showpopups=3DT=
RUE&amp;_sortunassigned=3Dscoredown&amp;_requireboldred=3D0#Hit8">gi|1184=
88917</A></B></TT></TD>
    <TD noWrap><TT>&nbsp;&nbsp;50367</TT></TD>
    <TD noWrap align=3Dright><TT>90</TT></TD>
    <TD noWrap><TT>&nbsp;&nbsp;unknown [Populus trichocarpa x Populus=20
      deltoides]</TT></TD></TR>
  <TR>
    <TD noWrap align=3Dright><TT><B>9.</B></TT></TD>
    <TD noWrap><TT><B>&nbsp;<A=20
      =
href=3D"http://www.matrixscience.com/cgi/master_results.pl?file=3D..%2Fda=
ta%2F20120411%2FFtGAmfuwt.dat&amp;REPTYPE=3Dprotein&amp;_sigthreshold=3D0=
.05&amp;REPORT=3D20&amp;_minpeplen=3D7&amp;_server_mudpit_switch=3D999999=
99&amp;_ignoreionsscorebelow=3D0&amp;_showsubsets=3D0&amp;_showpopups=3DT=
RUE&amp;_sortunassigned=3Dscoredown&amp;_requireboldred=3D0#Hit9">gi|3135=
85890</A></B></TT></TD>
    <TD noWrap><TT>&nbsp;&nbsp;50224</TT></TD>
    <TD noWrap align=3Dright><TT>90</TT></TD>
    <TD noWrap><TT>&nbsp;&nbsp;phosphoglycerate kinase [Nicotiana=20
      benthamiana]</TT></TD></TR>
  <TR>
    <TD noWrap align=3Dright><TT><B>10.</B></TT></TD>
    <TD noWrap><TT><B>&nbsp;<A=20
      =
href=3D"http://www.matrixscience.com/cgi/master_results.pl?file=3D..%2Fda=
ta%2F20120411%2FFtGAmfuwt.dat&amp;REPTYPE=3Dprotein&amp;_sigthreshold=3D0=
.05&amp;REPORT=3D20&amp;_minpeplen=3D7&amp;_server_mudpit_switch=3D999999=
99&amp;_ignoreionsscorebelow=3D0&amp;_showsubsets=3D0&amp;_showpopups=3DT=
RUE&amp;_sortunassigned=3Dscoredown&amp;_requireboldred=3D0#Hit10">gi|357=
486229</A></B></TT></TD>
    <TD noWrap><TT>&nbsp;&nbsp;21993</TT></TD>
    <TD noWrap align=3Dright><TT>41</TT></TD>
    <TD noWrap><TT>&nbsp;&nbsp;Nbs-lrr resistance protein [Medicago=20
      truncatula]</TT></TD></TR>
  <TR>
    <TD noWrap align=3Dright><TT><B>11.</B></TT></TD>
    <TD noWrap><TT><B>&nbsp;<A=20
      =
href=3D"http://www.matrixscience.com/cgi/master_results.pl?file=3D..%2Fda=
ta%2F20120411%2FFtGAmfuwt.dat&amp;REPTYPE=3Dprotein&amp;_sigthreshold=3D0=
.05&amp;REPORT=3D20&amp;_minpeplen=3D7&amp;_server_mudpit_switch=3D999999=
99&amp;_ignoreionsscorebelow=3D0&amp;_showsubsets=3D0&amp;_showpopups=3DT=
RUE&amp;_sortunassigned=3Dscoredown&amp;_requireboldred=3D0#Hit11">gi|224=
143360</A></B></TT></TD>
    <TD noWrap><TT>&nbsp;&nbsp;7701</TT></TD>
    <TD noWrap align=3Dright><TT>34</TT></TD>
    <TD noWrap><TT>&nbsp;&nbsp;predicted protein [Populus=20
  trichocarpa]</TT></TD></TR>
  <TR>
    <TD noWrap align=3Dright><TT><B>12.</B></TT></TD>
    <TD noWrap><TT><B>&nbsp;<A=20
      =
href=3D"http://www.matrixscience.com/cgi/master_results.pl?file=3D..%2Fda=
ta%2F20120411%2FFtGAmfuwt.dat&amp;REPTYPE=3Dprotein&amp;_sigthreshold=3D0=
.05&amp;REPORT=3D20&amp;_minpeplen=3D7&amp;_server_mudpit_switch=3D999999=
99&amp;_ignoreionsscorebelow=3D0&amp;_showsubsets=3D0&amp;_showpopups=3DT=
RUE&amp;_sortunassigned=3Dscoredown&amp;_requireboldred=3D0#Hit12">gi|259=
92549</A></B></TT></TD>
    <TD noWrap><TT>&nbsp;&nbsp;11867</TT></TD>
    <TD noWrap align=3Dright><TT>30</TT></TD>
    <TD noWrap><TT>&nbsp;&nbsp;fiber protein Fb10 [Gossypium=20
    barbadense]</TT></TD></TR>
  <TR>
    <TD noWrap align=3Dright><TT><B>13.</B></TT></TD>
    <TD noWrap><TT><B>&nbsp;<A=20
      =
href=3D"http://www.matrixscience.com/cgi/master_results.pl?file=3D..%2Fda=
ta%2F20120411%2FFtGAmfuwt.dat&amp;REPTYPE=3Dprotein&amp;_sigthreshold=3D0=
.05&amp;REPORT=3D20&amp;_minpeplen=3D7&amp;_server_mudpit_switch=3D999999=
99&amp;_ignoreionsscorebelow=3D0&amp;_showsubsets=3D0&amp;_showpopups=3DT=
RUE&amp;_sortunassigned=3Dscoredown&amp;_requireboldred=3D0#Hit13">gi|217=
072466</A></B></TT></TD>
    <TD noWrap><TT>&nbsp;&nbsp;24652</TT></TD>
    <TD noWrap align=3Dright><TT>30</TT></TD>
    <TD noWrap><TT>&nbsp;&nbsp;unknown [Medicago =
truncatula]</TT></TD></TR>
  <TR>
    <TD noWrap align=3Dright><TT><B>14.</B></TT></TD>
    <TD noWrap><TT><B>&nbsp;<A=20
      =
href=3D"http://www.matrixscience.com/cgi/master_results.pl?file=3D..%2Fda=
ta%2F20120411%2FFtGAmfuwt.dat&amp;REPTYPE=3Dprotein&amp;_sigthreshold=3D0=
.05&amp;REPORT=3D20&amp;_minpeplen=3D7&amp;_server_mudpit_switch=3D999999=
99&amp;_ignoreionsscorebelow=3D0&amp;_showsubsets=3D0&amp;_showpopups=3DT=
RUE&amp;_sortunassigned=3Dscoredown&amp;_requireboldred=3D0#Hit14">gi|255=
635951</A></B></TT></TD>
    <TD noWrap><TT>&nbsp;&nbsp;25297</TT></TD>
    <TD noWrap align=3Dright><TT>30</TT></TD>
    <TD noWrap><TT>&nbsp;&nbsp;unknown [Glycine max]</TT></TD></TR>
  <TR>
    <TD noWrap align=3Dright><TT><B>15.</B></TT></TD>
    <TD noWrap><TT><B>&nbsp;<A=20
      =
href=3D"http://www.matrixscience.com/cgi/master_results.pl?file=3D..%2Fda=
ta%2F20120411%2FFtGAmfuwt.dat&amp;REPTYPE=3Dprotein&amp;_sigthreshold=3D0=
.05&amp;REPORT=3D20&amp;_minpeplen=3D7&amp;_server_mudpit_switch=3D999999=
99&amp;_ignoreionsscorebelow=3D0&amp;_showsubsets=3D0&amp;_showpopups=3DT=
RUE&amp;_sortunassigned=3Dscoredown&amp;_requireboldred=3D0#Hit15">gi|294=
845944</A></B></TT></TD>
    <TD noWrap><TT>&nbsp;&nbsp;15143</TT></TD>
    <TD noWrap align=3Dright><TT>30</TT></TD>
    <TD noWrap><TT>&nbsp;&nbsp;hypothetical protein [Volvox carteri f.=20
      kawasakiensis]</TT></TD></TR>
  <TR>
    <TD noWrap align=3Dright><TT><B>16.</B></TT></TD>
    <TD noWrap><TT><B>&nbsp;<A=20
      =
href=3D"http://www.matrixscience.com/cgi/master_results.pl?file=3D..%2Fda=
ta%2F20120411%2FFtGAmfuwt.dat&amp;REPTYPE=3Dprotein&amp;_sigthreshold=3D0=
.05&amp;REPORT=3D20&amp;_minpeplen=3D7&amp;_server_mudpit_switch=3D999999=
99&amp;_ignoreionsscorebelow=3D0&amp;_showsubsets=3D0&amp;_showpopups=3DT=
RUE&amp;_sortunassigned=3Dscoredown&amp;_requireboldred=3D0#Hit16">gi|115=
482182</A></B></TT></TD>
    <TD noWrap><TT>&nbsp;&nbsp;14517</TT></TD>
    <TD noWrap align=3Dright><TT>30</TT></TD>
    <TD noWrap><TT>&nbsp;&nbsp;Os10g0438800 [Oryza sativa Japonica=20
    Group]</TT></TD></TR>
  <TR>
    <TD noWrap align=3Dright><TT><B>17.</B></TT></TD>
    <TD noWrap><TT><B>&nbsp;<A=20
      =
href=3D"http://www.matrixscience.com/cgi/master_results.pl?file=3D..%2Fda=
ta%2F20120411%2FFtGAmfuwt.dat&amp;REPTYPE=3Dprotein&amp;_sigthreshold=3D0=
.05&amp;REPORT=3D20&amp;_minpeplen=3D7&amp;_server_mudpit_switch=3D999999=
99&amp;_ignoreionsscorebelow=3D0&amp;_showsubsets=3D0&amp;_showpopups=3DT=
RUE&amp;_sortunassigned=3Dscoredown&amp;_requireboldred=3D0#Hit17">gi|224=
081523</A></B></TT></TD>
    <TD noWrap><TT>&nbsp;&nbsp;19500</TT></TD>
    <TD noWrap align=3Dright><TT>30</TT></TD>
    <TD noWrap><TT>&nbsp;&nbsp;predicted protein [Populus=20
  trichocarpa]</TT></TD></TR>
  <TR>
    <TD noWrap align=3Dright><TT><B>18.</B></TT></TD>
    <TD noWrap><TT><B>&nbsp;<A=20
      =
href=3D"http://www.matrixscience.com/cgi/master_results.pl?file=3D..%2Fda=
ta%2F20120411%2FFtGAmfuwt.dat&amp;REPTYPE=3Dprotein&amp;_sigthreshold=3D0=
.05&amp;REPORT=3D20&amp;_minpeplen=3D7&amp;_server_mudpit_switch=3D999999=
99&amp;_ignoreionsscorebelow=3D0&amp;_showsubsets=3D0&amp;_showpopups=3DT=
RUE&amp;_sortunassigned=3Dscoredown&amp;_requireboldred=3D0#Hit18">gi|224=
133678</A></B></TT></TD>
    <TD noWrap><TT>&nbsp;&nbsp;12971</TT></TD>
    <TD noWrap align=3Dright><TT>29</TT></TD>
    <TD noWrap><TT>&nbsp;&nbsp;predicted protein [Populus=20
  trichocarpa]</TT></TD></TR>
  <TR>
    <TD noWrap align=3Dright><TT><B>19.</B></TT></TD>
    <TD noWrap><TT><B>&nbsp;<A=20
      =
href=3D"http://www.matrixscience.com/cgi/master_results.pl?file=3D..%2Fda=
ta%2F20120411%2FFtGAmfuwt.dat&amp;REPTYPE=3Dprotein&amp;_sigthreshold=3D0=
.05&amp;REPORT=3D20&amp;_minpeplen=3D7&amp;_server_mudpit_switch=3D999999=
99&amp;_ignoreionsscorebelow=3D0&amp;_showsubsets=3D0&amp;_showpopups=3DT=
RUE&amp;_sortunassigned=3Dscoredown&amp;_requireboldred=3D0#Hit19">gi|281=
72915</A></B></TT></TD>
    <TD noWrap><TT>&nbsp;&nbsp;31663</TT></TD>
    <TD noWrap align=3Dright><TT>29</TT></TD>
    <TD noWrap><TT>&nbsp;&nbsp;cytosolic 3-phosphoglycerate kinase [Zea=20
      mays]</TT></TD></TR>
  <TR>
    <TD noWrap align=3Dright><TT><B>20.</B></TT></TD>
    <TD noWrap><TT><B>&nbsp;<A=20
      =
href=3D"http://www.matrixscience.com/cgi/master_results.pl?file=3D..%2Fda=
ta%2F20120411%2FFtGAmfuwt.dat&amp;REPTYPE=3Dprotein&amp;_sigthreshold=3D0=
.05&amp;REPORT=3D20&amp;_minpeplen=3D7&amp;_server_mudpit_switch=3D999999=
99&amp;_ignoreionsscorebelow=3D0&amp;_showsubsets=3D0&amp;_showpopups=3DT=
RUE&amp;_sortunassigned=3Dscoredown&amp;_requireboldred=3D0#Hit20">gi|224=
100355</A></B></TT></TD>
    <TD noWrap><TT>&nbsp;&nbsp;20670</TT></TD>
    <TD noWrap align=3Dright><TT>29</TT></TD>
    <TD noWrap><TT>&nbsp;&nbsp;predicted protein [Populus=20
  trichocarpa]</TT></TD></TR></TBODY></TABLE>
<H3>Results List</H3>
<TABLE border=3D0 cellSpacing=3D0>
  <TBODY>
  <TR>
    <TD><TT><B><A =
name=3DHit1>1.</A>&nbsp;&nbsp;&nbsp;&nbsp;</B></TT></TD>
    <TD noWrap><TT><A=20
      =
href=3D"http://www.matrixscience.com/cgi/protein_view.pl?file=3D..%2Fdata=
%2F20120411%2FFtGAmfuwt.dat&amp;hit=3D1"=20
      =
target=3D_blank>gi|359494603</A>&nbsp;&nbsp;&nbsp;&nbsp;<B>Mass:</B>&nbsp=
;40982&nbsp;&nbsp;&nbsp;&nbsp;<B>Score:</B>&nbsp;121&nbsp;&nbsp;&nbsp;&nb=
sp;<B>Expect:</B>&nbsp;8.3e-07&nbsp;&nbsp;<B>Matches:</B>&nbsp;1</TT></TD=
></TR>
  <TR>
    <TD>&nbsp;</TD>
    <TD noWrap><TT>PREDICTED: phosphoglycerate kinase, chloroplastic =
[Vitis=20
      vinifera]</TT></TD></TR></TBODY></TABLE>
<TABLE border=3D0 cellSpacing=3D0 cellPadding=3D0>
  <TBODY>
  <TR>
    <TD><TT>&nbsp;&nbsp;&nbsp;&nbsp;&nbsp;&nbsp;</TT></TD>
    <TD align=3Dright><TT><B>Observed&nbsp;&nbsp;</B></TT></TD>
    <TD noWrap align=3Dright><TT><B>Mr(expt)&nbsp;&nbsp;</B></TT></TD>
    <TD noWrap align=3Dright><TT><B>Mr(calc)&nbsp;&nbsp;</B></TT></TD>
    <TD align=3Dright><TT><B>&nbsp;ppm&nbsp;&nbsp;</B></TT></TD>
    <TD align=3Dright><TT><B>Start&nbsp;</B></TT></TD>
    <TD align=3Dright><TT><B>&nbsp;</B></TT></TD>
    <TD align=3Dright><TT><B>End&nbsp;</B></TT></TD>
    <TD align=3Dright><TT><B>Miss&nbsp;</B></TT></TD>
    <TD align=3Dright><TT><B>Ions&nbsp;</B></TT></TD>
    <TD><TT><B>&nbsp;Peptide</B></TT></TD></TR>
  <TR>
    <TD align=3Dright>&nbsp;</TD>
    <TD align=3Dright><TT>1779.2075&nbsp;&nbsp;</TT></TD>
    <TD align=3Dright><TT>1778.2002&nbsp;&nbsp;</TT></TD>
    <TD align=3Dright><TT>1778.0302&nbsp;&nbsp;</TT></TD>
    <TD noWrap align=3Dright><TT>95.6&nbsp;</TT></TD>
    <TD align=3Dright><TT>178&nbsp;</TT></TD>
    <TD noWrap align=3Dright><TT>-&nbsp;</TT></TD>
    <TD align=3Dright><TT>194&nbsp;</TT></TD>
    <TD align=3Dright><TT>0&nbsp;&nbsp;</TT></TD>
    <TD noWrap align=3Dright><TT>113&nbsp;&nbsp;</TT></TD>
    <TD =
noWrap><TT>&nbsp;K.LVTALPDGGVLLLENVR.F</TT></TD></TR></TBODY></TABLE>
<TABLE border=3D0 cellSpacing=3D0>
  <TBODY>
  <TR>
    <TD><TT>&nbsp;&nbsp;&nbsp;&nbsp;&nbsp;&nbsp;</TT></TD>
    <TD><TT><B>No match to: </B>981.6775, 1072.7585, 1206.8538, =
1726.0511,=20
      1836.2128, 1932.3081, 1960.2326, 1988.3703, 2056.2808,=20
  2088.3515</TT></TD></TR></TBODY></TABLE><BR>
<TABLE border=3D0 cellSpacing=3D0>
  <TBODY>
  <TR>
    <TD><TT><B><A =
name=3DHit2>2.</A>&nbsp;&nbsp;&nbsp;&nbsp;</B></TT></TD>
    <TD noWrap><TT><A=20
      =
href=3D"http://www.matrixscience.com/cgi/protein_view.pl?file=3D..%2Fdata=
%2F20120411%2FFtGAmfuwt.dat&amp;hit=3D2"=20
      =
target=3D_blank>gi|297736144</A>&nbsp;&nbsp;&nbsp;&nbsp;<B>Mass:</B>&nbsp=
;42731&nbsp;&nbsp;&nbsp;&nbsp;<B>Score:</B>&nbsp;121&nbsp;&nbsp;&nbsp;&nb=
sp;<B>Expect:</B>&nbsp;8.3e-07&nbsp;&nbsp;<B>Matches:</B>&nbsp;1</TT></TD=
></TR>
  <TR>
    <TD>&nbsp;</TD>
    <TD noWrap><TT>unnamed protein product [Vitis=20
vinifera]</TT></TD></TR></TBODY></TABLE>
<TABLE border=3D0 cellSpacing=3D0 cellPadding=3D0>
  <TBODY>
  <TR>
    <TD><TT>&nbsp;&nbsp;&nbsp;&nbsp;&nbsp;&nbsp;</TT></TD>
    <TD align=3Dright><TT><B>Observed&nbsp;&nbsp;</B></TT></TD>
    <TD noWrap align=3Dright><TT><B>Mr(expt)&nbsp;&nbsp;</B></TT></TD>
    <TD noWrap align=3Dright><TT><B>Mr(calc)&nbsp;&nbsp;</B></TT></TD>
    <TD align=3Dright><TT><B>&nbsp;ppm&nbsp;&nbsp;</B></TT></TD>
    <TD align=3Dright><TT><B>Start&nbsp;</B></TT></TD>
    <TD align=3Dright><TT><B>&nbsp;</B></TT></TD>
    <TD align=3Dright><TT><B>End&nbsp;</B></TT></TD>
    <TD align=3Dright><TT><B>Miss&nbsp;</B></TT></TD>
    <TD align=3Dright><TT><B>Ions&nbsp;</B></TT></TD>
    <TD><TT><B>&nbsp;Peptide</B></TT></TD></TR>
  <TR>
    <TD align=3Dright>&nbsp;</TD>
    <TD align=3Dright><TT>1779.2075&nbsp;&nbsp;</TT></TD>
    <TD align=3Dright><TT>1778.2002&nbsp;&nbsp;</TT></TD>
    <TD align=3Dright><TT>1778.0302&nbsp;&nbsp;</TT></TD>
    <TD noWrap align=3Dright><TT>95.6&nbsp;</TT></TD>
    <TD align=3Dright><TT>105&nbsp;</TT></TD>
    <TD noWrap align=3Dright><TT>-&nbsp;</TT></TD>
    <TD align=3Dright><TT>121&nbsp;</TT></TD>
    <TD align=3Dright><TT>0&nbsp;&nbsp;</TT></TD>
    <TD noWrap align=3Dright><TT>113&nbsp;&nbsp;</TT></TD>
    <TD =
noWrap><TT>&nbsp;K.LVTALPDGGVLLLENVR.F</TT></TD></TR></TBODY></TABLE>
<TABLE border=3D0 cellSpacing=3D0>
  <TBODY>
  <TR>
    <TD><TT>&nbsp;&nbsp;&nbsp;&nbsp;&nbsp;&nbsp;</TT></TD>
    <TD><TT><B>No match to: </B>981.6775, 1072.7585, 1206.8538, =
1726.0511,=20
      1836.2128, 1932.3081, 1960.2326, 1988.3703, 2056.2808,=20
  2088.3515</TT></TD></TR></TBODY></TABLE><BR>
<TABLE border=3D0 cellSpacing=3D0>
  <TBODY>
  <TR>
    <TD><TT><B><A =
name=3DHit3>3.</A>&nbsp;&nbsp;&nbsp;&nbsp;</B></TT></TD>
    <TD noWrap><TT><A=20
      =
href=3D"http://www.matrixscience.com/cgi/protein_view.pl?file=3D..%2Fdata=
%2F20120411%2FFtGAmfuwt.dat&amp;hit=3D3"=20
      =
target=3D_blank>gi|225464995</A>&nbsp;&nbsp;&nbsp;&nbsp;<B>Mass:</B>&nbsp=
;50166&nbsp;&nbsp;&nbsp;&nbsp;<B>Score:</B>&nbsp;121&nbsp;&nbsp;&nbsp;&nb=
sp;<B>Expect:</B>&nbsp;8.3e-07&nbsp;&nbsp;<B>Matches:</B>&nbsp;1</TT></TD=
></TR>
  <TR>
    <TD>&nbsp;</TD>
    <TD noWrap><TT>PREDICTED: phosphoglycerate kinase, chloroplastic =
isoform 1=20
      [Vitis vinifera]</TT></TD></TR></TBODY></TABLE>
<TABLE border=3D0 cellSpacing=3D0 cellPadding=3D0>
  <TBODY>
  <TR>
    <TD><TT>&nbsp;&nbsp;&nbsp;&nbsp;&nbsp;&nbsp;</TT></TD>
    <TD align=3Dright><TT><B>Observed&nbsp;&nbsp;</B></TT></TD>
    <TD noWrap align=3Dright><TT><B>Mr(expt)&nbsp;&nbsp;</B></TT></TD>
    <TD noWrap align=3Dright><TT><B>Mr(calc)&nbsp;&nbsp;</B></TT></TD>
    <TD align=3Dright><TT><B>&nbsp;ppm&nbsp;&nbsp;</B></TT></TD>
    <TD align=3Dright><TT><B>Start&nbsp;</B></TT></TD>
    <TD align=3Dright><TT><B>&nbsp;</B></TT></TD>
    <TD align=3Dright><TT><B>End&nbsp;</B></TT></TD>
    <TD align=3Dright><TT><B>Miss&nbsp;</B></TT></TD>
    <TD align=3Dright><TT><B>Ions&nbsp;</B></TT></TD>
    <TD><TT><B>&nbsp;Peptide</B></TT></TD></TR>
  <TR>
    <TD align=3Dright>&nbsp;</TD>
    <TD align=3Dright><TT>1779.2075&nbsp;&nbsp;</TT></TD>
    <TD align=3Dright><TT>1778.2002&nbsp;&nbsp;</TT></TD>
    <TD align=3Dright><TT>1778.0302&nbsp;&nbsp;</TT></TD>
    <TD noWrap align=3Dright><TT>95.6&nbsp;</TT></TD>
    <TD align=3Dright><TT>178&nbsp;</TT></TD>
    <TD noWrap align=3Dright><TT>-&nbsp;</TT></TD>
    <TD align=3Dright><TT>194&nbsp;</TT></TD>
    <TD align=3Dright><TT>0&nbsp;&nbsp;</TT></TD>
    <TD noWrap align=3Dright><TT>113&nbsp;&nbsp;</TT></TD>
    <TD =
noWrap><TT>&nbsp;K.LVTALPDGGVLLLENVR.F</TT></TD></TR></TBODY></TABLE>
<TABLE border=3D0 cellSpacing=3D0>
  <TBODY>
  <TR>
    <TD><TT>&nbsp;&nbsp;&nbsp;&nbsp;&nbsp;&nbsp;</TT></TD>
    <TD><TT><B>No match to: </B>981.6775, 1072.7585, 1206.8538, =
1726.0511,=20
      1836.2128, 1932.3081, 1960.2326, 1988.3703, 2056.2808,=20
  2088.3515</TT></TD></TR></TBODY></TABLE><BR>
<TABLE border=3D0 cellSpacing=3D0>
  <TBODY>
  <TR>
    <TD><TT><B><A =
name=3DHit4>4.</A>&nbsp;&nbsp;&nbsp;&nbsp;</B></TT></TD>
    <TD noWrap><TT><A=20
      =
href=3D"http://www.matrixscience.com/cgi/protein_view.pl?file=3D..%2Fdata=
%2F20120411%2FFtGAmfuwt.dat&amp;hit=3D4"=20
      =
target=3D_blank>gi|102139814</A>&nbsp;&nbsp;&nbsp;&nbsp;<B>Mass:</B>&nbsp=
;42326&nbsp;&nbsp;&nbsp;&nbsp;<B>Score:</B>&nbsp;106&nbsp;&nbsp;&nbsp;&nb=
sp;<B>Expect:</B>&nbsp;2.6e-05&nbsp;&nbsp;<B>Matches:</B>&nbsp;1</TT></TD=
></TR>
  <TR>
    <TD>&nbsp;</TD>
    <TD noWrap><TT>phosphoglycerate kinase, putative [Musa=20
  acuminata]</TT></TD></TR></TBODY></TABLE>
<TABLE border=3D0 cellSpacing=3D0 cellPadding=3D0>
  <TBODY>
  <TR>
    <TD><TT>&nbsp;&nbsp;&nbsp;&nbsp;&nbsp;&nbsp;</TT></TD>
    <TD align=3Dright><TT><B>Observed&nbsp;&nbsp;</B></TT></TD>
    <TD noWrap align=3Dright><TT><B>Mr(expt)&nbsp;&nbsp;</B></TT></TD>
    <TD noWrap align=3Dright><TT><B>Mr(calc)&nbsp;&nbsp;</B></TT></TD>
    <TD align=3Dright><TT><B>&nbsp;ppm&nbsp;&nbsp;</B></TT></TD>
    <TD align=3Dright><TT><B>Start&nbsp;</B></TT></TD>
    <TD align=3Dright><TT><B>&nbsp;</B></TT></TD>
    <TD align=3Dright><TT><B>End&nbsp;</B></TT></TD>
    <TD align=3Dright><TT><B>Miss&nbsp;</B></TT></TD>
    <TD align=3Dright><TT><B>Ions&nbsp;</B></TT></TD>
    <TD><TT><B>&nbsp;Peptide</B></TT></TD></TR>
  <TR>
    <TD align=3Dright>&nbsp;</TD>
    <TD align=3Dright><TT>1779.2075&nbsp;&nbsp;</TT></TD>
    <TD align=3Dright><TT>1778.2002&nbsp;&nbsp;</TT></TD>
    <TD align=3Dright><TT>1778.0302&nbsp;&nbsp;</TT></TD>
    <TD noWrap align=3Dright><TT>95.7&nbsp;</TT></TD>
    <TD align=3Dright><TT>106&nbsp;</TT></TD>
    <TD noWrap align=3Dright><TT>-&nbsp;</TT></TD>
    <TD align=3Dright><TT>122&nbsp;</TT></TD>
    <TD align=3Dright><TT>0&nbsp;&nbsp;</TT></TD>
    <TD noWrap align=3Dright><TT>98&nbsp;&nbsp;</TT></TD>
    <TD =
noWrap><TT>&nbsp;K.LISALPDGGVLLLENVR.F</TT></TD></TR></TBODY></TABLE>
<TABLE border=3D0 cellSpacing=3D0>
  <TBODY>
  <TR>
    <TD><TT>&nbsp;&nbsp;&nbsp;&nbsp;&nbsp;&nbsp;</TT></TD>
    <TD><TT><B>No match to: </B>981.6775, 1072.7585, 1206.8538, =
1726.0511,=20
      1836.2128, 1932.3081, 1960.2326, 1988.3703, 2056.2808,=20
  2088.3515</TT></TD></TR></TBODY></TABLE><BR>
<TABLE border=3D0 cellSpacing=3D0>
  <TBODY>
  <TR>
    <TD><TT><B><A =
name=3DHit5>5.</A>&nbsp;&nbsp;&nbsp;&nbsp;</B></TT></TD>
    <TD noWrap><TT><A=20
      =
href=3D"http://www.matrixscience.com/cgi/protein_view.pl?file=3D..%2Fdata=
%2F20120411%2FFtGAmfuwt.dat&amp;hit=3D5"=20
      =
target=3D_blank>gi|255544584</A>&nbsp;&nbsp;&nbsp;&nbsp;<B>Mass:</B>&nbsp=
;50114&nbsp;&nbsp;&nbsp;&nbsp;<B>Score:</B>&nbsp;90&nbsp;&nbsp;&nbsp;&nbs=
p;&nbsp;<B>Expect:</B>&nbsp;0.0012&nbsp;&nbsp;<B>Matches:</B>&nbsp;1</TT>=
</TD></TR>
  <TR>
    <TD>&nbsp;</TD>
    <TD noWrap><TT>phosphoglycerate kinase, putative [Ricinus=20
  communis]</TT></TD></TR></TBODY></TABLE>
<TABLE border=3D0 cellSpacing=3D0 cellPadding=3D0>
  <TBODY>
  <TR>
    <TD><TT>&nbsp;&nbsp;&nbsp;&nbsp;&nbsp;&nbsp;</TT></TD>
    <TD align=3Dright><TT><B>Observed&nbsp;&nbsp;</B></TT></TD>
    <TD noWrap align=3Dright><TT><B>Mr(expt)&nbsp;&nbsp;</B></TT></TD>
    <TD noWrap align=3Dright><TT><B>Mr(calc)&nbsp;&nbsp;</B></TT></TD>
    <TD align=3Dright><TT><B>&nbsp;ppm&nbsp;&nbsp;</B></TT></TD>
    <TD align=3Dright><TT><B>Start&nbsp;</B></TT></TD>
    <TD align=3Dright><TT><B>&nbsp;</B></TT></TD>
    <TD align=3Dright><TT><B>End&nbsp;</B></TT></TD>
    <TD align=3Dright><TT><B>Miss&nbsp;</B></TT></TD>
    <TD align=3Dright><TT><B>Ions&nbsp;</B></TT></TD>
    <TD><TT><B>&nbsp;Peptide</B></TT></TD></TR>
  <TR>
    <TD align=3Dright>&nbsp;</TD>
    <TD align=3Dright><TT>1779.2075&nbsp;&nbsp;</TT></TD>
    <TD align=3Dright><TT>1778.2002&nbsp;&nbsp;</TT></TD>
    <TD align=3Dright><TT>1778.0302&nbsp;&nbsp;</TT></TD>
    <TD noWrap align=3Dright><TT>95.7&nbsp;</TT></TD>
    <TD align=3Dright><TT>179&nbsp;</TT></TD>
    <TD noWrap align=3Dright><TT>-&nbsp;</TT></TD>
    <TD align=3Dright><TT>195&nbsp;</TT></TD>
    <TD align=3Dright><TT>0&nbsp;&nbsp;</TT></TD>
    <TD noWrap align=3Dright><TT>82&nbsp;&nbsp;</TT></TD>
    <TD =
noWrap><TT>&nbsp;K.LVASLPEGGVLLLENVR.F</TT></TD></TR></TBODY></TABLE>
<TABLE border=3D0 cellSpacing=3D0>
  <TBODY>
  <TR>
    <TD><TT>&nbsp;&nbsp;&nbsp;&nbsp;&nbsp;&nbsp;</TT></TD>
    <TD><TT><B>No match to: </B>981.6775, 1072.7585, 1206.8538, =
1726.0511,=20
      1836.2128, 1932.3081, 1960.2326, 1988.3703, 2056.2808,=20
  2088.3515</TT></TD></TR></TBODY></TABLE><BR>
<TABLE border=3D0 cellSpacing=3D0>
  <TBODY>
  <TR>
    <TD><TT><B><A =
name=3DHit6>6.</A>&nbsp;&nbsp;&nbsp;&nbsp;</B></TT></TD>
    <TD noWrap><TT><A=20
      =
href=3D"http://www.matrixscience.com/cgi/protein_view.pl?file=3D..%2Fdata=
%2F20120411%2FFtGAmfuwt.dat&amp;hit=3D6"=20
      =
target=3D_blank>gi|2499497</A>&nbsp;&nbsp;&nbsp;&nbsp;<B>Mass:</B>&nbsp;5=
0317&nbsp;&nbsp;&nbsp;&nbsp;<B>Score:</B>&nbsp;90&nbsp;&nbsp;&nbsp;&nbsp;=
&nbsp;<B>Expect:</B>&nbsp;0.0012&nbsp;&nbsp;<B>Matches:</B>&nbsp;1</TT></=
TD></TR>
  <TR>
    <TD>&nbsp;</TD>
    <TD noWrap><TT>RecName: Full=3DPhosphoglycerate kinase, =
chloroplastic;=20
      Flags: Precursor</TT></TD></TR></TBODY></TABLE>
<TABLE border=3D0 cellSpacing=3D0 cellPadding=3D0>
  <TBODY>
  <TR>
    <TD><TT>&nbsp;&nbsp;&nbsp;&nbsp;&nbsp;&nbsp;</TT></TD>
    <TD align=3Dright><TT><B>Observed&nbsp;&nbsp;</B></TT></TD>
    <TD noWrap align=3Dright><TT><B>Mr(expt)&nbsp;&nbsp;</B></TT></TD>
    <TD noWrap align=3Dright><TT><B>Mr(calc)&nbsp;&nbsp;</B></TT></TD>
    <TD align=3Dright><TT><B>&nbsp;ppm&nbsp;&nbsp;</B></TT></TD>
    <TD align=3Dright><TT><B>Start&nbsp;</B></TT></TD>
    <TD align=3Dright><TT><B>&nbsp;</B></TT></TD>
    <TD align=3Dright><TT><B>End&nbsp;</B></TT></TD>
    <TD align=3Dright><TT><B>Miss&nbsp;</B></TT></TD>
    <TD align=3Dright><TT><B>Ions&nbsp;</B></TT></TD>
    <TD><TT><B>&nbsp;Peptide</B></TT></TD></TR>
  <TR>
    <TD align=3Dright>&nbsp;</TD>
    <TD align=3Dright><TT>1779.2075&nbsp;&nbsp;</TT></TD>
    <TD align=3Dright><TT>1778.2002&nbsp;&nbsp;</TT></TD>
    <TD align=3Dright><TT>1778.0302&nbsp;&nbsp;</TT></TD>
    <TD noWrap align=3Dright><TT>95.7&nbsp;</TT></TD>
    <TD align=3Dright><TT>180&nbsp;</TT></TD>
    <TD noWrap align=3Dright><TT>-&nbsp;</TT></TD>
    <TD align=3Dright><TT>196&nbsp;</TT></TD>
    <TD align=3Dright><TT>0&nbsp;&nbsp;</TT></TD>
    <TD noWrap align=3Dright><TT>82&nbsp;&nbsp;</TT></TD>
    <TD =
noWrap><TT>&nbsp;K.LVASLPEGGVLLLENVR.F</TT></TD></TR></TBODY></TABLE>
<TABLE border=3D0 cellSpacing=3D0>
  <TBODY>
  <TR>
    <TD><TT>&nbsp;&nbsp;&nbsp;&nbsp;&nbsp;&nbsp;</TT></TD>
    <TD><TT><B>No match to: </B>981.6775, 1072.7585, 1206.8538, =
1726.0511,=20
      1836.2128, 1932.3081, 1960.2326, 1988.3703, 2056.2808,=20
  2088.3515</TT></TD></TR></TBODY></TABLE><BR>
<TABLE border=3D0 cellSpacing=3D0>
  <TBODY>
  <TR>
    <TD><TT><B><A =
name=3DHit7>7.</A>&nbsp;&nbsp;&nbsp;&nbsp;</B></TT></TD>
    <TD noWrap><TT><A=20
      =
href=3D"http://www.matrixscience.com/cgi/protein_view.pl?file=3D..%2Fdata=
%2F20120411%2FFtGAmfuwt.dat&amp;hit=3D7"=20
      =
target=3D_blank>gi|224101335</A>&nbsp;&nbsp;&nbsp;&nbsp;<B>Mass:</B>&nbsp=
;50381&nbsp;&nbsp;&nbsp;&nbsp;<B>Score:</B>&nbsp;90&nbsp;&nbsp;&nbsp;&nbs=
p;&nbsp;<B>Expect:</B>&nbsp;0.0012&nbsp;&nbsp;<B>Matches:</B>&nbsp;1</TT>=
</TD></TR>
  <TR>
    <TD>&nbsp;</TD>
    <TD noWrap><TT>predicted protein [Populus=20
trichocarpa]</TT></TD></TR></TBODY></TABLE>
<TABLE border=3D0 cellSpacing=3D0 cellPadding=3D0>
  <TBODY>
  <TR>
    <TD><TT>&nbsp;&nbsp;&nbsp;&nbsp;&nbsp;&nbsp;</TT></TD>
    <TD align=3Dright><TT><B>Observed&nbsp;&nbsp;</B></TT></TD>
    <TD noWrap align=3Dright><TT><B>Mr(expt)&nbsp;&nbsp;</B></TT></TD>
    <TD noWrap align=3Dright><TT><B>Mr(calc)&nbsp;&nbsp;</B></TT></TD>
    <TD align=3Dright><TT><B>&nbsp;ppm&nbsp;&nbsp;</B></TT></TD>
    <TD align=3Dright><TT><B>Start&nbsp;</B></TT></TD>
    <TD align=3Dright><TT><B>&nbsp;</B></TT></TD>
    <TD align=3Dright><TT><B>End&nbsp;</B></TT></TD>
    <TD align=3Dright><TT><B>Miss&nbsp;</B></TT></TD>
    <TD align=3Dright><TT><B>Ions&nbsp;</B></TT></TD>
    <TD><TT><B>&nbsp;Peptide</B></TT></TD></TR>
  <TR>
    <TD align=3Dright>&nbsp;</TD>
    <TD align=3Dright><TT>1779.2075&nbsp;&nbsp;</TT></TD>
    <TD align=3Dright><TT>1778.2002&nbsp;&nbsp;</TT></TD>
    <TD align=3Dright><TT>1778.0302&nbsp;&nbsp;</TT></TD>
    <TD noWrap align=3Dright><TT>95.7&nbsp;</TT></TD>
    <TD align=3Dright><TT>181&nbsp;</TT></TD>
    <TD noWrap align=3Dright><TT>-&nbsp;</TT></TD>
    <TD align=3Dright><TT>197&nbsp;</TT></TD>
    <TD align=3Dright><TT>0&nbsp;&nbsp;</TT></TD>
    <TD noWrap align=3Dright><TT>82&nbsp;&nbsp;</TT></TD>
    <TD =
noWrap><TT>&nbsp;K.LVASLPEGGVLLLENVR.F</TT></TD></TR></TBODY></TABLE>
<TABLE border=3D0 cellSpacing=3D0>
  <TBODY>
  <TR>
    <TD><TT>&nbsp;&nbsp;&nbsp;&nbsp;&nbsp;&nbsp;</TT></TD>
    <TD><TT><B>No match to: </B>981.6775, 1072.7585, 1206.8538, =
1726.0511,=20
      1836.2128, 1932.3081, 1960.2326, 1988.3703, 2056.2808,=20
  2088.3515</TT></TD></TR></TBODY></TABLE><BR>
<TABLE border=3D0 cellSpacing=3D0>
  <TBODY>
  <TR>
    <TD><TT><B><A =
name=3DHit8>8.</A>&nbsp;&nbsp;&nbsp;&nbsp;</B></TT></TD>
    <TD noWrap><TT><A=20
      =
href=3D"http://www.matrixscience.com/cgi/protein_view.pl?file=3D..%2Fdata=
%2F20120411%2FFtGAmfuwt.dat&amp;hit=3D8"=20
      =
target=3D_blank>gi|118488917</A>&nbsp;&nbsp;&nbsp;&nbsp;<B>Mass:</B>&nbsp=
;50367&nbsp;&nbsp;&nbsp;&nbsp;<B>Score:</B>&nbsp;90&nbsp;&nbsp;&nbsp;&nbs=
p;&nbsp;<B>Expect:</B>&nbsp;0.0012&nbsp;&nbsp;<B>Matches:</B>&nbsp;1</TT>=
</TD></TR>
  <TR>
    <TD>&nbsp;</TD>
    <TD noWrap><TT>unknown [Populus trichocarpa x Populus=20
  deltoides]</TT></TD></TR></TBODY></TABLE>
<TABLE border=3D0 cellSpacing=3D0 cellPadding=3D0>
  <TBODY>
  <TR>
    <TD><TT>&nbsp;&nbsp;&nbsp;&nbsp;&nbsp;&nbsp;</TT></TD>
    <TD align=3Dright><TT><B>Observed&nbsp;&nbsp;</B></TT></TD>
    <TD noWrap align=3Dright><TT><B>Mr(expt)&nbsp;&nbsp;</B></TT></TD>
    <TD noWrap align=3Dright><TT><B>Mr(calc)&nbsp;&nbsp;</B></TT></TD>
    <TD align=3Dright><TT><B>&nbsp;ppm&nbsp;&nbsp;</B></TT></TD>
    <TD align=3Dright><TT><B>Start&nbsp;</B></TT></TD>
    <TD align=3Dright><TT><B>&nbsp;</B></TT></TD>
    <TD align=3Dright><TT><B>End&nbsp;</B></TT></TD>
    <TD align=3Dright><TT><B>Miss&nbsp;</B></TT></TD>
    <TD align=3Dright><TT><B>Ions&nbsp;</B></TT></TD>
    <TD><TT><B>&nbsp;Peptide</B></TT></TD></TR>
  <TR>
    <TD align=3Dright>&nbsp;</TD>
    <TD align=3Dright><TT>1779.2075&nbsp;&nbsp;</TT></TD>
    <TD align=3Dright><TT>1778.2002&nbsp;&nbsp;</TT></TD>
    <TD align=3Dright><TT>1778.0302&nbsp;&nbsp;</TT></TD>
    <TD noWrap align=3Dright><TT>95.7&nbsp;</TT></TD>
    <TD align=3Dright><TT>181&nbsp;</TT></TD>
    <TD noWrap align=3Dright><TT>-&nbsp;</TT></TD>
    <TD align=3Dright><TT>197&nbsp;</TT></TD>
    <TD align=3Dright><TT>0&nbsp;&nbsp;</TT></TD>
    <TD noWrap align=3Dright><TT>82&nbsp;&nbsp;</TT></TD>
    <TD =
noWrap><TT>&nbsp;K.LVASLPEGGVLLLENVR.F</TT></TD></TR></TBODY></TABLE>
<TABLE border=3D0 cellSpacing=3D0>
  <TBODY>
  <TR>
    <TD><TT>&nbsp;&nbsp;&nbsp;&nbsp;&nbsp;&nbsp;</TT></TD>
    <TD><TT><B>No match to: </B>981.6775, 1072.7585, 1206.8538, =
1726.0511,=20
      1836.2128, 1932.3081, 1960.2326, 1988.3703, 2056.2808,=20
  2088.3515</TT></TD></TR></TBODY></TABLE><BR>
<TABLE border=3D0 cellSpacing=3D0>
  <TBODY>
  <TR>
    <TD><TT><B><A =
name=3DHit9>9.</A>&nbsp;&nbsp;&nbsp;&nbsp;</B></TT></TD>
    <TD noWrap><TT><A=20
      =
href=3D"http://www.matrixscience.com/cgi/protein_view.pl?file=3D..%2Fdata=
%2F20120411%2FFtGAmfuwt.dat&amp;hit=3D9"=20
      =
target=3D_blank>gi|313585890</A>&nbsp;&nbsp;&nbsp;&nbsp;<B>Mass:</B>&nbsp=
;50224&nbsp;&nbsp;&nbsp;&nbsp;<B>Score:</B>&nbsp;90&nbsp;&nbsp;&nbsp;&nbs=
p;&nbsp;<B>Expect:</B>&nbsp;0.0012&nbsp;&nbsp;<B>Matches:</B>&nbsp;1</TT>=
</TD></TR>
  <TR>
    <TD>&nbsp;</TD>
    <TD noWrap><TT>phosphoglycerate kinase [Nicotiana=20
  benthamiana]</TT></TD></TR></TBODY></TABLE>
<TABLE border=3D0 cellSpacing=3D0 cellPadding=3D0>
  <TBODY>
  <TR>
    <TD><TT>&nbsp;&nbsp;&nbsp;&nbsp;&nbsp;&nbsp;</TT></TD>
    <TD align=3Dright><TT><B>Observed&nbsp;&nbsp;</B></TT></TD>
    <TD noWrap align=3Dright><TT><B>Mr(expt)&nbsp;&nbsp;</B></TT></TD>
    <TD noWrap align=3Dright><TT><B>Mr(calc)&nbsp;&nbsp;</B></TT></TD>
    <TD align=3Dright><TT><B>&nbsp;ppm&nbsp;&nbsp;</B></TT></TD>
    <TD align=3Dright><TT><B>Start&nbsp;</B></TT></TD>
    <TD align=3Dright><TT><B>&nbsp;</B></TT></TD>
    <TD align=3Dright><TT><B>End&nbsp;</B></TT></TD>
    <TD align=3Dright><TT><B>Miss&nbsp;</B></TT></TD>
    <TD align=3Dright><TT><B>Ions&nbsp;</B></TT></TD>
    <TD><TT><B>&nbsp;Peptide</B></TT></TD></TR>
  <TR>
    <TD align=3Dright>&nbsp;</TD>
    <TD align=3Dright><TT>1779.2075&nbsp;&nbsp;</TT></TD>
    <TD align=3Dright><TT>1778.2002&nbsp;&nbsp;</TT></TD>
    <TD align=3Dright><TT>1778.0302&nbsp;&nbsp;</TT></TD>
    <TD noWrap align=3Dright><TT>95.7&nbsp;</TT></TD>
    <TD align=3Dright><TT>180&nbsp;</TT></TD>
    <TD noWrap align=3Dright><TT>-&nbsp;</TT></TD>
    <TD align=3Dright><TT>196&nbsp;</TT></TD>
    <TD align=3Dright><TT>0&nbsp;&nbsp;</TT></TD>
    <TD noWrap align=3Dright><TT>82&nbsp;&nbsp;</TT></TD>
    <TD =
noWrap><TT>&nbsp;K.LVASLPEGGVLLLENVR.F</TT></TD></TR></TBODY></TABLE>
<TABLE border=3D0 cellSpacing=3D0>
  <TBODY>
  <TR>
    <TD><TT>&nbsp;&nbsp;&nbsp;&nbsp;&nbsp;&nbsp;</TT></TD>
    <TD><TT><B>No match to: </B>981.6775, 1072.7585, 1206.8538, =
1726.0511,=20
      1836.2128, 1932.3081, 1960.2326, 1988.3703, 2056.2808,=20
  2088.3515</TT></TD></TR></TBODY></TABLE><BR>
<TABLE border=3D0 cellSpacing=3D0>
  <TBODY>
  <TR>
    <TD><TT><B><A name=3DHit10>10.</A>&nbsp;&nbsp;&nbsp;</B></TT></TD>
    <TD noWrap><TT><A=20
      =
href=3D"http://www.matrixscience.com/cgi/protein_view.pl?file=3D..%2Fdata=
%2F20120411%2FFtGAmfuwt.dat&amp;hit=3D10"=20
      =
target=3D_blank>gi|357486229</A>&nbsp;&nbsp;&nbsp;&nbsp;<B>Mass:</B>&nbsp=
;21993&nbsp;&nbsp;&nbsp;&nbsp;<B>Score:</B>&nbsp;41&nbsp;&nbsp;&nbsp;&nbs=
p;&nbsp;<B>Expect:</B>&nbsp;87&nbsp;&nbsp;<B>Matches:</B>&nbsp;3</TT></TD=
></TR>
  <TR>
    <TD>&nbsp;</TD>
    <TD noWrap><TT>Nbs-lrr resistance protein [Medicago=20
  truncatula]</TT></TD></TR></TBODY></TABLE>
<TABLE border=3D0 cellSpacing=3D0 cellPadding=3D0>
  <TBODY>
  <TR>
    <TD><TT>&nbsp;&nbsp;&nbsp;&nbsp;&nbsp;&nbsp;</TT></TD>
    <TD align=3Dright><TT><B>Observed&nbsp;&nbsp;</B></TT></TD>
    <TD noWrap align=3Dright><TT><B>Mr(expt)&nbsp;&nbsp;</B></TT></TD>
    <TD noWrap align=3Dright><TT><B>Mr(calc)&nbsp;&nbsp;</B></TT></TD>
    <TD align=3Dright><TT><B>&nbsp;ppm&nbsp;&nbsp;</B></TT></TD>
    <TD align=3Dright><TT><B>Start&nbsp;</B></TT></TD>
    <TD align=3Dright><TT><B>&nbsp;</B></TT></TD>
    <TD align=3Dright><TT><B>End&nbsp;</B></TT></TD>
    <TD align=3Dright><TT><B>Miss&nbsp;</B></TT></TD>
    <TD align=3Dright><TT><B>Ions&nbsp;</B></TT></TD>
    <TD><TT><B>&nbsp;Peptide</B></TT></TD></TR>
  <TR>
    <TD align=3Dright>&nbsp;</TD>
    <TD align=3Dright><TT>1960.2326&nbsp;&nbsp;</TT></TD>
    <TD align=3Dright><TT>1959.2253&nbsp;&nbsp;</TT></TD>
    <TD align=3Dright><TT>1959.1016&nbsp;&nbsp;</TT></TD>
    <TD noWrap align=3Dright><TT>63.2&nbsp;</TT></TD>
    <TD align=3Dright><TT>44&nbsp;</TT></TD>
    <TD noWrap align=3Dright><TT>-&nbsp;</TT></TD>
    <TD align=3Dright><TT>61&nbsp;</TT></TD>
    <TD align=3Dright><TT>0&nbsp;&nbsp;</TT></TD>
    <TD noWrap align=3Dright><TT>---&nbsp;&nbsp;</TT></TD>
    <TD noWrap><TT>&nbsp;K.LFIVGPLPGIEHPIGICK.K</TT></TD></TR>
  <TR>
    <TD align=3Dright>&nbsp;</TD>
    <TD align=3Dright><TT>2056.2808&nbsp;&nbsp;</TT></TD>
    <TD align=3Dright><TT>2055.2735&nbsp;&nbsp;</TT></TD>
    <TD align=3Dright><TT>2055.1341&nbsp;&nbsp;</TT></TD>
    <TD noWrap align=3Dright><TT>67.8&nbsp;</TT></TD>
    <TD align=3Dright><TT>1&nbsp;</TT></TD>
    <TD noWrap align=3Dright><TT>-&nbsp;</TT></TD>
    <TD align=3Dright><TT>17&nbsp;</TT></TD>
    <TD align=3Dright><TT>1&nbsp;&nbsp;</TT></TD>
    <TD noWrap align=3Dright><TT>---&nbsp;&nbsp;</TT></TD>
    <TD noWrap><TT>&nbsp;-.MTHMMLVILVLLGCLRR.F</TT></TD></TR>
  <TR>
    <TD align=3Dright>&nbsp;</TD>
    <TD align=3Dright><TT>2088.3515&nbsp;&nbsp;</TT></TD>
    <TD align=3Dright><TT>2087.3443&nbsp;&nbsp;</TT></TD>
    <TD align=3Dright><TT>2087.1965&nbsp;&nbsp;</TT></TD>
    <TD noWrap align=3Dright><TT>70.8&nbsp;</TT></TD>
    <TD align=3Dright><TT>44&nbsp;</TT></TD>
    <TD noWrap align=3Dright><TT>-&nbsp;</TT></TD>
    <TD align=3Dright><TT>62&nbsp;</TT></TD>
    <TD align=3Dright><TT>1&nbsp;&nbsp;</TT></TD>
    <TD noWrap align=3Dright><TT>---&nbsp;&nbsp;</TT></TD>
    <TD =
noWrap><TT>&nbsp;K.LFIVGPLPGIEHPIGICKK.G</TT></TD></TR></TBODY></TABLE>
<TABLE border=3D0 cellSpacing=3D0>
  <TBODY>
  <TR>
    <TD><TT>&nbsp;&nbsp;&nbsp;&nbsp;&nbsp;&nbsp;</TT></TD>
    <TD><TT><B>No match to: </B>981.6775, 1072.7585, 1206.8538, =
1726.0511,=20
      1779.2075, 1836.2128, 1932.3081, =
1988.3703</TT></TD></TR></TBODY></TABLE><BR>
<TABLE border=3D0 cellSpacing=3D0>
  <TBODY>
  <TR>
    <TD><TT><B><A name=3DHit11>11.</A>&nbsp;&nbsp;&nbsp;</B></TT></TD>
    <TD noWrap><TT><A=20
      =
href=3D"http://www.matrixscience.com/cgi/protein_view.pl?file=3D..%2Fdata=
%2F20120411%2FFtGAmfuwt.dat&amp;hit=3D11"=20
      =
target=3D_blank>gi|224143360</A>&nbsp;&nbsp;&nbsp;&nbsp;<B>Mass:</B>&nbsp=
;7701&nbsp;&nbsp;&nbsp;&nbsp;&nbsp;<B>Score:</B>&nbsp;34&nbsp;&nbsp;&nbsp=
;&nbsp;&nbsp;<B>Expect:</B>&nbsp;3.8e+02&nbsp;&nbsp;<B>Matches:</B>&nbsp;=
2</TT></TD></TR>
  <TR>
    <TD>&nbsp;</TD>
    <TD noWrap><TT>predicted protein [Populus=20
trichocarpa]</TT></TD></TR></TBODY></TABLE>
<TABLE border=3D0 cellSpacing=3D0 cellPadding=3D0>
  <TBODY>
  <TR>
    <TD><TT>&nbsp;&nbsp;&nbsp;&nbsp;&nbsp;&nbsp;</TT></TD>
    <TD align=3Dright><TT><B>Observed&nbsp;&nbsp;</B></TT></TD>
    <TD noWrap align=3Dright><TT><B>Mr(expt)&nbsp;&nbsp;</B></TT></TD>
    <TD noWrap align=3Dright><TT><B>Mr(calc)&nbsp;&nbsp;</B></TT></TD>
    <TD align=3Dright><TT><B>&nbsp;ppm&nbsp;&nbsp;</B></TT></TD>
    <TD align=3Dright><TT><B>Start&nbsp;</B></TT></TD>
    <TD align=3Dright><TT><B>&nbsp;</B></TT></TD>
    <TD align=3Dright><TT><B>End&nbsp;</B></TT></TD>
    <TD align=3Dright><TT><B>Miss&nbsp;</B></TT></TD>
    <TD align=3Dright><TT><B>Ions&nbsp;</B></TT></TD>
    <TD><TT><B>&nbsp;Peptide</B></TT></TD></TR>
  <TR>
    <TD align=3Dright>&nbsp;</TD>
    <TD align=3Dright><TT>1960.2326&nbsp;&nbsp;</TT></TD>
    <TD align=3Dright><TT>1959.2253&nbsp;&nbsp;</TT></TD>
    <TD align=3Dright><TT>1959.1404&nbsp;&nbsp;</TT></TD>
    <TD noWrap align=3Dright><TT>43.3&nbsp;</TT></TD>
    <TD align=3Dright><TT>33&nbsp;</TT></TD>
    <TD noWrap align=3Dright><TT>-&nbsp;</TT></TD>
    <TD align=3Dright><TT>51&nbsp;</TT></TD>
    <TD align=3Dright><TT>0&nbsp;&nbsp;</TT></TD>
    <TD noWrap align=3Dright><TT>---&nbsp;&nbsp;</TT></TD>
    <TD noWrap><TT>&nbsp;K.DLYAISLALTALAILVSGR.Q</TT></TD></TR>
  <TR>
    <TD align=3Dright>&nbsp;</TD>
    <TD align=3Dright><TT>2088.3515&nbsp;&nbsp;</TT></TD>
    <TD align=3Dright><TT>2087.3443&nbsp;&nbsp;</TT></TD>
    <TD align=3Dright><TT>2087.2354&nbsp;&nbsp;</TT></TD>
    <TD noWrap align=3Dright><TT>52.2&nbsp;</TT></TD>
    <TD align=3Dright><TT>32&nbsp;</TT></TD>
    <TD noWrap align=3Dright><TT>-&nbsp;</TT></TD>
    <TD align=3Dright><TT>51&nbsp;</TT></TD>
    <TD align=3Dright><TT>1&nbsp;&nbsp;</TT></TD>
    <TD noWrap align=3Dright><TT>---&nbsp;&nbsp;</TT></TD>
    <TD =
noWrap><TT>&nbsp;K.KDLYAISLALTALAILVSGR.Q</TT></TD></TR></TBODY></TABLE>
<TABLE border=3D0 cellSpacing=3D0>
  <TBODY>
  <TR>
    <TD><TT>&nbsp;&nbsp;&nbsp;&nbsp;&nbsp;&nbsp;</TT></TD>
    <TD><TT><B>No match to: </B>981.6775, 1072.7585, 1206.8538, =
1726.0511,=20
      1779.2075, 1836.2128, 1932.3081, 1988.3703,=20
2056.2808</TT></TD></TR></TBODY></TABLE><BR>
<TABLE border=3D0 cellSpacing=3D0>
  <TBODY>
  <TR>
    <TD><TT><B><A name=3DHit12>12.</A>&nbsp;&nbsp;&nbsp;</B></TT></TD>
    <TD noWrap><TT><A=20
      =
href=3D"http://www.matrixscience.com/cgi/protein_view.pl?file=3D..%2Fdata=
%2F20120411%2FFtGAmfuwt.dat&amp;hit=3D12"=20
      =
target=3D_blank>gi|25992549</A>&nbsp;&nbsp;&nbsp;&nbsp;<B>Mass:</B>&nbsp;=
11867&nbsp;&nbsp;&nbsp;&nbsp;<B>Score:</B>&nbsp;30&nbsp;&nbsp;&nbsp;&nbsp=
;&nbsp;<B>Expect:</B>&nbsp;9.5e+02&nbsp;&nbsp;<B>Matches:</B>&nbsp;2</TT>=
</TD></TR>
  <TR>
    <TD>&nbsp;</TD>
    <TD noWrap><TT>fiber protein Fb10 [Gossypium=20
barbadense]</TT></TD></TR></TBODY></TABLE>
<TABLE border=3D0 cellSpacing=3D0 cellPadding=3D0>
  <TBODY>
  <TR>
    <TD><TT>&nbsp;&nbsp;&nbsp;&nbsp;&nbsp;&nbsp;</TT></TD>
    <TD align=3Dright><TT><B>Observed&nbsp;&nbsp;</B></TT></TD>
    <TD noWrap align=3Dright><TT><B>Mr(expt)&nbsp;&nbsp;</B></TT></TD>
    <TD noWrap align=3Dright><TT><B>Mr(calc)&nbsp;&nbsp;</B></TT></TD>
    <TD align=3Dright><TT><B>&nbsp;ppm&nbsp;&nbsp;</B></TT></TD>
    <TD align=3Dright><TT><B>Start&nbsp;</B></TT></TD>
    <TD align=3Dright><TT><B>&nbsp;</B></TT></TD>
    <TD align=3Dright><TT><B>End&nbsp;</B></TT></TD>
    <TD align=3Dright><TT><B>Miss&nbsp;</B></TT></TD>
    <TD align=3Dright><TT><B>Ions&nbsp;</B></TT></TD>
    <TD><TT><B>&nbsp;Peptide</B></TT></TD></TR>
  <TR>
    <TD align=3Dright>&nbsp;</TD>
    <TD align=3Dright><TT>1960.2326&nbsp;&nbsp;</TT></TD>
    <TD align=3Dright><TT>1959.2253&nbsp;&nbsp;</TT></TD>
    <TD align=3Dright><TT>1959.0425&nbsp;&nbsp;</TT></TD>
    <TD noWrap align=3Dright><TT>93.3&nbsp;</TT></TD>
    <TD align=3Dright><TT>1&nbsp;</TT></TD>
    <TD noWrap align=3Dright><TT>-&nbsp;</TT></TD>
    <TD align=3Dright><TT>18&nbsp;</TT></TD>
    <TD align=3Dright><TT>0&nbsp;&nbsp;</TT></TD>
    <TD noWrap align=3Dright><TT>---&nbsp;&nbsp;</TT></TD>
    <TD noWrap><TT>&nbsp;-.ENNLSILNFPISLVSGSR.K</TT></TD></TR>
  <TR>
    <TD align=3Dright>&nbsp;</TD>
    <TD align=3Dright><TT>2088.3515&nbsp;&nbsp;</TT></TD>
    <TD align=3Dright><TT>2087.3443&nbsp;&nbsp;</TT></TD>
    <TD align=3Dright><TT>2087.1375&nbsp;&nbsp;</TT></TD>
    <TD noWrap align=3Dright><TT>99.1&nbsp;</TT></TD>
    <TD align=3Dright><TT>1&nbsp;</TT></TD>
    <TD noWrap align=3Dright><TT>-&nbsp;</TT></TD>
    <TD align=3Dright><TT>19&nbsp;</TT></TD>
    <TD align=3Dright><TT>1&nbsp;&nbsp;</TT></TD>
    <TD noWrap align=3Dright><TT>---&nbsp;&nbsp;</TT></TD>
    <TD =
noWrap><TT>&nbsp;-.ENNLSILNFPISLVSGSRK.W</TT></TD></TR></TBODY></TABLE>
<TABLE border=3D0 cellSpacing=3D0>
  <TBODY>
  <TR>
    <TD><TT>&nbsp;&nbsp;&nbsp;&nbsp;&nbsp;&nbsp;</TT></TD>
    <TD><TT><B>No match to: </B>981.6775, 1072.7585, 1206.8538, =
1726.0511,=20
      1779.2075, 1836.2128, 1932.3081, 1988.3703,=20
2056.2808</TT></TD></TR></TBODY></TABLE><BR>
<TABLE border=3D0 cellSpacing=3D0>
  <TBODY>
  <TR>
    <TD><TT><B><A name=3DHit13>13.</A>&nbsp;&nbsp;&nbsp;</B></TT></TD>
    <TD noWrap><TT><A=20
      =
href=3D"http://www.matrixscience.com/cgi/protein_view.pl?file=3D..%2Fdata=
%2F20120411%2FFtGAmfuwt.dat&amp;hit=3D13"=20
      =
target=3D_blank>gi|217072466</A>&nbsp;&nbsp;&nbsp;&nbsp;<B>Mass:</B>&nbsp=
;24652&nbsp;&nbsp;&nbsp;&nbsp;<B>Score:</B>&nbsp;30&nbsp;&nbsp;&nbsp;&nbs=
p;&nbsp;<B>Expect:</B>&nbsp;9.7e+02&nbsp;&nbsp;<B>Matches:</B>&nbsp;1</TT=
></TD></TR>
  <TR>
    <TD>&nbsp;</TD>
    <TD noWrap><TT>unknown [Medicago =
truncatula]</TT></TD></TR></TBODY></TABLE>
<TABLE border=3D0 cellSpacing=3D0 cellPadding=3D0>
  <TBODY>
  <TR>
    <TD><TT>&nbsp;&nbsp;&nbsp;&nbsp;&nbsp;&nbsp;</TT></TD>
    <TD align=3Dright><TT><B>Observed&nbsp;&nbsp;</B></TT></TD>
    <TD noWrap align=3Dright><TT><B>Mr(expt)&nbsp;&nbsp;</B></TT></TD>
    <TD noWrap align=3Dright><TT><B>Mr(calc)&nbsp;&nbsp;</B></TT></TD>
    <TD align=3Dright><TT><B>&nbsp;ppm&nbsp;&nbsp;</B></TT></TD>
    <TD align=3Dright><TT><B>Start&nbsp;</B></TT></TD>
    <TD align=3Dright><TT><B>&nbsp;</B></TT></TD>
    <TD align=3Dright><TT><B>End&nbsp;</B></TT></TD>
    <TD align=3Dright><TT><B>Miss&nbsp;</B></TT></TD>
    <TD align=3Dright><TT><B>Ions&nbsp;</B></TT></TD>
    <TD><TT><B>&nbsp;Peptide</B></TT></TD></TR>
  <TR>
    <TD align=3Dright>&nbsp;</TD>
    <TD align=3Dright><TT>1072.7585&nbsp;&nbsp;</TT></TD>
    <TD align=3Dright><TT>1071.7512&nbsp;&nbsp;</TT></TD>
    <TD align=3Dright><TT>1071.6440&nbsp;&nbsp;</TT></TD>
    <TD noWrap align=3Dright><TT>100.0&nbsp;</TT></TD>
    <TD align=3Dright><TT>75&nbsp;</TT></TD>
    <TD noWrap align=3Dright><TT>-&nbsp;</TT></TD>
    <TD align=3Dright><TT>83&nbsp;</TT></TD>
    <TD align=3Dright><TT>0&nbsp;&nbsp;</TT></TD>
    <TD noWrap align=3Dright><TT>21&nbsp;&nbsp;</TT></TD>
    <TD noWrap><TT>&nbsp;K.YSLKPLVPR.L</TT></TD></TR></TBODY></TABLE>
<TABLE border=3D0 cellSpacing=3D0>
  <TBODY>
  <TR>
    <TD><TT>&nbsp;&nbsp;&nbsp;&nbsp;&nbsp;&nbsp;</TT></TD>
    <TD><TT><B>No match to: </B>981.6775, 1206.8538, 1726.0511, =
1779.2075,=20
      1836.2128, 1932.3081, 1960.2326, 1988.3703, 2056.2808,=20
  2088.3515</TT></TD></TR></TBODY></TABLE><BR>
<TABLE border=3D0 cellSpacing=3D0>
  <TBODY>
  <TR>
    <TD><TT><B><A name=3DHit14>14.</A>&nbsp;&nbsp;&nbsp;</B></TT></TD>
    <TD noWrap><TT><A=20
      =
href=3D"http://www.matrixscience.com/cgi/protein_view.pl?file=3D..%2Fdata=
%2F20120411%2FFtGAmfuwt.dat&amp;hit=3D14"=20
      =
target=3D_blank>gi|255635951</A>&nbsp;&nbsp;&nbsp;&nbsp;<B>Mass:</B>&nbsp=
;25297&nbsp;&nbsp;&nbsp;&nbsp;<B>Score:</B>&nbsp;30&nbsp;&nbsp;&nbsp;&nbs=
p;&nbsp;<B>Expect:</B>&nbsp;9.9e+02&nbsp;&nbsp;<B>Matches:</B>&nbsp;1</TT=
></TD></TR>
  <TR>
    <TD>&nbsp;</TD>
    <TD noWrap><TT>unknown [Glycine max]</TT></TD></TR></TBODY></TABLE>
<TABLE border=3D0 cellSpacing=3D0 cellPadding=3D0>
  <TBODY>
  <TR>
    <TD><TT>&nbsp;&nbsp;&nbsp;&nbsp;&nbsp;&nbsp;</TT></TD>
    <TD align=3Dright><TT><B>Observed&nbsp;&nbsp;</B></TT></TD>
    <TD noWrap align=3Dright><TT><B>Mr(expt)&nbsp;&nbsp;</B></TT></TD>
    <TD noWrap align=3Dright><TT><B>Mr(calc)&nbsp;&nbsp;</B></TT></TD>
    <TD align=3Dright><TT><B>&nbsp;ppm&nbsp;&nbsp;</B></TT></TD>
    <TD align=3Dright><TT><B>Start&nbsp;</B></TT></TD>
    <TD align=3Dright><TT><B>&nbsp;</B></TT></TD>
    <TD align=3Dright><TT><B>End&nbsp;</B></TT></TD>
    <TD align=3Dright><TT><B>Miss&nbsp;</B></TT></TD>
    <TD align=3Dright><TT><B>Ions&nbsp;</B></TT></TD>
    <TD><TT><B>&nbsp;Peptide</B></TT></TD></TR>
  <TR>
    <TD align=3Dright>&nbsp;</TD>
    <TD align=3Dright><TT>1072.7585&nbsp;&nbsp;</TT></TD>
    <TD align=3Dright><TT>1071.7512&nbsp;&nbsp;</TT></TD>
    <TD align=3Dright><TT>1071.6440&nbsp;&nbsp;</TT></TD>
    <TD noWrap align=3Dright><TT>100.0&nbsp;</TT></TD>
    <TD align=3Dright><TT>75&nbsp;</TT></TD>
    <TD noWrap align=3Dright><TT>-&nbsp;</TT></TD>
    <TD align=3Dright><TT>83&nbsp;</TT></TD>
    <TD align=3Dright><TT>0&nbsp;&nbsp;</TT></TD>
    <TD noWrap align=3Dright><TT>21&nbsp;&nbsp;</TT></TD>
    <TD noWrap><TT>&nbsp;K.YSLKPLVPR.L</TT></TD></TR></TBODY></TABLE>
<TABLE border=3D0 cellSpacing=3D0>
  <TBODY>
  <TR>
    <TD><TT>&nbsp;&nbsp;&nbsp;&nbsp;&nbsp;&nbsp;</TT></TD>
    <TD><TT><B>No match to: </B>981.6775, 1206.8538, 1726.0511, =
1779.2075,=20
      1836.2128, 1932.3081, 1960.2326, 1988.3703, 2056.2808,=20
  2088.3515</TT></TD></TR></TBODY></TABLE><BR>
<TABLE border=3D0 cellSpacing=3D0>
  <TBODY>
  <TR>
    <TD><TT><B><A name=3DHit15>15.</A>&nbsp;&nbsp;&nbsp;</B></TT></TD>
    <TD noWrap><TT><A=20
      =
href=3D"http://www.matrixscience.com/cgi/protein_view.pl?file=3D..%2Fdata=
%2F20120411%2FFtGAmfuwt.dat&amp;hit=3D15"=20
      =
target=3D_blank>gi|294845944</A>&nbsp;&nbsp;&nbsp;&nbsp;<B>Mass:</B>&nbsp=
;15143&nbsp;&nbsp;&nbsp;&nbsp;<B>Score:</B>&nbsp;30&nbsp;&nbsp;&nbsp;&nbs=
p;&nbsp;<B>Expect:</B>&nbsp;1.1e+03&nbsp;&nbsp;<B>Matches:</B>&nbsp;2</TT=
></TD></TR>
  <TR>
    <TD>&nbsp;</TD>
    <TD noWrap><TT>hypothetical protein [Volvox carteri f.=20
    kawasakiensis]</TT></TD></TR></TBODY></TABLE>
<TABLE border=3D0 cellSpacing=3D0 cellPadding=3D0>
  <TBODY>
  <TR>
    <TD><TT>&nbsp;&nbsp;&nbsp;&nbsp;&nbsp;&nbsp;</TT></TD>
    <TD align=3Dright><TT><B>Observed&nbsp;&nbsp;</B></TT></TD>
    <TD noWrap align=3Dright><TT><B>Mr(expt)&nbsp;&nbsp;</B></TT></TD>
    <TD noWrap align=3Dright><TT><B>Mr(calc)&nbsp;&nbsp;</B></TT></TD>
    <TD align=3Dright><TT><B>&nbsp;ppm&nbsp;&nbsp;</B></TT></TD>
    <TD align=3Dright><TT><B>Start&nbsp;</B></TT></TD>
    <TD align=3Dright><TT><B>&nbsp;</B></TT></TD>
    <TD align=3Dright><TT><B>End&nbsp;</B></TT></TD>
    <TD align=3Dright><TT><B>Miss&nbsp;</B></TT></TD>
    <TD align=3Dright><TT><B>Ions&nbsp;</B></TT></TD>
    <TD><TT><B>&nbsp;Peptide</B></TT></TD></TR>
  <TR>
    <TD align=3Dright>&nbsp;</TD>
    <TD align=3Dright><TT>1960.2326&nbsp;&nbsp;</TT></TD>
    <TD align=3Dright><TT>1959.2253&nbsp;&nbsp;</TT></TD>
    <TD align=3Dright><TT>1959.1049&nbsp;&nbsp;</TT></TD>
    <TD noWrap align=3Dright><TT>61.5&nbsp;</TT></TD>
    <TD align=3Dright><TT>73&nbsp;</TT></TD>
    <TD noWrap align=3Dright><TT>-&nbsp;</TT></TD>
    <TD align=3Dright><TT>90&nbsp;</TT></TD>
    <TD align=3Dright><TT>0&nbsp;&nbsp;</TT></TD>
    <TD noWrap align=3Dright><TT>2&nbsp;&nbsp;</TT></TD>
    <TD noWrap><TT>&nbsp;K.AMSWLLGVMLSILIVASR.K</TT></TD></TR>
  <TR>
    <TD align=3Dright>&nbsp;</TD>
    <TD align=3Dright><TT>2088.3515&nbsp;&nbsp;</TT></TD>
    <TD align=3Dright><TT>2087.3443&nbsp;&nbsp;</TT></TD>
    <TD align=3Dright><TT>2087.1999&nbsp;&nbsp;</TT></TD>
    <TD noWrap align=3Dright><TT>69.2&nbsp;</TT></TD>
    <TD align=3Dright><TT>73&nbsp;</TT></TD>
    <TD noWrap align=3Dright><TT>-&nbsp;</TT></TD>
    <TD align=3Dright><TT>91&nbsp;</TT></TD>
    <TD align=3Dright><TT>1&nbsp;&nbsp;</TT></TD>
    <TD noWrap align=3Dright><TT>---&nbsp;&nbsp;</TT></TD>
    <TD =
noWrap><TT>&nbsp;K.AMSWLLGVMLSILIVASRK.H</TT></TD></TR></TBODY></TABLE>
<TABLE border=3D0 cellSpacing=3D0>
  <TBODY>
  <TR>
    <TD><TT>&nbsp;&nbsp;&nbsp;&nbsp;&nbsp;&nbsp;</TT></TD>
    <TD><TT><B>No match to: </B>981.6775, 1072.7585, 1206.8538, =
1726.0511,=20
      1779.2075, 1836.2128, 1932.3081, 1988.3703,=20
2056.2808</TT></TD></TR></TBODY></TABLE><BR>
<TABLE border=3D0 cellSpacing=3D0>
  <TBODY>
  <TR>
    <TD><TT><B><A name=3DHit16>16.</A>&nbsp;&nbsp;&nbsp;</B></TT></TD>
    <TD noWrap><TT><A=20
      =
href=3D"http://www.matrixscience.com/cgi/protein_view.pl?file=3D..%2Fdata=
%2F20120411%2FFtGAmfuwt.dat&amp;hit=3D16"=20
      =
target=3D_blank>gi|115482182</A>&nbsp;&nbsp;&nbsp;&nbsp;<B>Mass:</B>&nbsp=
;14517&nbsp;&nbsp;&nbsp;&nbsp;<B>Score:</B>&nbsp;30&nbsp;&nbsp;&nbsp;&nbs=
p;&nbsp;<B>Expect:</B>&nbsp;1.2e+03&nbsp;&nbsp;<B>Matches:</B>&nbsp;3</TT=
></TD></TR>
  <TR>
    <TD>&nbsp;</TD>
    <TD noWrap><TT>Os10g0438800 [Oryza sativa Japonica=20
  Group]</TT></TD></TR></TBODY></TABLE>
<TABLE border=3D0 cellSpacing=3D0 cellPadding=3D0>
  <TBODY>
  <TR>
    <TD><TT>&nbsp;&nbsp;&nbsp;&nbsp;&nbsp;&nbsp;</TT></TD>
    <TD align=3Dright><TT><B>Observed&nbsp;&nbsp;</B></TT></TD>
    <TD noWrap align=3Dright><TT><B>Mr(expt)&nbsp;&nbsp;</B></TT></TD>
    <TD noWrap align=3Dright><TT><B>Mr(calc)&nbsp;&nbsp;</B></TT></TD>
    <TD align=3Dright><TT><B>&nbsp;ppm&nbsp;&nbsp;</B></TT></TD>
    <TD align=3Dright><TT><B>Start&nbsp;</B></TT></TD>
    <TD align=3Dright><TT><B>&nbsp;</B></TT></TD>
    <TD align=3Dright><TT><B>End&nbsp;</B></TT></TD>
    <TD align=3Dright><TT><B>Miss&nbsp;</B></TT></TD>
    <TD align=3Dright><TT><B>Ions&nbsp;</B></TT></TD>
    <TD><TT><B>&nbsp;Peptide</B></TT></TD></TR>
  <TR>
    <TD align=3Dright>&nbsp;</TD>
    <TD align=3Dright><TT>1960.2326&nbsp;&nbsp;</TT></TD>
    <TD align=3Dright><TT>1959.2253&nbsp;&nbsp;</TT></TD>
    <TD align=3Dright><TT>1959.0533&nbsp;&nbsp;</TT></TD>
    <TD noWrap align=3Dright><TT>87.8&nbsp;</TT></TD>
    <TD align=3Dright><TT>1&nbsp;</TT></TD>
    <TD noWrap align=3Dright><TT>-&nbsp;</TT></TD>
    <TD align=3Dright><TT>19&nbsp;</TT></TD>
    <TD align=3Dright><TT>0&nbsp;&nbsp;</TT></TD>
    <TD noWrap align=3Dright><TT>---&nbsp;&nbsp;</TT></TD>
    <TD noWrap><TT>&nbsp;-.MVVVVSHVMALLSSALSGK.K + 2 Oxidation =
(M)</TT></TD></TR>
  <TR>
    <TD align=3Dright>&nbsp;</TD>
    <TD align=3Dright><TT>2056.2808&nbsp;&nbsp;</TT></TD>
    <TD align=3Dright><TT>2055.2735&nbsp;&nbsp;</TT></TD>
    <TD align=3Dright><TT>2055.1584&nbsp;&nbsp;</TT></TD>
    <TD noWrap align=3Dright><TT>56.0&nbsp;</TT></TD>
    <TD align=3Dright><TT>1&nbsp;</TT></TD>
    <TD noWrap align=3Dright><TT>-&nbsp;</TT></TD>
    <TD align=3Dright><TT>20&nbsp;</TT></TD>
    <TD align=3Dright><TT>1&nbsp;&nbsp;</TT></TD>
    <TD noWrap align=3Dright><TT>---&nbsp;&nbsp;</TT></TD>
    <TD noWrap><TT>&nbsp;-.MVVVVSHVMALLSSALSGKK.A</TT></TD></TR>
  <TR>
    <TD align=3Dright>&nbsp;</TD>
    <TD align=3Dright><TT>2088.3515&nbsp;&nbsp;</TT></TD>
    <TD align=3Dright><TT>2087.3443&nbsp;&nbsp;</TT></TD>
    <TD align=3Dright><TT>2087.1483&nbsp;&nbsp;</TT></TD>
    <TD noWrap align=3Dright><TT>93.9&nbsp;</TT></TD>
    <TD align=3Dright><TT>1&nbsp;</TT></TD>
    <TD noWrap align=3Dright><TT>-&nbsp;</TT></TD>
    <TD align=3Dright><TT>20&nbsp;</TT></TD>
    <TD align=3Dright><TT>1&nbsp;&nbsp;</TT></TD>
    <TD noWrap align=3Dright><TT>---&nbsp;&nbsp;</TT></TD>
    <TD noWrap><TT>&nbsp;-.MVVVVSHVMALLSSALSGKK.A + 2 Oxidation=20
  (M)</TT></TD></TR></TBODY></TABLE>
<TABLE border=3D0 cellSpacing=3D0>
  <TBODY>
  <TR>
    <TD><TT>&nbsp;&nbsp;&nbsp;&nbsp;&nbsp;&nbsp;</TT></TD>
    <TD><TT><B>No match to: </B>981.6775, 1072.7585, 1206.8538, =
1726.0511,=20
      1779.2075, 1836.2128, 1932.3081, =
1988.3703</TT></TD></TR></TBODY></TABLE><BR>
<TABLE border=3D0 cellSpacing=3D0>
  <TBODY>
  <TR>
    <TD><TT><B><A name=3DHit17>17.</A>&nbsp;&nbsp;&nbsp;</B></TT></TD>
    <TD noWrap><TT><A=20
      =
href=3D"http://www.matrixscience.com/cgi/protein_view.pl?file=3D..%2Fdata=
%2F20120411%2FFtGAmfuwt.dat&amp;hit=3D17"=20
      =
target=3D_blank>gi|224081523</A>&nbsp;&nbsp;&nbsp;&nbsp;<B>Mass:</B>&nbsp=
;19500&nbsp;&nbsp;&nbsp;&nbsp;<B>Score:</B>&nbsp;30&nbsp;&nbsp;&nbsp;&nbs=
p;&nbsp;<B>Expect:</B>&nbsp;1.2e+03&nbsp;&nbsp;<B>Matches:</B>&nbsp;1</TT=
></TD></TR>
  <TR>
    <TD>&nbsp;</TD>
    <TD noWrap><TT>predicted protein [Populus=20
trichocarpa]</TT></TD></TR></TBODY></TABLE>
<TABLE border=3D0 cellSpacing=3D0 cellPadding=3D0>
  <TBODY>
  <TR>
    <TD><TT>&nbsp;&nbsp;&nbsp;&nbsp;&nbsp;&nbsp;</TT></TD>
    <TD align=3Dright><TT><B>Observed&nbsp;&nbsp;</B></TT></TD>
    <TD noWrap align=3Dright><TT><B>Mr(expt)&nbsp;&nbsp;</B></TT></TD>
    <TD noWrap align=3Dright><TT><B>Mr(calc)&nbsp;&nbsp;</B></TT></TD>
    <TD align=3Dright><TT><B>&nbsp;ppm&nbsp;&nbsp;</B></TT></TD>
    <TD align=3Dright><TT><B>Start&nbsp;</B></TT></TD>
    <TD align=3Dright><TT><B>&nbsp;</B></TT></TD>
    <TD align=3Dright><TT><B>End&nbsp;</B></TT></TD>
    <TD align=3Dright><TT><B>Miss&nbsp;</B></TT></TD>
    <TD align=3Dright><TT><B>Ions&nbsp;</B></TT></TD>
    <TD><TT><B>&nbsp;Peptide</B></TT></TD></TR>
  <TR>
    <TD align=3Dright>&nbsp;</TD>
    <TD align=3Dright><TT>1779.2075&nbsp;&nbsp;</TT></TD>
    <TD align=3Dright><TT>1778.2002&nbsp;&nbsp;</TT></TD>
    <TD align=3Dright><TT>1778.1281&nbsp;&nbsp;</TT></TD>
    <TD noWrap align=3Dright><TT>40.6&nbsp;</TT></TD>
    <TD align=3Dright><TT>25&nbsp;</TT></TD>
    <TD noWrap align=3Dright><TT>-&nbsp;</TT></TD>
    <TD align=3Dright><TT>42&nbsp;</TT></TD>
    <TD align=3Dright><TT>0&nbsp;&nbsp;</TT></TD>
    <TD noWrap align=3Dright><TT>18&nbsp;&nbsp;</TT></TD>
    <TD =
noWrap><TT>&nbsp;R.VLALVLTLAAAIVLGVDK.Q</TT></TD></TR></TBODY></TABLE>
<TABLE border=3D0 cellSpacing=3D0>
  <TBODY>
  <TR>
    <TD><TT>&nbsp;&nbsp;&nbsp;&nbsp;&nbsp;&nbsp;</TT></TD>
    <TD><TT><B>No match to: </B>981.6775, 1072.7585, 1206.8538, =
1726.0511,=20
      1836.2128, 1932.3081, 1960.2326, 1988.3703, 2056.2808,=20
  2088.3515</TT></TD></TR></TBODY></TABLE><BR>
<TABLE border=3D0 cellSpacing=3D0>
  <TBODY>
  <TR>
    <TD><TT><B><A name=3DHit18>18.</A>&nbsp;&nbsp;&nbsp;</B></TT></TD>
    <TD noWrap><TT><A=20
      =
href=3D"http://www.matrixscience.com/cgi/protein_view.pl?file=3D..%2Fdata=
%2F20120411%2FFtGAmfuwt.dat&amp;hit=3D18"=20
      =
target=3D_blank>gi|224133678</A>&nbsp;&nbsp;&nbsp;&nbsp;<B>Mass:</B>&nbsp=
;12971&nbsp;&nbsp;&nbsp;&nbsp;<B>Score:</B>&nbsp;29&nbsp;&nbsp;&nbsp;&nbs=
p;&nbsp;<B>Expect:</B>&nbsp;1.2e+03&nbsp;&nbsp;<B>Matches:</B>&nbsp;2</TT=
></TD></TR>
  <TR>
    <TD>&nbsp;</TD>
    <TD noWrap><TT>predicted protein [Populus=20
trichocarpa]</TT></TD></TR></TBODY></TABLE>
<TABLE border=3D0 cellSpacing=3D0 cellPadding=3D0>
  <TBODY>
  <TR>
    <TD><TT>&nbsp;&nbsp;&nbsp;&nbsp;&nbsp;&nbsp;</TT></TD>
    <TD align=3Dright><TT><B>Observed&nbsp;&nbsp;</B></TT></TD>
    <TD noWrap align=3Dright><TT><B>Mr(expt)&nbsp;&nbsp;</B></TT></TD>
    <TD noWrap align=3Dright><TT><B>Mr(calc)&nbsp;&nbsp;</B></TT></TD>
    <TD align=3Dright><TT><B>&nbsp;ppm&nbsp;&nbsp;</B></TT></TD>
    <TD align=3Dright><TT><B>Start&nbsp;</B></TT></TD>
    <TD align=3Dright><TT><B>&nbsp;</B></TT></TD>
    <TD align=3Dright><TT><B>End&nbsp;</B></TT></TD>
    <TD align=3Dright><TT><B>Miss&nbsp;</B></TT></TD>
    <TD align=3Dright><TT><B>Ions&nbsp;</B></TT></TD>
    <TD><TT><B>&nbsp;Peptide</B></TT></TD></TR>
  <TR>
    <TD align=3Dright>&nbsp;</TD>
    <TD align=3Dright><TT>1932.3081&nbsp;&nbsp;</TT></TD>
    <TD align=3Dright><TT>1931.3008&nbsp;&nbsp;</TT></TD>
    <TD align=3Dright><TT>1931.1496&nbsp;&nbsp;</TT></TD>
    <TD noWrap align=3Dright><TT>78.3&nbsp;</TT></TD>
    <TD align=3Dright><TT>76&nbsp;</TT></TD>
    <TD noWrap align=3Dright><TT>-&nbsp;</TT></TD>
    <TD align=3Dright><TT>93&nbsp;</TT></TD>
    <TD align=3Dright><TT>0&nbsp;&nbsp;</TT></TD>
    <TD noWrap align=3Dright><TT>---&nbsp;&nbsp;</TT></TD>
    <TD noWrap><TT>&nbsp;R.ATVLTWITVLVLLAFSGK.R</TT></TD></TR>
  <TR>
    <TD align=3Dright>&nbsp;</TD>
    <TD align=3Dright><TT>2088.3515&nbsp;&nbsp;</TT></TD>
    <TD align=3Dright><TT>2087.3443&nbsp;&nbsp;</TT></TD>
    <TD align=3Dright><TT>2087.2507&nbsp;&nbsp;</TT></TD>
    <TD noWrap align=3Dright><TT>44.8&nbsp;</TT></TD>
    <TD align=3Dright><TT>76&nbsp;</TT></TD>
    <TD noWrap align=3Dright><TT>-&nbsp;</TT></TD>
    <TD align=3Dright><TT>94&nbsp;</TT></TD>
    <TD align=3Dright><TT>1&nbsp;&nbsp;</TT></TD>
    <TD noWrap align=3Dright><TT>---&nbsp;&nbsp;</TT></TD>
    <TD =
noWrap><TT>&nbsp;R.ATVLTWITVLVLLAFSGKR.R</TT></TD></TR></TBODY></TABLE>
<TABLE border=3D0 cellSpacing=3D0>
  <TBODY>
  <TR>
    <TD><TT>&nbsp;&nbsp;&nbsp;&nbsp;&nbsp;&nbsp;</TT></TD>
    <TD><TT><B>No match to: </B>981.6775, 1072.7585, 1206.8538, =
1726.0511,=20
      1779.2075, 1836.2128, 1960.2326, 1988.3703,=20
2056.2808</TT></TD></TR></TBODY></TABLE><BR>
<TABLE border=3D0 cellSpacing=3D0>
  <TBODY>
  <TR>
    <TD><TT><B><A name=3DHit19>19.</A>&nbsp;&nbsp;&nbsp;</B></TT></TD>
    <TD noWrap><TT><A=20
      =
href=3D"http://www.matrixscience.com/cgi/protein_view.pl?file=3D..%2Fdata=
%2F20120411%2FFtGAmfuwt.dat&amp;hit=3D19"=20
      =
target=3D_blank>gi|28172915</A>&nbsp;&nbsp;&nbsp;&nbsp;<B>Mass:</B>&nbsp;=
31663&nbsp;&nbsp;&nbsp;&nbsp;<B>Score:</B>&nbsp;29&nbsp;&nbsp;&nbsp;&nbsp=
;&nbsp;<B>Expect:</B>&nbsp;1.3e+03&nbsp;&nbsp;<B>Matches:</B>&nbsp;1</TT>=
</TD></TR>
  <TR>
    <TD>&nbsp;</TD>
    <TD noWrap><TT>cytosolic 3-phosphoglycerate kinase [Zea=20
  mays]</TT></TD></TR></TBODY></TABLE>
<TABLE border=3D0 cellSpacing=3D0 cellPadding=3D0>
  <TBODY>
  <TR>
    <TD><TT>&nbsp;&nbsp;&nbsp;&nbsp;&nbsp;&nbsp;</TT></TD>
    <TD align=3Dright><TT><B>Observed&nbsp;&nbsp;</B></TT></TD>
    <TD noWrap align=3Dright><TT><B>Mr(expt)&nbsp;&nbsp;</B></TT></TD>
    <TD noWrap align=3Dright><TT><B>Mr(calc)&nbsp;&nbsp;</B></TT></TD>
    <TD align=3Dright><TT><B>&nbsp;ppm&nbsp;&nbsp;</B></TT></TD>
    <TD align=3Dright><TT><B>Start&nbsp;</B></TT></TD>
    <TD align=3Dright><TT><B>&nbsp;</B></TT></TD>
    <TD align=3Dright><TT><B>End&nbsp;</B></TT></TD>
    <TD align=3Dright><TT><B>Miss&nbsp;</B></TT></TD>
    <TD align=3Dright><TT><B>Ions&nbsp;</B></TT></TD>
    <TD><TT><B>&nbsp;Peptide</B></TT></TD></TR>
  <TR>
    <TD align=3Dright>&nbsp;</TD>
    <TD align=3Dright><TT>1072.7585&nbsp;&nbsp;</TT></TD>
    <TD align=3Dright><TT>1071.7512&nbsp;&nbsp;</TT></TD>
    <TD align=3Dright><TT>1071.6440&nbsp;&nbsp;</TT></TD>
    <TD noWrap align=3Dright><TT>100.0&nbsp;</TT></TD>
    <TD align=3Dright><TT>1&nbsp;</TT></TD>
    <TD noWrap align=3Dright><TT>-&nbsp;</TT></TD>
    <TD align=3Dright><TT>9&nbsp;</TT></TD>
    <TD align=3Dright><TT>0&nbsp;&nbsp;</TT></TD>
    <TD noWrap align=3Dright><TT>21&nbsp;&nbsp;</TT></TD>
    <TD noWrap><TT>&nbsp;-.YSLKPLVPR.L</TT></TD></TR></TBODY></TABLE>
<TABLE border=3D0 cellSpacing=3D0>
  <TBODY>
  <TR>
    <TD><TT>&nbsp;&nbsp;&nbsp;&nbsp;&nbsp;&nbsp;</TT></TD>
    <TD><TT><B>No match to: </B>981.6775, 1206.8538, 1726.0511, =
1779.2075,=20
      1836.2128, 1932.3081, 1960.2326, 1988.3703, 2056.2808,=20
  2088.3515</TT></TD></TR></TBODY></TABLE><BR>
<TABLE border=3D0 cellSpacing=3D0>
  <TBODY>
  <TR>
    <TD><TT><B><A name=3DHit20>20.</A>&nbsp;&nbsp;&nbsp;</B></TT></TD>
    <TD noWrap><TT><A=20
      =
href=3D"http://www.matrixscience.com/cgi/protein_view.pl?file=3D..%2Fdata=
%2F20120411%2FFtGAmfuwt.dat&amp;hit=3D20"=20
      =
target=3D_blank>gi|224100355</A>&nbsp;&nbsp;&nbsp;&nbsp;<B>Mass:</B>&nbsp=
;20670&nbsp;&nbsp;&nbsp;&nbsp;<B>Score:</B>&nbsp;29&nbsp;&nbsp;&nbsp;&nbs=
p;&nbsp;<B>Expect:</B>&nbsp;1.3e+03&nbsp;&nbsp;<B>Matches:</B>&nbsp;1</TT=
></TD></TR>
  <TR>
    <TD>&nbsp;</TD>
    <TD noWrap><TT>predicted protein [Populus=20
trichocarpa]</TT></TD></TR></TBODY></TABLE>
<TABLE border=3D0 cellSpacing=3D0 cellPadding=3D0>
  <TBODY>
  <TR>
    <TD><TT>&nbsp;&nbsp;&nbsp;&nbsp;&nbsp;&nbsp;</TT></TD>
    <TD align=3Dright><TT><B>Observed&nbsp;&nbsp;</B></TT></TD>
    <TD noWrap align=3Dright><TT><B>Mr(expt)&nbsp;&nbsp;</B></TT></TD>
    <TD noWrap align=3Dright><TT><B>Mr(calc)&nbsp;&nbsp;</B></TT></TD>
    <TD align=3Dright><TT><B>&nbsp;ppm&nbsp;&nbsp;</B></TT></TD>
    <TD align=3Dright><TT><B>Start&nbsp;</B></TT></TD>
    <TD align=3Dright><TT><B>&nbsp;</B></TT></TD>
    <TD align=3Dright><TT><B>End&nbsp;</B></TT></TD>
    <TD align=3Dright><TT><B>Miss&nbsp;</B></TT></TD>
    <TD align=3Dright><TT><B>Ions&nbsp;</B></TT></TD>
    <TD><TT><B>&nbsp;Peptide</B></TT></TD></TR>
  <TR>
    <TD align=3Dright>&nbsp;</TD>
    <TD align=3Dright><TT>1779.2075&nbsp;&nbsp;</TT></TD>
    <TD align=3Dright><TT>1778.2002&nbsp;&nbsp;</TT></TD>
    <TD align=3Dright><TT>1778.1281&nbsp;&nbsp;</TT></TD>
    <TD noWrap align=3Dright><TT>40.6&nbsp;</TT></TD>
    <TD align=3Dright><TT>36&nbsp;</TT></TD>
    <TD noWrap align=3Dright><TT>-&nbsp;</TT></TD>
    <TD align=3Dright><TT>53&nbsp;</TT></TD>
    <TD align=3Dright><TT>0&nbsp;&nbsp;</TT></TD>
    <TD noWrap align=3Dright><TT>18&nbsp;&nbsp;</TT></TD>
    <TD =
noWrap><TT>&nbsp;R.VLALVLTLAAAIVLGVDK.Q</TT></TD></TR></TBODY></TABLE>
<TABLE border=3D0 cellSpacing=3D0>
  <TBODY>
  <TR>
    <TD><TT>&nbsp;&nbsp;&nbsp;&nbsp;&nbsp;&nbsp;</TT></TD>
    <TD><TT><B>No match to: </B>981.6775, 1072.7585, 1206.8538, =
1726.0511,=20
      1836.2128, 1932.3081, 1960.2326, 1988.3703, 2056.2808,=20
  2088.3515</TT></TD></TR></TBODY></TABLE><BR>
<H3>Search Parameters</H3><FONT face=3D"Courier =
New,Courier,monospace"><PRE><B>Type of search         : MS/MS Ion =
Search</B>
<B>Enzyme                 : Trypsin</B>
<B>Fixed modifications    : <A =
href=3D"http://www.matrixscience.com/cgi/client.pl?modification&amp;mod_n=
ame=3DCarbamidomethyl%20%28C%29&amp;file=3D..%2Fdata%2F20120411%2FFtGAmfu=
wt.dat" target=3D_blank>Carbamidomethyl (C)</A></B>
<B>Variable modifications : <A =
href=3D"http://www.matrixscience.com/cgi/client.pl?modification&amp;mod_n=
ame=3DGln-%3Epyro-Glu%20%28N-term%20Q%29&amp;file=3D..%2Fdata%2F20120411%=
2FFtGAmfuwt.dat" target=3D_blank>Gln-&gt;pyro-Glu (N-term Q)</A>,<A =
href=3D"http://www.matrixscience.com/cgi/client.pl?modification&amp;mod_n=
ame=3DOxidation%20%28M%29&amp;file=3D..%2Fdata%2F20120411%2FFtGAmfuwt.dat=
" target=3D_blank>Oxidation (M)</A></B>
<B>Mass values            : Monoisotopic</B>
<B>Protein Mass           : Unrestricted</B>
<B>Peptide Mass Tolerance : =C2=B1 100 ppm</B>
<B>Fragment Mass Tolerance: =C2=B1 0.5 Da</B>
<B>Max Missed Cleavages   : 1</B>
<B>Instrument type        : MALDI-TOF-TOF</B>
<A name=3DQuery1><B>   Query1 (981.6775,1+)</A>: &lt;no title&gt;</B>
<A name=3DQuery2><B>  Query2 (1072.7585,1+)</A>: &lt;no title&gt;</B>
<A name=3DQuery3><B>  Query3 (1206.8538,1+)</A>: &lt;no title&gt;</B>
<A name=3DQuery4><B>  Query4 (1726.0511,1+)</A>: &lt;no title&gt;</B>
<A name=3DQuery5><B>  Query5 (1779.2075,1+)</A>: &lt;no title&gt;</B>
<A name=3DQuery6><B>  Query6 (1836.2128,1+)</A>: &lt;no title&gt;</B>
<A name=3DQuery7><B>  Query7 (1932.3081,1+)</A>: &lt;no title&gt;</B>
<A name=3DQuery8><B>  Query8 (1960.2326,1+)</A>: &lt;no title&gt;</B>
<A name=3DQuery9><B>  Query9 (1988.3703,1+)</A>: &lt;no title&gt;</B>
<A name=3DQuery10><B> Query10 (2056.2808,1+)</A>: &lt;no title&gt;</B>
<A name=3DQuery11><B> Query11 (2088.3515,1+)</A>: &lt;no title&gt;</B>
</PRE></FONT>
<DIV>
<TABLE border=3D2 cellSpacing=3D2 cellPadding=3D1 width=3D"100%">
  <TBODY>
  <TR>
    <TD noWrap align=3Dmiddle><B>Mascot:</B>&nbsp;<A=20
      =
href=3D"http://www.matrixscience.com/">http://www.matrixscience.com/</A><=
/TD></TR></TBODY></TABLE></DIV></BODY></HTML>

------=_NextPart_000_0021_01C77C46.20330D00
Content-Type: image/gif
Content-Transfer-Encoding: base64
Content-Location: http://www.matrixscience.com/images/88x31_logo_white.gif

R0lGODlhWAAfANX/AMDAwP/v7//f3//Pz/+/v/+vr/+fn/+Pj/9/f/9wcP9gYP9QUP9AQP8wMP8g
IP8QEP8AAO/v/+/v79/f/9/f38/P/8/Pz7+//7+/v6+v/6+vr5+f/5+fn4+P/4+Pj39//39/f3Bw
/3BwcGBg/2BgYFBQ/1BQUEBA/0BAQDAw/zAwMCAg/yAgIBAQ/xAQEAAA/wAAAAAAAAAAAAAAAAAA
AAAAAAAAAAAAAAAAAAAAAAAAAAAAAAAAAAAAAAAAAAAAACH5BAEAAAAALAAAAABYAB8AQAb/QIBw
SCwaj8ikcslsEl0wTDHz+bxOgMrp8mpFiJFThfsyjl4j82tVLaVGk+Hq1TF2ut8jCkYRSkgcToKD
hIQUKiBCHnxEAghDBA8QQg4QBEQBQwyWQ5ICAAsBAZcACKQJEAsMQgQQk5hCAhAPlAACn0MkUYMS
HCIaABMfJychRSPEH0YbWEMXJyUhxCPSJQAb0icjH8gfeRvIxRnXxCfeGcQlFwAWIn1HLC7vQhtl
AFZ1ES0v6/QrRGSIWPlXpF6LISWuVNgA4EyaIRta9Jvw4kUcInsCDZEARcqQBQ6I0AJQAEIDIgQU
xJo1pOQqIQFUCmFQyYAQAzZBQXikqYAQ/wQQZAIgkFPIHmCFkipdyrSp06eDSLiQUDBhM3JrjFSY
Y++aMgAnXnwdUUFIwodgX1gTso/hkAgVK0w4Ma4IBxZHQMDACzCNlRJiKFokEu5EiopFrFwdYiWF
EC5rhYQ1BqbEhsN1inCE4YGIBBAo5kEdrRS0EQkwEhEp0AABAgYGeA6liUBBAgOXFDDYvUDA7t+/
LxHYzTPAb1wHHCxAsMBAgtnAf2cawsGFhSIUYOwiAtSVgwFCDphM4mmlpQQhiSgQMMBVAAEyNx1A
UtJBgQVCh2DQjoRE5yEOODDdAA+AV0oqMClgoAIQzDcTJwAE8Fp4zwEIwXQANABBTillEv9AeREu
px8LGpFm4okopqjiiiyOxoEKHg2xz2Jn8KPVPkSYA0AGeDT0EI8v5HEYWiG84BhEiAEQARueoXDd
EYv8R0QKij2GzAtuvVUCkIwJUUFFF30l2EVf2nhNVkWEBVhZRnDASBH7wUBVjhEoFkYEZ3w1BFkA
BESEYGy+1dYFH6wQaJ89HgMmlDC4cIQIMJBQRAlxWNHCOEWi5ZUzSQqhzwt1ETGHW1UKMSYRFaRQ
1h1HErEIX3ZZl2NFjo2QRglcpZBBBIehIcQIuQpzwj4tnHDRXMSKseMaHzxT0QppZNArFh/0ukI/
RqlQhAkmiNbitwBIoMKTG71ZxC1JEIDsYYqjJEUBCSB4q5dqQrSHS3s5GRDUEAmMpFNRlZBigL/i
PTCggBFqCLBMAcwyHQInDWFBpEfooi0RmzBAyiMfQhieTwdW+C8ABxCA7lAIoLKAEKGQBEF6H1n4
SSjqDpHddkS4KakRBWzCEgDyIaHvyj8FVcADRdkiU00JgNcwBLgYsQkC+pJChF4oHDFxEQnIBnTE
AauXSXswDy2ETwl8YtwQ7TVY78uNyMQgT5e0LMTEUua1swAF9MybgT8FiN8n8Emi8QALuLJAAgxI
ou4mD8h2QH4BLPBAA8tlMpwrtvmcCQgieDAnuKQXEgQAOw==

------=_NextPart_000_0021_01C77C46.20330D00
Content-Type: application/octet-stream
Content-Transfer-Encoding: base64
Content-Location: http://www.matrixscience.com/cgi/score_gif.pl?score_gif_440407973407751

R0lGODlhkAHIAMIAAP///wAAAP8AAAD/AAAA/////wAAAAAAACH5BAEAAAAALAAAAACQAcgAAAP+
CLrc/jDKSau9OOvNu/9gKI5kaZ5oqq5s675wLM90bd94ru987//AoHBILBqPyKRyyWw6n9CodEqt
Wq/YrHbL7Xq/4LB4TC6bz+i0es1uu9/wuHxOr98I+AFDv+Ar/AADAoMCgoOBe4l9in+MiIuQjZGP
kpWUl4CZjpqTnJZ2oBUEmJsLhYSnApaepJ2lrrCrr7KxrbS3oVwBCrspo7atg4bCqrisx7PAyLXL
xsnNuVm9u70leL/KiYTDhc/ezN/O4OPi5dFX1Ly+4YGo3NDw7PHk2fTz51vpANUmBPft2wjVM/ev
oLyD9vDpUrfuXipixQwmnEgQYcVaCqNduwj+kRjFgSAlXhwZMmM+FdjiBdxmseRHkS5JsjIZhR8/
a/LcuWsJsyfPn5NoUrHpq6DOQz5fApW59JJQKAGiSr05YqPDd4diak3KVCm9p1A1bARwDY+EX/M6
nvLate3WpjPBfsE2CtuElN5WCoPLl+1bv3LF1B0bwS68o3v9cv3rFmbgoRbMkl1gt+w1o3oZa17M
ueXjJdSmUj3bwK6DUVePNu67WjG7z6AZjC5cmrRLtYJc627NGyTsLXQnKzBdu6Lebrs3s1b+9XcW
woRPSyaIGHnvzsmxO1ciWmrRnJm1M7++HND2JLNxpl5JPnv55eePpCeB9hvuYuPzi98fH/3+CsIq
4faeewT21h8Q3UW1jj3V8Vegfk0dyIY/4HUE4YMOuiWhGqiF81Aq7YV4oYEbljFWWh/mJmKGI2pW
ohl4gXMcizQOSNKLZBj2TIM2tlhjcziaiJmFP67YIzRBRhEdcQxY5SFWER0pJYbJJLnDfBAENxmT
TXKUIn5F+jglLlbiUA2WWQqn5gMxOjPjmGJSCWSZM5yZgWRapsngm3Ia2ScwdOqQIAZ1UdakZRTu
SSScYYYZ6JUbFDocaetB5OelcZrzaBJaSkrbbV/+2SijmwrqnSjTrSldm9nwiemoopZ6A1Eo6MgM
j7HmiqmsNtB6QqLUhUeqrpnyWoOv/cT+9GWUxMIqorF1ntqPZChi1eywu0JrBavIuFqss99q+1yF
KWIb7p/iYgFsSIid+6q56VLhJDnLvnstuvFOUd84991rb7b5QsFtKd6CazB8AT9hqzG4/utusQm3
gOYHl5E7zMMHPxixChOXhmdZlD6pGsbmsrgxCh0bOimXp3lprcMZP3uyCSnXBrJtJRVc8s7JzUxC
dxf8kidZiFq8k78k9+yzDkyyTNaQDyUNc49L01wzl053SC+UUyMtXtUj6IOmaUO3DOrLUqf9Ndgg
iE2BZcOl6vHArujsNc8asu2B27UazdLdgN+otwhToQT1xTGrHeHgRmhdTr2KB+4i43v+S2sNtfaF
2vXmLVLOAbI4GSeg5Ik75nkGoNPnd2Kcl+7Z6R1MY/jqkbe+OOwXJFhz0GZVCmLtwJuOuw/7itOv
7aS/PrwFoi2Y8+jIRz/58hPs3sHCyjQcPN5aUY+65WelmnUetLue/JzeS7B7p6q27Lsh0psvePrq
Nx+0mlm7rNP58b9Gf7L4w1mAysW/7aHvfwsAmihUtiZEYe8Y2pOfAcmEQOZFpkuTKszhBCLBDlap
ghUYW8ucNpn3ZcWDBYwLCNX3tpu171DFq8fxJkhDJK1QNoVz3gDfwT0Uzu+GL3jgJiLYwyIecIW6
+46ioubDGjoCiBBQ0K96JzL2ODH+hU+EYgKtJxb9BQSLYPwEFKXIArrJwm79C6NTbpjEvi2Rh2ps
ohZjULE3ctCIadTUHGHguIFAromA3OMMYriMGQZSjYJsgRlJgcYr5nGNiZyiEDtBxDjiMZIcoIsL
2bRBpFzykGLEZGTKRhsTMuuRoBTlBTUpN7NVa3+o/OQHVXkXBlamaKIjYCwtScsLmk1PwYKeI4fZ
S18WJ0udVEUq5VjMWmbwhYYy5S6nCclmzu1jLDtR5tC2TFlaE4DP0+UwU/nNEExyFZWkpgTLSZ9k
jtOboWTn9ai4tZF1s4DyBAEhX2FIeL4zn+ZMSCPvKT2AZnJ11vnnIw06z3UdRlj+vFwoQw8qTYUS
c6JdPBssLcpMjN4vl3BUpz/NA1Cyhe+cmEgnR7mHUfFBkzLuJCgNGeopUnapojJdJ01taZtXflGk
iDRonm4JN5AeDajUFCpPPxVMceaUpS3tEgkduiOIInWmQnXh+PrYjD+O9KsePahGf7pSfIbVmDs8
alklelZnNjWkawVeW0dJ1VtZNa6Jm+sFcQrWpOrVmT71yFU7+lc2CVSYT5VcYVeF0MQWdLFniWlf
LwpZw/I1olitbHECu5bB+lOzlJlOWv/mWbOys6jGZNdAJ5vXnUZKspjVaUmjs8DLlvax+bRpaIvK
WRXh9ZI1QIVwI0bCY46Wdb/+VewMhIsK4hKqsaz97A2YK5B06RaZ5YuuaWlA3axYt5WFoefjuJZc
3C63u8PbJyz6GVvgche9uFukJlbbXqS9l7rphW59zXtf5sKujm+9437laoPu4ocLBtYCV2fh1QG3
tr/D9UKCxzVWwZaXwOfFr4Thq67DOlW7bI3BhLsw4ipE56GIBTGGg8thBLd4W7C97Yoz7N8Na7jD
tr0wuAr8Yi2UeFtetLBjZwyDH/u4x0EoLgw9DNdMqBRKylSx8ESMZCrfeARGBoKnUoviD/ehXZ5o
sIxtyOMrQ7i5Jcgy8RgoihhTQsyPYO+YZ3nm6pa5xiRQcw+ua9kqWioYmmP+ZIodTGcZ6PkFh+ZA
opnG5lU58NGQjrSkJ03pSlv60pjOtKY3zelOe/rToA61pRXZaLdWBZynDp3qVJ3qVbu61bBGyUuB
GeuAsloESr4TqnG9a1u/mtcuyDUGf+3rWuuz18e+dbGBTexkaxnZFIO2B4T90WZHW9nONva1n43t
bWt72tK+XrjFam1wdxu06E63utd9hiVx+5k8gA7xXLoDkw7bBkS9txTYR+1gB6ffZbRZvFW2ZXxX
JoAAv9xSCy6vANZbOHym4zET7sYtlVoGNTVUxGXdNIeb+JkU/1UGNx7EsZC85EK7+CB5enLnEVzl
ThjqwyEOc4xrvOYSXxnrzoPI8p3/Z+I+R8LB4X0HkLU84DonOr5vrnQayPzoImcz1IdAHIbn4N8D
H/msba71kKM6415ndtW3rgTUht3lZ5/W0ONNbxyY/ZhON7pW2U33utv97njPu973PtEchpACNQMf
39tgp7+HLYGDh4OdQrPFaUjr8YufDVUgLzsyCj7xUoi8Ogrvq8LvQ3YPsDziNb+P0jME80M51U04
j8PHI/70oYe96Uu/er+jPvMNWP3rUzd7z0dx9qfXx+tvbwXdy2b3m4998JVP+9E7//jEL37uHWA5
y1sf9MBvfeO3n/3PczH64A+/+BOZAAA7

------=_NextPart_000_0021_01C77C46.20330D00
Content-Type: image/gif
Content-Transfer-Encoding: base64
Content-Location: http://www.matrixscience.com/images/cyan_ball_white.gif

R0lGODlhEAAQAOb/AP////7+/v39/fz8/Pv7+/n5+ff39/Hx8e7u7u3t7evr6+rq6t3d3czMzMvL
y729vbi4uLbc3Kamppu/v5iYmJbR0YODg3SXl2xsbGtra2qiomRkZGNjY2LBwVSuri9QUCyCgin/
/yWysiKrqyC2th9SUhf//xWhoRNlZRJlZRCYmAuLiwaEhASsrAP//wOFhQGZmQD//wD29gDw8ADu
7gDo6ADm5gDg4ADe3gDY2ADU1ADS0gDQ0ADOzgDGxgDCwgDAwAC+vgC6ugCysgCsrACoqACmpgCi
ogAAAAAAAAAAAAAAAAAAAAAAAAAAAAAAAAAAAAAAAAAAAAAAAAAAAAAAAAAAAAAAAAAAAAAAAAAA
AAAAAAAAAAAAAAAAAAAAAAAAAAAAAAAAAAAAAAAAAAAAAAAAAAAAAAAAAAAAAAAAAAAAAAAAAAAA
AAAAAAAAAAAAAAAAAAAAAAAAAAAAAAAAAAAAAAAAAAAAAAAAAAAAAAAAAAAAAAAAAAAAAAAAACwA
AAAAEAAQAEAHuIAAggAGBgiHhYOCCB4tPj06Oj1BQ0YoGA8IhB1BOC4mLjaTRiASDAaDCA0SFhgb
GBYSDZqKFSJBPj6UJxoNDKmOnqAyOj4tMJiaBgwaKkYtLUZGLCUbpqiKhYcIiYqDER0jLSMeEwy0
3yI+ODY4PT5DKhezggbqNiYhJsRBLSsWDVAhGBGkBw0ZNNwFmbYhE6EJJ4YEmUhp2geAtFRdALEC
BgsUHzZQoDfIEIMGD1L64uatpUsAgQAAOw==

------=_NextPart_000_0021_01C77C46.20330D00
Content-Type: application/octet-stream
Content-Transfer-Encoding: quoted-printable
Content-Location: http://www.matrixscience.com/templates/browser.js

	var browser_EXCLUDE =3D 1; =0A=
	var browser_IE =3D 0; =0A=
	var browser_IE4 =3D 0; =0A=
	var browser_IE5 =3D 0; =0A=
	var browser_IE6 =3D 0;=0A=
	var browser_MZ7 =3D 0;=0A=
	var browser_NS3 =3D 0;=0A=
	var browser_NS4 =3D 0;=0A=
	var browser_NS6 =3D 0; =0A=
	var browser_NS7 =3D 0; =0A=
	var browser_OP5 =3D 0; =0A=
	var browser_OP6 =3D 0;=0A=
	var browser_OP7 =3D 0;=0A=
	var browser_KDE =3D 0;=0A=
	var browser_SAF =3D 0;=0A=
=0A=
	var agt=3Dnavigator.userAgent.toLowerCase();=0A=
=0A=
  if(typeof navigator.vendor !=3D "undefined" && navigator.vendor =3D=3D =
"KDE"){=0A=
  	var thisKDE =3D agt;=0A=
  	var splitKDE =3D thisKDE.split("konqueror/");=0A=
  	var aKDE =3D splitKDE[1] . split("; ");=0A=
  	var KDEn =3D parseFloat(aKDE[0]);=0A=
  	if (KDEn >=3D 2.2) {=0A=
  		browser_KDE =3D 1;=0A=
  //		browser_NS6 =3D 1;=0A=
  		browser_EXCLUDE =3D 0;=0A=
  	}=0A=
  }=0A=
=0A=
  else if(agt.indexOf('webtv') !=3D -1){browser_EXCLUDE =3D 1;}=0A=
  =0A=
  else if(typeof window.opera !=3D "undefined"){=0A=
  	browser_EXCLUDE =3D 0;=0A=
  	if(agt.indexOf("opera/5") !=3D -1 || agt.indexOf("opera 5") !=3D =
-1){browser_OP5 =3D 1;}=0A=
  	if(agt.indexOf("opera/6") !=3D -1 || agt.indexOf("opera 6") !=3D =
-1){browser_OP6 =3D 1;}=0A=
  	if(agt.indexOf("opera/7") !=3D -1 || agt.indexOf("opera 7") !=3D =
-1){browser_OP7 =3D 1;}=0A=
  }=0A=
  =0A=
  else if(typeof document.all !=3D "undefined"){=0A=
  	browser_EXCLUDE =3D 0;=0A=
  	browser_IE =3D 1;=0A=
  	if(typeof document.getElementById !=3D "undefined"){=0A=
  		browser_IE5 =3D 1;=0A=
  		if(agt.indexOf("msie 6") !=3D -1){=0A=
  			browser_IE6 =3D 1;=0A=
  		}=0A=
  	}=0A=
  	else{browser_IE4 =3D 1;}=0A=
  }=0A=
  =0A=
  else if(typeof document.getElementById !=3D "undefined"){=0A=
  	browser_EXCLUDE =3D 0;=0A=
  	if(agt.indexOf("netscape/6") !=3D -1 || agt.indexOf("netscape6") !=3D =
-1){browser_NS6 =3D 1;}=0A=
  	else if(agt.indexOf("netscape/7") !=3D -1 || agt.indexOf("netscape7") =
!=3D -1){browser_NS6 =3D 1; browser_NS7 =3D 1;}=0A=
  	else if(agt.indexOf("gecko") !=3D -1){browser_NS6 =3D 1; browser_MZ7 =
=3D 1;}=0A=
  	if(agt.indexOf("safari") !=3D -1 || (typeof document.childNodes !=3D =
"undefined" && typeof document.all =3D=3D "undefined" && typeof =
navigator.taintEnabled =3D=3D "undefined")){browser_MZ7 =3D 0; =
browser_NS6 =3D 1; browser_SAF =3D 1;}=0A=
  }=0A=
  =0A=
  else if((agt.indexOf('mozilla') !=3D -1) && =
(parseInt(navigator.appVersion) >=3D 3)){=0A=
  	browser_EXCLUDE =3D 0;=0A=
  	if (parseInt(navigator.appVersion) >=3D 4) {=0A=
    	browser_NS4 =3D 1;=0A=
  	} else {=0A=
    	browser_NS3 =3D 1;=0A=
  	}=0A=
  	if(typeof navigator.mimeTypes['*'] =3D=3D "undefined"){=0A=
  		browser_EXCLUDE =3D 1;=0A=
  		browser_NS4 =3D 0;=0A=
    	browser_NS3 =3D 0;=0A=
  	}=0A=
  }=0A=
  =0A=
  if(agt.indexOf('escape') !=3D -1){browser_EXCLUDE =3D 1; browser_NS3 =
=3D 0; browser_NS4 =3D 0;}=0A=
  =0A=
  if(typeof navigator.__ice_version !=3D "undefined"){browser_EXCLUDE =
=3D 1; browser_IE4 =3D 0;}=0A=
=0A=
	var sTemp =3D "Browser detected as ";=0A=
	if (browser_EXCLUDE) { sTemp +=3D "EXCLUDE " }=0A=
	if (browser_IE)  { sTemp +=3D "IE " }=0A=
	if (browser_IE4) { sTemp +=3D "IE4 " }=0A=
	if (browser_IE5) { sTemp +=3D "IE5 " }=0A=
	if (browser_IE6) { sTemp +=3D "IE6 " }=0A=
	if (browser_MZ7) { sTemp +=3D "MZ7 " }=0A=
	if (browser_NS3) { sTemp +=3D "NS3 " }=0A=
	if (browser_NS4) { sTemp +=3D "NS4 " }=0A=
	if (browser_NS6) { sTemp +=3D "NS6 " }=0A=
	if (browser_NS7) { sTemp +=3D "NS7 " }=0A=
	if (browser_OP5) { sTemp +=3D "OP5 " }=0A=
	if (browser_OP6) { sTemp +=3D "OP6 " }=0A=
	if (browser_OP7) { sTemp +=3D "OP7 " }=0A=
	if (browser_KDE) { sTemp +=3D "KDE " }=0A=
	if (browser_SAF) { sTemp +=3D "SAF " }=0A=
//	alert(sTemp);=0A=

------=_NextPart_000_0021_01C77C46.20330D00--
