# Supplementary material for: Proteomic Identification of Differentially Expressed Proteins between Male and Female Plants in Pistacia chinensis
Source: PLoS One. 2013 May 17;8(5):e64276. doi: 10.1371/journal.pone.0064276 (PMC3656840; doi:10.1371/journal.pone.0064276)
Supplement: Figure S2 — Plant materials from Pistacia chinensis used for proteomic analysis. A, compound leaves. B, a segment of twig, separated stem phloem and separated stem xylem. No discernible differences in appearance were observed in leaves or twigs between male and female. (ZIP) [file pone.0064276.s002.zip › Figure S2/spot P4/Protein Summary Report (__-data-20120411-FtGAmfuTE_dat).mht]

From: <�� Windows Internet Explorer 8 ����>
Subject: Protein Summary Report (../data/20120411/FtGAmfuTE.dat)
Date: Wed, 11 Apr 2007 14:26:29 +0800
MIME-Version: 1.0
Content-Type: multipart/related;
	type="text/html";
	boundary="----=_NextPart_000_000B_01C77C45.652E28A0"
X-MimeOLE: Produced By Microsoft MimeOLE V6.00.2900.6157

This is a multi-part message in MIME format.

------=_NextPart_000_000B_01C77C45.652E28A0
Content-Type: text/html;
	charset="utf-8"
Content-Transfer-Encoding: quoted-printable
Content-Location: http://www.matrixscience.com/cgi/master_results.pl?file=..%2Fdata%2F20120411%2FFtGAmfuTE.dat&REPTYPE=protein&_sigthreshold=0.05&REPORT=20&_minpeplen=7&_server_mudpit_switch=99999999&_ignoreionsscorebelow=0&_showsubsets=0&_showpopups=TRUE&_sortunassigned=scoredown&_requireboldred=0

=EF=BB=BF<!DOCTYPE HTML PUBLIC "-//W3C//DTD HTML 4.0 Transitional//EN">
<!-- 0 seconds --><!-- 0 seconds --><!-- 0 seconds --><!-- 0 seconds =
--><!-- fetching <showlen> from ms-getseq.exe =
--><HTML><HEAD><TITLE>Protein Summary Report =
(../data/20120411/FtGAmfuTE.dat)</TITLE>
<META content=3D"text/html; charset=3Dutf-8" http-equiv=3DContent-Type>
<STYLE type=3Dtext/css>.tooltip {
	POSITION: absolute; VISIBILITY: hidden; TOP: 0px; LEFT: 0px
}
</STYLE>

<SCRIPT language=3DJavaScript type=3Dtext/javascript=20
src=3D"http://www.matrixscience.com/templates/browser.js"></SCRIPT>

<SCRIPT language=3DJavaScript>=0A=
<!-- Begin hiding Javascript from old browsers.=0A=
 =0A=
  var arrayReady=3D0;=0A=
  =0A=
  if (document.images){=0A=
    redBall =3D new Image();=0A=
    redBall.src =3D "../images/red_ball_white.gif";  =0A=
    cyanBall =3D new Image();=0A=
    cyanBall.src =3D "../images/cyan_ball_white.gif";  =0A=
  }=0A=
  =0A=
  function cover(hit,query,protSeq){=0A=
    document.Results.OV_Title.value =3D queryTitle[query];=0A=
    document.Results.OV_Accession.value =3D protName[hit];=0A=
    document.Results.OV_Sequence.value =3D protSeq;=0A=
    if (hit =3D=3D 0) {=0A=
      self.status =3D queryTitle[query];=0A=
    } else {=0A=
      self.status =3D protName[hit] + ": " + protSeq;=0A=
    }=0A=
    if (protSeq !=3D "" && document.fred && arrayReady =3D=3D 1){=0A=
      var i =3D 0;=0A=
      var element =3D 0;=0A=
      element =3D eval(protSeq+"["+i+"]");=0A=
      while(element) {=0A=
        document.images[element].src =3D redBall.src;=0A=
        i++;=0A=
        element =3D eval(protSeq+"["+i+"]");=0A=
      }=0A=
    }=0A=
  }=0A=
=0A=
  function uncover(hit,query,protSeq){=0A=
    document.Results.OV_Title.value =3D "-Query-";=0A=
    document.Results.OV_Accession.value=3D"-Accession-";=0A=
    document.Results.OV_Sequence.value=3D"-Sequence-";=0A=
    self.status=3D"";=0A=
    if (protSeq !=3D "" && document.fred && arrayReady =3D=3D 1){=0A=
      var i =3D 0;=0A=
      var element =3D 0;=0A=
      element =3D eval(protSeq+"["+i+"]");=0A=
      while(element) {=0A=
        document.images[element].src =3D cyanBall.src;=0A=
        i++;=0A=
        element =3D eval(protSeq+"["+i+"]");=0A=
      }=0A=
    }=0A=
  }=0A=
=0A=
  function checkQuery(checkState,numChecks,form){=0A=
    if (numChecks =3D=3D 1){=0A=
      form.QUE.checked =3D checkState;=0A=
    } else {=0A=
      for (var i =3D 0; i < form.elements.length; i++) {=0A=
        if (form.elements[i].name =3D=3D "QUE"){=0A=
          form.elements[i].checked =3D checkState;=0A=
        }=0A=
      }=0A=
    }=0A=
  }=0A=
=0A=
  function SaveClicks(checkBox,form){=0A=
    if (form.ErrTolRepeat && form.ErrTolRepeat.checked) {=0A=
      return;=0A=
    }=0A=
    var checkState =3D checkBox.checked;=0A=
    var thisHit =3D 0;=0A=
    for (var i =3D 0; i < form.elements.length; i++) {=0A=
      if (thisHit =3D=3D 1){=0A=
        if (form.elements[i].name =3D=3D "QUE") {=0A=
          form.elements[i].checked =3D !checkState;=0A=
        } else {=0A=
          break;=0A=
        }=0A=
      } else {=0A=
        if (form.elements[i] =3D=3D checkBox){=0A=
          thisHit =3D 1;=0A=
        }=0A=
      }=0A=
    }=0A=
  }=0A=
=0A=
  function unMatched(form){=0A=
    var numMisses =3D 0;=0A=
    for (var i =3D 0; i < form.elements.length; i++) {=0A=
      if (form.elements[i].name =3D=3D "MISSES"){=0A=
        numMisses++;=0A=
      } =0A=
    }=0A=
    if (numMisses < 1) {=0A=
      alert("No unmatched mass values to be searched");=0A=
      return false;=0A=
    }=0A=
    for (var i =3D 0; i < form.elements.length; i++) {=0A=
      if (form.elements[i].name =3D=3D "QUE"){=0A=
        form.elements[i].name =3D "DUMMY";=0A=
      } =0A=
    }=0A=
    for (var i =3D 0; i < form.elements.length; i++) {=0A=
      if (form.elements[i].name =3D=3D "MISSES"){=0A=
        form.elements[i].name =3D "QUE";=0A=
      } =0A=
    }=0A=
    form.submit();=0A=
    return true;=0A=
  }=0A=
=0A=
  function setReFormatAction(form){=0A=
    if (form.REPTYPE.options[form.REPTYPE.selectedIndex].value =3D=3D =
"export"){=0A=
      form.action =3D "./export_dat_2.pl";=0A=
    } else if (form.REPTYPE.options[form.REPTYPE.selectedIndex].value =
=3D=3D "family") {=0A=
      form.action =3D "./master_results_2.pl";=0A=
    } else {=0A=
      form.action =3D "./master_results.pl";=0A=
    }=0A=
  }=0A=
  =0A=
  function chooseQueryList(form) {=0A=
    var formatForm =3D window.document.forms['Re-format'];=0A=
    if (formatForm._querylist.value =3D=3D 'unassigned') {=0A=
      form.QUERYLIST.value =3D queryListUnassigned;=0A=
    } else if (formatForm._querylist.value =3D=3D 'identity') {=0A=
      form.QUERYLIST.value =3D queryListIdentity;=0A=
    } else if (formatForm._querylist.value =3D=3D 'homology') {=0A=
      form.QUERYLIST.value =3D queryListHomology;=0A=
    } else {=0A=
      form.QUERYLIST.value =3D "All";=0A=
    }=0A=
    return true;=0A=
  }=0A=
    =0A=
  function makeAccessionString(form){=0A=
    if (!form.ErrTolRepeat || !form.ErrTolRepeat.checked) {=0A=
      form.ACCESSION.value =3D "";=0A=
      return true;=0A=
    }=0A=
    var tempString =3D "";=0A=
    var numAccessions =3D 1;=0A=
    for (var i =3D 0; i < form.elements.length; i++) {=0A=
      if (form.elements[i].name =3D=3D "INCLUDE" && =
form.elements[i].checked){=0A=
        tempString =3D tempString + =
unescape(et_list[form.elements[i].value]) + ",";=0A=
      }=0A=
    }=0A=
    if (tempString =3D=3D "") {=0A=
      alert("No hits selected for error tolerant search");=0A=
      return false;=0A=
    }=0A=
    tempString =3D tempString.substring(0, tempString.length - 1);=0A=
    i =3D 0;=0A=
    while(tempString.indexOf(",", i) !=3D -1 && numAccessions <=3D 3) {=0A=
      i =3D tempString.indexOf(",", i) + 1;=0A=
      numAccessions++;=0A=
    }=0A=
    if (numAccessions > 3) {=0A=
      alert("Number of protein entries for error tolerant search has =
been limited to 3");=0A=
      tempString =3D tempString.substring(0, i - 1);=0A=
    }=0A=
    form.ACCESSION.value =3D tempString;=0A=
    checkQuery(1,74, form);=0A=
    return true;=0A=
  }=0A=
=0A=
  function clearEl() {}=0A=
=0A=
  function makeArchive(form){=0A=
    var tempUrl =3D =
"http://www.matrixscience.com/cgi/master_results.pl?file=3D..%2Fdata%2F20=
120411%2FFtGAmfuTE.dat;REPTYPE=3Darchive;_sigthreshold=3D0.05;REPORT=3D20=
;_minpeplen=3D7;_server_mudpit_switch=3D99999999;_ignoreionsscorebelow=3D=
0;_showsubsets=3D0;_showpopups=3DTRUE;_sortunassigned=3Dscoredown;_requir=
eboldred=3D0&INTERMEDIATE=3D..%2Fdata%2F20120411%2FFtGAmfuTE.dat";    =
for (var i =3D 0; i < form.elements.length; i++) {=0A=
      if (form.elements[i].name =3D=3D "INCLUDE" && =
form.elements[i].checked){=0A=
        tempUrl =3D tempUrl + "&INCLUDE=3D" + form.elements[i].value;=0A=
      }=0A=
    }=0A=
    window.location.href =3D tempUrl;=0A=
  }=0A=
=0A=
protName =3D new Array(1);=0A=
protName[0] =3D "";=0A=
protName[1] =3D "gi|350539918";=0A=
protName[2] =3D "gi|77744865";=0A=
protName[3] =3D "gi|77744883";=0A=
protName[4] =3D "gi|77744899";=0A=
protName[5] =3D "gi|359484799";=0A=
protName[6] =3D "gi|77744869";=0A=
protName[7] =3D "gi|224143988";=0A=
protName[8] =3D "gi|77744901";=0A=
protName[9] =3D "gi|118489127";=0A=
protName[10] =3D "gi|192911934";=0A=
protName[11] =3D "gi|77744867";=0A=
protName[12] =3D "gi|351725845";=0A=
protName[13] =3D "gi|147856483";=0A=
protName[14] =3D "gi|297735900";=0A=
protName[15] =3D "gi|359495375";=0A=
protName[16] =3D "gi|32487330";=0A=
protName[17] =3D "gi|50236424";=0A=
protName[18] =3D "gi|209967467";=0A=
protName[19] =3D "gi|77744857";=0A=
protName[20] =3D "gi|242079289";=0A=
=0A=
queryTitle =3D new Array(1);=0A=
queryTitle[0] =3D "";=0A=
queryTitle[1] =3D "";=0A=
queryTitle[2] =3D "";=0A=
queryTitle[3] =3D "";=0A=
queryTitle[4] =3D "";=0A=
queryTitle[5] =3D "";=0A=
queryTitle[6] =3D "";=0A=
queryTitle[7] =3D "";=0A=
queryTitle[8] =3D "";=0A=
queryTitle[9] =3D "";=0A=
queryTitle[10] =3D "";=0A=
queryTitle[11] =3D "";=0A=
queryTitle[12] =3D "";=0A=
queryTitle[13] =3D "";=0A=
queryTitle[14] =3D "";=0A=
queryTitle[15] =3D "";=0A=
queryTitle[16] =3D "";=0A=
queryTitle[17] =3D "";=0A=
queryTitle[18] =3D "";=0A=
queryTitle[19] =3D "";=0A=
queryTitle[20] =3D "";=0A=
queryTitle[21] =3D "";=0A=
queryTitle[22] =3D "";=0A=
queryTitle[23] =3D "";=0A=
queryTitle[24] =3D "";=0A=
queryTitle[25] =3D "";=0A=
queryTitle[26] =3D "";=0A=
queryTitle[27] =3D "";=0A=
queryTitle[28] =3D "";=0A=
queryTitle[29] =3D "";=0A=
queryTitle[30] =3D "";=0A=
queryTitle[31] =3D "";=0A=
queryTitle[32] =3D "";=0A=
queryTitle[33] =3D "";=0A=
queryTitle[34] =3D "";=0A=
queryTitle[35] =3D "";=0A=
queryTitle[36] =3D "";=0A=
queryTitle[37] =3D "";=0A=
queryTitle[38] =3D "";=0A=
queryTitle[39] =3D "";=0A=
queryTitle[40] =3D "";=0A=
queryTitle[41] =3D "";=0A=
queryTitle[42] =3D "";=0A=
queryTitle[43] =3D "";=0A=
queryTitle[44] =3D "";=0A=
queryTitle[45] =3D "";=0A=
queryTitle[46] =3D "";=0A=
queryTitle[47] =3D "";=0A=
queryTitle[48] =3D "";=0A=
queryTitle[49] =3D "";=0A=
queryTitle[50] =3D "";=0A=
queryTitle[51] =3D "";=0A=
queryTitle[52] =3D "";=0A=
queryTitle[53] =3D "";=0A=
queryTitle[54] =3D "";=0A=
queryTitle[55] =3D "";=0A=
queryTitle[56] =3D "";=0A=
queryTitle[57] =3D "";=0A=
queryTitle[58] =3D "";=0A=
queryTitle[59] =3D "";=0A=
queryTitle[60] =3D "";=0A=
queryTitle[61] =3D "";=0A=
queryTitle[62] =3D "";=0A=
queryTitle[63] =3D "";=0A=
queryTitle[64] =3D "";=0A=
queryTitle[65] =3D "";=0A=
queryTitle[66] =3D "";=0A=
queryTitle[67] =3D "";=0A=
queryTitle[68] =3D "";=0A=
queryTitle[69] =3D "";=0A=
queryTitle[70] =3D "";=0A=
queryTitle[71] =3D "";=0A=
queryTitle[72] =3D "";=0A=
queryTitle[73] =3D "";=0A=
queryTitle[74] =3D "";=0A=
=0A=
// End hiding Javascript from old browsers. -->=0A=
</SCRIPT>

<META name=3DGENERATOR content=3D"MSHTML 8.00.6001.19190"></HEAD>
<BODY aLink=3D#0000ff bgColor=3D#ffffff vLink=3D#0000ff>
<H1><IMG border=3D0 name=3Dfred align=3Dtop=20
src=3D"http://www.matrixscience.com/images/88x31_logo_white.gif" =
width=3D88=20
height=3D31 NATURALSIZEFLAG=3D"3"> Mascot Search Results</H1><FONT=20
face=3D"Courier New,Courier,monospace"><PRE><B>User            : =
woody</B>
<B>Email           : woodysinbad@gmail.com</B>
<B>Search title    : </B>
<B>MS data file    : DATA.TXT</B>
<B>Database        : NCBInr 20120407 (17751536 sequences; 6091895940 =
residues)</B>
<B>Taxonomy        : Viridiplantae (Green Plants) (1041496 =
sequences)</B>
<B>Timestamp       : 11 Apr 2012 at 06:25:27 GMT</B>
<B>Warning         : <FONT color=3D#ff0000>A Peptide summary report will =
usually give a much clearer picture of MS/MS search results.</FONT></B>
<B>Top Score       : 73 for <FONT color=3D#ff0000>gi|350539918</FONT>, =
temperature-induced lipocalin' [Solanum lycopersicum]</B>
</PRE></FONT>
<H3>Mascot Score Histogram</H3>Protein score is -10*Log(P), where P is =
the=20
probability that the observed match is a random event.<BR>Protein scores =
greater=20
than 73 are significant (p&lt;0.05).<BR>Protein scores are derived from =
ions=20
scores as a non-probabilistic basis for ranking protein hits.
<P><IMG alt=3D"Score Distribution"=20
src=3D"http://www.matrixscience.com/cgi/score_gif.pl?score_gif_3530885186=
36513"=20
width=3D400 height=3D200>=20
<FORM onsubmit=3D"return setReFormatAction(this)" method=3Dget =
name=3DRe-format=20
action=3D./master_results.pl><INPUT =
value=3D../data/20120411/FtGAmfuTE.dat=20
type=3Dhidden name=3Dfile>=20
<H3>Protein Summary Report</H3>
<TABLE border=3D0 cellSpacing=3D1 cellPadding=3D3>
  <TBODY>
  <TR>
    <TD bgColor=3D#eeeeff noWrap><INPUT value=3D"Format As" =
type=3Dsubmit> </TD>
    <TD bgColor=3D#eeeeff noWrap><SELECT name=3DREPTYPE> <OPTION =
selected=20
        value=3Dprotein>Protein Summary (deprecated)</OPTION> <OPTION=20
        value=3Dfamily>Protein Family Summary</OPTION> <OPTION=20
        value=3Dpeptide>Peptide Summary</OPTION> <OPTION =
value=3Dselect>Select=20
        Summary (protein hits)</OPTION> <OPTION =
value=3Dunassigned>Select Summary=20
        (unassigned)</OPTION> <OPTION value=3Dexport>Export Search=20
      Results</OPTION></SELECT> </TD>
    <TD bgColor=3D#eeeeff>&nbsp;</TD>
    <TD bgColor=3D#eeeeff noWrap><A=20
      =
href=3D"http://www.matrixscience.com/help/msms_summaries_help.html"=20
      target=3D_blank>Help</A> </TD></TR>
  <TR>
    <TD bgColor=3D#eeeeff>&nbsp;</TD>
    <TD bgColor=3D#eeeeff noWrap>Significance threshold p&lt; <INPUT =
value=3D0.05=20
      size=3D8 name=3D_sigthreshold> </TD>
    <TD bgColor=3D#eeeeff noWrap>Max. number of hits <INPUT value=3D20 =
size=3D5=20
      name=3DREPORT> </TD>
    <TD bgColor=3D#eeeeff>&nbsp;</TD></TR></TBODY></TABLE></FORM>
<FORM method=3Dpost name=3DResults action=3D./search_form.pl>
<H3>Overview Table</H3>Click on column header to jump to entry in =
results=20
list.<BR>Move mouse over any indicator to highlight identical =
peptides.<BR>Click=20
on an indicator to see details of individual match.<BR>Use check boxes =
to select=20
sub-set of queries for new search.=20
<P>
<TABLE border=3D0 cellSpacing=3D0 cellPadding=3D0 width=3D600>
  <TBODY>
  <TR>
    <TD noWrap><B>Mouse over:&nbsp;</B></TD>
    <TD><INPUT value=3D-Query- size=3D62 name=3DOV_Title></TD></TR>
  <TR>
    <TD>&nbsp;</TD>
    <TD noWrap><INPUT value=3D-Accession- name=3DOV_Accession> =
&nbsp;<INPUT=20
      value=3D-Sequence- size=3D40 name=3DOV_Sequence> =
</TD></TR></TBODY></TABLE>
<P>
<TABLE border=3D1 cellSpacing=3D0 cellPadding=3D1>
  <TBODY>
  <TR>
    <TH bgColor=3D#cccccc align=3Dright>Hit:</TH>
    <TH bgColor=3D#cccccc width=3D16 align=3Dmiddle><A=20
      onmouseover=3D"cover(1,0,''); return true"=20
      onmouseout=3D"uncover(1,0,''); return true"=20
      =
href=3D"http://www.matrixscience.com/cgi/master_results.pl?file=3D..%2Fda=
ta%2F20120411%2FFtGAmfuTE.dat&amp;REPTYPE=3Dprotein&amp;_sigthreshold=3D0=
.05&amp;REPORT=3D20&amp;_minpeplen=3D7&amp;_server_mudpit_switch=3D999999=
99&amp;_ignoreionsscorebelow=3D0&amp;_showsubsets=3D0&amp;_showpopups=3DT=
RUE&amp;_sortunassigned=3Dscoredown&amp;_requireboldred=3D0#Hit1">1</A></=
TH>
    <TH bgColor=3D#cccccc width=3D16 align=3Dmiddle><A=20
      onmouseover=3D"cover(2,0,''); return true"=20
      onmouseout=3D"uncover(2,0,''); return true"=20
      =
href=3D"http://www.matrixscience.com/cgi/master_results.pl?file=3D..%2Fda=
ta%2F20120411%2FFtGAmfuTE.dat&amp;REPTYPE=3Dprotein&amp;_sigthreshold=3D0=
.05&amp;REPORT=3D20&amp;_minpeplen=3D7&amp;_server_mudpit_switch=3D999999=
99&amp;_ignoreionsscorebelow=3D0&amp;_showsubsets=3D0&amp;_showpopups=3DT=
RUE&amp;_sortunassigned=3Dscoredown&amp;_requireboldred=3D0#Hit2">2</A></=
TH>
    <TH bgColor=3D#cccccc width=3D16 align=3Dmiddle><A=20
      onmouseover=3D"cover(3,0,''); return true"=20
      onmouseout=3D"uncover(3,0,''); return true"=20
      =
href=3D"http://www.matrixscience.com/cgi/master_results.pl?file=3D..%2Fda=
ta%2F20120411%2FFtGAmfuTE.dat&amp;REPTYPE=3Dprotein&amp;_sigthreshold=3D0=
.05&amp;REPORT=3D20&amp;_minpeplen=3D7&amp;_server_mudpit_switch=3D999999=
99&amp;_ignoreionsscorebelow=3D0&amp;_showsubsets=3D0&amp;_showpopups=3DT=
RUE&amp;_sortunassigned=3Dscoredown&amp;_requireboldred=3D0#Hit3">3</A></=
TH>
    <TH bgColor=3D#cccccc width=3D16 align=3Dmiddle><A=20
      onmouseover=3D"cover(4,0,''); return true"=20
      onmouseout=3D"uncover(4,0,''); return true"=20
      =
href=3D"http://www.matrixscience.com/cgi/master_results.pl?file=3D..%2Fda=
ta%2F20120411%2FFtGAmfuTE.dat&amp;REPTYPE=3Dprotein&amp;_sigthreshold=3D0=
.05&amp;REPORT=3D20&amp;_minpeplen=3D7&amp;_server_mudpit_switch=3D999999=
99&amp;_ignoreionsscorebelow=3D0&amp;_showsubsets=3D0&amp;_showpopups=3DT=
RUE&amp;_sortunassigned=3Dscoredown&amp;_requireboldred=3D0#Hit4">4</A></=
TH>
    <TH bgColor=3D#cccccc width=3D16 align=3Dmiddle><A=20
      onmouseover=3D"cover(5,0,''); return true"=20
      onmouseout=3D"uncover(5,0,''); return true"=20
      =
href=3D"http://www.matrixscience.com/cgi/master_results.pl?file=3D..%2Fda=
ta%2F20120411%2FFtGAmfuTE.dat&amp;REPTYPE=3Dprotein&amp;_sigthreshold=3D0=
.05&amp;REPORT=3D20&amp;_minpeplen=3D7&amp;_server_mudpit_switch=3D999999=
99&amp;_ignoreionsscorebelow=3D0&amp;_showsubsets=3D0&amp;_showpopups=3DT=
RUE&amp;_sortunassigned=3Dscoredown&amp;_requireboldred=3D0#Hit5">5</A></=
TH>
    <TH bgColor=3D#cccccc width=3D16 align=3Dmiddle><A=20
      onmouseover=3D"cover(6,0,''); return true"=20
      onmouseout=3D"uncover(6,0,''); return true"=20
      =
href=3D"http://www.matrixscience.com/cgi/master_results.pl?file=3D..%2Fda=
ta%2F20120411%2FFtGAmfuTE.dat&amp;REPTYPE=3Dprotein&amp;_sigthreshold=3D0=
.05&amp;REPORT=3D20&amp;_minpeplen=3D7&amp;_server_mudpit_switch=3D999999=
99&amp;_ignoreionsscorebelow=3D0&amp;_showsubsets=3D0&amp;_showpopups=3DT=
RUE&amp;_sortunassigned=3Dscoredown&amp;_requireboldred=3D0#Hit6">6</A></=
TH>
    <TH bgColor=3D#cccccc width=3D16 align=3Dmiddle><A=20
      onmouseover=3D"cover(7,0,''); return true"=20
      onmouseout=3D"uncover(7,0,''); return true"=20
      =
href=3D"http://www.matrixscience.com/cgi/master_results.pl?file=3D..%2Fda=
ta%2F20120411%2FFtGAmfuTE.dat&amp;REPTYPE=3Dprotein&amp;_sigthreshold=3D0=
.05&amp;REPORT=3D20&amp;_minpeplen=3D7&amp;_server_mudpit_switch=3D999999=
99&amp;_ignoreionsscorebelow=3D0&amp;_showsubsets=3D0&amp;_showpopups=3DT=
RUE&amp;_sortunassigned=3Dscoredown&amp;_requireboldred=3D0#Hit7">7</A></=
TH>
    <TH bgColor=3D#cccccc width=3D16 align=3Dmiddle><A=20
      onmouseover=3D"cover(8,0,''); return true"=20
      onmouseout=3D"uncover(8,0,''); return true"=20
      =
href=3D"http://www.matrixscience.com/cgi/master_results.pl?file=3D..%2Fda=
ta%2F20120411%2FFtGAmfuTE.dat&amp;REPTYPE=3Dprotein&amp;_sigthreshold=3D0=
.05&amp;REPORT=3D20&amp;_minpeplen=3D7&amp;_server_mudpit_switch=3D999999=
99&amp;_ignoreionsscorebelow=3D0&amp;_showsubsets=3D0&amp;_showpopups=3DT=
RUE&amp;_sortunassigned=3Dscoredown&amp;_requireboldred=3D0#Hit8">8</A></=
TH>
    <TH bgColor=3D#cccccc width=3D16 align=3Dmiddle><A=20
      onmouseover=3D"cover(9,0,''); return true"=20
      onmouseout=3D"uncover(9,0,''); return true"=20
      =
href=3D"http://www.matrixscience.com/cgi/master_results.pl?file=3D..%2Fda=
ta%2F20120411%2FFtGAmfuTE.dat&amp;REPTYPE=3Dprotein&amp;_sigthreshold=3D0=
.05&amp;REPORT=3D20&amp;_minpeplen=3D7&amp;_server_mudpit_switch=3D999999=
99&amp;_ignoreionsscorebelow=3D0&amp;_showsubsets=3D0&amp;_showpopups=3DT=
RUE&amp;_sortunassigned=3Dscoredown&amp;_requireboldred=3D0#Hit9">9</A></=
TH>
    <TH bgColor=3D#cccccc width=3D16 align=3Dmiddle><A=20
      onmouseover=3D"cover(10,0,''); return true"=20
      onmouseout=3D"uncover(10,0,''); return true"=20
      =
href=3D"http://www.matrixscience.com/cgi/master_results.pl?file=3D..%2Fda=
ta%2F20120411%2FFtGAmfuTE.dat&amp;REPTYPE=3Dprotein&amp;_sigthreshold=3D0=
.05&amp;REPORT=3D20&amp;_minpeplen=3D7&amp;_server_mudpit_switch=3D999999=
99&amp;_ignoreionsscorebelow=3D0&amp;_showsubsets=3D0&amp;_showpopups=3DT=
RUE&amp;_sortunassigned=3Dscoredown&amp;_requireboldred=3D0#Hit10">10</A>=
</TH>
    <TH bgColor=3D#cccccc width=3D16 align=3Dmiddle><A=20
      onmouseover=3D"cover(11,0,''); return true"=20
      onmouseout=3D"uncover(11,0,''); return true"=20
      =
href=3D"http://www.matrixscience.com/cgi/master_results.pl?file=3D..%2Fda=
ta%2F20120411%2FFtGAmfuTE.dat&amp;REPTYPE=3Dprotein&amp;_sigthreshold=3D0=
.05&amp;REPORT=3D20&amp;_minpeplen=3D7&amp;_server_mudpit_switch=3D999999=
99&amp;_ignoreionsscorebelow=3D0&amp;_showsubsets=3D0&amp;_showpopups=3DT=
RUE&amp;_sortunassigned=3Dscoredown&amp;_requireboldred=3D0#Hit11">11</A>=
</TH>
    <TH bgColor=3D#cccccc width=3D16 align=3Dmiddle><A=20
      onmouseover=3D"cover(12,0,''); return true"=20
      onmouseout=3D"uncover(12,0,''); return true"=20
      =
href=3D"http://www.matrixscience.com/cgi/master_results.pl?file=3D..%2Fda=
ta%2F20120411%2FFtGAmfuTE.dat&amp;REPTYPE=3Dprotein&amp;_sigthreshold=3D0=
.05&amp;REPORT=3D20&amp;_minpeplen=3D7&amp;_server_mudpit_switch=3D999999=
99&amp;_ignoreionsscorebelow=3D0&amp;_showsubsets=3D0&amp;_showpopups=3DT=
RUE&amp;_sortunassigned=3Dscoredown&amp;_requireboldred=3D0#Hit12">12</A>=
</TH>
    <TH bgColor=3D#cccccc width=3D16 align=3Dmiddle><A=20
      onmouseover=3D"cover(13,0,''); return true"=20
      onmouseout=3D"uncover(13,0,''); return true"=20
      =
href=3D"http://www.matrixscience.com/cgi/master_results.pl?file=3D..%2Fda=
ta%2F20120411%2FFtGAmfuTE.dat&amp;REPTYPE=3Dprotein&amp;_sigthreshold=3D0=
.05&amp;REPORT=3D20&amp;_minpeplen=3D7&amp;_server_mudpit_switch=3D999999=
99&amp;_ignoreionsscorebelow=3D0&amp;_showsubsets=3D0&amp;_showpopups=3DT=
RUE&amp;_sortunassigned=3Dscoredown&amp;_requireboldred=3D0#Hit13">13</A>=
</TH>
    <TH bgColor=3D#cccccc width=3D16 align=3Dmiddle><A=20
      onmouseover=3D"cover(14,0,''); return true"=20
      onmouseout=3D"uncover(14,0,''); return true"=20
      =
href=3D"http://www.matrixscience.com/cgi/master_results.pl?file=3D..%2Fda=
ta%2F20120411%2FFtGAmfuTE.dat&amp;REPTYPE=3Dprotein&amp;_sigthreshold=3D0=
.05&amp;REPORT=3D20&amp;_minpeplen=3D7&amp;_server_mudpit_switch=3D999999=
99&amp;_ignoreionsscorebelow=3D0&amp;_showsubsets=3D0&amp;_showpopups=3DT=
RUE&amp;_sortunassigned=3Dscoredown&amp;_requireboldred=3D0#Hit14">14</A>=
</TH>
    <TH bgColor=3D#cccccc width=3D16 align=3Dmiddle><A=20
      onmouseover=3D"cover(15,0,''); return true"=20
      onmouseout=3D"uncover(15,0,''); return true"=20
      =
href=3D"http://www.matrixscience.com/cgi/master_results.pl?file=3D..%2Fda=
ta%2F20120411%2FFtGAmfuTE.dat&amp;REPTYPE=3Dprotein&amp;_sigthreshold=3D0=
.05&amp;REPORT=3D20&amp;_minpeplen=3D7&amp;_server_mudpit_switch=3D999999=
99&amp;_ignoreionsscorebelow=3D0&amp;_showsubsets=3D0&amp;_showpopups=3DT=
RUE&amp;_sortunassigned=3Dscoredown&amp;_requireboldred=3D0#Hit15">15</A>=
</TH>
    <TH bgColor=3D#cccccc width=3D16 align=3Dmiddle><A=20
      onmouseover=3D"cover(16,0,''); return true"=20
      onmouseout=3D"uncover(16,0,''); return true"=20
      =
href=3D"http://www.matrixscience.com/cgi/master_results.pl?file=3D..%2Fda=
ta%2F20120411%2FFtGAmfuTE.dat&amp;REPTYPE=3Dprotein&amp;_sigthreshold=3D0=
.05&amp;REPORT=3D20&amp;_minpeplen=3D7&amp;_server_mudpit_switch=3D999999=
99&amp;_ignoreionsscorebelow=3D0&amp;_showsubsets=3D0&amp;_showpopups=3DT=
RUE&amp;_sortunassigned=3Dscoredown&amp;_requireboldred=3D0#Hit16">16</A>=
</TH>
    <TH bgColor=3D#cccccc width=3D16 align=3Dmiddle><A=20
      onmouseover=3D"cover(17,0,''); return true"=20
      onmouseout=3D"uncover(17,0,''); return true"=20
      =
href=3D"http://www.matrixscience.com/cgi/master_results.pl?file=3D..%2Fda=
ta%2F20120411%2FFtGAmfuTE.dat&amp;REPTYPE=3Dprotein&amp;_sigthreshold=3D0=
.05&amp;REPORT=3D20&amp;_minpeplen=3D7&amp;_server_mudpit_switch=3D999999=
99&amp;_ignoreionsscorebelow=3D0&amp;_showsubsets=3D0&amp;_showpopups=3DT=
RUE&amp;_sortunassigned=3Dscoredown&amp;_requireboldred=3D0#Hit17">17</A>=
</TH>
    <TH bgColor=3D#cccccc width=3D16 align=3Dmiddle><A=20
      onmouseover=3D"cover(18,0,''); return true"=20
      onmouseout=3D"uncover(18,0,''); return true"=20
      =
href=3D"http://www.matrixscience.com/cgi/master_results.pl?file=3D..%2Fda=
ta%2F20120411%2FFtGAmfuTE.dat&amp;REPTYPE=3Dprotein&amp;_sigthreshold=3D0=
.05&amp;REPORT=3D20&amp;_minpeplen=3D7&amp;_server_mudpit_switch=3D999999=
99&amp;_ignoreionsscorebelow=3D0&amp;_showsubsets=3D0&amp;_showpopups=3DT=
RUE&amp;_sortunassigned=3Dscoredown&amp;_requireboldred=3D0#Hit18">18</A>=
</TH>
    <TH bgColor=3D#cccccc width=3D16 align=3Dmiddle><A=20
      onmouseover=3D"cover(19,0,''); return true"=20
      onmouseout=3D"uncover(19,0,''); return true"=20
      =
href=3D"http://www.matrixscience.com/cgi/master_results.pl?file=3D..%2Fda=
ta%2F20120411%2FFtGAmfuTE.dat&amp;REPTYPE=3Dprotein&amp;_sigthreshold=3D0=
.05&amp;REPORT=3D20&amp;_minpeplen=3D7&amp;_server_mudpit_switch=3D999999=
99&amp;_ignoreionsscorebelow=3D0&amp;_showsubsets=3D0&amp;_showpopups=3DT=
RUE&amp;_sortunassigned=3Dscoredown&amp;_requireboldred=3D0#Hit19">19</A>=
</TH>
    <TH bgColor=3D#cccccc width=3D16 align=3Dmiddle><A=20
      onmouseover=3D"cover(20,0,''); return true"=20
      onmouseout=3D"uncover(20,0,''); return true"=20
      =
href=3D"http://www.matrixscience.com/cgi/master_results.pl?file=3D..%2Fda=
ta%2F20120411%2FFtGAmfuTE.dat&amp;REPTYPE=3Dprotein&amp;_sigthreshold=3D0=
.05&amp;REPORT=3D20&amp;_minpeplen=3D7&amp;_server_mudpit_switch=3D999999=
99&amp;_ignoreionsscorebelow=3D0&amp;_showsubsets=3D0&amp;_showpopups=3DT=
RUE&amp;_sortunassigned=3Dscoredown&amp;_requireboldred=3D0#Hit20">20</A>=
</TH></TR>
  <TR>
    <TD bgColor=3D#cccccc noWrap><B><INPUT=20
      value=3D"700.418094 from(701.425370,1+) query(1)" CHECKED =
type=3Dcheckbox=20
      name=3DQUE> <A onmouseover=3D"cover(0,1,''); return true"=20
      onmouseout=3D"uncover(0,1,''); return true"=20
      =
href=3D"http://www.matrixscience.com/cgi/master_results.pl?file=3D..%2Fda=
ta%2F20120411%2FFtGAmfuTE.dat&amp;REPTYPE=3Dprotein&amp;_sigthreshold=3D0=
.05&amp;REPORT=3D20&amp;_minpeplen=3D7&amp;_server_mudpit_switch=3D999999=
99&amp;_ignoreionsscorebelow=3D0&amp;_showsubsets=3D0&amp;_showpopups=3DT=
RUE&amp;_sortunassigned=3Dscoredown&amp;_requireboldred=3D0#Query1">701.4=
254</A>=20
      (1+) </B></TD>
    <TD>&nbsp;</TD>
    <TD>&nbsp;</TD>
    <TD>&nbsp;</TD>
    <TD>&nbsp;</TD>
    <TD>&nbsp;</TD>
    <TD>&nbsp;</TD>
    <TD>&nbsp;</TD>
    <TD>&nbsp;</TD>
    <TD>&nbsp;</TD>
    <TD>&nbsp;</TD>
    <TD>&nbsp;</TD>
    <TD>&nbsp;</TD>
    <TD>&nbsp;</TD>
    <TD>&nbsp;</TD>
    <TD>&nbsp;</TD>
    <TD>&nbsp;</TD>
    <TD>&nbsp;</TD>
    <TD>&nbsp;</TD>
    <TD>&nbsp;</TD>
    <TD>&nbsp;</TD></TR>
  <TR>
    <TD bgColor=3D#cccccc noWrap><B><INPUT=20
      value=3D"803.349429 from(804.356705,1+) query(2)" CHECKED =
type=3Dcheckbox=20
      name=3DQUE> <A onmouseover=3D"cover(0,2,''); return true"=20
      onmouseout=3D"uncover(0,2,''); return true"=20
      =
href=3D"http://www.matrixscience.com/cgi/master_results.pl?file=3D..%2Fda=
ta%2F20120411%2FFtGAmfuTE.dat&amp;REPTYPE=3Dprotein&amp;_sigthreshold=3D0=
.05&amp;REPORT=3D20&amp;_minpeplen=3D7&amp;_server_mudpit_switch=3D999999=
99&amp;_ignoreionsscorebelow=3D0&amp;_showsubsets=3D0&amp;_showpopups=3DT=
RUE&amp;_sortunassigned=3Dscoredown&amp;_requireboldred=3D0#Query2">804.3=
567</A>=20
      (1+) </B></TD>
    <TD>&nbsp;</TD>
    <TD>&nbsp;</TD>
    <TD>&nbsp;</TD>
    <TD>&nbsp;</TD>
    <TD>&nbsp;</TD>
    <TD>&nbsp;</TD>
    <TD>&nbsp;</TD>
    <TD>&nbsp;</TD>
    <TD>&nbsp;</TD>
    <TD>&nbsp;</TD>
    <TD>&nbsp;</TD>
    <TD>&nbsp;</TD>
    <TD>&nbsp;</TD>
    <TD>&nbsp;</TD>
    <TD>&nbsp;</TD>
    <TD>&nbsp;</TD>
    <TD>&nbsp;</TD>
    <TD>&nbsp;</TD>
    <TD>&nbsp;</TD>
    <TD>&nbsp;</TD></TR>
  <TR>
    <TD bgColor=3D#cccccc noWrap><B><INPUT=20
      value=3D"835.475320 from(836.482596,1+) query(3)" CHECKED =
type=3Dcheckbox=20
      name=3DQUE> <A onmouseover=3D"cover(0,3,''); return true"=20
      onmouseout=3D"uncover(0,3,''); return true"=20
      =
href=3D"http://www.matrixscience.com/cgi/master_results.pl?file=3D..%2Fda=
ta%2F20120411%2FFtGAmfuTE.dat&amp;REPTYPE=3Dprotein&amp;_sigthreshold=3D0=
.05&amp;REPORT=3D20&amp;_minpeplen=3D7&amp;_server_mudpit_switch=3D999999=
99&amp;_ignoreionsscorebelow=3D0&amp;_showsubsets=3D0&amp;_showpopups=3DT=
RUE&amp;_sortunassigned=3Dscoredown&amp;_requireboldred=3D0#Query3">836.4=
826</A>=20
      (1+) </B></TD>
    <TD>&nbsp;</TD>
    <TD>&nbsp;</TD>
    <TD>&nbsp;</TD>
    <TD>&nbsp;</TD>
    <TD>&nbsp;</TD>
    <TD>&nbsp;</TD>
    <TD>&nbsp;</TD>
    <TD>&nbsp;</TD>
    <TD>&nbsp;</TD>
    <TD>&nbsp;</TD>
    <TD>&nbsp;</TD>
    <TD>&nbsp;</TD>
    <TD>&nbsp;</TD>
    <TD>&nbsp;</TD>
    <TD>&nbsp;</TD>
    <TD>&nbsp;</TD>
    <TD>&nbsp;</TD>
    <TD>&nbsp;</TD>
    <TD>&nbsp;</TD>
    <TD>&nbsp;</TD></TR>
  <TR>
    <TD bgColor=3D#cccccc noWrap><B><INPUT=20
      value=3D"849.482655 from(850.489931,1+) query(4)" CHECKED =
type=3Dcheckbox=20
      name=3DQUE> <A onmouseover=3D"cover(0,4,''); return true"=20
      onmouseout=3D"uncover(0,4,''); return true"=20
      =
href=3D"http://www.matrixscience.com/cgi/master_results.pl?file=3D..%2Fda=
ta%2F20120411%2FFtGAmfuTE.dat&amp;REPTYPE=3Dprotein&amp;_sigthreshold=3D0=
.05&amp;REPORT=3D20&amp;_minpeplen=3D7&amp;_server_mudpit_switch=3D999999=
99&amp;_ignoreionsscorebelow=3D0&amp;_showsubsets=3D0&amp;_showpopups=3DT=
RUE&amp;_sortunassigned=3Dscoredown&amp;_requireboldred=3D0#Query4">850.4=
899</A>=20
      (1+) </B></TD>
    <TD>&nbsp;</TD>
    <TD>&nbsp;</TD>
    <TD>&nbsp;</TD>
    <TD>&nbsp;</TD>
    <TD>&nbsp;</TD>
    <TD>&nbsp;</TD>
    <TD>&nbsp;</TD>
    <TD>&nbsp;</TD>
    <TD>&nbsp;</TD>
    <TD>&nbsp;</TD>
    <TD>&nbsp;</TD>
    <TD>&nbsp;</TD>
    <TD>&nbsp;</TD>
    <TD>&nbsp;</TD>
    <TD>&nbsp;</TD>
    <TD>&nbsp;</TD>
    <TD>&nbsp;</TD>
    <TD>&nbsp;</TD>
    <TD>&nbsp;</TD>
    <TD>&nbsp;</TD></TR>
  <TR>
    <TD bgColor=3D#cccccc noWrap><B><INPUT=20
      value=3D"867.476075 from(868.483351,1+) query(5)" CHECKED =
type=3Dcheckbox=20
      name=3DQUE> <A onmouseover=3D"cover(0,5,''); return true"=20
      onmouseout=3D"uncover(0,5,''); return true"=20
      =
href=3D"http://www.matrixscience.com/cgi/master_results.pl?file=3D..%2Fda=
ta%2F20120411%2FFtGAmfuTE.dat&amp;REPTYPE=3Dprotein&amp;_sigthreshold=3D0=
.05&amp;REPORT=3D20&amp;_minpeplen=3D7&amp;_server_mudpit_switch=3D999999=
99&amp;_ignoreionsscorebelow=3D0&amp;_showsubsets=3D0&amp;_showpopups=3DT=
RUE&amp;_sortunassigned=3Dscoredown&amp;_requireboldred=3D0#Query5">868.4=
834</A>=20
      (1+) </B></TD>
    <TD>&nbsp;</TD>
    <TD>&nbsp;</TD>
    <TD>&nbsp;</TD>
    <TD>&nbsp;</TD>
    <TD>&nbsp;</TD>
    <TD>&nbsp;</TD>
    <TD>&nbsp;</TD>
    <TD>&nbsp;</TD>
    <TD>&nbsp;</TD>
    <TD>&nbsp;</TD>
    <TD>&nbsp;</TD>
    <TD>&nbsp;</TD>
    <TD>&nbsp;</TD>
    <TD>&nbsp;</TD>
    <TD>&nbsp;</TD>
    <TD>&nbsp;</TD>
    <TD>&nbsp;</TD>
    <TD>&nbsp;</TD>
    <TD>&nbsp;</TD>
    <TD>&nbsp;</TD></TR>
  <TR>
    <TD bgColor=3D#cccccc noWrap><B><INPUT=20
      value=3D"871.490311 from(872.497587,1+) query(6)" CHECKED =
type=3Dcheckbox=20
      name=3DQUE> <A onmouseover=3D"cover(0,6,''); return true"=20
      onmouseout=3D"uncover(0,6,''); return true"=20
      =
href=3D"http://www.matrixscience.com/cgi/master_results.pl?file=3D..%2Fda=
ta%2F20120411%2FFtGAmfuTE.dat&amp;REPTYPE=3Dprotein&amp;_sigthreshold=3D0=
.05&amp;REPORT=3D20&amp;_minpeplen=3D7&amp;_server_mudpit_switch=3D999999=
99&amp;_ignoreionsscorebelow=3D0&amp;_showsubsets=3D0&amp;_showpopups=3DT=
RUE&amp;_sortunassigned=3Dscoredown&amp;_requireboldred=3D0#Query6">872.4=
976</A>=20
      (1+) </B></TD>
    <TD>&nbsp;</TD>
    <TD>&nbsp;</TD>
    <TD>&nbsp;</TD>
    <TD>&nbsp;</TD>
    <TD>&nbsp;</TD>
    <TD>&nbsp;</TD>
    <TD>&nbsp;</TD>
    <TD>&nbsp;</TD>
    <TD>&nbsp;</TD>
    <TD>&nbsp;</TD>
    <TD>&nbsp;</TD>
    <TD>&nbsp;</TD>
    <TD>&nbsp;</TD>
    <TD>&nbsp;</TD>
    <TD>&nbsp;</TD>
    <TD>&nbsp;</TD>
    <TD>&nbsp;</TD>
    <TD>&nbsp;</TD>
    <TD>&nbsp;</TD>
    <TD>&nbsp;</TD></TR>
  <TR>
    <TD bgColor=3D#cccccc noWrap><B><INPUT=20
      value=3D"883.487768 from(884.495044,1+) query(7)" CHECKED =
type=3Dcheckbox=20
      name=3DQUE> <A onmouseover=3D"cover(0,7,''); return true"=20
      onmouseout=3D"uncover(0,7,''); return true"=20
      =
href=3D"http://www.matrixscience.com/cgi/master_results.pl?file=3D..%2Fda=
ta%2F20120411%2FFtGAmfuTE.dat&amp;REPTYPE=3Dprotein&amp;_sigthreshold=3D0=
.05&amp;REPORT=3D20&amp;_minpeplen=3D7&amp;_server_mudpit_switch=3D999999=
99&amp;_ignoreionsscorebelow=3D0&amp;_showsubsets=3D0&amp;_showpopups=3DT=
RUE&amp;_sortunassigned=3Dscoredown&amp;_requireboldred=3D0#Query7">884.4=
950</A>=20
      (1+) </B></TD>
    <TD>&nbsp;</TD>
    <TD>&nbsp;</TD>
    <TD>&nbsp;</TD>
    <TD>&nbsp;</TD>
    <TD>&nbsp;</TD>
    <TD>&nbsp;</TD>
    <TD>&nbsp;</TD>
    <TD>&nbsp;</TD>
    <TD>&nbsp;</TD>
    <TD>&nbsp;</TD>
    <TD>&nbsp;</TD>
    <TD>&nbsp;</TD>
    <TD>&nbsp;</TD>
    <TD>&nbsp;</TD>
    <TD>&nbsp;</TD>
    <TD>&nbsp;</TD>
    <TD>&nbsp;</TD>
    <TD>&nbsp;</TD>
    <TD>&nbsp;</TD>
    <TD>&nbsp;</TD></TR>
  <TR>
    <TD bgColor=3D#cccccc noWrap><B><INPUT=20
      value=3D"899.477950 from(900.485226,1+) query(8)" CHECKED =
type=3Dcheckbox=20
      name=3DQUE> <A onmouseover=3D"cover(0,8,''); return true"=20
      onmouseout=3D"uncover(0,8,''); return true"=20
      =
href=3D"http://www.matrixscience.com/cgi/master_results.pl?file=3D..%2Fda=
ta%2F20120411%2FFtGAmfuTE.dat&amp;REPTYPE=3Dprotein&amp;_sigthreshold=3D0=
.05&amp;REPORT=3D20&amp;_minpeplen=3D7&amp;_server_mudpit_switch=3D999999=
99&amp;_ignoreionsscorebelow=3D0&amp;_showsubsets=3D0&amp;_showpopups=3DT=
RUE&amp;_sortunassigned=3Dscoredown&amp;_requireboldred=3D0#Query8">900.4=
852</A>=20
      (1+) </B></TD>
    <TD>&nbsp;</TD>
    <TD>&nbsp;</TD>
    <TD>&nbsp;</TD>
    <TD>&nbsp;</TD>
    <TD>&nbsp;</TD>
    <TD>&nbsp;</TD>
    <TD>&nbsp;</TD>
    <TD>&nbsp;</TD>
    <TD>&nbsp;</TD>
    <TD>&nbsp;</TD>
    <TD>&nbsp;</TD>
    <TD>&nbsp;</TD>
    <TD>&nbsp;</TD>
    <TD>&nbsp;</TD>
    <TD>&nbsp;</TD>
    <TD>&nbsp;</TD>
    <TD>&nbsp;</TD>
    <TD>&nbsp;</TD>
    <TD>&nbsp;</TD>
    <TD>&nbsp;</TD></TR>
  <TR>
    <TD bgColor=3D#cccccc noWrap><B><INPUT=20
      value=3D"905.511904 from(906.519180,1+) query(9)" CHECKED =
type=3Dcheckbox=20
      name=3DQUE> <A onmouseover=3D"cover(0,9,''); return true"=20
      onmouseout=3D"uncover(0,9,''); return true"=20
      =
href=3D"http://www.matrixscience.com/cgi/master_results.pl?file=3D..%2Fda=
ta%2F20120411%2FFtGAmfuTE.dat&amp;REPTYPE=3Dprotein&amp;_sigthreshold=3D0=
.05&amp;REPORT=3D20&amp;_minpeplen=3D7&amp;_server_mudpit_switch=3D999999=
99&amp;_ignoreionsscorebelow=3D0&amp;_showsubsets=3D0&amp;_showpopups=3DT=
RUE&amp;_sortunassigned=3Dscoredown&amp;_requireboldred=3D0#Query9">906.5=
192</A>=20
      (1+) </B></TD>
    <TD>&nbsp;</TD>
    <TD>&nbsp;</TD>
    <TD>&nbsp;</TD>
    <TD>&nbsp;</TD>
    <TD>&nbsp;</TD>
    <TD>&nbsp;</TD>
    <TD>&nbsp;</TD>
    <TD>&nbsp;</TD>
    <TD>&nbsp;</TD>
    <TD>&nbsp;</TD>
    <TD>&nbsp;</TD>
    <TD>&nbsp;</TD>
    <TD>&nbsp;</TD>
    <TD>&nbsp;</TD>
    <TD>&nbsp;</TD>
    <TD>&nbsp;</TD>
    <TD>&nbsp;</TD>
    <TD>&nbsp;</TD>
    <TD>&nbsp;</TD>
    <TD>&nbsp;</TD></TR>
  <TR>
    <TD bgColor=3D#cccccc noWrap><B><INPUT=20
      value=3D"931.587488 from(932.594764,1+) query(10)" CHECKED =
type=3Dcheckbox=20
      name=3DQUE> <A onmouseover=3D"cover(0,10,''); return true"=20
      onmouseout=3D"uncover(0,10,''); return true"=20
      =
href=3D"http://www.matrixscience.com/cgi/master_results.pl?file=3D..%2Fda=
ta%2F20120411%2FFtGAmfuTE.dat&amp;REPTYPE=3Dprotein&amp;_sigthreshold=3D0=
.05&amp;REPORT=3D20&amp;_minpeplen=3D7&amp;_server_mudpit_switch=3D999999=
99&amp;_ignoreionsscorebelow=3D0&amp;_showsubsets=3D0&amp;_showpopups=3DT=
RUE&amp;_sortunassigned=3Dscoredown&amp;_requireboldred=3D0#Query10">932.=
5948</A>=20
      (1+) </B></TD>
    <TD>&nbsp;</TD>
    <TD>&nbsp;</TD>
    <TD>&nbsp;</TD>
    <TD>&nbsp;</TD>
    <TD>&nbsp;</TD>
    <TD>&nbsp;</TD>
    <TD>&nbsp;</TD>
    <TD>&nbsp;</TD>
    <TD>&nbsp;</TD>
    <TD>&nbsp;</TD>
    <TD>&nbsp;</TD>
    <TD>&nbsp;</TD>
    <TD>&nbsp;</TD>
    <TD>&nbsp;</TD>
    <TD>&nbsp;</TD>
    <TD>&nbsp;</TD>
    <TD>&nbsp;</TD>
    <TD>&nbsp;</TD>
    <TD>&nbsp;</TD>
    <TD>&nbsp;</TD></TR>
  <TR>
    <TD bgColor=3D#cccccc noWrap><B><INPUT=20
      value=3D"947.678317 from(948.685593,1+) query(11)" CHECKED =
type=3Dcheckbox=20
      name=3DQUE> <A onmouseover=3D"cover(0,11,''); return true"=20
      onmouseout=3D"uncover(0,11,''); return true"=20
      =
href=3D"http://www.matrixscience.com/cgi/master_results.pl?file=3D..%2Fda=
ta%2F20120411%2FFtGAmfuTE.dat&amp;REPTYPE=3Dprotein&amp;_sigthreshold=3D0=
.05&amp;REPORT=3D20&amp;_minpeplen=3D7&amp;_server_mudpit_switch=3D999999=
99&amp;_ignoreionsscorebelow=3D0&amp;_showsubsets=3D0&amp;_showpopups=3DT=
RUE&amp;_sortunassigned=3Dscoredown&amp;_requireboldred=3D0#Query11">948.=
6856</A>=20
      (1+) </B></TD>
    <TD>&nbsp;</TD>
    <TD>&nbsp;</TD>
    <TD>&nbsp;</TD>
    <TD>&nbsp;</TD>
    <TD>&nbsp;</TD>
    <TD>&nbsp;</TD>
    <TD>&nbsp;</TD>
    <TD>&nbsp;</TD>
    <TD>&nbsp;</TD>
    <TD>&nbsp;</TD>
    <TD>&nbsp;</TD>
    <TD>&nbsp;</TD>
    <TD>&nbsp;</TD>
    <TD>&nbsp;</TD>
    <TD>&nbsp;</TD>
    <TD>&nbsp;</TD>
    <TD>&nbsp;</TD>
    <TD>&nbsp;</TD>
    <TD>&nbsp;</TD>
    <TD>&nbsp;</TD></TR>
  <TR>
    <TD bgColor=3D#cccccc noWrap><B><INPUT=20
      value=3D"963.605598 from(964.612874,1+) query(12)" CHECKED =
type=3Dcheckbox=20
      name=3DQUE> <A onmouseover=3D"cover(0,12,''); return true"=20
      onmouseout=3D"uncover(0,12,''); return true"=20
      =
href=3D"http://www.matrixscience.com/cgi/master_results.pl?file=3D..%2Fda=
ta%2F20120411%2FFtGAmfuTE.dat&amp;REPTYPE=3Dprotein&amp;_sigthreshold=3D0=
.05&amp;REPORT=3D20&amp;_minpeplen=3D7&amp;_server_mudpit_switch=3D999999=
99&amp;_ignoreionsscorebelow=3D0&amp;_showsubsets=3D0&amp;_showpopups=3DT=
RUE&amp;_sortunassigned=3Dscoredown&amp;_requireboldred=3D0#Query12">964.=
6129</A>=20
      (1+) </B></TD>
    <TD>&nbsp;</TD>
    <TD>&nbsp;</TD>
    <TD>&nbsp;</TD>
    <TD>&nbsp;</TD>
    <TD>&nbsp;</TD>
    <TD>&nbsp;</TD>
    <TD>&nbsp;</TD>
    <TD>&nbsp;</TD>
    <TD>&nbsp;</TD>
    <TD>&nbsp;</TD>
    <TD>&nbsp;</TD>
    <TD>&nbsp;</TD>
    <TD>&nbsp;</TD>
    <TD>&nbsp;</TD>
    <TD>&nbsp;</TD>
    <TD>&nbsp;</TD>
    <TD>&nbsp;</TD>
    <TD>&nbsp;</TD>
    <TD>&nbsp;</TD>
    <TD>&nbsp;</TD></TR>
  <TR>
    <TD bgColor=3D#cccccc noWrap><B><INPUT=20
      value=3D"964.565829 from(965.573105,1+) query(13)" CHECKED =
type=3Dcheckbox=20
      name=3DQUE> <A onmouseover=3D"cover(0,13,''); return true"=20
      onmouseout=3D"uncover(0,13,''); return true"=20
      =
href=3D"http://www.matrixscience.com/cgi/master_results.pl?file=3D..%2Fda=
ta%2F20120411%2FFtGAmfuTE.dat&amp;REPTYPE=3Dprotein&amp;_sigthreshold=3D0=
.05&amp;REPORT=3D20&amp;_minpeplen=3D7&amp;_server_mudpit_switch=3D999999=
99&amp;_ignoreionsscorebelow=3D0&amp;_showsubsets=3D0&amp;_showpopups=3DT=
RUE&amp;_sortunassigned=3Dscoredown&amp;_requireboldred=3D0#Query13">965.=
5731</A>=20
      (1+) </B></TD>
    <TD>&nbsp;</TD>
    <TD>&nbsp;</TD>
    <TD>&nbsp;</TD>
    <TD>&nbsp;</TD>
    <TD>&nbsp;</TD>
    <TD>&nbsp;</TD>
    <TD>&nbsp;</TD>
    <TD>&nbsp;</TD>
    <TD>&nbsp;</TD>
    <TD>&nbsp;</TD>
    <TD>&nbsp;</TD>
    <TD>&nbsp;</TD>
    <TD>&nbsp;</TD>
    <TD>&nbsp;</TD>
    <TD>&nbsp;</TD>
    <TD>&nbsp;</TD>
    <TD>&nbsp;</TD>
    <TD>&nbsp;</TD>
    <TD>&nbsp;</TD>
    <TD>&nbsp;</TD></TR>
  <TR>
    <TD bgColor=3D#cccccc noWrap><B><INPUT=20
      value=3D"965.562312 from(966.569588,1+) query(14)" CHECKED =
type=3Dcheckbox=20
      name=3DQUE> <A onmouseover=3D"cover(0,14,''); return true"=20
      onmouseout=3D"uncover(0,14,''); return true"=20
      =
href=3D"http://www.matrixscience.com/cgi/master_results.pl?file=3D..%2Fda=
ta%2F20120411%2FFtGAmfuTE.dat&amp;REPTYPE=3Dprotein&amp;_sigthreshold=3D0=
.05&amp;REPORT=3D20&amp;_minpeplen=3D7&amp;_server_mudpit_switch=3D999999=
99&amp;_ignoreionsscorebelow=3D0&amp;_showsubsets=3D0&amp;_showpopups=3DT=
RUE&amp;_sortunassigned=3Dscoredown&amp;_requireboldred=3D0#Query14">966.=
5696</A>=20
      (1+) </B></TD>
    <TD>&nbsp;</TD>
    <TD>&nbsp;</TD>
    <TD>&nbsp;</TD>
    <TD>&nbsp;</TD>
    <TD>&nbsp;</TD>
    <TD>&nbsp;</TD>
    <TD>&nbsp;</TD>
    <TD>&nbsp;</TD>
    <TD>&nbsp;</TD>
    <TD>&nbsp;</TD>
    <TD>&nbsp;</TD>
    <TD>&nbsp;</TD>
    <TD>&nbsp;</TD>
    <TD>&nbsp;</TD>
    <TD>&nbsp;</TD>
    <TD>&nbsp;</TD>
    <TD>&nbsp;</TD>
    <TD>&nbsp;</TD>
    <TD>&nbsp;</TD>
    <TD>&nbsp;</TD></TR>
  <TR>
    <TD bgColor=3D#cccccc noWrap><B><INPUT=20
      value=3D"979.649949 from(980.657225,1+) query(15)" CHECKED =
type=3Dcheckbox=20
      name=3DQUE> <A onmouseover=3D"cover(0,15,''); return true"=20
      onmouseout=3D"uncover(0,15,''); return true"=20
      =
href=3D"http://www.matrixscience.com/cgi/master_results.pl?file=3D..%2Fda=
ta%2F20120411%2FFtGAmfuTE.dat&amp;REPTYPE=3Dprotein&amp;_sigthreshold=3D0=
.05&amp;REPORT=3D20&amp;_minpeplen=3D7&amp;_server_mudpit_switch=3D999999=
99&amp;_ignoreionsscorebelow=3D0&amp;_showsubsets=3D0&amp;_showpopups=3DT=
RUE&amp;_sortunassigned=3Dscoredown&amp;_requireboldred=3D0#Query15">980.=
6572</A>=20
      (1+) </B></TD>
    <TD>&nbsp;</TD>
    <TD>&nbsp;</TD>
    <TD>&nbsp;</TD>
    <TD>&nbsp;</TD>
    <TD>&nbsp;</TD>
    <TD>&nbsp;</TD>
    <TD>&nbsp;</TD>
    <TD>&nbsp;</TD>
    <TD>&nbsp;</TD>
    <TD>&nbsp;</TD>
    <TD>&nbsp;</TD>
    <TD>&nbsp;</TD>
    <TD>&nbsp;</TD>
    <TD>&nbsp;</TD>
    <TD>&nbsp;</TD>
    <TD>&nbsp;</TD>
    <TD>&nbsp;</TD>
    <TD>&nbsp;</TD>
    <TD>&nbsp;</TD>
    <TD>&nbsp;</TD></TR>
  <TR>
    <TD bgColor=3D#cccccc noWrap><B><INPUT=20
      value=3D"997.566075 from(998.573351,1+) query(16)" CHECKED =
type=3Dcheckbox=20
      name=3DQUE> <A onmouseover=3D"cover(0,16,''); return true"=20
      onmouseout=3D"uncover(0,16,''); return true"=20
      =
href=3D"http://www.matrixscience.com/cgi/master_results.pl?file=3D..%2Fda=
ta%2F20120411%2FFtGAmfuTE.dat&amp;REPTYPE=3Dprotein&amp;_sigthreshold=3D0=
.05&amp;REPORT=3D20&amp;_minpeplen=3D7&amp;_server_mudpit_switch=3D999999=
99&amp;_ignoreionsscorebelow=3D0&amp;_showsubsets=3D0&amp;_showpopups=3DT=
RUE&amp;_sortunassigned=3Dscoredown&amp;_requireboldred=3D0#Query16">998.=
5734</A>=20
      (1+) </B></TD>
    <TD>&nbsp;</TD>
    <TD>&nbsp;</TD>
    <TD>&nbsp;</TD>
    <TD>&nbsp;</TD>
    <TD>&nbsp;</TD>
    <TD>&nbsp;</TD>
    <TD>&nbsp;</TD>
    <TD>&nbsp;</TD>
    <TD>&nbsp;</TD>
    <TD>&nbsp;</TD>
    <TD>&nbsp;</TD>
    <TD>&nbsp;</TD>
    <TD>&nbsp;</TD>
    <TD>&nbsp;</TD>
    <TD>&nbsp;</TD>
    <TD>&nbsp;</TD>
    <TD>&nbsp;</TD>
    <TD>&nbsp;</TD>
    <TD>&nbsp;</TD>
    <TD>&nbsp;</TD></TR>
  <TR>
    <TD bgColor=3D#cccccc noWrap><B><INPUT=20
      value=3D"1013.572157 from(1014.579433,1+) query(17)" CHECKED =
type=3Dcheckbox=20
      name=3DQUE> <A onmouseover=3D"cover(0,17,''); return true"=20
      onmouseout=3D"uncover(0,17,''); return true"=20
      =
href=3D"http://www.matrixscience.com/cgi/master_results.pl?file=3D..%2Fda=
ta%2F20120411%2FFtGAmfuTE.dat&amp;REPTYPE=3Dprotein&amp;_sigthreshold=3D0=
.05&amp;REPORT=3D20&amp;_minpeplen=3D7&amp;_server_mudpit_switch=3D999999=
99&amp;_ignoreionsscorebelow=3D0&amp;_showsubsets=3D0&amp;_showpopups=3DT=
RUE&amp;_sortunassigned=3Dscoredown&amp;_requireboldred=3D0#Query17">1014=
.5794</A>=20
      (1+) </B></TD>
    <TD>&nbsp;</TD>
    <TD>&nbsp;</TD>
    <TD>&nbsp;</TD>
    <TD>&nbsp;</TD>
    <TD>&nbsp;</TD>
    <TD>&nbsp;</TD>
    <TD>&nbsp;</TD>
    <TD>&nbsp;</TD>
    <TD>&nbsp;</TD>
    <TD>&nbsp;</TD>
    <TD>&nbsp;</TD>
    <TD>&nbsp;</TD>
    <TD>&nbsp;</TD>
    <TD>&nbsp;</TD>
    <TD>&nbsp;</TD>
    <TD>&nbsp;</TD>
    <TD>&nbsp;</TD>
    <TD>&nbsp;</TD>
    <TD>&nbsp;</TD>
    <TD>&nbsp;</TD></TR>
  <TR>
    <TD bgColor=3D#cccccc noWrap><B><INPUT=20
      value=3D"1022.615252 from(1023.622528,1+) index(0) query(18)" =
CHECKED=20
      type=3Dcheckbox name=3DQUE> <A onmouseover=3D"cover(0,18,''); =
return true"=20
      onmouseout=3D"uncover(0,18,''); return true"=20
      =
href=3D"http://www.matrixscience.com/cgi/master_results.pl?file=3D..%2Fda=
ta%2F20120411%2FFtGAmfuTE.dat&amp;REPTYPE=3Dprotein&amp;_sigthreshold=3D0=
.05&amp;REPORT=3D20&amp;_minpeplen=3D7&amp;_server_mudpit_switch=3D999999=
99&amp;_ignoreionsscorebelow=3D0&amp;_showsubsets=3D0&amp;_showpopups=3DT=
RUE&amp;_sortunassigned=3Dscoredown&amp;_requireboldred=3D0#Query18">1023=
.6225</A>=20
      (1+) </B></TD>
    <TD align=3Dmiddle><A onmouseover=3D"cover(1,18,'YLWILCR'); return =
true"=20
      onmouseout=3D"uncover(1,18,'YLWILCR'); return true"=20
      =
href=3D"http://www.matrixscience.com/cgi/peptide_view.pl?file=3D..%2Fdata=
%2F20120411%2FFtGAmfuTE.dat&amp;query=3D18&amp;hit=3D1"=20
      target=3D_blank><IMG border=3D0=20
      src=3D"http://www.matrixscience.com/images/cyan_ball_white.gif" =
width=3D16=20
      height=3D16></A></TD>
    <TD align=3Dmiddle><A onmouseover=3D"cover(2,18,'YLWILCR'); return =
true"=20
      onmouseout=3D"uncover(2,18,'YLWILCR'); return true"=20
      =
href=3D"http://www.matrixscience.com/cgi/peptide_view.pl?file=3D..%2Fdata=
%2F20120411%2FFtGAmfuTE.dat&amp;query=3D18&amp;hit=3D2"=20
      target=3D_blank><IMG border=3D0=20
      src=3D"http://www.matrixscience.com/images/cyan_ball_white.gif" =
width=3D16=20
      height=3D16></A></TD>
    <TD align=3Dmiddle><A onmouseover=3D"cover(3,18,'YLWILCR'); return =
true"=20
      onmouseout=3D"uncover(3,18,'YLWILCR'); return true"=20
      =
href=3D"http://www.matrixscience.com/cgi/peptide_view.pl?file=3D..%2Fdata=
%2F20120411%2FFtGAmfuTE.dat&amp;query=3D18&amp;hit=3D3"=20
      target=3D_blank><IMG border=3D0=20
      src=3D"http://www.matrixscience.com/images/cyan_ball_white.gif" =
width=3D16=20
      height=3D16></A></TD>
    <TD align=3Dmiddle><A onmouseover=3D"cover(4,18,'YLWILCR'); return =
true"=20
      onmouseout=3D"uncover(4,18,'YLWILCR'); return true"=20
      =
href=3D"http://www.matrixscience.com/cgi/peptide_view.pl?file=3D..%2Fdata=
%2F20120411%2FFtGAmfuTE.dat&amp;query=3D18&amp;hit=3D4"=20
      target=3D_blank><IMG border=3D0=20
      src=3D"http://www.matrixscience.com/images/cyan_ball_white.gif" =
width=3D16=20
      height=3D16></A></TD>
    <TD align=3Dmiddle><A onmouseover=3D"cover(5,18,'YLWILCR'); return =
true"=20
      onmouseout=3D"uncover(5,18,'YLWILCR'); return true"=20
      =
href=3D"http://www.matrixscience.com/cgi/peptide_view.pl?file=3D..%2Fdata=
%2F20120411%2FFtGAmfuTE.dat&amp;query=3D18&amp;hit=3D5"=20
      target=3D_blank><IMG border=3D0=20
      src=3D"http://www.matrixscience.com/images/cyan_ball_white.gif" =
width=3D16=20
      height=3D16></A></TD>
    <TD align=3Dmiddle><A onmouseover=3D"cover(6,18,'YLWILCR'); return =
true"=20
      onmouseout=3D"uncover(6,18,'YLWILCR'); return true"=20
      =
href=3D"http://www.matrixscience.com/cgi/peptide_view.pl?file=3D..%2Fdata=
%2F20120411%2FFtGAmfuTE.dat&amp;query=3D18&amp;hit=3D6"=20
      target=3D_blank><IMG border=3D0=20
      src=3D"http://www.matrixscience.com/images/cyan_ball_white.gif" =
width=3D16=20
      height=3D16></A></TD>
    <TD align=3Dmiddle><A onmouseover=3D"cover(7,18,'YLWILCR'); return =
true"=20
      onmouseout=3D"uncover(7,18,'YLWILCR'); return true"=20
      =
href=3D"http://www.matrixscience.com/cgi/peptide_view.pl?file=3D..%2Fdata=
%2F20120411%2FFtGAmfuTE.dat&amp;query=3D18&amp;hit=3D7"=20
      target=3D_blank><IMG border=3D0=20
      src=3D"http://www.matrixscience.com/images/cyan_ball_white.gif" =
width=3D16=20
      height=3D16></A></TD>
    <TD align=3Dmiddle><A onmouseover=3D"cover(8,18,'YLWILCR'); return =
true"=20
      onmouseout=3D"uncover(8,18,'YLWILCR'); return true"=20
      =
href=3D"http://www.matrixscience.com/cgi/peptide_view.pl?file=3D..%2Fdata=
%2F20120411%2FFtGAmfuTE.dat&amp;query=3D18&amp;hit=3D8"=20
      target=3D_blank><IMG border=3D0=20
      src=3D"http://www.matrixscience.com/images/cyan_ball_white.gif" =
width=3D16=20
      height=3D16></A></TD>
    <TD align=3Dmiddle><A onmouseover=3D"cover(9,18,'YLWILCR'); return =
true"=20
      onmouseout=3D"uncover(9,18,'YLWILCR'); return true"=20
      =
href=3D"http://www.matrixscience.com/cgi/peptide_view.pl?file=3D..%2Fdata=
%2F20120411%2FFtGAmfuTE.dat&amp;query=3D18&amp;hit=3D9"=20
      target=3D_blank><IMG border=3D0=20
      src=3D"http://www.matrixscience.com/images/cyan_ball_white.gif" =
width=3D16=20
      height=3D16></A></TD>
    <TD align=3Dmiddle><A onmouseover=3D"cover(10,18,'YLWILCR'); return =
true"=20
      onmouseout=3D"uncover(10,18,'YLWILCR'); return true"=20
      =
href=3D"http://www.matrixscience.com/cgi/peptide_view.pl?file=3D..%2Fdata=
%2F20120411%2FFtGAmfuTE.dat&amp;query=3D18&amp;hit=3D10"=20
      target=3D_blank><IMG border=3D0=20
      src=3D"http://www.matrixscience.com/images/cyan_ball_white.gif" =
width=3D16=20
      height=3D16></A></TD>
    <TD align=3Dmiddle><A onmouseover=3D"cover(11,18,'YLWILCR'); return =
true"=20
      onmouseout=3D"uncover(11,18,'YLWILCR'); return true"=20
      =
href=3D"http://www.matrixscience.com/cgi/peptide_view.pl?file=3D..%2Fdata=
%2F20120411%2FFtGAmfuTE.dat&amp;query=3D18&amp;hit=3D11"=20
      target=3D_blank><IMG border=3D0=20
      src=3D"http://www.matrixscience.com/images/cyan_ball_white.gif" =
width=3D16=20
      height=3D16></A></TD>
    <TD>&nbsp;</TD>
    <TD>&nbsp;</TD>
    <TD align=3Dmiddle><A onmouseover=3D"cover(14,18,'YLWILCR'); return =
true"=20
      onmouseout=3D"uncover(14,18,'YLWILCR'); return true"=20
      =
href=3D"http://www.matrixscience.com/cgi/peptide_view.pl?file=3D..%2Fdata=
%2F20120411%2FFtGAmfuTE.dat&amp;query=3D18&amp;hit=3D14"=20
      target=3D_blank><IMG border=3D0=20
      src=3D"http://www.matrixscience.com/images/cyan_ball_white.gif" =
width=3D16=20
      height=3D16></A></TD>
    <TD>&nbsp;</TD>
    <TD>&nbsp;</TD>
    <TD align=3Dmiddle><A onmouseover=3D"cover(17,18,'YLWILCR'); return =
true"=20
      onmouseout=3D"uncover(17,18,'YLWILCR'); return true"=20
      =
href=3D"http://www.matrixscience.com/cgi/peptide_view.pl?file=3D..%2Fdata=
%2F20120411%2FFtGAmfuTE.dat&amp;query=3D18&amp;hit=3D17"=20
      target=3D_blank><IMG border=3D0=20
      src=3D"http://www.matrixscience.com/images/cyan_ball_white.gif" =
width=3D16=20
      height=3D16></A></TD>
    <TD align=3Dmiddle><A onmouseover=3D"cover(18,18,'YLWILCR'); return =
true"=20
      onmouseout=3D"uncover(18,18,'YLWILCR'); return true"=20
      =
href=3D"http://www.matrixscience.com/cgi/peptide_view.pl?file=3D..%2Fdata=
%2F20120411%2FFtGAmfuTE.dat&amp;query=3D18&amp;hit=3D18"=20
      target=3D_blank><IMG border=3D0=20
      src=3D"http://www.matrixscience.com/images/cyan_ball_white.gif" =
width=3D16=20
      height=3D16></A></TD>
    <TD align=3Dmiddle><A onmouseover=3D"cover(19,18,'YLWILCR'); return =
true"=20
      onmouseout=3D"uncover(19,18,'YLWILCR'); return true"=20
      =
href=3D"http://www.matrixscience.com/cgi/peptide_view.pl?file=3D..%2Fdata=
%2F20120411%2FFtGAmfuTE.dat&amp;query=3D18&amp;hit=3D19"=20
      target=3D_blank><IMG border=3D0=20
      src=3D"http://www.matrixscience.com/images/cyan_ball_white.gif" =
width=3D16=20
      height=3D16></A></TD>
    <TD align=3Dmiddle><A onmouseover=3D"cover(20,18,'YLWILCR'); return =
true"=20
      onmouseout=3D"uncover(20,18,'YLWILCR'); return true"=20
      =
href=3D"http://www.matrixscience.com/cgi/peptide_view.pl?file=3D..%2Fdata=
%2F20120411%2FFtGAmfuTE.dat&amp;query=3D18&amp;hit=3D20"=20
      target=3D_blank><IMG border=3D0=20
      src=3D"http://www.matrixscience.com/images/cyan_ball_white.gif" =
width=3D16=20
      height=3D16></A></TD></TR>
  <TR>
    <TD bgColor=3D#cccccc noWrap><B><INPUT=20
      value=3D"1026.609799 from(1027.617075,1+) query(19)" CHECKED =
type=3Dcheckbox=20
      name=3DQUE> <A onmouseover=3D"cover(0,19,''); return true"=20
      onmouseout=3D"uncover(0,19,''); return true"=20
      =
href=3D"http://www.matrixscience.com/cgi/master_results.pl?file=3D..%2Fda=
ta%2F20120411%2FFtGAmfuTE.dat&amp;REPTYPE=3Dprotein&amp;_sigthreshold=3D0=
.05&amp;REPORT=3D20&amp;_minpeplen=3D7&amp;_server_mudpit_switch=3D999999=
99&amp;_ignoreionsscorebelow=3D0&amp;_showsubsets=3D0&amp;_showpopups=3DT=
RUE&amp;_sortunassigned=3Dscoredown&amp;_requireboldred=3D0#Query19">1027=
.6171</A>=20
      (1+) </B></TD>
    <TD>&nbsp;</TD>
    <TD>&nbsp;</TD>
    <TD>&nbsp;</TD>
    <TD>&nbsp;</TD>
    <TD>&nbsp;</TD>
    <TD>&nbsp;</TD>
    <TD>&nbsp;</TD>
    <TD>&nbsp;</TD>
    <TD>&nbsp;</TD>
    <TD>&nbsp;</TD>
    <TD>&nbsp;</TD>
    <TD>&nbsp;</TD>
    <TD>&nbsp;</TD>
    <TD>&nbsp;</TD>
    <TD>&nbsp;</TD>
    <TD>&nbsp;</TD>
    <TD>&nbsp;</TD>
    <TD>&nbsp;</TD>
    <TD>&nbsp;</TD>
    <TD>&nbsp;</TD></TR>
  <TR>
    <TD bgColor=3D#cccccc noWrap><B><INPUT=20
      value=3D"1036.630717 from(1037.637993,1+) query(20)" CHECKED =
type=3Dcheckbox=20
      name=3DQUE> <A onmouseover=3D"cover(0,20,''); return true"=20
      onmouseout=3D"uncover(0,20,''); return true"=20
      =
href=3D"http://www.matrixscience.com/cgi/master_results.pl?file=3D..%2Fda=
ta%2F20120411%2FFtGAmfuTE.dat&amp;REPTYPE=3Dprotein&amp;_sigthreshold=3D0=
.05&amp;REPORT=3D20&amp;_minpeplen=3D7&amp;_server_mudpit_switch=3D999999=
99&amp;_ignoreionsscorebelow=3D0&amp;_showsubsets=3D0&amp;_showpopups=3DT=
RUE&amp;_sortunassigned=3Dscoredown&amp;_requireboldred=3D0#Query20">1037=
.6380</A>=20
      (1+) </B></TD>
    <TD>&nbsp;</TD>
    <TD>&nbsp;</TD>
    <TD>&nbsp;</TD>
    <TD>&nbsp;</TD>
    <TD>&nbsp;</TD>
    <TD>&nbsp;</TD>
    <TD>&nbsp;</TD>
    <TD>&nbsp;</TD>
    <TD>&nbsp;</TD>
    <TD>&nbsp;</TD>
    <TD>&nbsp;</TD>
    <TD>&nbsp;</TD>
    <TD>&nbsp;</TD>
    <TD>&nbsp;</TD>
    <TD>&nbsp;</TD>
    <TD>&nbsp;</TD>
    <TD>&nbsp;</TD>
    <TD>&nbsp;</TD>
    <TD>&nbsp;</TD>
    <TD>&nbsp;</TD></TR>
  <TR>
    <TD bgColor=3D#cccccc noWrap><B><INPUT=20
      value=3D"1037.618456 from(1038.625732,1+) query(21)" CHECKED =
type=3Dcheckbox=20
      name=3DQUE> <A onmouseover=3D"cover(0,21,''); return true"=20
      onmouseout=3D"uncover(0,21,''); return true"=20
      =
href=3D"http://www.matrixscience.com/cgi/master_results.pl?file=3D..%2Fda=
ta%2F20120411%2FFtGAmfuTE.dat&amp;REPTYPE=3Dprotein&amp;_sigthreshold=3D0=
.05&amp;REPORT=3D20&amp;_minpeplen=3D7&amp;_server_mudpit_switch=3D999999=
99&amp;_ignoreionsscorebelow=3D0&amp;_showsubsets=3D0&amp;_showpopups=3DT=
RUE&amp;_sortunassigned=3Dscoredown&amp;_requireboldred=3D0#Query21">1038=
.6257</A>=20
      (1+) </B></TD>
    <TD>&nbsp;</TD>
    <TD>&nbsp;</TD>
    <TD>&nbsp;</TD>
    <TD>&nbsp;</TD>
    <TD>&nbsp;</TD>
    <TD>&nbsp;</TD>
    <TD>&nbsp;</TD>
    <TD>&nbsp;</TD>
    <TD>&nbsp;</TD>
    <TD>&nbsp;</TD>
    <TD>&nbsp;</TD>
    <TD>&nbsp;</TD>
    <TD>&nbsp;</TD>
    <TD>&nbsp;</TD>
    <TD>&nbsp;</TD>
    <TD>&nbsp;</TD>
    <TD>&nbsp;</TD>
    <TD>&nbsp;</TD>
    <TD>&nbsp;</TD>
    <TD>&nbsp;</TD></TR>
  <TR>
    <TD bgColor=3D#cccccc noWrap><B><INPUT=20
      value=3D"1039.594776 from(1040.602052,1+) query(22)" CHECKED =
type=3Dcheckbox=20
      name=3DQUE> <A onmouseover=3D"cover(0,22,''); return true"=20
      onmouseout=3D"uncover(0,22,''); return true"=20
      =
href=3D"http://www.matrixscience.com/cgi/master_results.pl?file=3D..%2Fda=
ta%2F20120411%2FFtGAmfuTE.dat&amp;REPTYPE=3Dprotein&amp;_sigthreshold=3D0=
.05&amp;REPORT=3D20&amp;_minpeplen=3D7&amp;_server_mudpit_switch=3D999999=
99&amp;_ignoreionsscorebelow=3D0&amp;_showsubsets=3D0&amp;_showpopups=3DT=
RUE&amp;_sortunassigned=3Dscoredown&amp;_requireboldred=3D0#Query22">1040=
.6021</A>=20
      (1+) </B></TD>
    <TD>&nbsp;</TD>
    <TD>&nbsp;</TD>
    <TD>&nbsp;</TD>
    <TD>&nbsp;</TD>
    <TD>&nbsp;</TD>
    <TD>&nbsp;</TD>
    <TD>&nbsp;</TD>
    <TD>&nbsp;</TD>
    <TD>&nbsp;</TD>
    <TD>&nbsp;</TD>
    <TD>&nbsp;</TD>
    <TD>&nbsp;</TD>
    <TD>&nbsp;</TD>
    <TD>&nbsp;</TD>
    <TD>&nbsp;</TD>
    <TD>&nbsp;</TD>
    <TD>&nbsp;</TD>
    <TD>&nbsp;</TD>
    <TD>&nbsp;</TD>
    <TD>&nbsp;</TD></TR>
  <TR>
    <TD bgColor=3D#cccccc noWrap><B><INPUT=20
      value=3D"1054.611475 from(1055.618751,1+) query(23)" CHECKED =
type=3Dcheckbox=20
      name=3DQUE> <A onmouseover=3D"cover(0,23,''); return true"=20
      onmouseout=3D"uncover(0,23,''); return true"=20
      =
href=3D"http://www.matrixscience.com/cgi/master_results.pl?file=3D..%2Fda=
ta%2F20120411%2FFtGAmfuTE.dat&amp;REPTYPE=3Dprotein&amp;_sigthreshold=3D0=
.05&amp;REPORT=3D20&amp;_minpeplen=3D7&amp;_server_mudpit_switch=3D999999=
99&amp;_ignoreionsscorebelow=3D0&amp;_showsubsets=3D0&amp;_showpopups=3DT=
RUE&amp;_sortunassigned=3Dscoredown&amp;_requireboldred=3D0#Query23">1055=
.6188</A>=20
      (1+) </B></TD>
    <TD>&nbsp;</TD>
    <TD>&nbsp;</TD>
    <TD>&nbsp;</TD>
    <TD>&nbsp;</TD>
    <TD>&nbsp;</TD>
    <TD>&nbsp;</TD>
    <TD>&nbsp;</TD>
    <TD>&nbsp;</TD>
    <TD>&nbsp;</TD>
    <TD>&nbsp;</TD>
    <TD>&nbsp;</TD>
    <TD>&nbsp;</TD>
    <TD>&nbsp;</TD>
    <TD>&nbsp;</TD>
    <TD>&nbsp;</TD>
    <TD>&nbsp;</TD>
    <TD>&nbsp;</TD>
    <TD>&nbsp;</TD>
    <TD>&nbsp;</TD>
    <TD>&nbsp;</TD></TR>
  <TR>
    <TD bgColor=3D#cccccc noWrap><B><INPUT=20
      value=3D"1070.598012 from(1071.605288,1+) query(24)" CHECKED =
type=3Dcheckbox=20
      name=3DQUE> <A onmouseover=3D"cover(0,24,''); return true"=20
      onmouseout=3D"uncover(0,24,''); return true"=20
      =
href=3D"http://www.matrixscience.com/cgi/master_results.pl?file=3D..%2Fda=
ta%2F20120411%2FFtGAmfuTE.dat&amp;REPTYPE=3Dprotein&amp;_sigthreshold=3D0=
.05&amp;REPORT=3D20&amp;_minpeplen=3D7&amp;_server_mudpit_switch=3D999999=
99&amp;_ignoreionsscorebelow=3D0&amp;_showsubsets=3D0&amp;_showpopups=3DT=
RUE&amp;_sortunassigned=3Dscoredown&amp;_requireboldred=3D0#Query24">1071=
.6053</A>=20
      (1+) </B></TD>
    <TD>&nbsp;</TD>
    <TD>&nbsp;</TD>
    <TD>&nbsp;</TD>
    <TD>&nbsp;</TD>
    <TD>&nbsp;</TD>
    <TD>&nbsp;</TD>
    <TD>&nbsp;</TD>
    <TD>&nbsp;</TD>
    <TD>&nbsp;</TD>
    <TD>&nbsp;</TD>
    <TD>&nbsp;</TD>
    <TD>&nbsp;</TD>
    <TD>&nbsp;</TD>
    <TD>&nbsp;</TD>
    <TD>&nbsp;</TD>
    <TD>&nbsp;</TD>
    <TD>&nbsp;</TD>
    <TD>&nbsp;</TD>
    <TD>&nbsp;</TD>
    <TD>&nbsp;</TD></TR>
  <TR>
    <TD bgColor=3D#cccccc noWrap><B><INPUT=20
      value=3D"1083.622593 from(1084.629869,1+) query(25)" CHECKED =
type=3Dcheckbox=20
      name=3DQUE> <A onmouseover=3D"cover(0,25,''); return true"=20
      onmouseout=3D"uncover(0,25,''); return true"=20
      =
href=3D"http://www.matrixscience.com/cgi/master_results.pl?file=3D..%2Fda=
ta%2F20120411%2FFtGAmfuTE.dat&amp;REPTYPE=3Dprotein&amp;_sigthreshold=3D0=
.05&amp;REPORT=3D20&amp;_minpeplen=3D7&amp;_server_mudpit_switch=3D999999=
99&amp;_ignoreionsscorebelow=3D0&amp;_showsubsets=3D0&amp;_showpopups=3DT=
RUE&amp;_sortunassigned=3Dscoredown&amp;_requireboldred=3D0#Query25">1084=
.6299</A>=20
      (1+) </B></TD>
    <TD>&nbsp;</TD>
    <TD>&nbsp;</TD>
    <TD>&nbsp;</TD>
    <TD>&nbsp;</TD>
    <TD>&nbsp;</TD>
    <TD>&nbsp;</TD>
    <TD>&nbsp;</TD>
    <TD>&nbsp;</TD>
    <TD>&nbsp;</TD>
    <TD>&nbsp;</TD>
    <TD>&nbsp;</TD>
    <TD>&nbsp;</TD>
    <TD>&nbsp;</TD>
    <TD>&nbsp;</TD>
    <TD>&nbsp;</TD>
    <TD>&nbsp;</TD>
    <TD>&nbsp;</TD>
    <TD>&nbsp;</TD>
    <TD>&nbsp;</TD>
    <TD>&nbsp;</TD></TR>
  <TR>
    <TD bgColor=3D#cccccc noWrap><B><INPUT=20
      value=3D"1091.680910 from(1092.688186,1+) query(26)" CHECKED =
type=3Dcheckbox=20
      name=3DQUE> <A onmouseover=3D"cover(0,26,''); return true"=20
      onmouseout=3D"uncover(0,26,''); return true"=20
      =
href=3D"http://www.matrixscience.com/cgi/master_results.pl?file=3D..%2Fda=
ta%2F20120411%2FFtGAmfuTE.dat&amp;REPTYPE=3Dprotein&amp;_sigthreshold=3D0=
.05&amp;REPORT=3D20&amp;_minpeplen=3D7&amp;_server_mudpit_switch=3D999999=
99&amp;_ignoreionsscorebelow=3D0&amp;_showsubsets=3D0&amp;_showpopups=3DT=
RUE&amp;_sortunassigned=3Dscoredown&amp;_requireboldred=3D0#Query26">1092=
.6882</A>=20
      (1+) </B></TD>
    <TD>&nbsp;</TD>
    <TD>&nbsp;</TD>
    <TD>&nbsp;</TD>
    <TD>&nbsp;</TD>
    <TD>&nbsp;</TD>
    <TD>&nbsp;</TD>
    <TD>&nbsp;</TD>
    <TD>&nbsp;</TD>
    <TD>&nbsp;</TD>
    <TD>&nbsp;</TD>
    <TD>&nbsp;</TD>
    <TD>&nbsp;</TD>
    <TD>&nbsp;</TD>
    <TD>&nbsp;</TD>
    <TD>&nbsp;</TD>
    <TD>&nbsp;</TD>
    <TD>&nbsp;</TD>
    <TD>&nbsp;</TD>
    <TD>&nbsp;</TD>
    <TD>&nbsp;</TD></TR>
  <TR>
    <TD bgColor=3D#cccccc noWrap><B><INPUT=20
      value=3D"1105.636140 from(1106.643416,1+) query(27)" CHECKED =
type=3Dcheckbox=20
      name=3DQUE> <A onmouseover=3D"cover(0,27,''); return true"=20
      onmouseout=3D"uncover(0,27,''); return true"=20
      =
href=3D"http://www.matrixscience.com/cgi/master_results.pl?file=3D..%2Fda=
ta%2F20120411%2FFtGAmfuTE.dat&amp;REPTYPE=3Dprotein&amp;_sigthreshold=3D0=
.05&amp;REPORT=3D20&amp;_minpeplen=3D7&amp;_server_mudpit_switch=3D999999=
99&amp;_ignoreionsscorebelow=3D0&amp;_showsubsets=3D0&amp;_showpopups=3DT=
RUE&amp;_sortunassigned=3Dscoredown&amp;_requireboldred=3D0#Query27">1106=
.6434</A>=20
      (1+) </B></TD>
    <TD>&nbsp;</TD>
    <TD>&nbsp;</TD>
    <TD>&nbsp;</TD>
    <TD>&nbsp;</TD>
    <TD>&nbsp;</TD>
    <TD>&nbsp;</TD>
    <TD>&nbsp;</TD>
    <TD>&nbsp;</TD>
    <TD>&nbsp;</TD>
    <TD>&nbsp;</TD>
    <TD>&nbsp;</TD>
    <TD>&nbsp;</TD>
    <TD>&nbsp;</TD>
    <TD>&nbsp;</TD>
    <TD>&nbsp;</TD>
    <TD>&nbsp;</TD>
    <TD>&nbsp;</TD>
    <TD>&nbsp;</TD>
    <TD>&nbsp;</TD>
    <TD>&nbsp;</TD></TR>
  <TR>
    <TD bgColor=3D#cccccc noWrap><B><INPUT=20
      value=3D"1107.659431 from(1108.666707,1+) query(28)" CHECKED =
type=3Dcheckbox=20
      name=3DQUE> <A onmouseover=3D"cover(0,28,''); return true"=20
      onmouseout=3D"uncover(0,28,''); return true"=20
      =
href=3D"http://www.matrixscience.com/cgi/master_results.pl?file=3D..%2Fda=
ta%2F20120411%2FFtGAmfuTE.dat&amp;REPTYPE=3Dprotein&amp;_sigthreshold=3D0=
.05&amp;REPORT=3D20&amp;_minpeplen=3D7&amp;_server_mudpit_switch=3D999999=
99&amp;_ignoreionsscorebelow=3D0&amp;_showsubsets=3D0&amp;_showpopups=3DT=
RUE&amp;_sortunassigned=3Dscoredown&amp;_requireboldred=3D0#Query28">1108=
.6667</A>=20
      (1+) </B></TD>
    <TD>&nbsp;</TD>
    <TD>&nbsp;</TD>
    <TD>&nbsp;</TD>
    <TD>&nbsp;</TD>
    <TD>&nbsp;</TD>
    <TD>&nbsp;</TD>
    <TD>&nbsp;</TD>
    <TD>&nbsp;</TD>
    <TD>&nbsp;</TD>
    <TD>&nbsp;</TD>
    <TD>&nbsp;</TD>
    <TD>&nbsp;</TD>
    <TD>&nbsp;</TD>
    <TD>&nbsp;</TD>
    <TD>&nbsp;</TD>
    <TD>&nbsp;</TD>
    <TD>&nbsp;</TD>
    <TD>&nbsp;</TD>
    <TD>&nbsp;</TD>
    <TD>&nbsp;</TD></TR>
  <TR>
    <TD bgColor=3D#cccccc noWrap><B><INPUT=20
      value=3D"1150.712261 from(1151.719537,1+) query(29)" CHECKED =
type=3Dcheckbox=20
      name=3DQUE> <A onmouseover=3D"cover(0,29,''); return true"=20
      onmouseout=3D"uncover(0,29,''); return true"=20
      =
href=3D"http://www.matrixscience.com/cgi/master_results.pl?file=3D..%2Fda=
ta%2F20120411%2FFtGAmfuTE.dat&amp;REPTYPE=3Dprotein&amp;_sigthreshold=3D0=
.05&amp;REPORT=3D20&amp;_minpeplen=3D7&amp;_server_mudpit_switch=3D999999=
99&amp;_ignoreionsscorebelow=3D0&amp;_showsubsets=3D0&amp;_showpopups=3DT=
RUE&amp;_sortunassigned=3Dscoredown&amp;_requireboldred=3D0#Query29">1151=
.7195</A>=20
      (1+) </B></TD>
    <TD>&nbsp;</TD>
    <TD>&nbsp;</TD>
    <TD>&nbsp;</TD>
    <TD>&nbsp;</TD>
    <TD>&nbsp;</TD>
    <TD>&nbsp;</TD>
    <TD>&nbsp;</TD>
    <TD>&nbsp;</TD>
    <TD>&nbsp;</TD>
    <TD>&nbsp;</TD>
    <TD>&nbsp;</TD>
    <TD>&nbsp;</TD>
    <TD>&nbsp;</TD>
    <TD>&nbsp;</TD>
    <TD>&nbsp;</TD>
    <TD>&nbsp;</TD>
    <TD>&nbsp;</TD>
    <TD>&nbsp;</TD>
    <TD>&nbsp;</TD>
    <TD>&nbsp;</TD></TR>
  <TR>
    <TD bgColor=3D#cccccc noWrap><B><INPUT=20
      value=3D"1175.717277 from(1176.724553,1+) query(30)" CHECKED =
type=3Dcheckbox=20
      name=3DQUE> <A onmouseover=3D"cover(0,30,''); return true"=20
      onmouseout=3D"uncover(0,30,''); return true"=20
      =
href=3D"http://www.matrixscience.com/cgi/master_results.pl?file=3D..%2Fda=
ta%2F20120411%2FFtGAmfuTE.dat&amp;REPTYPE=3Dprotein&amp;_sigthreshold=3D0=
.05&amp;REPORT=3D20&amp;_minpeplen=3D7&amp;_server_mudpit_switch=3D999999=
99&amp;_ignoreionsscorebelow=3D0&amp;_showsubsets=3D0&amp;_showpopups=3DT=
RUE&amp;_sortunassigned=3Dscoredown&amp;_requireboldred=3D0#Query30">1176=
.7246</A>=20
      (1+) </B></TD>
    <TD>&nbsp;</TD>
    <TD>&nbsp;</TD>
    <TD>&nbsp;</TD>
    <TD>&nbsp;</TD>
    <TD>&nbsp;</TD>
    <TD>&nbsp;</TD>
    <TD>&nbsp;</TD>
    <TD>&nbsp;</TD>
    <TD>&nbsp;</TD>
    <TD>&nbsp;</TD>
    <TD>&nbsp;</TD>
    <TD>&nbsp;</TD>
    <TD>&nbsp;</TD>
    <TD>&nbsp;</TD>
    <TD>&nbsp;</TD>
    <TD>&nbsp;</TD>
    <TD>&nbsp;</TD>
    <TD>&nbsp;</TD>
    <TD>&nbsp;</TD>
    <TD>&nbsp;</TD></TR>
  <TR>
    <TD bgColor=3D#cccccc noWrap><B><INPUT=20
      value=3D"1182.717839 from(1183.725115,1+) query(31)" CHECKED =
type=3Dcheckbox=20
      name=3DQUE> <A onmouseover=3D"cover(0,31,''); return true"=20
      onmouseout=3D"uncover(0,31,''); return true"=20
      =
href=3D"http://www.matrixscience.com/cgi/master_results.pl?file=3D..%2Fda=
ta%2F20120411%2FFtGAmfuTE.dat&amp;REPTYPE=3Dprotein&amp;_sigthreshold=3D0=
.05&amp;REPORT=3D20&amp;_minpeplen=3D7&amp;_server_mudpit_switch=3D999999=
99&amp;_ignoreionsscorebelow=3D0&amp;_showsubsets=3D0&amp;_showpopups=3DT=
RUE&amp;_sortunassigned=3Dscoredown&amp;_requireboldred=3D0#Query31">1183=
.7251</A>=20
      (1+) </B></TD>
    <TD>&nbsp;</TD>
    <TD>&nbsp;</TD>
    <TD>&nbsp;</TD>
    <TD>&nbsp;</TD>
    <TD>&nbsp;</TD>
    <TD>&nbsp;</TD>
    <TD>&nbsp;</TD>
    <TD>&nbsp;</TD>
    <TD>&nbsp;</TD>
    <TD>&nbsp;</TD>
    <TD>&nbsp;</TD>
    <TD>&nbsp;</TD>
    <TD>&nbsp;</TD>
    <TD>&nbsp;</TD>
    <TD>&nbsp;</TD>
    <TD>&nbsp;</TD>
    <TD>&nbsp;</TD>
    <TD>&nbsp;</TD>
    <TD>&nbsp;</TD>
    <TD>&nbsp;</TD></TR>
  <TR>
    <TD bgColor=3D#cccccc noWrap><B><INPUT=20
      value=3D"1185.086500 from(1186.093776,1+) query(32)" CHECKED =
type=3Dcheckbox=20
      name=3DQUE> <A onmouseover=3D"cover(0,32,''); return true"=20
      onmouseout=3D"uncover(0,32,''); return true"=20
      =
href=3D"http://www.matrixscience.com/cgi/master_results.pl?file=3D..%2Fda=
ta%2F20120411%2FFtGAmfuTE.dat&amp;REPTYPE=3Dprotein&amp;_sigthreshold=3D0=
.05&amp;REPORT=3D20&amp;_minpeplen=3D7&amp;_server_mudpit_switch=3D999999=
99&amp;_ignoreionsscorebelow=3D0&amp;_showsubsets=3D0&amp;_showpopups=3DT=
RUE&amp;_sortunassigned=3Dscoredown&amp;_requireboldred=3D0#Query32">1186=
.0938</A>=20
      (1+) </B></TD>
    <TD>&nbsp;</TD>
    <TD>&nbsp;</TD>
    <TD>&nbsp;</TD>
    <TD>&nbsp;</TD>
    <TD>&nbsp;</TD>
    <TD>&nbsp;</TD>
    <TD>&nbsp;</TD>
    <TD>&nbsp;</TD>
    <TD>&nbsp;</TD>
    <TD>&nbsp;</TD>
    <TD>&nbsp;</TD>
    <TD>&nbsp;</TD>
    <TD>&nbsp;</TD>
    <TD>&nbsp;</TD>
    <TD>&nbsp;</TD>
    <TD>&nbsp;</TD>
    <TD>&nbsp;</TD>
    <TD>&nbsp;</TD>
    <TD>&nbsp;</TD>
    <TD>&nbsp;</TD></TR>
  <TR>
    <TD bgColor=3D#cccccc noWrap><B><INPUT=20
      value=3D"1217.078482 from(1218.085758,1+) query(33)" CHECKED =
type=3Dcheckbox=20
      name=3DQUE> <A onmouseover=3D"cover(0,33,''); return true"=20
      onmouseout=3D"uncover(0,33,''); return true"=20
      =
href=3D"http://www.matrixscience.com/cgi/master_results.pl?file=3D..%2Fda=
ta%2F20120411%2FFtGAmfuTE.dat&amp;REPTYPE=3Dprotein&amp;_sigthreshold=3D0=
.05&amp;REPORT=3D20&amp;_minpeplen=3D7&amp;_server_mudpit_switch=3D999999=
99&amp;_ignoreionsscorebelow=3D0&amp;_showsubsets=3D0&amp;_showpopups=3DT=
RUE&amp;_sortunassigned=3Dscoredown&amp;_requireboldred=3D0#Query33">1218=
.0858</A>=20
      (1+) </B></TD>
    <TD>&nbsp;</TD>
    <TD>&nbsp;</TD>
    <TD>&nbsp;</TD>
    <TD>&nbsp;</TD>
    <TD>&nbsp;</TD>
    <TD>&nbsp;</TD>
    <TD>&nbsp;</TD>
    <TD>&nbsp;</TD>
    <TD>&nbsp;</TD>
    <TD>&nbsp;</TD>
    <TD>&nbsp;</TD>
    <TD>&nbsp;</TD>
    <TD>&nbsp;</TD>
    <TD>&nbsp;</TD>
    <TD>&nbsp;</TD>
    <TD>&nbsp;</TD>
    <TD>&nbsp;</TD>
    <TD>&nbsp;</TD>
    <TD>&nbsp;</TD>
    <TD>&nbsp;</TD></TR>
  <TR>
    <TD bgColor=3D#cccccc noWrap><B><INPUT=20
      value=3D"1239.669272 from(1240.676548,1+) query(34)" CHECKED =
type=3Dcheckbox=20
      name=3DQUE> <A onmouseover=3D"cover(0,34,''); return true"=20
      onmouseout=3D"uncover(0,34,''); return true"=20
      =
href=3D"http://www.matrixscience.com/cgi/master_results.pl?file=3D..%2Fda=
ta%2F20120411%2FFtGAmfuTE.dat&amp;REPTYPE=3Dprotein&amp;_sigthreshold=3D0=
.05&amp;REPORT=3D20&amp;_minpeplen=3D7&amp;_server_mudpit_switch=3D999999=
99&amp;_ignoreionsscorebelow=3D0&amp;_showsubsets=3D0&amp;_showpopups=3DT=
RUE&amp;_sortunassigned=3Dscoredown&amp;_requireboldred=3D0#Query34">1240=
.6765</A>=20
      (1+) </B></TD>
    <TD>&nbsp;</TD>
    <TD>&nbsp;</TD>
    <TD>&nbsp;</TD>
    <TD>&nbsp;</TD>
    <TD>&nbsp;</TD>
    <TD>&nbsp;</TD>
    <TD>&nbsp;</TD>
    <TD>&nbsp;</TD>
    <TD>&nbsp;</TD>
    <TD>&nbsp;</TD>
    <TD>&nbsp;</TD>
    <TD>&nbsp;</TD>
    <TD>&nbsp;</TD>
    <TD>&nbsp;</TD>
    <TD>&nbsp;</TD>
    <TD>&nbsp;</TD>
    <TD>&nbsp;</TD>
    <TD>&nbsp;</TD>
    <TD>&nbsp;</TD>
    <TD>&nbsp;</TD></TR>
  <TR>
    <TD bgColor=3D#cccccc noWrap><B><INPUT=20
      value=3D"1271.670165 from(1272.677441,1+) query(35)" CHECKED =
type=3Dcheckbox=20
      name=3DQUE> <A onmouseover=3D"cover(0,35,''); return true"=20
      onmouseout=3D"uncover(0,35,''); return true"=20
      =
href=3D"http://www.matrixscience.com/cgi/master_results.pl?file=3D..%2Fda=
ta%2F20120411%2FFtGAmfuTE.dat&amp;REPTYPE=3Dprotein&amp;_sigthreshold=3D0=
.05&amp;REPORT=3D20&amp;_minpeplen=3D7&amp;_server_mudpit_switch=3D999999=
99&amp;_ignoreionsscorebelow=3D0&amp;_showsubsets=3D0&amp;_showpopups=3DT=
RUE&amp;_sortunassigned=3Dscoredown&amp;_requireboldred=3D0#Query35">1272=
.6774</A>=20
      (1+) </B></TD>
    <TD>&nbsp;</TD>
    <TD>&nbsp;</TD>
    <TD>&nbsp;</TD>
    <TD>&nbsp;</TD>
    <TD>&nbsp;</TD>
    <TD>&nbsp;</TD>
    <TD>&nbsp;</TD>
    <TD>&nbsp;</TD>
    <TD>&nbsp;</TD>
    <TD>&nbsp;</TD>
    <TD>&nbsp;</TD>
    <TD>&nbsp;</TD>
    <TD>&nbsp;</TD>
    <TD>&nbsp;</TD>
    <TD>&nbsp;</TD>
    <TD>&nbsp;</TD>
    <TD>&nbsp;</TD>
    <TD>&nbsp;</TD>
    <TD>&nbsp;</TD>
    <TD>&nbsp;</TD></TR>
  <TR>
    <TD bgColor=3D#cccccc noWrap><B><INPUT=20
      value=3D"1455.780949 from(1456.788225,1+) query(36)" CHECKED =
type=3Dcheckbox=20
      name=3DQUE> <A onmouseover=3D"cover(0,36,''); return true"=20
      onmouseout=3D"uncover(0,36,''); return true"=20
      =
href=3D"http://www.matrixscience.com/cgi/master_results.pl?file=3D..%2Fda=
ta%2F20120411%2FFtGAmfuTE.dat&amp;REPTYPE=3Dprotein&amp;_sigthreshold=3D0=
.05&amp;REPORT=3D20&amp;_minpeplen=3D7&amp;_server_mudpit_switch=3D999999=
99&amp;_ignoreionsscorebelow=3D0&amp;_showsubsets=3D0&amp;_showpopups=3DT=
RUE&amp;_sortunassigned=3Dscoredown&amp;_requireboldred=3D0#Query36">1456=
.7882</A>=20
      (1+) </B></TD>
    <TD>&nbsp;</TD>
    <TD>&nbsp;</TD>
    <TD>&nbsp;</TD>
    <TD>&nbsp;</TD>
    <TD>&nbsp;</TD>
    <TD>&nbsp;</TD>
    <TD>&nbsp;</TD>
    <TD>&nbsp;</TD>
    <TD>&nbsp;</TD>
    <TD>&nbsp;</TD>
    <TD>&nbsp;</TD>
    <TD>&nbsp;</TD>
    <TD>&nbsp;</TD>
    <TD>&nbsp;</TD>
    <TD>&nbsp;</TD>
    <TD>&nbsp;</TD>
    <TD>&nbsp;</TD>
    <TD>&nbsp;</TD>
    <TD>&nbsp;</TD>
    <TD>&nbsp;</TD></TR>
  <TR>
    <TD bgColor=3D#cccccc noWrap><B><INPUT=20
      value=3D"1525.897290 from(1526.904566,1+) query(37)" CHECKED =
type=3Dcheckbox=20
      name=3DQUE> <A onmouseover=3D"cover(0,37,''); return true"=20
      onmouseout=3D"uncover(0,37,''); return true"=20
      =
href=3D"http://www.matrixscience.com/cgi/master_results.pl?file=3D..%2Fda=
ta%2F20120411%2FFtGAmfuTE.dat&amp;REPTYPE=3Dprotein&amp;_sigthreshold=3D0=
.05&amp;REPORT=3D20&amp;_minpeplen=3D7&amp;_server_mudpit_switch=3D999999=
99&amp;_ignoreionsscorebelow=3D0&amp;_showsubsets=3D0&amp;_showpopups=3DT=
RUE&amp;_sortunassigned=3Dscoredown&amp;_requireboldred=3D0#Query37">1526=
.9046</A>=20
      (1+) </B></TD>
    <TD>&nbsp;</TD>
    <TD>&nbsp;</TD>
    <TD>&nbsp;</TD>
    <TD>&nbsp;</TD>
    <TD>&nbsp;</TD>
    <TD>&nbsp;</TD>
    <TD>&nbsp;</TD>
    <TD>&nbsp;</TD>
    <TD>&nbsp;</TD>
    <TD>&nbsp;</TD>
    <TD>&nbsp;</TD>
    <TD>&nbsp;</TD>
    <TD>&nbsp;</TD>
    <TD>&nbsp;</TD>
    <TD>&nbsp;</TD>
    <TD>&nbsp;</TD>
    <TD>&nbsp;</TD>
    <TD>&nbsp;</TD>
    <TD>&nbsp;</TD>
    <TD>&nbsp;</TD></TR>
  <TR>
    <TD bgColor=3D#cccccc noWrap><B><INPUT=20
      value=3D"1654.920549 from(1655.927825,1+) query(38)" CHECKED =
type=3Dcheckbox=20
      name=3DQUE> <A onmouseover=3D"cover(0,38,''); return true"=20
      onmouseout=3D"uncover(0,38,''); return true"=20
      =
href=3D"http://www.matrixscience.com/cgi/master_results.pl?file=3D..%2Fda=
ta%2F20120411%2FFtGAmfuTE.dat&amp;REPTYPE=3Dprotein&amp;_sigthreshold=3D0=
.05&amp;REPORT=3D20&amp;_minpeplen=3D7&amp;_server_mudpit_switch=3D999999=
99&amp;_ignoreionsscorebelow=3D0&amp;_showsubsets=3D0&amp;_showpopups=3DT=
RUE&amp;_sortunassigned=3Dscoredown&amp;_requireboldred=3D0#Query38">1655=
.9278</A>=20
      (1+) </B></TD>
    <TD>&nbsp;</TD>
    <TD>&nbsp;</TD>
    <TD>&nbsp;</TD>
    <TD>&nbsp;</TD>
    <TD>&nbsp;</TD>
    <TD>&nbsp;</TD>
    <TD>&nbsp;</TD>
    <TD>&nbsp;</TD>
    <TD>&nbsp;</TD>
    <TD>&nbsp;</TD>
    <TD>&nbsp;</TD>
    <TD>&nbsp;</TD>
    <TD>&nbsp;</TD>
    <TD>&nbsp;</TD>
    <TD>&nbsp;</TD>
    <TD>&nbsp;</TD>
    <TD>&nbsp;</TD>
    <TD>&nbsp;</TD>
    <TD>&nbsp;</TD>
    <TD>&nbsp;</TD></TR>
  <TR>
    <TD bgColor=3D#cccccc noWrap><B><INPUT=20
      value=3D"1696.951272 from(1697.958548,1+) query(39)" CHECKED =
type=3Dcheckbox=20
      name=3DQUE> <A onmouseover=3D"cover(0,39,''); return true"=20
      onmouseout=3D"uncover(0,39,''); return true"=20
      =
href=3D"http://www.matrixscience.com/cgi/master_results.pl?file=3D..%2Fda=
ta%2F20120411%2FFtGAmfuTE.dat&amp;REPTYPE=3Dprotein&amp;_sigthreshold=3D0=
.05&amp;REPORT=3D20&amp;_minpeplen=3D7&amp;_server_mudpit_switch=3D999999=
99&amp;_ignoreionsscorebelow=3D0&amp;_showsubsets=3D0&amp;_showpopups=3DT=
RUE&amp;_sortunassigned=3Dscoredown&amp;_requireboldred=3D0#Query39">1697=
.9585</A>=20
      (1+) </B></TD>
    <TD>&nbsp;</TD>
    <TD>&nbsp;</TD>
    <TD>&nbsp;</TD>
    <TD>&nbsp;</TD>
    <TD>&nbsp;</TD>
    <TD>&nbsp;</TD>
    <TD>&nbsp;</TD>
    <TD>&nbsp;</TD>
    <TD>&nbsp;</TD>
    <TD>&nbsp;</TD>
    <TD>&nbsp;</TD>
    <TD>&nbsp;</TD>
    <TD>&nbsp;</TD>
    <TD>&nbsp;</TD>
    <TD>&nbsp;</TD>
    <TD>&nbsp;</TD>
    <TD>&nbsp;</TD>
    <TD>&nbsp;</TD>
    <TD>&nbsp;</TD>
    <TD>&nbsp;</TD></TR>
  <TR>
    <TD bgColor=3D#cccccc noWrap><B><INPUT=20
      value=3D"1706.927234 from(1707.934510,1+) query(40)" CHECKED =
type=3Dcheckbox=20
      name=3DQUE> <A onmouseover=3D"cover(0,40,''); return true"=20
      onmouseout=3D"uncover(0,40,''); return true"=20
      =
href=3D"http://www.matrixscience.com/cgi/master_results.pl?file=3D..%2Fda=
ta%2F20120411%2FFtGAmfuTE.dat&amp;REPTYPE=3Dprotein&amp;_sigthreshold=3D0=
.05&amp;REPORT=3D20&amp;_minpeplen=3D7&amp;_server_mudpit_switch=3D999999=
99&amp;_ignoreionsscorebelow=3D0&amp;_showsubsets=3D0&amp;_showpopups=3DT=
RUE&amp;_sortunassigned=3Dscoredown&amp;_requireboldred=3D0#Query40">1707=
.9345</A>=20
      (1+) </B></TD>
    <TD>&nbsp;</TD>
    <TD>&nbsp;</TD>
    <TD>&nbsp;</TD>
    <TD>&nbsp;</TD>
    <TD>&nbsp;</TD>
    <TD>&nbsp;</TD>
    <TD>&nbsp;</TD>
    <TD>&nbsp;</TD>
    <TD>&nbsp;</TD>
    <TD>&nbsp;</TD>
    <TD>&nbsp;</TD>
    <TD>&nbsp;</TD>
    <TD>&nbsp;</TD>
    <TD>&nbsp;</TD>
    <TD>&nbsp;</TD>
    <TD>&nbsp;</TD>
    <TD>&nbsp;</TD>
    <TD>&nbsp;</TD>
    <TD>&nbsp;</TD>
    <TD>&nbsp;</TD></TR>
  <TR>
    <TD bgColor=3D#cccccc noWrap><B><INPUT=20
      value=3D"1726.968033 from(1727.975309,1+) query(41)" CHECKED =
type=3Dcheckbox=20
      name=3DQUE> <A onmouseover=3D"cover(0,41,''); return true"=20
      onmouseout=3D"uncover(0,41,''); return true"=20
      =
href=3D"http://www.matrixscience.com/cgi/master_results.pl?file=3D..%2Fda=
ta%2F20120411%2FFtGAmfuTE.dat&amp;REPTYPE=3Dprotein&amp;_sigthreshold=3D0=
.05&amp;REPORT=3D20&amp;_minpeplen=3D7&amp;_server_mudpit_switch=3D999999=
99&amp;_ignoreionsscorebelow=3D0&amp;_showsubsets=3D0&amp;_showpopups=3DT=
RUE&amp;_sortunassigned=3Dscoredown&amp;_requireboldred=3D0#Query41">1727=
.9753</A>=20
      (1+) </B></TD>
    <TD>&nbsp;</TD>
    <TD>&nbsp;</TD>
    <TD>&nbsp;</TD>
    <TD>&nbsp;</TD>
    <TD>&nbsp;</TD>
    <TD>&nbsp;</TD>
    <TD>&nbsp;</TD>
    <TD>&nbsp;</TD>
    <TD>&nbsp;</TD>
    <TD>&nbsp;</TD>
    <TD>&nbsp;</TD>
    <TD>&nbsp;</TD>
    <TD>&nbsp;</TD>
    <TD>&nbsp;</TD>
    <TD>&nbsp;</TD>
    <TD>&nbsp;</TD>
    <TD>&nbsp;</TD>
    <TD>&nbsp;</TD>
    <TD>&nbsp;</TD>
    <TD>&nbsp;</TD></TR>
  <TR>
    <TD bgColor=3D#cccccc noWrap><B><INPUT=20
      value=3D"1728.938939 from(1729.946215,1+) query(42)" CHECKED =
type=3Dcheckbox=20
      name=3DQUE> <A onmouseover=3D"cover(0,42,''); return true"=20
      onmouseout=3D"uncover(0,42,''); return true"=20
      =
href=3D"http://www.matrixscience.com/cgi/master_results.pl?file=3D..%2Fda=
ta%2F20120411%2FFtGAmfuTE.dat&amp;REPTYPE=3Dprotein&amp;_sigthreshold=3D0=
.05&amp;REPORT=3D20&amp;_minpeplen=3D7&amp;_server_mudpit_switch=3D999999=
99&amp;_ignoreionsscorebelow=3D0&amp;_showsubsets=3D0&amp;_showpopups=3DT=
RUE&amp;_sortunassigned=3Dscoredown&amp;_requireboldred=3D0#Query42">1729=
.9462</A>=20
      (1+) </B></TD>
    <TD>&nbsp;</TD>
    <TD>&nbsp;</TD>
    <TD>&nbsp;</TD>
    <TD>&nbsp;</TD>
    <TD>&nbsp;</TD>
    <TD>&nbsp;</TD>
    <TD>&nbsp;</TD>
    <TD>&nbsp;</TD>
    <TD>&nbsp;</TD>
    <TD>&nbsp;</TD>
    <TD>&nbsp;</TD>
    <TD>&nbsp;</TD>
    <TD>&nbsp;</TD>
    <TD>&nbsp;</TD>
    <TD>&nbsp;</TD>
    <TD>&nbsp;</TD>
    <TD>&nbsp;</TD>
    <TD>&nbsp;</TD>
    <TD>&nbsp;</TD>
    <TD>&nbsp;</TD></TR>
  <TR>
    <TD bgColor=3D#cccccc noWrap><B><INPUT=20
      value=3D"1738.337106 from(1739.344382,1+) query(43)" CHECKED =
type=3Dcheckbox=20
      name=3DQUE> <A onmouseover=3D"cover(0,43,''); return true"=20
      onmouseout=3D"uncover(0,43,''); return true"=20
      =
href=3D"http://www.matrixscience.com/cgi/master_results.pl?file=3D..%2Fda=
ta%2F20120411%2FFtGAmfuTE.dat&amp;REPTYPE=3Dprotein&amp;_sigthreshold=3D0=
.05&amp;REPORT=3D20&amp;_minpeplen=3D7&amp;_server_mudpit_switch=3D999999=
99&amp;_ignoreionsscorebelow=3D0&amp;_showsubsets=3D0&amp;_showpopups=3DT=
RUE&amp;_sortunassigned=3Dscoredown&amp;_requireboldred=3D0#Query43">1739=
.3444</A>=20
      (1+) </B></TD>
    <TD>&nbsp;</TD>
    <TD>&nbsp;</TD>
    <TD>&nbsp;</TD>
    <TD>&nbsp;</TD>
    <TD>&nbsp;</TD>
    <TD>&nbsp;</TD>
    <TD>&nbsp;</TD>
    <TD>&nbsp;</TD>
    <TD>&nbsp;</TD>
    <TD>&nbsp;</TD>
    <TD>&nbsp;</TD>
    <TD>&nbsp;</TD>
    <TD>&nbsp;</TD>
    <TD>&nbsp;</TD>
    <TD>&nbsp;</TD>
    <TD>&nbsp;</TD>
    <TD>&nbsp;</TD>
    <TD>&nbsp;</TD>
    <TD>&nbsp;</TD>
    <TD>&nbsp;</TD></TR>
  <TR>
    <TD bgColor=3D#cccccc noWrap><B><INPUT=20
      value=3D"1745.917929 from(1746.925205,1+) query(44)" CHECKED =
type=3Dcheckbox=20
      name=3DQUE> <A onmouseover=3D"cover(0,44,''); return true"=20
      onmouseout=3D"uncover(0,44,''); return true"=20
      =
href=3D"http://www.matrixscience.com/cgi/master_results.pl?file=3D..%2Fda=
ta%2F20120411%2FFtGAmfuTE.dat&amp;REPTYPE=3Dprotein&amp;_sigthreshold=3D0=
.05&amp;REPORT=3D20&amp;_minpeplen=3D7&amp;_server_mudpit_switch=3D999999=
99&amp;_ignoreionsscorebelow=3D0&amp;_showsubsets=3D0&amp;_showpopups=3DT=
RUE&amp;_sortunassigned=3Dscoredown&amp;_requireboldred=3D0#Query44">1746=
.9252</A>=20
      (1+) </B></TD>
    <TD>&nbsp;</TD>
    <TD>&nbsp;</TD>
    <TD>&nbsp;</TD>
    <TD>&nbsp;</TD>
    <TD>&nbsp;</TD>
    <TD>&nbsp;</TD>
    <TD>&nbsp;</TD>
    <TD>&nbsp;</TD>
    <TD>&nbsp;</TD>
    <TD>&nbsp;</TD>
    <TD>&nbsp;</TD>
    <TD>&nbsp;</TD>
    <TD>&nbsp;</TD>
    <TD>&nbsp;</TD>
    <TD>&nbsp;</TD>
    <TD>&nbsp;</TD>
    <TD>&nbsp;</TD>
    <TD>&nbsp;</TD>
    <TD>&nbsp;</TD>
    <TD>&nbsp;</TD></TR>
  <TR>
    <TD bgColor=3D#cccccc noWrap><B><INPUT=20
      value=3D"1753.961551 from(1754.968827,1+) query(45)" CHECKED =
type=3Dcheckbox=20
      name=3DQUE> <A onmouseover=3D"cover(0,45,''); return true"=20
      onmouseout=3D"uncover(0,45,''); return true"=20
      =
href=3D"http://www.matrixscience.com/cgi/master_results.pl?file=3D..%2Fda=
ta%2F20120411%2FFtGAmfuTE.dat&amp;REPTYPE=3Dprotein&amp;_sigthreshold=3D0=
.05&amp;REPORT=3D20&amp;_minpeplen=3D7&amp;_server_mudpit_switch=3D999999=
99&amp;_ignoreionsscorebelow=3D0&amp;_showsubsets=3D0&amp;_showpopups=3DT=
RUE&amp;_sortunassigned=3Dscoredown&amp;_requireboldred=3D0#Query45">1754=
.9688</A>=20
      (1+) </B></TD>
    <TD>&nbsp;</TD>
    <TD>&nbsp;</TD>
    <TD>&nbsp;</TD>
    <TD>&nbsp;</TD>
    <TD>&nbsp;</TD>
    <TD>&nbsp;</TD>
    <TD>&nbsp;</TD>
    <TD>&nbsp;</TD>
    <TD>&nbsp;</TD>
    <TD>&nbsp;</TD>
    <TD>&nbsp;</TD>
    <TD>&nbsp;</TD>
    <TD>&nbsp;</TD>
    <TD>&nbsp;</TD>
    <TD>&nbsp;</TD>
    <TD>&nbsp;</TD>
    <TD>&nbsp;</TD>
    <TD>&nbsp;</TD>
    <TD>&nbsp;</TD>
    <TD>&nbsp;</TD></TR>
  <TR>
    <TD bgColor=3D#cccccc noWrap><B><INPUT=20
      value=3D"1767.948980 from(1768.956256,1+) query(46)" CHECKED =
type=3Dcheckbox=20
      name=3DQUE> <A onmouseover=3D"cover(0,46,''); return true"=20
      onmouseout=3D"uncover(0,46,''); return true"=20
      =
href=3D"http://www.matrixscience.com/cgi/master_results.pl?file=3D..%2Fda=
ta%2F20120411%2FFtGAmfuTE.dat&amp;REPTYPE=3Dprotein&amp;_sigthreshold=3D0=
.05&amp;REPORT=3D20&amp;_minpeplen=3D7&amp;_server_mudpit_switch=3D999999=
99&amp;_ignoreionsscorebelow=3D0&amp;_showsubsets=3D0&amp;_showpopups=3DT=
RUE&amp;_sortunassigned=3Dscoredown&amp;_requireboldred=3D0#Query46">1768=
.9563</A>=20
      (1+) </B></TD>
    <TD>&nbsp;</TD>
    <TD>&nbsp;</TD>
    <TD>&nbsp;</TD>
    <TD>&nbsp;</TD>
    <TD>&nbsp;</TD>
    <TD>&nbsp;</TD>
    <TD>&nbsp;</TD>
    <TD>&nbsp;</TD>
    <TD>&nbsp;</TD>
    <TD>&nbsp;</TD>
    <TD>&nbsp;</TD>
    <TD>&nbsp;</TD>
    <TD>&nbsp;</TD>
    <TD>&nbsp;</TD>
    <TD>&nbsp;</TD>
    <TD>&nbsp;</TD>
    <TD>&nbsp;</TD>
    <TD>&nbsp;</TD>
    <TD>&nbsp;</TD>
    <TD>&nbsp;</TD></TR>
  <TR>
    <TD bgColor=3D#cccccc noWrap><B><INPUT=20
      value=3D"1777.936830 from(1778.944106,1+) query(47)" CHECKED =
type=3Dcheckbox=20
      name=3DQUE> <A onmouseover=3D"cover(0,47,''); return true"=20
      onmouseout=3D"uncover(0,47,''); return true"=20
      =
href=3D"http://www.matrixscience.com/cgi/master_results.pl?file=3D..%2Fda=
ta%2F20120411%2FFtGAmfuTE.dat&amp;REPTYPE=3Dprotein&amp;_sigthreshold=3D0=
.05&amp;REPORT=3D20&amp;_minpeplen=3D7&amp;_server_mudpit_switch=3D999999=
99&amp;_ignoreionsscorebelow=3D0&amp;_showsubsets=3D0&amp;_showpopups=3DT=
RUE&amp;_sortunassigned=3Dscoredown&amp;_requireboldred=3D0#Query47">1778=
.9441</A>=20
      (1+) </B></TD>
    <TD>&nbsp;</TD>
    <TD>&nbsp;</TD>
    <TD>&nbsp;</TD>
    <TD>&nbsp;</TD>
    <TD>&nbsp;</TD>
    <TD>&nbsp;</TD>
    <TD>&nbsp;</TD>
    <TD>&nbsp;</TD>
    <TD>&nbsp;</TD>
    <TD>&nbsp;</TD>
    <TD>&nbsp;</TD>
    <TD>&nbsp;</TD>
    <TD>&nbsp;</TD>
    <TD>&nbsp;</TD>
    <TD>&nbsp;</TD>
    <TD>&nbsp;</TD>
    <TD>&nbsp;</TD>
    <TD>&nbsp;</TD>
    <TD>&nbsp;</TD>
    <TD>&nbsp;</TD></TR>
  <TR>
    <TD bgColor=3D#cccccc noWrap><B><INPUT=20
      value=3D"1789.233647 from(1790.240923,1+) query(48)" CHECKED =
type=3Dcheckbox=20
      name=3DQUE> <A onmouseover=3D"cover(0,48,''); return true"=20
      onmouseout=3D"uncover(0,48,''); return true"=20
      =
href=3D"http://www.matrixscience.com/cgi/master_results.pl?file=3D..%2Fda=
ta%2F20120411%2FFtGAmfuTE.dat&amp;REPTYPE=3Dprotein&amp;_sigthreshold=3D0=
.05&amp;REPORT=3D20&amp;_minpeplen=3D7&amp;_server_mudpit_switch=3D999999=
99&amp;_ignoreionsscorebelow=3D0&amp;_showsubsets=3D0&amp;_showpopups=3DT=
RUE&amp;_sortunassigned=3Dscoredown&amp;_requireboldred=3D0#Query48">1790=
.2409</A>=20
      (1+) </B></TD>
    <TD>&nbsp;</TD>
    <TD>&nbsp;</TD>
    <TD>&nbsp;</TD>
    <TD>&nbsp;</TD>
    <TD>&nbsp;</TD>
    <TD>&nbsp;</TD>
    <TD>&nbsp;</TD>
    <TD>&nbsp;</TD>
    <TD>&nbsp;</TD>
    <TD>&nbsp;</TD>
    <TD>&nbsp;</TD>
    <TD>&nbsp;</TD>
    <TD>&nbsp;</TD>
    <TD>&nbsp;</TD>
    <TD>&nbsp;</TD>
    <TD>&nbsp;</TD>
    <TD>&nbsp;</TD>
    <TD>&nbsp;</TD>
    <TD>&nbsp;</TD>
    <TD>&nbsp;</TD></TR>
  <TR>
    <TD bgColor=3D#cccccc noWrap><B><INPUT=20
      value=3D"1848.091663 from(1849.098939,1+) query(49)" CHECKED =
type=3Dcheckbox=20
      name=3DQUE> <A onmouseover=3D"cover(0,49,''); return true"=20
      onmouseout=3D"uncover(0,49,''); return true"=20
      =
href=3D"http://www.matrixscience.com/cgi/master_results.pl?file=3D..%2Fda=
ta%2F20120411%2FFtGAmfuTE.dat&amp;REPTYPE=3Dprotein&amp;_sigthreshold=3D0=
.05&amp;REPORT=3D20&amp;_minpeplen=3D7&amp;_server_mudpit_switch=3D999999=
99&amp;_ignoreionsscorebelow=3D0&amp;_showsubsets=3D0&amp;_showpopups=3DT=
RUE&amp;_sortunassigned=3Dscoredown&amp;_requireboldred=3D0#Query49">1849=
.0989</A>=20
      (1+) </B></TD>
    <TD>&nbsp;</TD>
    <TD>&nbsp;</TD>
    <TD>&nbsp;</TD>
    <TD>&nbsp;</TD>
    <TD>&nbsp;</TD>
    <TD>&nbsp;</TD>
    <TD>&nbsp;</TD>
    <TD>&nbsp;</TD>
    <TD>&nbsp;</TD>
    <TD>&nbsp;</TD>
    <TD>&nbsp;</TD>
    <TD>&nbsp;</TD>
    <TD>&nbsp;</TD>
    <TD>&nbsp;</TD>
    <TD>&nbsp;</TD>
    <TD>&nbsp;</TD>
    <TD>&nbsp;</TD>
    <TD>&nbsp;</TD>
    <TD>&nbsp;</TD>
    <TD>&nbsp;</TD></TR>
  <TR>
    <TD bgColor=3D#cccccc noWrap><B><INPUT=20
      value=3D"1863.098648 from(1864.105924,1+) query(50)" CHECKED =
type=3Dcheckbox=20
      name=3DQUE> <A onmouseover=3D"cover(0,50,''); return true"=20
      onmouseout=3D"uncover(0,50,''); return true"=20
      =
href=3D"http://www.matrixscience.com/cgi/master_results.pl?file=3D..%2Fda=
ta%2F20120411%2FFtGAmfuTE.dat&amp;REPTYPE=3Dprotein&amp;_sigthreshold=3D0=
.05&amp;REPORT=3D20&amp;_minpeplen=3D7&amp;_server_mudpit_switch=3D999999=
99&amp;_ignoreionsscorebelow=3D0&amp;_showsubsets=3D0&amp;_showpopups=3DT=
RUE&amp;_sortunassigned=3Dscoredown&amp;_requireboldred=3D0#Query50">1864=
.1059</A>=20
      (1+) </B></TD>
    <TD>&nbsp;</TD>
    <TD>&nbsp;</TD>
    <TD>&nbsp;</TD>
    <TD>&nbsp;</TD>
    <TD>&nbsp;</TD>
    <TD>&nbsp;</TD>
    <TD>&nbsp;</TD>
    <TD>&nbsp;</TD>
    <TD>&nbsp;</TD>
    <TD>&nbsp;</TD>
    <TD>&nbsp;</TD>
    <TD>&nbsp;</TD>
    <TD>&nbsp;</TD>
    <TD>&nbsp;</TD>
    <TD>&nbsp;</TD>
    <TD>&nbsp;</TD>
    <TD>&nbsp;</TD>
    <TD>&nbsp;</TD>
    <TD>&nbsp;</TD>
    <TD>&nbsp;</TD></TR>
  <TR>
    <TD bgColor=3D#cccccc noWrap><B><INPUT=20
      value=3D"1885.113459 from(1886.120735,1+) query(51)" CHECKED =
type=3Dcheckbox=20
      name=3DQUE> <A onmouseover=3D"cover(0,51,''); return true"=20
      onmouseout=3D"uncover(0,51,''); return true"=20
      =
href=3D"http://www.matrixscience.com/cgi/master_results.pl?file=3D..%2Fda=
ta%2F20120411%2FFtGAmfuTE.dat&amp;REPTYPE=3Dprotein&amp;_sigthreshold=3D0=
.05&amp;REPORT=3D20&amp;_minpeplen=3D7&amp;_server_mudpit_switch=3D999999=
99&amp;_ignoreionsscorebelow=3D0&amp;_showsubsets=3D0&amp;_showpopups=3DT=
RUE&amp;_sortunassigned=3Dscoredown&amp;_requireboldred=3D0#Query51">1886=
.1207</A>=20
      (1+) </B></TD>
    <TD>&nbsp;</TD>
    <TD>&nbsp;</TD>
    <TD>&nbsp;</TD>
    <TD>&nbsp;</TD>
    <TD>&nbsp;</TD>
    <TD>&nbsp;</TD>
    <TD>&nbsp;</TD>
    <TD>&nbsp;</TD>
    <TD>&nbsp;</TD>
    <TD>&nbsp;</TD>
    <TD>&nbsp;</TD>
    <TD>&nbsp;</TD>
    <TD>&nbsp;</TD>
    <TD>&nbsp;</TD>
    <TD>&nbsp;</TD>
    <TD>&nbsp;</TD>
    <TD>&nbsp;</TD>
    <TD>&nbsp;</TD>
    <TD>&nbsp;</TD>
    <TD>&nbsp;</TD></TR>
  <TR>
    <TD bgColor=3D#cccccc noWrap><B><INPUT=20
      value=3D"1914.095981 from(1915.103257,1+) query(52)" CHECKED =
type=3Dcheckbox=20
      name=3DQUE> <A onmouseover=3D"cover(0,52,''); return true"=20
      onmouseout=3D"uncover(0,52,''); return true"=20
      =
href=3D"http://www.matrixscience.com/cgi/master_results.pl?file=3D..%2Fda=
ta%2F20120411%2FFtGAmfuTE.dat&amp;REPTYPE=3Dprotein&amp;_sigthreshold=3D0=
.05&amp;REPORT=3D20&amp;_minpeplen=3D7&amp;_server_mudpit_switch=3D999999=
99&amp;_ignoreionsscorebelow=3D0&amp;_showsubsets=3D0&amp;_showpopups=3DT=
RUE&amp;_sortunassigned=3Dscoredown&amp;_requireboldred=3D0#Query52">1915=
.1033</A>=20
      (1+) </B></TD>
    <TD>&nbsp;</TD>
    <TD>&nbsp;</TD>
    <TD>&nbsp;</TD>
    <TD>&nbsp;</TD>
    <TD>&nbsp;</TD>
    <TD>&nbsp;</TD>
    <TD>&nbsp;</TD>
    <TD>&nbsp;</TD>
    <TD>&nbsp;</TD>
    <TD>&nbsp;</TD>
    <TD>&nbsp;</TD>
    <TD>&nbsp;</TD>
    <TD>&nbsp;</TD>
    <TD>&nbsp;</TD>
    <TD>&nbsp;</TD>
    <TD>&nbsp;</TD>
    <TD>&nbsp;</TD>
    <TD>&nbsp;</TD>
    <TD>&nbsp;</TD>
    <TD>&nbsp;</TD></TR>
  <TR>
    <TD bgColor=3D#cccccc noWrap><B><INPUT=20
      value=3D"2016.351469 from(2017.358745,1+) query(53)" CHECKED =
type=3Dcheckbox=20
      name=3DQUE> <A onmouseover=3D"cover(0,53,''); return true"=20
      onmouseout=3D"uncover(0,53,''); return true"=20
      =
href=3D"http://www.matrixscience.com/cgi/master_results.pl?file=3D..%2Fda=
ta%2F20120411%2FFtGAmfuTE.dat&amp;REPTYPE=3Dprotein&amp;_sigthreshold=3D0=
.05&amp;REPORT=3D20&amp;_minpeplen=3D7&amp;_server_mudpit_switch=3D999999=
99&amp;_ignoreionsscorebelow=3D0&amp;_showsubsets=3D0&amp;_showpopups=3DT=
RUE&amp;_sortunassigned=3Dscoredown&amp;_requireboldred=3D0#Query53">2017=
.3587</A>=20
      (1+) </B></TD>
    <TD>&nbsp;</TD>
    <TD>&nbsp;</TD>
    <TD>&nbsp;</TD>
    <TD>&nbsp;</TD>
    <TD>&nbsp;</TD>
    <TD>&nbsp;</TD>
    <TD>&nbsp;</TD>
    <TD>&nbsp;</TD>
    <TD>&nbsp;</TD>
    <TD>&nbsp;</TD>
    <TD>&nbsp;</TD>
    <TD>&nbsp;</TD>
    <TD>&nbsp;</TD>
    <TD>&nbsp;</TD>
    <TD>&nbsp;</TD>
    <TD>&nbsp;</TD>
    <TD>&nbsp;</TD>
    <TD>&nbsp;</TD>
    <TD>&nbsp;</TD>
    <TD>&nbsp;</TD></TR>
  <TR>
    <TD bgColor=3D#cccccc noWrap><B><INPUT=20
      value=3D"2021.502367 from(2022.509643,1+) query(54)" CHECKED =
type=3Dcheckbox=20
      name=3DQUE> <A onmouseover=3D"cover(0,54,''); return true"=20
      onmouseout=3D"uncover(0,54,''); return true"=20
      =
href=3D"http://www.matrixscience.com/cgi/master_results.pl?file=3D..%2Fda=
ta%2F20120411%2FFtGAmfuTE.dat&amp;REPTYPE=3Dprotein&amp;_sigthreshold=3D0=
.05&amp;REPORT=3D20&amp;_minpeplen=3D7&amp;_server_mudpit_switch=3D999999=
99&amp;_ignoreionsscorebelow=3D0&amp;_showsubsets=3D0&amp;_showpopups=3DT=
RUE&amp;_sortunassigned=3Dscoredown&amp;_requireboldred=3D0#Query54">2022=
.5096</A>=20
      (1+) </B></TD>
    <TD>&nbsp;</TD>
    <TD>&nbsp;</TD>
    <TD>&nbsp;</TD>
    <TD>&nbsp;</TD>
    <TD>&nbsp;</TD>
    <TD>&nbsp;</TD>
    <TD>&nbsp;</TD>
    <TD>&nbsp;</TD>
    <TD>&nbsp;</TD>
    <TD>&nbsp;</TD>
    <TD>&nbsp;</TD>
    <TD>&nbsp;</TD>
    <TD>&nbsp;</TD>
    <TD>&nbsp;</TD>
    <TD>&nbsp;</TD>
    <TD>&nbsp;</TD>
    <TD>&nbsp;</TD>
    <TD>&nbsp;</TD>
    <TD>&nbsp;</TD>
    <TD>&nbsp;</TD></TR>
  <TR>
    <TD bgColor=3D#cccccc noWrap><B><INPUT=20
      value=3D"2076.241225 from(2077.248501,1+) query(55)" CHECKED =
type=3Dcheckbox=20
      name=3DQUE> <A onmouseover=3D"cover(0,55,''); return true"=20
      onmouseout=3D"uncover(0,55,''); return true"=20
      =
href=3D"http://www.matrixscience.com/cgi/master_results.pl?file=3D..%2Fda=
ta%2F20120411%2FFtGAmfuTE.dat&amp;REPTYPE=3Dprotein&amp;_sigthreshold=3D0=
.05&amp;REPORT=3D20&amp;_minpeplen=3D7&amp;_server_mudpit_switch=3D999999=
99&amp;_ignoreionsscorebelow=3D0&amp;_showsubsets=3D0&amp;_showpopups=3DT=
RUE&amp;_sortunassigned=3Dscoredown&amp;_requireboldred=3D0#Query55">2077=
.2485</A>=20
      (1+) </B></TD>
    <TD>&nbsp;</TD>
    <TD>&nbsp;</TD>
    <TD>&nbsp;</TD>
    <TD>&nbsp;</TD>
    <TD>&nbsp;</TD>
    <TD>&nbsp;</TD>
    <TD>&nbsp;</TD>
    <TD>&nbsp;</TD>
    <TD>&nbsp;</TD>
    <TD>&nbsp;</TD>
    <TD>&nbsp;</TD>
    <TD>&nbsp;</TD>
    <TD>&nbsp;</TD>
    <TD>&nbsp;</TD>
    <TD>&nbsp;</TD>
    <TD>&nbsp;</TD>
    <TD>&nbsp;</TD>
    <TD>&nbsp;</TD>
    <TD>&nbsp;</TD>
    <TD>&nbsp;</TD></TR>
  <TR>
    <TD bgColor=3D#cccccc noWrap><B><INPUT=20
      value=3D"2084.280421 from(2085.287697,1+) query(56)" CHECKED =
type=3Dcheckbox=20
      name=3DQUE> <A onmouseover=3D"cover(0,56,''); return true"=20
      onmouseout=3D"uncover(0,56,''); return true"=20
      =
href=3D"http://www.matrixscience.com/cgi/master_results.pl?file=3D..%2Fda=
ta%2F20120411%2FFtGAmfuTE.dat&amp;REPTYPE=3Dprotein&amp;_sigthreshold=3D0=
.05&amp;REPORT=3D20&amp;_minpeplen=3D7&amp;_server_mudpit_switch=3D999999=
99&amp;_ignoreionsscorebelow=3D0&amp;_showsubsets=3D0&amp;_showpopups=3DT=
RUE&amp;_sortunassigned=3Dscoredown&amp;_requireboldred=3D0#Query56">2085=
.2877</A>=20
      (1+) </B></TD>
    <TD>&nbsp;</TD>
    <TD>&nbsp;</TD>
    <TD>&nbsp;</TD>
    <TD>&nbsp;</TD>
    <TD>&nbsp;</TD>
    <TD>&nbsp;</TD>
    <TD>&nbsp;</TD>
    <TD>&nbsp;</TD>
    <TD>&nbsp;</TD>
    <TD>&nbsp;</TD>
    <TD>&nbsp;</TD>
    <TD>&nbsp;</TD>
    <TD>&nbsp;</TD>
    <TD>&nbsp;</TD>
    <TD>&nbsp;</TD>
    <TD>&nbsp;</TD>
    <TD>&nbsp;</TD>
    <TD>&nbsp;</TD>
    <TD>&nbsp;</TD>
    <TD>&nbsp;</TD></TR>
  <TR>
    <TD bgColor=3D#cccccc noWrap><B><INPUT=20
      value=3D"2300.149232 from(2301.156508,1+) query(57)" CHECKED =
type=3Dcheckbox=20
      name=3DQUE> <A onmouseover=3D"cover(0,57,''); return true"=20
      onmouseout=3D"uncover(0,57,''); return true"=20
      =
href=3D"http://www.matrixscience.com/cgi/master_results.pl?file=3D..%2Fda=
ta%2F20120411%2FFtGAmfuTE.dat&amp;REPTYPE=3Dprotein&amp;_sigthreshold=3D0=
.05&amp;REPORT=3D20&amp;_minpeplen=3D7&amp;_server_mudpit_switch=3D999999=
99&amp;_ignoreionsscorebelow=3D0&amp;_showsubsets=3D0&amp;_showpopups=3DT=
RUE&amp;_sortunassigned=3Dscoredown&amp;_requireboldred=3D0#Query57">2301=
.1565</A>=20
      (1+) </B></TD>
    <TD>&nbsp;</TD>
    <TD>&nbsp;</TD>
    <TD>&nbsp;</TD>
    <TD>&nbsp;</TD>
    <TD>&nbsp;</TD>
    <TD>&nbsp;</TD>
    <TD>&nbsp;</TD>
    <TD>&nbsp;</TD>
    <TD>&nbsp;</TD>
    <TD>&nbsp;</TD>
    <TD>&nbsp;</TD>
    <TD>&nbsp;</TD>
    <TD>&nbsp;</TD>
    <TD>&nbsp;</TD>
    <TD>&nbsp;</TD>
    <TD>&nbsp;</TD>
    <TD>&nbsp;</TD>
    <TD>&nbsp;</TD>
    <TD>&nbsp;</TD>
    <TD>&nbsp;</TD></TR>
  <TR>
    <TD bgColor=3D#cccccc noWrap><B><INPUT=20
      value=3D"2332.257292 from(2333.264568,1+) query(58)" CHECKED =
type=3Dcheckbox=20
      name=3DQUE> <A onmouseover=3D"cover(0,58,''); return true"=20
      onmouseout=3D"uncover(0,58,''); return true"=20
      =
href=3D"http://www.matrixscience.com/cgi/master_results.pl?file=3D..%2Fda=
ta%2F20120411%2FFtGAmfuTE.dat&amp;REPTYPE=3Dprotein&amp;_sigthreshold=3D0=
.05&amp;REPORT=3D20&amp;_minpeplen=3D7&amp;_server_mudpit_switch=3D999999=
99&amp;_ignoreionsscorebelow=3D0&amp;_showsubsets=3D0&amp;_showpopups=3DT=
RUE&amp;_sortunassigned=3Dscoredown&amp;_requireboldred=3D0#Query58">2333=
.2646</A>=20
      (1+) </B></TD>
    <TD>&nbsp;</TD>
    <TD>&nbsp;</TD>
    <TD>&nbsp;</TD>
    <TD>&nbsp;</TD>
    <TD>&nbsp;</TD>
    <TD>&nbsp;</TD>
    <TD>&nbsp;</TD>
    <TD>&nbsp;</TD>
    <TD>&nbsp;</TD>
    <TD>&nbsp;</TD>
    <TD>&nbsp;</TD>
    <TD>&nbsp;</TD>
    <TD>&nbsp;</TD>
    <TD>&nbsp;</TD>
    <TD>&nbsp;</TD>
    <TD>&nbsp;</TD>
    <TD>&nbsp;</TD>
    <TD>&nbsp;</TD>
    <TD>&nbsp;</TD>
    <TD>&nbsp;</TD></TR>
  <TR>
    <TD bgColor=3D#cccccc noWrap><B><INPUT=20
      value=3D"2546.314748 from(2547.322024,1+) query(59)" CHECKED =
type=3Dcheckbox=20
      name=3DQUE> <A onmouseover=3D"cover(0,59,''); return true"=20
      onmouseout=3D"uncover(0,59,''); return true"=20
      =
href=3D"http://www.matrixscience.com/cgi/master_results.pl?file=3D..%2Fda=
ta%2F20120411%2FFtGAmfuTE.dat&amp;REPTYPE=3Dprotein&amp;_sigthreshold=3D0=
.05&amp;REPORT=3D20&amp;_minpeplen=3D7&amp;_server_mudpit_switch=3D999999=
99&amp;_ignoreionsscorebelow=3D0&amp;_showsubsets=3D0&amp;_showpopups=3DT=
RUE&amp;_sortunassigned=3Dscoredown&amp;_requireboldred=3D0#Query59">2547=
.3220</A>=20
      (1+) </B></TD>
    <TD>&nbsp;</TD>
    <TD>&nbsp;</TD>
    <TD>&nbsp;</TD>
    <TD>&nbsp;</TD>
    <TD>&nbsp;</TD>
    <TD>&nbsp;</TD>
    <TD>&nbsp;</TD>
    <TD>&nbsp;</TD>
    <TD>&nbsp;</TD>
    <TD>&nbsp;</TD>
    <TD>&nbsp;</TD>
    <TD>&nbsp;</TD>
    <TD>&nbsp;</TD>
    <TD>&nbsp;</TD>
    <TD>&nbsp;</TD>
    <TD>&nbsp;</TD>
    <TD>&nbsp;</TD>
    <TD>&nbsp;</TD>
    <TD>&nbsp;</TD>
    <TD>&nbsp;</TD></TR>
  <TR>
    <TD bgColor=3D#cccccc noWrap><B><INPUT=20
      value=3D"2561.272543 from(2562.279819,1+) query(60)" CHECKED =
type=3Dcheckbox=20
      name=3DQUE> <A onmouseover=3D"cover(0,60,''); return true"=20
      onmouseout=3D"uncover(0,60,''); return true"=20
      =
href=3D"http://www.matrixscience.com/cgi/master_results.pl?file=3D..%2Fda=
ta%2F20120411%2FFtGAmfuTE.dat&amp;REPTYPE=3Dprotein&amp;_sigthreshold=3D0=
.05&amp;REPORT=3D20&amp;_minpeplen=3D7&amp;_server_mudpit_switch=3D999999=
99&amp;_ignoreionsscorebelow=3D0&amp;_showsubsets=3D0&amp;_showpopups=3DT=
RUE&amp;_sortunassigned=3Dscoredown&amp;_requireboldred=3D0#Query60">2562=
.2798</A>=20
      (1+) </B></TD>
    <TD>&nbsp;</TD>
    <TD>&nbsp;</TD>
    <TD>&nbsp;</TD>
    <TD>&nbsp;</TD>
    <TD>&nbsp;</TD>
    <TD>&nbsp;</TD>
    <TD>&nbsp;</TD>
    <TD>&nbsp;</TD>
    <TD>&nbsp;</TD>
    <TD>&nbsp;</TD>
    <TD>&nbsp;</TD>
    <TD>&nbsp;</TD>
    <TD>&nbsp;</TD>
    <TD>&nbsp;</TD>
    <TD>&nbsp;</TD>
    <TD>&nbsp;</TD>
    <TD>&nbsp;</TD>
    <TD>&nbsp;</TD>
    <TD>&nbsp;</TD>
    <TD>&nbsp;</TD></TR>
  <TR>
    <TD bgColor=3D#cccccc noWrap><B><INPUT=20
      value=3D"2568.143316 from(2569.150592,1+) query(61)" CHECKED =
type=3Dcheckbox=20
      name=3DQUE> <A onmouseover=3D"cover(0,61,''); return true"=20
      onmouseout=3D"uncover(0,61,''); return true"=20
      =
href=3D"http://www.matrixscience.com/cgi/master_results.pl?file=3D..%2Fda=
ta%2F20120411%2FFtGAmfuTE.dat&amp;REPTYPE=3Dprotein&amp;_sigthreshold=3D0=
.05&amp;REPORT=3D20&amp;_minpeplen=3D7&amp;_server_mudpit_switch=3D999999=
99&amp;_ignoreionsscorebelow=3D0&amp;_showsubsets=3D0&amp;_showpopups=3DT=
RUE&amp;_sortunassigned=3Dscoredown&amp;_requireboldred=3D0#Query61">2569=
.1506</A>=20
      (1+) </B></TD>
    <TD>&nbsp;</TD>
    <TD>&nbsp;</TD>
    <TD>&nbsp;</TD>
    <TD>&nbsp;</TD>
    <TD>&nbsp;</TD>
    <TD>&nbsp;</TD>
    <TD>&nbsp;</TD>
    <TD>&nbsp;</TD>
    <TD>&nbsp;</TD>
    <TD>&nbsp;</TD>
    <TD>&nbsp;</TD>
    <TD>&nbsp;</TD>
    <TD>&nbsp;</TD>
    <TD>&nbsp;</TD>
    <TD>&nbsp;</TD>
    <TD>&nbsp;</TD>
    <TD>&nbsp;</TD>
    <TD>&nbsp;</TD>
    <TD>&nbsp;</TD>
    <TD>&nbsp;</TD></TR>
  <TR>
    <TD bgColor=3D#cccccc noWrap><B><INPUT=20
      value=3D"2579.495566 from(2580.502842,1+) query(62)" CHECKED =
type=3Dcheckbox=20
      name=3DQUE> <A onmouseover=3D"cover(0,62,''); return true"=20
      onmouseout=3D"uncover(0,62,''); return true"=20
      =
href=3D"http://www.matrixscience.com/cgi/master_results.pl?file=3D..%2Fda=
ta%2F20120411%2FFtGAmfuTE.dat&amp;REPTYPE=3Dprotein&amp;_sigthreshold=3D0=
.05&amp;REPORT=3D20&amp;_minpeplen=3D7&amp;_server_mudpit_switch=3D999999=
99&amp;_ignoreionsscorebelow=3D0&amp;_showsubsets=3D0&amp;_showpopups=3DT=
RUE&amp;_sortunassigned=3Dscoredown&amp;_requireboldred=3D0#Query62">2580=
.5028</A>=20
      (1+) </B></TD>
    <TD>&nbsp;</TD>
    <TD>&nbsp;</TD>
    <TD>&nbsp;</TD>
    <TD>&nbsp;</TD>
    <TD>&nbsp;</TD>
    <TD>&nbsp;</TD>
    <TD>&nbsp;</TD>
    <TD>&nbsp;</TD>
    <TD>&nbsp;</TD>
    <TD>&nbsp;</TD>
    <TD>&nbsp;</TD>
    <TD>&nbsp;</TD>
    <TD>&nbsp;</TD>
    <TD>&nbsp;</TD>
    <TD>&nbsp;</TD>
    <TD>&nbsp;</TD>
    <TD>&nbsp;</TD>
    <TD>&nbsp;</TD>
    <TD>&nbsp;</TD>
    <TD>&nbsp;</TD></TR>
  <TR>
    <TD bgColor=3D#cccccc noWrap><B><INPUT=20
      value=3D"2590.700706 from(2591.707982,1+) query(63)" CHECKED =
type=3Dcheckbox=20
      name=3DQUE> <A onmouseover=3D"cover(0,63,''); return true"=20
      onmouseout=3D"uncover(0,63,''); return true"=20
      =
href=3D"http://www.matrixscience.com/cgi/master_results.pl?file=3D..%2Fda=
ta%2F20120411%2FFtGAmfuTE.dat&amp;REPTYPE=3Dprotein&amp;_sigthreshold=3D0=
.05&amp;REPORT=3D20&amp;_minpeplen=3D7&amp;_server_mudpit_switch=3D999999=
99&amp;_ignoreionsscorebelow=3D0&amp;_showsubsets=3D0&amp;_showpopups=3DT=
RUE&amp;_sortunassigned=3Dscoredown&amp;_requireboldred=3D0#Query63">2591=
.7080</A>=20
      (1+) </B></TD>
    <TD>&nbsp;</TD>
    <TD>&nbsp;</TD>
    <TD>&nbsp;</TD>
    <TD>&nbsp;</TD>
    <TD>&nbsp;</TD>
    <TD>&nbsp;</TD>
    <TD>&nbsp;</TD>
    <TD>&nbsp;</TD>
    <TD>&nbsp;</TD>
    <TD>&nbsp;</TD>
    <TD>&nbsp;</TD>
    <TD>&nbsp;</TD>
    <TD>&nbsp;</TD>
    <TD>&nbsp;</TD>
    <TD>&nbsp;</TD>
    <TD>&nbsp;</TD>
    <TD>&nbsp;</TD>
    <TD>&nbsp;</TD>
    <TD>&nbsp;</TD>
    <TD>&nbsp;</TD></TR>
  <TR>
    <TD bgColor=3D#cccccc noWrap><B><INPUT=20
      value=3D"2598.067811 from(2599.075087,1+) query(64)" CHECKED =
type=3Dcheckbox=20
      name=3DQUE> <A onmouseover=3D"cover(0,64,''); return true"=20
      onmouseout=3D"uncover(0,64,''); return true"=20
      =
href=3D"http://www.matrixscience.com/cgi/master_results.pl?file=3D..%2Fda=
ta%2F20120411%2FFtGAmfuTE.dat&amp;REPTYPE=3Dprotein&amp;_sigthreshold=3D0=
.05&amp;REPORT=3D20&amp;_minpeplen=3D7&amp;_server_mudpit_switch=3D999999=
99&amp;_ignoreionsscorebelow=3D0&amp;_showsubsets=3D0&amp;_showpopups=3DT=
RUE&amp;_sortunassigned=3Dscoredown&amp;_requireboldred=3D0#Query64">2599=
.0751</A>=20
      (1+) </B></TD>
    <TD>&nbsp;</TD>
    <TD>&nbsp;</TD>
    <TD>&nbsp;</TD>
    <TD>&nbsp;</TD>
    <TD>&nbsp;</TD>
    <TD>&nbsp;</TD>
    <TD>&nbsp;</TD>
    <TD>&nbsp;</TD>
    <TD>&nbsp;</TD>
    <TD>&nbsp;</TD>
    <TD>&nbsp;</TD>
    <TD>&nbsp;</TD>
    <TD>&nbsp;</TD>
    <TD>&nbsp;</TD>
    <TD>&nbsp;</TD>
    <TD>&nbsp;</TD>
    <TD>&nbsp;</TD>
    <TD>&nbsp;</TD>
    <TD>&nbsp;</TD>
    <TD>&nbsp;</TD></TR>
  <TR>
    <TD bgColor=3D#cccccc noWrap><B><INPUT=20
      value=3D"2605.599251 from(2606.606527,1+) index(1) query(65)" =
CHECKED=20
      type=3Dcheckbox name=3DQUE> <A onmouseover=3D"cover(0,65,''); =
return true"=20
      onmouseout=3D"uncover(0,65,''); return true"=20
      =
href=3D"http://www.matrixscience.com/cgi/master_results.pl?file=3D..%2Fda=
ta%2F20120411%2FFtGAmfuTE.dat&amp;REPTYPE=3Dprotein&amp;_sigthreshold=3D0=
.05&amp;REPORT=3D20&amp;_minpeplen=3D7&amp;_server_mudpit_switch=3D999999=
99&amp;_ignoreionsscorebelow=3D0&amp;_showsubsets=3D0&amp;_showpopups=3DT=
RUE&amp;_sortunassigned=3Dscoredown&amp;_requireboldred=3D0#Query65">2606=
.6065</A>=20
      (1+) </B></TD>
    <TD>&nbsp;</TD>
    <TD>&nbsp;</TD>
    <TD>&nbsp;</TD>
    <TD>&nbsp;</TD>
    <TD>&nbsp;</TD>
    <TD>&nbsp;</TD>
    <TD>&nbsp;</TD>
    <TD>&nbsp;</TD>
    <TD>&nbsp;</TD>
    <TD>&nbsp;</TD>
    <TD>&nbsp;</TD>
    <TD>&nbsp;</TD>
    <TD>&nbsp;</TD>
    <TD>&nbsp;</TD>
    <TD>&nbsp;</TD>
    <TD>&nbsp;</TD>
    <TD>&nbsp;</TD>
    <TD>&nbsp;</TD>
    <TD>&nbsp;</TD>
    <TD>&nbsp;</TD></TR>
  <TR>
    <TD bgColor=3D#cccccc noWrap><B><INPUT=20
      value=3D"2611.104345 from(2612.111621,1+) query(66)" CHECKED =
type=3Dcheckbox=20
      name=3DQUE> <A onmouseover=3D"cover(0,66,''); return true"=20
      onmouseout=3D"uncover(0,66,''); return true"=20
      =
href=3D"http://www.matrixscience.com/cgi/master_results.pl?file=3D..%2Fda=
ta%2F20120411%2FFtGAmfuTE.dat&amp;REPTYPE=3Dprotein&amp;_sigthreshold=3D0=
.05&amp;REPORT=3D20&amp;_minpeplen=3D7&amp;_server_mudpit_switch=3D999999=
99&amp;_ignoreionsscorebelow=3D0&amp;_showsubsets=3D0&amp;_showpopups=3DT=
RUE&amp;_sortunassigned=3Dscoredown&amp;_requireboldred=3D0#Query66">2612=
.1116</A>=20
      (1+) </B></TD>
    <TD>&nbsp;</TD>
    <TD>&nbsp;</TD>
    <TD>&nbsp;</TD>
    <TD>&nbsp;</TD>
    <TD>&nbsp;</TD>
    <TD>&nbsp;</TD>
    <TD>&nbsp;</TD>
    <TD>&nbsp;</TD>
    <TD>&nbsp;</TD>
    <TD>&nbsp;</TD>
    <TD>&nbsp;</TD>
    <TD>&nbsp;</TD>
    <TD>&nbsp;</TD>
    <TD>&nbsp;</TD>
    <TD>&nbsp;</TD>
    <TD>&nbsp;</TD>
    <TD>&nbsp;</TD>
    <TD>&nbsp;</TD>
    <TD>&nbsp;</TD>
    <TD>&nbsp;</TD></TR>
  <TR>
    <TD bgColor=3D#cccccc noWrap><B><INPUT=20
      value=3D"2621.163553 from(2622.170829,1+) query(67)" CHECKED =
type=3Dcheckbox=20
      name=3DQUE> <A onmouseover=3D"cover(0,67,''); return true"=20
      onmouseout=3D"uncover(0,67,''); return true"=20
      =
href=3D"http://www.matrixscience.com/cgi/master_results.pl?file=3D..%2Fda=
ta%2F20120411%2FFtGAmfuTE.dat&amp;REPTYPE=3Dprotein&amp;_sigthreshold=3D0=
.05&amp;REPORT=3D20&amp;_minpeplen=3D7&amp;_server_mudpit_switch=3D999999=
99&amp;_ignoreionsscorebelow=3D0&amp;_showsubsets=3D0&amp;_showpopups=3DT=
RUE&amp;_sortunassigned=3Dscoredown&amp;_requireboldred=3D0#Query67">2622=
.1708</A>=20
      (1+) </B></TD>
    <TD>&nbsp;</TD>
    <TD>&nbsp;</TD>
    <TD>&nbsp;</TD>
    <TD>&nbsp;</TD>
    <TD>&nbsp;</TD>
    <TD>&nbsp;</TD>
    <TD>&nbsp;</TD>
    <TD>&nbsp;</TD>
    <TD>&nbsp;</TD>
    <TD>&nbsp;</TD>
    <TD>&nbsp;</TD>
    <TD>&nbsp;</TD>
    <TD>&nbsp;</TD>
    <TD>&nbsp;</TD>
    <TD>&nbsp;</TD>
    <TD>&nbsp;</TD>
    <TD>&nbsp;</TD>
    <TD>&nbsp;</TD>
    <TD>&nbsp;</TD>
    <TD>&nbsp;</TD></TR>
  <TR>
    <TD bgColor=3D#cccccc noWrap><B><INPUT=20
      value=3D"2628.693916 from(2629.701192,1+) query(68)" CHECKED =
type=3Dcheckbox=20
      name=3DQUE> <A onmouseover=3D"cover(0,68,''); return true"=20
      onmouseout=3D"uncover(0,68,''); return true"=20
      =
href=3D"http://www.matrixscience.com/cgi/master_results.pl?file=3D..%2Fda=
ta%2F20120411%2FFtGAmfuTE.dat&amp;REPTYPE=3Dprotein&amp;_sigthreshold=3D0=
.05&amp;REPORT=3D20&amp;_minpeplen=3D7&amp;_server_mudpit_switch=3D999999=
99&amp;_ignoreionsscorebelow=3D0&amp;_showsubsets=3D0&amp;_showpopups=3DT=
RUE&amp;_sortunassigned=3Dscoredown&amp;_requireboldred=3D0#Query68">2629=
.7012</A>=20
      (1+) </B></TD>
    <TD>&nbsp;</TD>
    <TD>&nbsp;</TD>
    <TD>&nbsp;</TD>
    <TD>&nbsp;</TD>
    <TD>&nbsp;</TD>
    <TD>&nbsp;</TD>
    <TD>&nbsp;</TD>
    <TD>&nbsp;</TD>
    <TD>&nbsp;</TD>
    <TD>&nbsp;</TD>
    <TD>&nbsp;</TD>
    <TD>&nbsp;</TD>
    <TD>&nbsp;</TD>
    <TD>&nbsp;</TD>
    <TD>&nbsp;</TD>
    <TD>&nbsp;</TD>
    <TD>&nbsp;</TD>
    <TD>&nbsp;</TD>
    <TD>&nbsp;</TD>
    <TD>&nbsp;</TD></TR>
  <TR>
    <TD bgColor=3D#cccccc noWrap><B><INPUT=20
      value=3D"2637.627680 from(2638.634956,1+) index(2) query(69)" =
CHECKED=20
      type=3Dcheckbox name=3DQUE> <A onmouseover=3D"cover(0,69,''); =
return true"=20
      onmouseout=3D"uncover(0,69,''); return true"=20
      =
href=3D"http://www.matrixscience.com/cgi/master_results.pl?file=3D..%2Fda=
ta%2F20120411%2FFtGAmfuTE.dat&amp;REPTYPE=3Dprotein&amp;_sigthreshold=3D0=
.05&amp;REPORT=3D20&amp;_minpeplen=3D7&amp;_server_mudpit_switch=3D999999=
99&amp;_ignoreionsscorebelow=3D0&amp;_showsubsets=3D0&amp;_showpopups=3DT=
RUE&amp;_sortunassigned=3Dscoredown&amp;_requireboldred=3D0#Query69">2638=
.6350</A>=20
      (1+) </B></TD>
    <TD>&nbsp;</TD>
    <TD>&nbsp;</TD>
    <TD>&nbsp;</TD>
    <TD>&nbsp;</TD>
    <TD>&nbsp;</TD>
    <TD>&nbsp;</TD>
    <TD>&nbsp;</TD>
    <TD>&nbsp;</TD>
    <TD>&nbsp;</TD>
    <TD>&nbsp;</TD>
    <TD>&nbsp;</TD>
    <TD>&nbsp;</TD>
    <TD>&nbsp;</TD>
    <TD>&nbsp;</TD>
    <TD>&nbsp;</TD>
    <TD>&nbsp;</TD>
    <TD>&nbsp;</TD>
    <TD>&nbsp;</TD>
    <TD>&nbsp;</TD>
    <TD>&nbsp;</TD></TR>
  <TR>
    <TD bgColor=3D#cccccc noWrap><B><INPUT=20
      value=3D"2653.641061 from(2654.648337,1+) query(70)" CHECKED =
type=3Dcheckbox=20
      name=3DQUE> <A onmouseover=3D"cover(0,70,''); return true"=20
      onmouseout=3D"uncover(0,70,''); return true"=20
      =
href=3D"http://www.matrixscience.com/cgi/master_results.pl?file=3D..%2Fda=
ta%2F20120411%2FFtGAmfuTE.dat&amp;REPTYPE=3Dprotein&amp;_sigthreshold=3D0=
.05&amp;REPORT=3D20&amp;_minpeplen=3D7&amp;_server_mudpit_switch=3D999999=
99&amp;_ignoreionsscorebelow=3D0&amp;_showsubsets=3D0&amp;_showpopups=3DT=
RUE&amp;_sortunassigned=3Dscoredown&amp;_requireboldred=3D0#Query70">2654=
.6483</A>=20
      (1+) </B></TD>
    <TD>&nbsp;</TD>
    <TD>&nbsp;</TD>
    <TD>&nbsp;</TD>
    <TD>&nbsp;</TD>
    <TD>&nbsp;</TD>
    <TD>&nbsp;</TD>
    <TD>&nbsp;</TD>
    <TD>&nbsp;</TD>
    <TD>&nbsp;</TD>
    <TD>&nbsp;</TD>
    <TD>&nbsp;</TD>
    <TD>&nbsp;</TD>
    <TD>&nbsp;</TD>
    <TD>&nbsp;</TD>
    <TD>&nbsp;</TD>
    <TD>&nbsp;</TD>
    <TD>&nbsp;</TD>
    <TD>&nbsp;</TD>
    <TD>&nbsp;</TD>
    <TD>&nbsp;</TD></TR>
  <TR>
    <TD bgColor=3D#cccccc noWrap><B><INPUT=20
      value=3D"2689.876762 from(2690.884038,1+) query(71)" CHECKED =
type=3Dcheckbox=20
      name=3DQUE> <A onmouseover=3D"cover(0,71,''); return true"=20
      onmouseout=3D"uncover(0,71,''); return true"=20
      =
href=3D"http://www.matrixscience.com/cgi/master_results.pl?file=3D..%2Fda=
ta%2F20120411%2FFtGAmfuTE.dat&amp;REPTYPE=3Dprotein&amp;_sigthreshold=3D0=
.05&amp;REPORT=3D20&amp;_minpeplen=3D7&amp;_server_mudpit_switch=3D999999=
99&amp;_ignoreionsscorebelow=3D0&amp;_showsubsets=3D0&amp;_showpopups=3DT=
RUE&amp;_sortunassigned=3Dscoredown&amp;_requireboldred=3D0#Query71">2690=
.8840</A>=20
      (1+) </B></TD>
    <TD>&nbsp;</TD>
    <TD>&nbsp;</TD>
    <TD>&nbsp;</TD>
    <TD>&nbsp;</TD>
    <TD>&nbsp;</TD>
    <TD>&nbsp;</TD>
    <TD>&nbsp;</TD>
    <TD>&nbsp;</TD>
    <TD>&nbsp;</TD>
    <TD>&nbsp;</TD>
    <TD>&nbsp;</TD>
    <TD>&nbsp;</TD>
    <TD>&nbsp;</TD>
    <TD>&nbsp;</TD>
    <TD>&nbsp;</TD>
    <TD>&nbsp;</TD>
    <TD>&nbsp;</TD>
    <TD>&nbsp;</TD>
    <TD>&nbsp;</TD>
    <TD>&nbsp;</TD></TR>
  <TR>
    <TD bgColor=3D#cccccc noWrap><B><INPUT=20
      value=3D"2721.859652 from(2722.866928,1+) query(72)" CHECKED =
type=3Dcheckbox=20
      name=3DQUE> <A onmouseover=3D"cover(0,72,''); return true"=20
      onmouseout=3D"uncover(0,72,''); return true"=20
      =
href=3D"http://www.matrixscience.com/cgi/master_results.pl?file=3D..%2Fda=
ta%2F20120411%2FFtGAmfuTE.dat&amp;REPTYPE=3Dprotein&amp;_sigthreshold=3D0=
.05&amp;REPORT=3D20&amp;_minpeplen=3D7&amp;_server_mudpit_switch=3D999999=
99&amp;_ignoreionsscorebelow=3D0&amp;_showsubsets=3D0&amp;_showpopups=3DT=
RUE&amp;_sortunassigned=3Dscoredown&amp;_requireboldred=3D0#Query72">2722=
.8669</A>=20
      (1+) </B></TD>
    <TD>&nbsp;</TD>
    <TD>&nbsp;</TD>
    <TD>&nbsp;</TD>
    <TD>&nbsp;</TD>
    <TD>&nbsp;</TD>
    <TD>&nbsp;</TD>
    <TD>&nbsp;</TD>
    <TD>&nbsp;</TD>
    <TD>&nbsp;</TD>
    <TD>&nbsp;</TD>
    <TD>&nbsp;</TD>
    <TD>&nbsp;</TD>
    <TD>&nbsp;</TD>
    <TD>&nbsp;</TD>
    <TD>&nbsp;</TD>
    <TD>&nbsp;</TD>
    <TD>&nbsp;</TD>
    <TD>&nbsp;</TD>
    <TD>&nbsp;</TD>
    <TD>&nbsp;</TD></TR>
  <TR>
    <TD bgColor=3D#cccccc noWrap><B><INPUT=20
      value=3D"2758.953876 from(2759.961152,1+) query(73)" CHECKED =
type=3Dcheckbox=20
      name=3DQUE> <A onmouseover=3D"cover(0,73,''); return true"=20
      onmouseout=3D"uncover(0,73,''); return true"=20
      =
href=3D"http://www.matrixscience.com/cgi/master_results.pl?file=3D..%2Fda=
ta%2F20120411%2FFtGAmfuTE.dat&amp;REPTYPE=3Dprotein&amp;_sigthreshold=3D0=
.05&amp;REPORT=3D20&amp;_minpeplen=3D7&amp;_server_mudpit_switch=3D999999=
99&amp;_ignoreionsscorebelow=3D0&amp;_showsubsets=3D0&amp;_showpopups=3DT=
RUE&amp;_sortunassigned=3Dscoredown&amp;_requireboldred=3D0#Query73">2759=
.9612</A>=20
      (1+) </B></TD>
    <TD>&nbsp;</TD>
    <TD>&nbsp;</TD>
    <TD>&nbsp;</TD>
    <TD>&nbsp;</TD>
    <TD>&nbsp;</TD>
    <TD>&nbsp;</TD>
    <TD>&nbsp;</TD>
    <TD>&nbsp;</TD>
    <TD>&nbsp;</TD>
    <TD>&nbsp;</TD>
    <TD>&nbsp;</TD>
    <TD>&nbsp;</TD>
    <TD>&nbsp;</TD>
    <TD>&nbsp;</TD>
    <TD>&nbsp;</TD>
    <TD>&nbsp;</TD>
    <TD>&nbsp;</TD>
    <TD>&nbsp;</TD>
    <TD>&nbsp;</TD>
    <TD>&nbsp;</TD></TR>
  <TR>
    <TD bgColor=3D#cccccc noWrap><B><INPUT=20
      value=3D"2815.105580 from(2816.112856,1+) query(74)" CHECKED =
type=3Dcheckbox=20
      name=3DQUE> <A onmouseover=3D"cover(0,74,''); return true"=20
      onmouseout=3D"uncover(0,74,''); return true"=20
      =
href=3D"http://www.matrixscience.com/cgi/master_results.pl?file=3D..%2Fda=
ta%2F20120411%2FFtGAmfuTE.dat&amp;REPTYPE=3Dprotein&amp;_sigthreshold=3D0=
.05&amp;REPORT=3D20&amp;_minpeplen=3D7&amp;_server_mudpit_switch=3D999999=
99&amp;_ignoreionsscorebelow=3D0&amp;_showsubsets=3D0&amp;_showpopups=3DT=
RUE&amp;_sortunassigned=3Dscoredown&amp;_requireboldred=3D0#Query74">2816=
.1129</A>=20
      (1+) </B></TD>
    <TD>&nbsp;</TD>
    <TD>&nbsp;</TD>
    <TD>&nbsp;</TD>
    <TD>&nbsp;</TD>
    <TD>&nbsp;</TD>
    <TD>&nbsp;</TD>
    <TD>&nbsp;</TD>
    <TD>&nbsp;</TD>
    <TD>&nbsp;</TD>
    <TD>&nbsp;</TD>
    <TD>&nbsp;</TD>
    <TD>&nbsp;</TD>
    <TD>&nbsp;</TD>
    <TD>&nbsp;</TD>
    <TD>&nbsp;</TD>
    <TD>&nbsp;</TD>
    <TD>&nbsp;</TD>
    <TD>&nbsp;</TD>
    <TD>&nbsp;</TD>
    <TD>&nbsp;</TD></TR></TBODY></TABLE>
<SCRIPT language=3DJavaScript>=0A=
<!-- =0A=
=0A=
YLWILCR =3D new Array(1);=0A=
YLWILCR[0] =3D 2;=0A=
YLWILCR[1] =3D 3;=0A=
YLWILCR[2] =3D 4;=0A=
YLWILCR[3] =3D 5;=0A=
YLWILCR[4] =3D 6;=0A=
YLWILCR[5] =3D 7;=0A=
YLWILCR[6] =3D 8;=0A=
YLWILCR[7] =3D 9;=0A=
YLWILCR[8] =3D 10;=0A=
YLWILCR[9] =3D 11;=0A=
YLWILCR[10] =3D 12;=0A=
YLWILCR[11] =3D 13;=0A=
YLWILCR[12] =3D 14;=0A=
YLWILCR[13] =3D 15;=0A=
YLWILCR[14] =3D 16;=0A=
YLWILCR[15] =3D 17;=0A=
arrayReady =3D 1;=0A=
=0A=
// -->=0A=
</SCRIPT>
<INPUT value=3D2 type=3Dhidden name=3DFORMVER> <INPUT value=3DMIS =
type=3Dhidden=20
name=3DSEARCH> <INPUT value=3Dwoody type=3Dhidden name=3DUSERNAME> =
<INPUT=20
value=3Dwoodysinbad@gmail.com type=3Dhidden name=3DUSEREMAIL> <INPUT =
type=3Dhidden=20
name=3DCOM> <INPUT value=3D"Carbamidomethyl (C)" type=3Dhidden =
name=3DMODS> <INPUT=20
value=3D"Gln->pyro-Glu (N-term Q),Oxidation (M)" type=3Dhidden =
name=3DIT_MODS> <INPUT=20
value=3DTrypsin type=3Dhidden name=3DCLE> <INPUT value=3DMonoisotopic =
type=3Dhidden=20
name=3DMASS> <INPUT type=3Dhidden name=3DSEG> <INPUT value=3D100 =
type=3Dhidden name=3DTOL>=20
<INPUT value=3Dppm type=3Dhidden name=3DTOLU> <INPUT value=3D0.5 =
type=3Dhidden name=3DITOL>=20
<INPUT value=3DDa type=3Dhidden name=3DITOLU> <INPUT value=3DNCBInr =
type=3Dhidden name=3DDB>=20
<INPUT value=3D1+ type=3Dhidden name=3DCHARGE> <INPUT value=3D1 =
type=3Dhidden name=3DPFA>=20
<INPUT value=3DDATA.TXT type=3Dhidden name=3DFILE> <INPUT =
value=3D"Mascot generic"=20
type=3Dhidden name=3DFORMAT> <INPUT =
value=3D../data/20120411/FtGAmfuTE.dat type=3Dhidden=20
name=3DINTERMEDIATE> <INPUT value=3D20 type=3Dhidden name=3DREPORT> =
<INPUT value=3DON=20
type=3Dhidden name=3DOVERVIEW> <INPUT type=3Dhidden name=3DPRECURSOR> =
<INPUT=20
value=3D". . . . Viridiplantae (Green Plants)" type=3Dhidden =
name=3DTAXONOMY> <INPUT=20
value=3Dpeptide type=3Dhidden name=3DREPTYPE> <INPUT value=3D"not again" =
type=3Dhidden=20
name=3DrepeatSearch> <INPUT value=3DMALDI-TOF-TOF type=3Dhidden =
name=3DINSTRUMENT>=20
<INPUT type=3Dhidden name=3DACCESSION> <INPUT type=3Dhidden =
name=3DQUANTITATION> <INPUT=20
value=3DPEP_INT(701.425370:17480.938199,804.356705:3930.183831,836.482596=
:2833.896957,850.489931:2647.824773,868.483351:10657.710895,872.497587:20=
05.952161,884.495044:2129.583460,900.485226:8933.135936,906.519180:1968.5=
09342,932.594764:2006.834444,948.685593:1493.708509,964.612874:5295.29781=
7,965.573105:2690.061507,966.569588:1637.283984,980.657225:5402.937493,99=
8.573351:1446.411923,1014.579433:1515.173778,1023.622528:22969.684191,102=
7.617075:1781.458134,1037.637993:2599.977828,1038.625732:1672.174028,1040=
.602052:1533.432026,1055.618751:11952.990464,1071.605288:1364.334373,1084=
.629869:2882.608817,1092.688186:1685.209033,1106.643416:1707.582561,1108.=
666707:1590.868740,1151.719537:3470.394959,1176.724553:1854.900138,1183.7=
25115:1717.910477,1186.093776:2564.600483,1218.085758:1995.520269,1240.67=
6548:1581.137601,1272.677441:1381.569364,1456.788225:1500.943588,1526.904=
566:938.171542,1655.927825:815.339236,1697.958548:2319.810976,1707.934510=
:2073.870703,1727.975309:968.671960,1729.946215:1628.351092,1739.344382:7=
81.988922,1746.925205:2203.425364,1754.968827:1983.250349,1768.956256:109=
2.880061,1778.944106:1605.560302,1790.240923:1082.942426,1849.098939:909.=
259136,1864.105924:10768.536584,1886.120735:781.363714,1915.103257:2173.2=
10229,2017.358745:837.094261,2022.509643:1900.774692,2077.248501:1123.360=
742,2085.287697:1095.470012,2301.156508:767.709529,2333.264568:669.828495=
,2547.322024:969.158282,2562.279819:1171.276368,2569.150592:1563.121513,2=
580.502842:2479.514384,2591.707982:1588.525986,2599.075087:1507.864119,26=
06.606527:11706.736958,2612.111621:1575.181435,2622.170829:1788.310897,26=
29.701192:1298.893856,2638.634956:10077.846956,2654.648337:1192.358851,26=
90.884038:842.749289,2722.866928:538.273395,2759.961152:578.641933,2816.1=
12856:451.413015,)=20
type=3Dhidden name=3DUSER00>=20
<P><INPUT onclick=3D"checkQuery(1,74, this.form)" value=3D"Select All" =
type=3Dbutton>=20
&nbsp;&nbsp;<INPUT onclick=3D"checkQuery(0,74, this.form)" =
value=3D"Select None" type=3Dbutton>=20
&nbsp;&nbsp;<INPUT value=3D"Search Selected" type=3Dsubmit>=20
&nbsp;&nbsp;&nbsp;&nbsp;</FORM>
<H3>Index</H3>
<TABLE border=3D0 cellSpacing=3D0 cellPadding=3D0>
  <TBODY>
  <TR>
    <TD>&nbsp;</TD>
    <TD><TT><B>&nbsp;Accession</B></TT></TD>
    <TD><TT><B>&nbsp;&nbsp;Mass</B></TT></TD>
    <TD><TT><B>&nbsp;&nbsp;Score</B></TT></TD>
    <TD><TT><B>&nbsp;&nbsp;Description</B></TT></TD></TR>
  <TR>
    <TD noWrap align=3Dright><TT><B>1.</B></TT></TD>
    <TD noWrap><TT><B>&nbsp;<A=20
      =
href=3D"http://www.matrixscience.com/cgi/master_results.pl?file=3D..%2Fda=
ta%2F20120411%2FFtGAmfuTE.dat&amp;REPTYPE=3Dprotein&amp;_sigthreshold=3D0=
.05&amp;REPORT=3D20&amp;_minpeplen=3D7&amp;_server_mudpit_switch=3D999999=
99&amp;_ignoreionsscorebelow=3D0&amp;_showsubsets=3D0&amp;_showpopups=3DT=
RUE&amp;_sortunassigned=3Dscoredown&amp;_requireboldred=3D0#Hit1">gi|3505=
39918</A></B></TT></TD>
    <TD noWrap><TT>&nbsp;&nbsp;21303</TT></TD>
    <TD noWrap align=3Dright><TT>73</TT></TD>
    <TD noWrap><TT>&nbsp;&nbsp;temperature-induced lipocalin' [Solanum=20
      lycopersicum]</TT></TD></TR>
  <TR>
    <TD noWrap align=3Dright><TT><B>2.</B></TT></TD>
    <TD noWrap><TT><B>&nbsp;<A=20
      =
href=3D"http://www.matrixscience.com/cgi/master_results.pl?file=3D..%2Fda=
ta%2F20120411%2FFtGAmfuTE.dat&amp;REPTYPE=3Dprotein&amp;_sigthreshold=3D0=
.05&amp;REPORT=3D20&amp;_minpeplen=3D7&amp;_server_mudpit_switch=3D999999=
99&amp;_ignoreionsscorebelow=3D0&amp;_showsubsets=3D0&amp;_showpopups=3DT=
RUE&amp;_sortunassigned=3Dscoredown&amp;_requireboldred=3D0#Hit2">gi|7774=
4865</A></B></TT></TD>
    <TD noWrap><TT>&nbsp;&nbsp;21412</TT></TD>
    <TD noWrap align=3Dright><TT>65</TT></TD>
    <TD noWrap><TT>&nbsp;&nbsp;temperature-induced lipocalin' [Solanum=20
      tuberosum]</TT></TD></TR>
  <TR>
    <TD noWrap align=3Dright><TT><B>3.</B></TT></TD>
    <TD noWrap><TT><B>&nbsp;<A=20
      =
href=3D"http://www.matrixscience.com/cgi/master_results.pl?file=3D..%2Fda=
ta%2F20120411%2FFtGAmfuTE.dat&amp;REPTYPE=3Dprotein&amp;_sigthreshold=3D0=
.05&amp;REPORT=3D20&amp;_minpeplen=3D7&amp;_server_mudpit_switch=3D999999=
99&amp;_ignoreionsscorebelow=3D0&amp;_showsubsets=3D0&amp;_showpopups=3DT=
RUE&amp;_sortunassigned=3Dscoredown&amp;_requireboldred=3D0#Hit3">gi|7774=
4883</A></B></TT></TD>
    <TD noWrap><TT>&nbsp;&nbsp;21580</TT></TD>
    <TD noWrap align=3Dright><TT>58</TT></TD>
    <TD noWrap><TT>&nbsp;&nbsp;temperature-induced lipocalin [Vitis=20
      vinifera]</TT></TD></TR>
  <TR>
    <TD noWrap align=3Dright><TT><B>4.</B></TT></TD>
    <TD noWrap><TT><B>&nbsp;<A=20
      =
href=3D"http://www.matrixscience.com/cgi/master_results.pl?file=3D..%2Fda=
ta%2F20120411%2FFtGAmfuTE.dat&amp;REPTYPE=3Dprotein&amp;_sigthreshold=3D0=
.05&amp;REPORT=3D20&amp;_minpeplen=3D7&amp;_server_mudpit_switch=3D999999=
99&amp;_ignoreionsscorebelow=3D0&amp;_showsubsets=3D0&amp;_showpopups=3DT=
RUE&amp;_sortunassigned=3Dscoredown&amp;_requireboldred=3D0#Hit4">gi|7774=
4899</A></B></TT></TD>
    <TD noWrap><TT>&nbsp;&nbsp;21561</TT></TD>
    <TD noWrap align=3Dright><TT>57</TT></TD>
    <TD noWrap><TT>&nbsp;&nbsp;temperature-induced lipocalin [Citrus=20
      sinensis]</TT></TD></TR>
  <TR>
    <TD noWrap align=3Dright><TT><B>5.</B></TT></TD>
    <TD noWrap><TT><B>&nbsp;<A=20
      =
href=3D"http://www.matrixscience.com/cgi/master_results.pl?file=3D..%2Fda=
ta%2F20120411%2FFtGAmfuTE.dat&amp;REPTYPE=3Dprotein&amp;_sigthreshold=3D0=
.05&amp;REPORT=3D20&amp;_minpeplen=3D7&amp;_server_mudpit_switch=3D999999=
99&amp;_ignoreionsscorebelow=3D0&amp;_showsubsets=3D0&amp;_showpopups=3DT=
RUE&amp;_sortunassigned=3Dscoredown&amp;_requireboldred=3D0#Hit5">gi|3594=
84799</A></B></TT></TD>
    <TD noWrap><TT>&nbsp;&nbsp;15693</TT></TD>
    <TD noWrap align=3Dright><TT>55</TT></TD>
    <TD noWrap><TT>&nbsp;&nbsp;PREDICTED: outer membrane lipoprotein blc =

      [Vitis vinifera]</TT></TD></TR>
  <TR>
    <TD noWrap align=3Dright><TT><B>6.</B></TT></TD>
    <TD noWrap><TT><B>&nbsp;<A=20
      =
href=3D"http://www.matrixscience.com/cgi/master_results.pl?file=3D..%2Fda=
ta%2F20120411%2FFtGAmfuTE.dat&amp;REPTYPE=3Dprotein&amp;_sigthreshold=3D0=
.05&amp;REPORT=3D20&amp;_minpeplen=3D7&amp;_server_mudpit_switch=3D999999=
99&amp;_ignoreionsscorebelow=3D0&amp;_showsubsets=3D0&amp;_showpopups=3DT=
RUE&amp;_sortunassigned=3Dscoredown&amp;_requireboldred=3D0#Hit6">gi|7774=
4869</A></B></TT></TD>
    <TD noWrap><TT>&nbsp;&nbsp;20892</TT></TD>
    <TD noWrap align=3Dright><TT>53</TT></TD>
    <TD noWrap><TT>&nbsp;&nbsp;temperature-induced lipocalin' [Gossypium =

      arboreum]</TT></TD></TR>
  <TR>
    <TD noWrap align=3Dright><TT><B>7.</B></TT></TD>
    <TD noWrap><TT><B>&nbsp;<A=20
      =
href=3D"http://www.matrixscience.com/cgi/master_results.pl?file=3D..%2Fda=
ta%2F20120411%2FFtGAmfuTE.dat&amp;REPTYPE=3Dprotein&amp;_sigthreshold=3D0=
.05&amp;REPORT=3D20&amp;_minpeplen=3D7&amp;_server_mudpit_switch=3D999999=
99&amp;_ignoreionsscorebelow=3D0&amp;_showsubsets=3D0&amp;_showpopups=3DT=
RUE&amp;_sortunassigned=3Dscoredown&amp;_requireboldred=3D0#Hit7">gi|2241=
43988</A></B></TT></TD>
    <TD noWrap><TT>&nbsp;&nbsp;21544</TT></TD>
    <TD noWrap align=3Dright><TT>52</TT></TD>
    <TD noWrap><TT>&nbsp;&nbsp;predicted protein [Populus=20
  trichocarpa]</TT></TD></TR>
  <TR>
    <TD noWrap align=3Dright><TT><B>8.</B></TT></TD>
    <TD noWrap><TT><B>&nbsp;<A=20
      =
href=3D"http://www.matrixscience.com/cgi/master_results.pl?file=3D..%2Fda=
ta%2F20120411%2FFtGAmfuTE.dat&amp;REPTYPE=3Dprotein&amp;_sigthreshold=3D0=
.05&amp;REPORT=3D20&amp;_minpeplen=3D7&amp;_server_mudpit_switch=3D999999=
99&amp;_ignoreionsscorebelow=3D0&amp;_showsubsets=3D0&amp;_showpopups=3DT=
RUE&amp;_sortunassigned=3Dscoredown&amp;_requireboldred=3D0#Hit8">gi|7774=
4901</A></B></TT></TD>
    <TD noWrap><TT>&nbsp;&nbsp;21516</TT></TD>
    <TD noWrap align=3Dright><TT>50</TT></TD>
    <TD noWrap><TT>&nbsp;&nbsp;temperature-induced lipocalin [Populus=20
      balsamifera]</TT></TD></TR>
  <TR>
    <TD noWrap align=3Dright><TT><B>9.</B></TT></TD>
    <TD noWrap><TT><B>&nbsp;<A=20
      =
href=3D"http://www.matrixscience.com/cgi/master_results.pl?file=3D..%2Fda=
ta%2F20120411%2FFtGAmfuTE.dat&amp;REPTYPE=3Dprotein&amp;_sigthreshold=3D0=
.05&amp;REPORT=3D20&amp;_minpeplen=3D7&amp;_server_mudpit_switch=3D999999=
99&amp;_ignoreionsscorebelow=3D0&amp;_showsubsets=3D0&amp;_showpopups=3DT=
RUE&amp;_sortunassigned=3Dscoredown&amp;_requireboldred=3D0#Hit9">gi|1184=
89127</A></B></TT></TD>
    <TD noWrap><TT>&nbsp;&nbsp;21525</TT></TD>
    <TD noWrap align=3Dright><TT>50</TT></TD>
    <TD noWrap><TT>&nbsp;&nbsp;unknown [Populus trichocarpa x Populus=20
      deltoides]</TT></TD></TR>
  <TR>
    <TD noWrap align=3Dright><TT><B>10.</B></TT></TD>
    <TD noWrap><TT><B>&nbsp;<A=20
      =
href=3D"http://www.matrixscience.com/cgi/master_results.pl?file=3D..%2Fda=
ta%2F20120411%2FFtGAmfuTE.dat&amp;REPTYPE=3Dprotein&amp;_sigthreshold=3D0=
.05&amp;REPORT=3D20&amp;_minpeplen=3D7&amp;_server_mudpit_switch=3D999999=
99&amp;_ignoreionsscorebelow=3D0&amp;_showsubsets=3D0&amp;_showpopups=3DT=
RUE&amp;_sortunassigned=3Dscoredown&amp;_requireboldred=3D0#Hit10">gi|192=
911934</A></B></TT></TD>
    <TD noWrap><TT>&nbsp;&nbsp;21672</TT></TD>
    <TD noWrap align=3Dright><TT>50</TT></TD>
    <TD noWrap><TT>&nbsp;&nbsp;temperature-induced lipocalin [Elaeis=20
      guineensis]</TT></TD></TR>
  <TR>
    <TD noWrap align=3Dright><TT><B>11.</B></TT></TD>
    <TD noWrap><TT><B>&nbsp;<A=20
      =
href=3D"http://www.matrixscience.com/cgi/master_results.pl?file=3D..%2Fda=
ta%2F20120411%2FFtGAmfuTE.dat&amp;REPTYPE=3Dprotein&amp;_sigthreshold=3D0=
.05&amp;REPORT=3D20&amp;_minpeplen=3D7&amp;_server_mudpit_switch=3D999999=
99&amp;_ignoreionsscorebelow=3D0&amp;_showsubsets=3D0&amp;_showpopups=3DT=
RUE&amp;_sortunassigned=3Dscoredown&amp;_requireboldred=3D0#Hit11">gi|777=
44867</A></B></TT></TD>
    <TD noWrap><TT>&nbsp;&nbsp;21711</TT></TD>
    <TD noWrap align=3Dright><TT>50</TT></TD>
    <TD noWrap><TT>&nbsp;&nbsp;temperature-induced lipocalin'=20
      [Mesembryanthemum crystallinum]</TT></TD></TR>
  <TR>
    <TD noWrap align=3Dright><TT><B>12.</B></TT></TD>
    <TD noWrap><TT><B>&nbsp;<A=20
      =
href=3D"http://www.matrixscience.com/cgi/master_results.pl?file=3D..%2Fda=
ta%2F20120411%2FFtGAmfuTE.dat&amp;REPTYPE=3Dprotein&amp;_sigthreshold=3D0=
.05&amp;REPORT=3D20&amp;_minpeplen=3D7&amp;_server_mudpit_switch=3D999999=
99&amp;_ignoreionsscorebelow=3D0&amp;_showsubsets=3D0&amp;_showpopups=3DT=
RUE&amp;_sortunassigned=3Dscoredown&amp;_requireboldred=3D0#Hit12">gi|351=
725845</A></B></TT></TD>
    <TD noWrap><TT>&nbsp;&nbsp;27682</TT></TD>
    <TD noWrap align=3Dright><TT>48</TT></TD>
    <TD noWrap><TT>&nbsp;&nbsp;uncharacterized protein LOC100306183 =
[Glycine=20
      max]</TT></TD></TR>
  <TR>
    <TD noWrap align=3Dright><TT><B>13.</B></TT></TD>
    <TD noWrap><TT><B>&nbsp;<A=20
      =
href=3D"http://www.matrixscience.com/cgi/master_results.pl?file=3D..%2Fda=
ta%2F20120411%2FFtGAmfuTE.dat&amp;REPTYPE=3Dprotein&amp;_sigthreshold=3D0=
.05&amp;REPORT=3D20&amp;_minpeplen=3D7&amp;_server_mudpit_switch=3D999999=
99&amp;_ignoreionsscorebelow=3D0&amp;_showsubsets=3D0&amp;_showpopups=3DT=
RUE&amp;_sortunassigned=3Dscoredown&amp;_requireboldred=3D0#Hit13">gi|147=
856483</A></B></TT></TD>
    <TD noWrap><TT>&nbsp;&nbsp;94112</TT></TD>
    <TD noWrap align=3Dright><TT>46</TT></TD>
    <TD noWrap><TT>&nbsp;&nbsp;hypothetical protein VITISV_013449 [Vitis =

      vinifera]</TT></TD></TR>
  <TR>
    <TD noWrap align=3Dright><TT><B>14.</B></TT></TD>
    <TD noWrap><TT><B>&nbsp;<A=20
      =
href=3D"http://www.matrixscience.com/cgi/master_results.pl?file=3D..%2Fda=
ta%2F20120411%2FFtGAmfuTE.dat&amp;REPTYPE=3Dprotein&amp;_sigthreshold=3D0=
.05&amp;REPORT=3D20&amp;_minpeplen=3D7&amp;_server_mudpit_switch=3D999999=
99&amp;_ignoreionsscorebelow=3D0&amp;_showsubsets=3D0&amp;_showpopups=3DT=
RUE&amp;_sortunassigned=3Dscoredown&amp;_requireboldred=3D0#Hit14">gi|297=
735900</A></B></TT></TD>
    <TD noWrap><TT>&nbsp;&nbsp;15315</TT></TD>
    <TD noWrap align=3Dright><TT>46</TT></TD>
    <TD noWrap><TT>&nbsp;&nbsp;unnamed protein product [Vitis=20
  vinifera]</TT></TD></TR>
  <TR>
    <TD noWrap align=3Dright><TT><B>15.</B></TT></TD>
    <TD noWrap><TT><B>&nbsp;<A=20
      =
href=3D"http://www.matrixscience.com/cgi/master_results.pl?file=3D..%2Fda=
ta%2F20120411%2FFtGAmfuTE.dat&amp;REPTYPE=3Dprotein&amp;_sigthreshold=3D0=
.05&amp;REPORT=3D20&amp;_minpeplen=3D7&amp;_server_mudpit_switch=3D999999=
99&amp;_ignoreionsscorebelow=3D0&amp;_showsubsets=3D0&amp;_showpopups=3DT=
RUE&amp;_sortunassigned=3Dscoredown&amp;_requireboldred=3D0#Hit15">gi|359=
495375</A></B></TT></TD>
    <TD noWrap><TT>&nbsp;&nbsp;94199</TT></TD>
    <TD noWrap align=3Dright><TT>46</TT></TD>
    <TD noWrap><TT>&nbsp;&nbsp;PREDICTED: putative disease resistance =
protein=20
      RGA3-like [Vitis vinifera]</TT></TD></TR>
  <TR>
    <TD noWrap align=3Dright><TT><B>16.</B></TT></TD>
    <TD noWrap><TT><B>&nbsp;<A=20
      =
href=3D"http://www.matrixscience.com/cgi/master_results.pl?file=3D..%2Fda=
ta%2F20120411%2FFtGAmfuTE.dat&amp;REPTYPE=3Dprotein&amp;_sigthreshold=3D0=
.05&amp;REPORT=3D20&amp;_minpeplen=3D7&amp;_server_mudpit_switch=3D999999=
99&amp;_ignoreionsscorebelow=3D0&amp;_showsubsets=3D0&amp;_showpopups=3DT=
RUE&amp;_sortunassigned=3Dscoredown&amp;_requireboldred=3D0#Hit16">gi|324=
87330</A></B></TT></TD>
    <TD noWrap><TT>&nbsp;&nbsp;226441</TT></TD>
    <TD noWrap align=3Dright><TT>44</TT></TD>
    <TD noWrap><TT>&nbsp;&nbsp;OSJNBa0061C08.12 [Oryza sativa Japonica=20
      Group]</TT></TD></TR>
  <TR>
    <TD noWrap align=3Dright><TT><B>17.</B></TT></TD>
    <TD noWrap><TT><B>&nbsp;<A=20
      =
href=3D"http://www.matrixscience.com/cgi/master_results.pl?file=3D..%2Fda=
ta%2F20120411%2FFtGAmfuTE.dat&amp;REPTYPE=3Dprotein&amp;_sigthreshold=3D0=
.05&amp;REPORT=3D20&amp;_minpeplen=3D7&amp;_server_mudpit_switch=3D999999=
99&amp;_ignoreionsscorebelow=3D0&amp;_showsubsets=3D0&amp;_showpopups=3DT=
RUE&amp;_sortunassigned=3Dscoredown&amp;_requireboldred=3D0#Hit17">gi|502=
36424</A></B></TT></TD>
    <TD noWrap><TT>&nbsp;&nbsp;21414</TT></TD>
    <TD noWrap align=3Dright><TT>44</TT></TD>
    <TD noWrap><TT>&nbsp;&nbsp;lipocalin protein [Capsicum =
annuum]</TT></TD></TR>
  <TR>
    <TD noWrap align=3Dright><TT><B>18.</B></TT></TD>
    <TD noWrap><TT><B>&nbsp;<A=20
      =
href=3D"http://www.matrixscience.com/cgi/master_results.pl?file=3D..%2Fda=
ta%2F20120411%2FFtGAmfuTE.dat&amp;REPTYPE=3Dprotein&amp;_sigthreshold=3D0=
.05&amp;REPORT=3D20&amp;_minpeplen=3D7&amp;_server_mudpit_switch=3D999999=
99&amp;_ignoreionsscorebelow=3D0&amp;_showsubsets=3D0&amp;_showpopups=3DT=
RUE&amp;_sortunassigned=3Dscoredown&amp;_requireboldred=3D0#Hit18">gi|209=
967467</A></B></TT></TD>
    <TD noWrap><TT>&nbsp;&nbsp;21594</TT></TD>
    <TD noWrap align=3Dright><TT>44</TT></TD>
    <TD noWrap><TT>&nbsp;&nbsp;temperature-induced lipocalin [Populus=20
      euphratica]</TT></TD></TR>
  <TR>
    <TD noWrap align=3Dright><TT><B>19.</B></TT></TD>
    <TD noWrap><TT><B>&nbsp;<A=20
      =
href=3D"http://www.matrixscience.com/cgi/master_results.pl?file=3D..%2Fda=
ta%2F20120411%2FFtGAmfuTE.dat&amp;REPTYPE=3Dprotein&amp;_sigthreshold=3D0=
.05&amp;REPORT=3D20&amp;_minpeplen=3D7&amp;_server_mudpit_switch=3D999999=
99&amp;_ignoreionsscorebelow=3D0&amp;_showsubsets=3D0&amp;_showpopups=3DT=
RUE&amp;_sortunassigned=3Dscoredown&amp;_requireboldred=3D0#Hit19">gi|777=
44857</A></B></TT></TD>
    <TD noWrap><TT>&nbsp;&nbsp;21510</TT></TD>
    <TD noWrap align=3Dright><TT>44</TT></TD>
    <TD noWrap><TT>&nbsp;&nbsp;temperature-induced lipocalin-2 [Sorghum=20
      bicolor]</TT></TD></TR>
  <TR>
    <TD noWrap align=3Dright><TT><B>20.</B></TT></TD>
    <TD noWrap><TT><B>&nbsp;<A=20
      =
href=3D"http://www.matrixscience.com/cgi/master_results.pl?file=3D..%2Fda=
ta%2F20120411%2FFtGAmfuTE.dat&amp;REPTYPE=3Dprotein&amp;_sigthreshold=3D0=
.05&amp;REPORT=3D20&amp;_minpeplen=3D7&amp;_server_mudpit_switch=3D999999=
99&amp;_ignoreionsscorebelow=3D0&amp;_showsubsets=3D0&amp;_showpopups=3DT=
RUE&amp;_sortunassigned=3Dscoredown&amp;_requireboldred=3D0#Hit20">gi|242=
079289</A></B></TT></TD>
    <TD noWrap><TT>&nbsp;&nbsp;21445</TT></TD>
    <TD noWrap align=3Dright><TT>44</TT></TD>
    <TD noWrap><TT>&nbsp;&nbsp;hypothetical protein SORBIDRAFT_07g021580 =

      [Sorghum bicolor]</TT></TD></TR></TBODY></TABLE>
<H3>Results List</H3>
<TABLE border=3D0 cellSpacing=3D0>
  <TBODY>
  <TR>
    <TD><TT><B><A =
name=3DHit1>1.</A>&nbsp;&nbsp;&nbsp;&nbsp;</B></TT></TD>
    <TD noWrap><TT><A=20
      =
href=3D"http://www.matrixscience.com/cgi/protein_view.pl?file=3D..%2Fdata=
%2F20120411%2FFtGAmfuTE.dat&amp;hit=3D1"=20
      =
target=3D_blank>gi|350539918</A>&nbsp;&nbsp;&nbsp;&nbsp;<B>Mass:</B>&nbsp=
;21303&nbsp;&nbsp;&nbsp;&nbsp;<B>Score:</B>&nbsp;73&nbsp;&nbsp;&nbsp;&nbs=
p;&nbsp;<B>Expect:</B>&nbsp;0.056&nbsp;&nbsp;<B>Matches:</B>&nbsp;6</TT><=
/TD></TR>
  <TR>
    <TD>&nbsp;</TD>
    <TD noWrap><TT>temperature-induced lipocalin' [Solanum=20
    lycopersicum]</TT></TD></TR></TBODY></TABLE>
<TABLE border=3D0 cellSpacing=3D0 cellPadding=3D0>
  <TBODY>
  <TR>
    <TD><TT>&nbsp;&nbsp;&nbsp;&nbsp;&nbsp;&nbsp;</TT></TD>
    <TD align=3Dright><TT><B>Observed&nbsp;&nbsp;</B></TT></TD>
    <TD noWrap align=3Dright><TT><B>Mr(expt)&nbsp;&nbsp;</B></TT></TD>
    <TD noWrap align=3Dright><TT><B>Mr(calc)&nbsp;&nbsp;</B></TT></TD>
    <TD align=3Dright><TT><B>&nbsp;ppm&nbsp;&nbsp;</B></TT></TD>
    <TD align=3Dright><TT><B>Start&nbsp;</B></TT></TD>
    <TD align=3Dright><TT><B>&nbsp;</B></TT></TD>
    <TD align=3Dright><TT><B>End&nbsp;</B></TT></TD>
    <TD align=3Dright><TT><B>Miss&nbsp;</B></TT></TD>
    <TD align=3Dright><TT><B>Ions&nbsp;</B></TT></TD>
    <TD><TT><B>&nbsp;Peptide</B></TT></TD></TR>
  <TR>
    <TD align=3Dright>&nbsp;</TD>
    <TD align=3Dright><TT>836.4826&nbsp;&nbsp;</TT></TD>
    <TD align=3Dright><TT>835.4753&nbsp;&nbsp;</TT></TD>
    <TD align=3Dright><TT>835.4381&nbsp;&nbsp;</TT></TD>
    <TD noWrap align=3Dright><TT>44.6&nbsp;</TT></TD>
    <TD align=3Dright><TT>175&nbsp;</TT></TD>
    <TD noWrap align=3Dright><TT>-&nbsp;</TT></TD>
    <TD align=3Dright><TT>180&nbsp;</TT></TD>
    <TD align=3Dright><TT>0&nbsp;&nbsp;</TT></TD>
    <TD noWrap align=3Dright><TT>---&nbsp;&nbsp;</TT></TD>
    <TD noWrap><TT>&nbsp;K.GFWWIK.S</TT></TD></TR>
  <TR>
    <TD align=3Dright>&nbsp;</TD>
    <TD align=3Dright><TT>1023.6225&nbsp;&nbsp;</TT></TD>
    <TD align=3Dright><TT>1022.6153&nbsp;&nbsp;</TT></TD>
    <TD align=3Dright><TT>1022.5371&nbsp;&nbsp;</TT></TD>
    <TD noWrap align=3Dright><TT>76.4&nbsp;</TT></TD>
    <TD align=3Dright><TT>122&nbsp;</TT></TD>
    <TD noWrap align=3Dright><TT>-&nbsp;</TT></TD>
    <TD align=3Dright><TT>128&nbsp;</TT></TD>
    <TD align=3Dright><TT>0&nbsp;&nbsp;</TT></TD>
    <TD noWrap align=3Dright><TT>36&nbsp;&nbsp;</TT></TD>
    <TD noWrap><TT>&nbsp;K.YLWILCR.Q</TT></TD></TR>
  <TR>
    <TD align=3Dright>&nbsp;</TD>
    <TD align=3Dright><TT>1151.7195&nbsp;&nbsp;</TT></TD>
    <TD align=3Dright><TT>1150.7123&nbsp;&nbsp;</TT></TD>
    <TD align=3Dright><TT>1150.6321&nbsp;&nbsp;</TT></TD>
    <TD noWrap align=3Dright><TT>69.7&nbsp;</TT></TD>
    <TD align=3Dright><TT>121&nbsp;</TT></TD>
    <TD noWrap align=3Dright><TT>-&nbsp;</TT></TD>
    <TD align=3Dright><TT>128&nbsp;</TT></TD>
    <TD align=3Dright><TT>1&nbsp;&nbsp;</TT></TD>
    <TD noWrap align=3Dright><TT>---&nbsp;&nbsp;</TT></TD>
    <TD noWrap><TT>&nbsp;K.KYLWILCR.Q</TT></TD></TR>
  <TR>
    <TD align=3Dright>&nbsp;</TD>
    <TD align=3Dright><TT>1240.6765&nbsp;&nbsp;</TT></TD>
    <TD align=3Dright><TT>1239.6693&nbsp;&nbsp;</TT></TD>
    <TD align=3Dright><TT>1239.5918&nbsp;&nbsp;</TT></TD>
    <TD noWrap align=3Dright><TT>62.5&nbsp;</TT></TD>
    <TD align=3Dright><TT>11&nbsp;</TT></TD>
    <TD noWrap align=3Dright><TT>-&nbsp;</TT></TD>
    <TD align=3Dright><TT>20&nbsp;</TT></TD>
    <TD align=3Dright><TT>1&nbsp;&nbsp;</TT></TD>
    <TD noWrap align=3Dright><TT>---&nbsp;&nbsp;</TT></TD>
    <TD noWrap><TT>&nbsp;K.NLDVEKYMGR.W + Oxidation (M)</TT></TD></TR>
  <TR>
    <TD align=3Dright>&nbsp;</TD>
    <TD align=3Dright><TT>1778.9441&nbsp;&nbsp;</TT></TD>
    <TD align=3Dright><TT>1777.9368&nbsp;&nbsp;</TT></TD>
    <TD align=3Dright><TT>1777.8246&nbsp;&nbsp;</TT></TD>
    <TD noWrap align=3Dright><TT>63.1&nbsp;</TT></TD>
    <TD align=3Dright><TT>17&nbsp;</TT></TD>
    <TD noWrap align=3Dright><TT>-&nbsp;</TT></TD>
    <TD align=3Dright><TT>30&nbsp;</TT></TD>
    <TD align=3Dright><TT>1&nbsp;&nbsp;</TT></TD>
    <TD noWrap align=3Dright><TT>---&nbsp;&nbsp;</TT></TD>
    <TD noWrap><TT>&nbsp;K.YMGRWYEIASFPSR.N + Oxidation =
(M)</TT></TD></TR>
  <TR>
    <TD align=3Dright>&nbsp;</TD>
    <TD align=3Dright><TT>2547.3220&nbsp;&nbsp;</TT></TD>
    <TD align=3Dright><TT>2546.3147&nbsp;&nbsp;</TT></TD>
    <TD align=3Dright><TT>2546.2514&nbsp;&nbsp;</TT></TD>
    <TD noWrap align=3Dright><TT>24.9&nbsp;</TT></TD>
    <TD align=3Dright><TT>41&nbsp;</TT></TD>
    <TD noWrap align=3Dright><TT>-&nbsp;</TT></TD>
    <TD align=3Dright><TT>63&nbsp;</TT></TD>
    <TD align=3Dright><TT>1&nbsp;&nbsp;</TT></TD>
    <TD noWrap align=3Dright><TT>---&nbsp;&nbsp;</TT></TD>
    <TD =
noWrap><TT>&nbsp;R.ATYTLNQDGTVHVLNETWSGGKR.G</TT></TD></TR></TBODY></TABL=
E>
<TABLE border=3D0 cellSpacing=3D0>
  <TBODY>
  <TR>
    <TD><TT>&nbsp;&nbsp;&nbsp;&nbsp;&nbsp;&nbsp;</TT></TD>
    <TD><TT><B>No match to: </B>701.4254, 804.3567, 850.4899, 868.4834,=20
      872.4976, 884.4950, 900.4852, 906.5192, 932.5948, 948.6856, =
964.6129,=20
      965.5731, 966.5696, 980.6572, 998.5734, 1014.5794, 1027.6171, =
1037.6380,=20
      1038.6257, 1040.6021, 1055.6188, 1071.6053, 1084.6299, 1092.6882,=20
      1106.6434, 1108.6667, 1176.7246, 1183.7251, 1186.0938, 1218.0858,=20
      1272.6774, 1456.7882, 1526.9046, 1655.9278, 1697.9585, 1707.9345,=20
      1727.9753, 1729.9462, 1739.3444, 1746.9252, 1754.9688, 1768.9563,=20
      1790.2409, 1849.0989, 1864.1059, 1886.1207, 1915.1033, 2017.3587,=20
      2022.5096, 2077.2485, 2085.2877, 2301.1565, 2333.2646, 2562.2798,=20
      2569.1506, 2580.5028, 2591.7080, 2599.0751, 2606.6065, 2612.1116,=20
      2622.1708, 2629.7012, 2638.6350, 2654.6483, 2690.8840, 2722.8669,=20
      2759.9612, 2816.1129</TT></TD></TR></TBODY></TABLE><BR>
<TABLE border=3D0 cellSpacing=3D0>
  <TBODY>
  <TR>
    <TD><TT><B><A =
name=3DHit2>2.</A>&nbsp;&nbsp;&nbsp;&nbsp;</B></TT></TD>
    <TD noWrap><TT><A=20
      =
href=3D"http://www.matrixscience.com/cgi/protein_view.pl?file=3D..%2Fdata=
%2F20120411%2FFtGAmfuTE.dat&amp;hit=3D2"=20
      =
target=3D_blank>gi|77744865</A>&nbsp;&nbsp;&nbsp;&nbsp;<B>Mass:</B>&nbsp;=
21412&nbsp;&nbsp;&nbsp;&nbsp;<B>Score:</B>&nbsp;65&nbsp;&nbsp;&nbsp;&nbsp=
;&nbsp;<B>Expect:</B>&nbsp;0.33&nbsp;&nbsp;<B>Matches:</B>&nbsp;5</TT></T=
D></TR>
  <TR>
    <TD>&nbsp;</TD>
    <TD noWrap><TT>temperature-induced lipocalin' [Solanum=20
  tuberosum]</TT></TD></TR></TBODY></TABLE>
<TABLE border=3D0 cellSpacing=3D0 cellPadding=3D0>
  <TBODY>
  <TR>
    <TD><TT>&nbsp;&nbsp;&nbsp;&nbsp;&nbsp;&nbsp;</TT></TD>
    <TD align=3Dright><TT><B>Observed&nbsp;&nbsp;</B></TT></TD>
    <TD noWrap align=3Dright><TT><B>Mr(expt)&nbsp;&nbsp;</B></TT></TD>
    <TD noWrap align=3Dright><TT><B>Mr(calc)&nbsp;&nbsp;</B></TT></TD>
    <TD align=3Dright><TT><B>&nbsp;ppm&nbsp;&nbsp;</B></TT></TD>
    <TD align=3Dright><TT><B>Start&nbsp;</B></TT></TD>
    <TD align=3Dright><TT><B>&nbsp;</B></TT></TD>
    <TD align=3Dright><TT><B>End&nbsp;</B></TT></TD>
    <TD align=3Dright><TT><B>Miss&nbsp;</B></TT></TD>
    <TD align=3Dright><TT><B>Ions&nbsp;</B></TT></TD>
    <TD><TT><B>&nbsp;Peptide</B></TT></TD></TR>
  <TR>
    <TD align=3Dright>&nbsp;</TD>
    <TD align=3Dright><TT>1023.6225&nbsp;&nbsp;</TT></TD>
    <TD align=3Dright><TT>1022.6153&nbsp;&nbsp;</TT></TD>
    <TD align=3Dright><TT>1022.5371&nbsp;&nbsp;</TT></TD>
    <TD noWrap align=3Dright><TT>76.4&nbsp;</TT></TD>
    <TD align=3Dright><TT>122&nbsp;</TT></TD>
    <TD noWrap align=3Dright><TT>-&nbsp;</TT></TD>
    <TD align=3Dright><TT>128&nbsp;</TT></TD>
    <TD align=3Dright><TT>0&nbsp;&nbsp;</TT></TD>
    <TD noWrap align=3Dright><TT>36&nbsp;&nbsp;</TT></TD>
    <TD noWrap><TT>&nbsp;K.YLWILCR.Q</TT></TD></TR>
  <TR>
    <TD align=3Dright>&nbsp;</TD>
    <TD align=3Dright><TT>1151.7195&nbsp;&nbsp;</TT></TD>
    <TD align=3Dright><TT>1150.7123&nbsp;&nbsp;</TT></TD>
    <TD align=3Dright><TT>1150.6321&nbsp;&nbsp;</TT></TD>
    <TD noWrap align=3Dright><TT>69.7&nbsp;</TT></TD>
    <TD align=3Dright><TT>121&nbsp;</TT></TD>
    <TD noWrap align=3Dright><TT>-&nbsp;</TT></TD>
    <TD align=3Dright><TT>128&nbsp;</TT></TD>
    <TD align=3Dright><TT>1&nbsp;&nbsp;</TT></TD>
    <TD noWrap align=3Dright><TT>---&nbsp;&nbsp;</TT></TD>
    <TD noWrap><TT>&nbsp;K.KYLWILCR.Q</TT></TD></TR>
  <TR>
    <TD align=3Dright>&nbsp;</TD>
    <TD align=3Dright><TT>1240.6765&nbsp;&nbsp;</TT></TD>
    <TD align=3Dright><TT>1239.6693&nbsp;&nbsp;</TT></TD>
    <TD align=3Dright><TT>1239.5918&nbsp;&nbsp;</TT></TD>
    <TD noWrap align=3Dright><TT>62.5&nbsp;</TT></TD>
    <TD align=3Dright><TT>11&nbsp;</TT></TD>
    <TD noWrap align=3Dright><TT>-&nbsp;</TT></TD>
    <TD align=3Dright><TT>20&nbsp;</TT></TD>
    <TD align=3Dright><TT>1&nbsp;&nbsp;</TT></TD>
    <TD noWrap align=3Dright><TT>---&nbsp;&nbsp;</TT></TD>
    <TD noWrap><TT>&nbsp;K.NLDVEKYMGR.W + Oxidation (M)</TT></TD></TR>
  <TR>
    <TD align=3Dright>&nbsp;</TD>
    <TD align=3Dright><TT>1778.9441&nbsp;&nbsp;</TT></TD>
    <TD align=3Dright><TT>1777.9368&nbsp;&nbsp;</TT></TD>
    <TD align=3Dright><TT>1777.8246&nbsp;&nbsp;</TT></TD>
    <TD noWrap align=3Dright><TT>63.1&nbsp;</TT></TD>
    <TD align=3Dright><TT>17&nbsp;</TT></TD>
    <TD noWrap align=3Dright><TT>-&nbsp;</TT></TD>
    <TD align=3Dright><TT>30&nbsp;</TT></TD>
    <TD align=3Dright><TT>1&nbsp;&nbsp;</TT></TD>
    <TD noWrap align=3Dright><TT>---&nbsp;&nbsp;</TT></TD>
    <TD noWrap><TT>&nbsp;K.YMGRWYEIASFPSR.N + Oxidation =
(M)</TT></TD></TR>
  <TR>
    <TD align=3Dright>&nbsp;</TD>
    <TD align=3Dright><TT>2547.3220&nbsp;&nbsp;</TT></TD>
    <TD align=3Dright><TT>2546.3147&nbsp;&nbsp;</TT></TD>
    <TD align=3Dright><TT>2546.2514&nbsp;&nbsp;</TT></TD>
    <TD noWrap align=3Dright><TT>24.9&nbsp;</TT></TD>
    <TD align=3Dright><TT>41&nbsp;</TT></TD>
    <TD noWrap align=3Dright><TT>-&nbsp;</TT></TD>
    <TD align=3Dright><TT>63&nbsp;</TT></TD>
    <TD align=3Dright><TT>1&nbsp;&nbsp;</TT></TD>
    <TD noWrap align=3Dright><TT>---&nbsp;&nbsp;</TT></TD>
    <TD =
noWrap><TT>&nbsp;R.ATYTLNQDGTVHVLNETWSGGKR.G</TT></TD></TR></TBODY></TABL=
E>
<TABLE border=3D0 cellSpacing=3D0>
  <TBODY>
  <TR>
    <TD><TT>&nbsp;&nbsp;&nbsp;&nbsp;&nbsp;&nbsp;</TT></TD>
    <TD><TT><B>No match to: </B>701.4254, 804.3567, 836.4826, 850.4899,=20
      868.4834, 872.4976, 884.4950, 900.4852, 906.5192, 932.5948, =
948.6856,=20
      964.6129, 965.5731, 966.5696, 980.6572, 998.5734, 1014.5794, =
1027.6171,=20
      1037.6380, 1038.6257, 1040.6021, 1055.6188, 1071.6053, 1084.6299,=20
      1092.6882, 1106.6434, 1108.6667, 1176.7246, 1183.7251, 1186.0938,=20
      1218.0858, 1272.6774, 1456.7882, 1526.9046, 1655.9278, 1697.9585,=20
      1707.9345, 1727.9753, 1729.9462, 1739.3444, 1746.9252, 1754.9688,=20
      1768.9563, 1790.2409, 1849.0989, 1864.1059, 1886.1207, 1915.1033,=20
      2017.3587, 2022.5096, 2077.2485, 2085.2877, 2301.1565, 2333.2646,=20
      2562.2798, 2569.1506, 2580.5028, 2591.7080, 2599.0751, 2606.6065,=20
      2612.1116, 2622.1708, 2629.7012, 2638.6350, 2654.6483, 2690.8840,=20
      2722.8669, 2759.9612, 2816.1129</TT></TD></TR></TBODY></TABLE><BR>
<TABLE border=3D0 cellSpacing=3D0>
  <TBODY>
  <TR>
    <TD><TT><B><A =
name=3DHit3>3.</A>&nbsp;&nbsp;&nbsp;&nbsp;</B></TT></TD>
    <TD noWrap><TT><A=20
      =
href=3D"http://www.matrixscience.com/cgi/protein_view.pl?file=3D..%2Fdata=
%2F20120411%2FFtGAmfuTE.dat&amp;hit=3D3"=20
      =
target=3D_blank>gi|77744883</A>&nbsp;&nbsp;&nbsp;&nbsp;<B>Mass:</B>&nbsp;=
21580&nbsp;&nbsp;&nbsp;&nbsp;<B>Score:</B>&nbsp;58&nbsp;&nbsp;&nbsp;&nbsp=
;&nbsp;<B>Expect:</B>&nbsp;1.7&nbsp;&nbsp;<B>Matches:</B>&nbsp;5</TT></TD=
></TR>
  <TR>
    <TD>&nbsp;</TD>
    <TD noWrap><TT>temperature-induced lipocalin [Vitis=20
  vinifera]</TT></TD></TR></TBODY></TABLE>
<TABLE border=3D0 cellSpacing=3D0 cellPadding=3D0>
  <TBODY>
  <TR>
    <TD><TT>&nbsp;&nbsp;&nbsp;&nbsp;&nbsp;&nbsp;</TT></TD>
    <TD align=3Dright><TT><B>Observed&nbsp;&nbsp;</B></TT></TD>
    <TD noWrap align=3Dright><TT><B>Mr(expt)&nbsp;&nbsp;</B></TT></TD>
    <TD noWrap align=3Dright><TT><B>Mr(calc)&nbsp;&nbsp;</B></TT></TD>
    <TD align=3Dright><TT><B>&nbsp;ppm&nbsp;&nbsp;</B></TT></TD>
    <TD align=3Dright><TT><B>Start&nbsp;</B></TT></TD>
    <TD align=3Dright><TT><B>&nbsp;</B></TT></TD>
    <TD align=3Dright><TT><B>End&nbsp;</B></TT></TD>
    <TD align=3Dright><TT><B>Miss&nbsp;</B></TT></TD>
    <TD align=3Dright><TT><B>Ions&nbsp;</B></TT></TD>
    <TD><TT><B>&nbsp;Peptide</B></TT></TD></TR>
  <TR>
    <TD align=3Dright>&nbsp;</TD>
    <TD align=3Dright><TT>701.4254&nbsp;&nbsp;</TT></TD>
    <TD align=3Dright><TT>700.4181&nbsp;&nbsp;</TT></TD>
    <TD align=3Dright><TT>700.3868&nbsp;&nbsp;</TT></TD>
    <TD noWrap align=3Dright><TT>44.7&nbsp;</TT></TD>
    <TD align=3Dright><TT>11&nbsp;</TT></TD>
    <TD noWrap align=3Dright><TT>-&nbsp;</TT></TD>
    <TD align=3Dright><TT>16&nbsp;</TT></TD>
    <TD align=3Dright><TT>0&nbsp;&nbsp;</TT></TD>
    <TD noWrap align=3Dright><TT>---&nbsp;&nbsp;</TT></TD>
    <TD noWrap><TT>&nbsp;R.GIDLQR.Y</TT></TD></TR>
  <TR>
    <TD align=3Dright>&nbsp;</TD>
    <TD align=3Dright><TT>906.5192&nbsp;&nbsp;</TT></TD>
    <TD align=3Dright><TT>905.5119&nbsp;&nbsp;</TT></TD>
    <TD align=3Dright><TT>905.4640&nbsp;&nbsp;</TT></TD>
    <TD noWrap align=3Dright><TT>52.9&nbsp;</TT></TD>
    <TD align=3Dright><TT>4&nbsp;</TT></TD>
    <TD noWrap align=3Dright><TT>-&nbsp;</TT></TD>
    <TD align=3Dright><TT>10&nbsp;</TT></TD>
    <TD align=3Dright><TT>1&nbsp;&nbsp;</TT></TD>
    <TD noWrap align=3Dright><TT>---&nbsp;&nbsp;</TT></TD>
    <TD noWrap><TT>&nbsp;K.KEMEVVR.G + Oxidation (M)</TT></TD></TR>
  <TR>
    <TD align=3Dright>&nbsp;</TD>
    <TD align=3Dright><TT>1023.6225&nbsp;&nbsp;</TT></TD>
    <TD align=3Dright><TT>1022.6153&nbsp;&nbsp;</TT></TD>
    <TD align=3Dright><TT>1022.5371&nbsp;&nbsp;</TT></TD>
    <TD noWrap align=3Dright><TT>76.4&nbsp;</TT></TD>
    <TD align=3Dright><TT>123&nbsp;</TT></TD>
    <TD noWrap align=3Dright><TT>-&nbsp;</TT></TD>
    <TD align=3Dright><TT>129&nbsp;</TT></TD>
    <TD align=3Dright><TT>0&nbsp;&nbsp;</TT></TD>
    <TD noWrap align=3Dright><TT>36&nbsp;&nbsp;</TT></TD>
    <TD noWrap><TT>&nbsp;K.YLWILCR.Q</TT></TD></TR>
  <TR>
    <TD align=3Dright>&nbsp;</TD>
    <TD align=3Dright><TT>1151.7195&nbsp;&nbsp;</TT></TD>
    <TD align=3Dright><TT>1150.7123&nbsp;&nbsp;</TT></TD>
    <TD align=3Dright><TT>1150.6321&nbsp;&nbsp;</TT></TD>
    <TD noWrap align=3Dright><TT>69.7&nbsp;</TT></TD>
    <TD align=3Dright><TT>122&nbsp;</TT></TD>
    <TD noWrap align=3Dright><TT>-&nbsp;</TT></TD>
    <TD align=3Dright><TT>129&nbsp;</TT></TD>
    <TD align=3Dright><TT>1&nbsp;&nbsp;</TT></TD>
    <TD noWrap align=3Dright><TT>---&nbsp;&nbsp;</TT></TD>
    <TD noWrap><TT>&nbsp;R.KYLWILCR.Q</TT></TD></TR>
  <TR>
    <TD align=3Dright>&nbsp;</TD>
    <TD align=3Dright><TT>1746.9252&nbsp;&nbsp;</TT></TD>
    <TD align=3Dright><TT>1745.9179&nbsp;&nbsp;</TT></TD>
    <TD align=3Dright><TT>1745.8453&nbsp;&nbsp;</TT></TD>
    <TD noWrap align=3Dright><TT>41.6&nbsp;</TT></TD>
    <TD align=3Dright><TT>21&nbsp;</TT></TD>
    <TD noWrap align=3Dright><TT>-&nbsp;</TT></TD>
    <TD align=3Dright><TT>34&nbsp;</TT></TD>
    <TD align=3Dright><TT>0&nbsp;&nbsp;</TT></TD>
    <TD noWrap align=3Dright><TT>---&nbsp;&nbsp;</TT></TD>
    <TD =
noWrap><TT>&nbsp;R.WYEIASFPSFFQPK.N</TT></TD></TR></TBODY></TABLE>
<TABLE border=3D0 cellSpacing=3D0>
  <TBODY>
  <TR>
    <TD><TT>&nbsp;&nbsp;&nbsp;&nbsp;&nbsp;&nbsp;</TT></TD>
    <TD><TT><B>No match to: </B>804.3567, 836.4826, 850.4899, 868.4834,=20
      872.4976, 884.4950, 900.4852, 932.5948, 948.6856, 964.6129, =
965.5731,=20
      966.5696, 980.6572, 998.5734, 1014.5794, 1027.6171, 1037.6380, =
1038.6257,=20
      1040.6021, 1055.6188, 1071.6053, 1084.6299, 1092.6882, 1106.6434,=20
      1108.6667, 1176.7246, 1183.7251, 1186.0938, 1218.0858, 1240.6765,=20
      1272.6774, 1456.7882, 1526.9046, 1655.9278, 1697.9585, 1707.9345,=20
      1727.9753, 1729.9462, 1739.3444, 1754.9688, 1768.9563, 1778.9441,=20
      1790.2409, 1849.0989, 1864.1059, 1886.1207, 1915.1033, 2017.3587,=20
      2022.5096, 2077.2485, 2085.2877, 2301.1565, 2333.2646, 2547.3220,=20
      2562.2798, 2569.1506, 2580.5028, 2591.7080, 2599.0751, 2606.6065,=20
      2612.1116, 2622.1708, 2629.7012, 2638.6350, 2654.6483, 2690.8840,=20
      2722.8669, 2759.9612, 2816.1129</TT></TD></TR></TBODY></TABLE><BR>
<TABLE border=3D0 cellSpacing=3D0>
  <TBODY>
  <TR>
    <TD><TT><B><A =
name=3DHit4>4.</A>&nbsp;&nbsp;&nbsp;&nbsp;</B></TT></TD>
    <TD noWrap><TT><A=20
      =
href=3D"http://www.matrixscience.com/cgi/protein_view.pl?file=3D..%2Fdata=
%2F20120411%2FFtGAmfuTE.dat&amp;hit=3D4"=20
      =
target=3D_blank>gi|77744899</A>&nbsp;&nbsp;&nbsp;&nbsp;<B>Mass:</B>&nbsp;=
21561&nbsp;&nbsp;&nbsp;&nbsp;<B>Score:</B>&nbsp;57&nbsp;&nbsp;&nbsp;&nbsp=
;&nbsp;<B>Expect:</B>&nbsp;2.2&nbsp;&nbsp;<B>Matches:</B>&nbsp;5</TT></TD=
></TR>
  <TR>
    <TD>&nbsp;</TD>
    <TD noWrap><TT>temperature-induced lipocalin [Citrus=20
  sinensis]</TT></TD></TR></TBODY></TABLE>
<TABLE border=3D0 cellSpacing=3D0 cellPadding=3D0>
  <TBODY>
  <TR>
    <TD><TT>&nbsp;&nbsp;&nbsp;&nbsp;&nbsp;&nbsp;</TT></TD>
    <TD align=3Dright><TT><B>Observed&nbsp;&nbsp;</B></TT></TD>
    <TD noWrap align=3Dright><TT><B>Mr(expt)&nbsp;&nbsp;</B></TT></TD>
    <TD noWrap align=3Dright><TT><B>Mr(calc)&nbsp;&nbsp;</B></TT></TD>
    <TD align=3Dright><TT><B>&nbsp;ppm&nbsp;&nbsp;</B></TT></TD>
    <TD align=3Dright><TT><B>Start&nbsp;</B></TT></TD>
    <TD align=3Dright><TT><B>&nbsp;</B></TT></TD>
    <TD align=3Dright><TT><B>End&nbsp;</B></TT></TD>
    <TD align=3Dright><TT><B>Miss&nbsp;</B></TT></TD>
    <TD align=3Dright><TT><B>Ions&nbsp;</B></TT></TD>
    <TD><TT><B>&nbsp;Peptide</B></TT></TD></TR>
  <TR>
    <TD align=3Dright>&nbsp;</TD>
    <TD align=3Dright><TT>701.4254&nbsp;&nbsp;</TT></TD>
    <TD align=3Dright><TT>700.4181&nbsp;&nbsp;</TT></TD>
    <TD align=3Dright><TT>700.4232&nbsp;&nbsp;</TT></TD>
    <TD noWrap align=3Dright><TT>-7.23&nbsp;</TT></TD>
    <TD align=3Dright><TT>12&nbsp;</TT></TD>
    <TD noWrap align=3Dright><TT>-&nbsp;</TT></TD>
    <TD align=3Dright><TT>17&nbsp;</TT></TD>
    <TD align=3Dright><TT>1&nbsp;&nbsp;</TT></TD>
    <TD noWrap align=3Dright><TT>---&nbsp;&nbsp;</TT></TD>
    <TD noWrap><TT>&nbsp;R.GLDIKR.Y</TT></TD></TR>
  <TR>
    <TD align=3Dright>&nbsp;</TD>
    <TD align=3Dright><TT>906.5192&nbsp;&nbsp;</TT></TD>
    <TD align=3Dright><TT>905.5119&nbsp;&nbsp;</TT></TD>
    <TD align=3Dright><TT>905.4640&nbsp;&nbsp;</TT></TD>
    <TD noWrap align=3Dright><TT>52.9&nbsp;</TT></TD>
    <TD align=3Dright><TT>5&nbsp;</TT></TD>
    <TD noWrap align=3Dright><TT>-&nbsp;</TT></TD>
    <TD align=3Dright><TT>11&nbsp;</TT></TD>
    <TD align=3Dright><TT>1&nbsp;&nbsp;</TT></TD>
    <TD noWrap align=3Dright><TT>---&nbsp;&nbsp;</TT></TD>
    <TD noWrap><TT>&nbsp;K.KEMEVVR.G + Oxidation (M)</TT></TD></TR>
  <TR>
    <TD align=3Dright>&nbsp;</TD>
    <TD align=3Dright><TT>1023.6225&nbsp;&nbsp;</TT></TD>
    <TD align=3Dright><TT>1022.6153&nbsp;&nbsp;</TT></TD>
    <TD align=3Dright><TT>1022.5371&nbsp;&nbsp;</TT></TD>
    <TD noWrap align=3Dright><TT>76.4&nbsp;</TT></TD>
    <TD align=3Dright><TT>123&nbsp;</TT></TD>
    <TD noWrap align=3Dright><TT>-&nbsp;</TT></TD>
    <TD align=3Dright><TT>129&nbsp;</TT></TD>
    <TD align=3Dright><TT>0&nbsp;&nbsp;</TT></TD>
    <TD noWrap align=3Dright><TT>36&nbsp;&nbsp;</TT></TD>
    <TD noWrap><TT>&nbsp;K.YLWILCR.E</TT></TD></TR>
  <TR>
    <TD align=3Dright>&nbsp;</TD>
    <TD align=3Dright><TT>1151.7195&nbsp;&nbsp;</TT></TD>
    <TD align=3Dright><TT>1150.7123&nbsp;&nbsp;</TT></TD>
    <TD align=3Dright><TT>1150.6321&nbsp;&nbsp;</TT></TD>
    <TD noWrap align=3Dright><TT>69.7&nbsp;</TT></TD>
    <TD align=3Dright><TT>122&nbsp;</TT></TD>
    <TD noWrap align=3Dright><TT>-&nbsp;</TT></TD>
    <TD align=3Dright><TT>129&nbsp;</TT></TD>
    <TD align=3Dright><TT>1&nbsp;&nbsp;</TT></TD>
    <TD noWrap align=3Dright><TT>---&nbsp;&nbsp;</TT></TD>
    <TD noWrap><TT>&nbsp;R.KYLWILCR.E</TT></TD></TR>
  <TR>
    <TD align=3Dright>&nbsp;</TD>
    <TD align=3Dright><TT>1778.9441&nbsp;&nbsp;</TT></TD>
    <TD align=3Dright><TT>1777.9368&nbsp;&nbsp;</TT></TD>
    <TD align=3Dright><TT>1777.8246&nbsp;&nbsp;</TT></TD>
    <TD noWrap align=3Dright><TT>63.1&nbsp;</TT></TD>
    <TD align=3Dright><TT>18&nbsp;</TT></TD>
    <TD noWrap align=3Dright><TT>-&nbsp;</TT></TD>
    <TD align=3Dright><TT>31&nbsp;</TT></TD>
    <TD align=3Dright><TT>1&nbsp;&nbsp;</TT></TD>
    <TD noWrap align=3Dright><TT>---&nbsp;&nbsp;</TT></TD>
    <TD noWrap><TT>&nbsp;R.YMGRWYEIASFPSR.N + Oxidation=20
(M)</TT></TD></TR></TBODY></TABLE>
<TABLE border=3D0 cellSpacing=3D0>
  <TBODY>
  <TR>
    <TD><TT>&nbsp;&nbsp;&nbsp;&nbsp;&nbsp;&nbsp;</TT></TD>
    <TD><TT><B>No match to: </B>804.3567, 836.4826, 850.4899, 868.4834,=20
      872.4976, 884.4950, 900.4852, 932.5948, 948.6856, 964.6129, =
965.5731,=20
      966.5696, 980.6572, 998.5734, 1014.5794, 1027.6171, 1037.6380, =
1038.6257,=20
      1040.6021, 1055.6188, 1071.6053, 1084.6299, 1092.6882, 1106.6434,=20
      1108.6667, 1176.7246, 1183.7251, 1186.0938, 1218.0858, 1240.6765,=20
      1272.6774, 1456.7882, 1526.9046, 1655.9278, 1697.9585, 1707.9345,=20
      1727.9753, 1729.9462, 1739.3444, 1746.9252, 1754.9688, 1768.9563,=20
      1790.2409, 1849.0989, 1864.1059, 1886.1207, 1915.1033, 2017.3587,=20
      2022.5096, 2077.2485, 2085.2877, 2301.1565, 2333.2646, 2547.3220,=20
      2562.2798, 2569.1506, 2580.5028, 2591.7080, 2599.0751, 2606.6065,=20
      2612.1116, 2622.1708, 2629.7012, 2638.6350, 2654.6483, 2690.8840,=20
      2722.8669, 2759.9612, 2816.1129</TT></TD></TR></TBODY></TABLE><BR>
<TABLE border=3D0 cellSpacing=3D0>
  <TBODY>
  <TR>
    <TD><TT><B><A =
name=3DHit5>5.</A>&nbsp;&nbsp;&nbsp;&nbsp;</B></TT></TD>
    <TD noWrap><TT><A=20
      =
href=3D"http://www.matrixscience.com/cgi/protein_view.pl?file=3D..%2Fdata=
%2F20120411%2FFtGAmfuTE.dat&amp;hit=3D5"=20
      =
target=3D_blank>gi|359484799</A>&nbsp;&nbsp;&nbsp;&nbsp;<B>Mass:</B>&nbsp=
;15693&nbsp;&nbsp;&nbsp;&nbsp;<B>Score:</B>&nbsp;55&nbsp;&nbsp;&nbsp;&nbs=
p;&nbsp;<B>Expect:</B>&nbsp;3.1&nbsp;&nbsp;<B>Matches:</B>&nbsp;3</TT></T=
D></TR>
  <TR>
    <TD>&nbsp;</TD>
    <TD noWrap><TT>PREDICTED: outer membrane lipoprotein blc [Vitis=20
      vinifera]</TT></TD></TR></TBODY></TABLE>
<TABLE border=3D0 cellSpacing=3D0 cellPadding=3D0>
  <TBODY>
  <TR>
    <TD><TT>&nbsp;&nbsp;&nbsp;&nbsp;&nbsp;&nbsp;</TT></TD>
    <TD align=3Dright><TT><B>Observed&nbsp;&nbsp;</B></TT></TD>
    <TD noWrap align=3Dright><TT><B>Mr(expt)&nbsp;&nbsp;</B></TT></TD>
    <TD noWrap align=3Dright><TT><B>Mr(calc)&nbsp;&nbsp;</B></TT></TD>
    <TD align=3Dright><TT><B>&nbsp;ppm&nbsp;&nbsp;</B></TT></TD>
    <TD align=3Dright><TT><B>Start&nbsp;</B></TT></TD>
    <TD align=3Dright><TT><B>&nbsp;</B></TT></TD>
    <TD align=3Dright><TT><B>End&nbsp;</B></TT></TD>
    <TD align=3Dright><TT><B>Miss&nbsp;</B></TT></TD>
    <TD align=3Dright><TT><B>Ions&nbsp;</B></TT></TD>
    <TD><TT><B>&nbsp;Peptide</B></TT></TD></TR>
  <TR>
    <TD align=3Dright>&nbsp;</TD>
    <TD align=3Dright><TT>1023.6225&nbsp;&nbsp;</TT></TD>
    <TD align=3Dright><TT>1022.6153&nbsp;&nbsp;</TT></TD>
    <TD align=3Dright><TT>1022.5371&nbsp;&nbsp;</TT></TD>
    <TD noWrap align=3Dright><TT>76.4&nbsp;</TT></TD>
    <TD align=3Dright><TT>73&nbsp;</TT></TD>
    <TD noWrap align=3Dright><TT>-&nbsp;</TT></TD>
    <TD align=3Dright><TT>79&nbsp;</TT></TD>
    <TD align=3Dright><TT>0&nbsp;&nbsp;</TT></TD>
    <TD noWrap align=3Dright><TT>36&nbsp;&nbsp;</TT></TD>
    <TD noWrap><TT>&nbsp;K.YLWILCR.Q</TT></TD></TR>
  <TR>
    <TD align=3Dright>&nbsp;</TD>
    <TD align=3Dright><TT>1151.7195&nbsp;&nbsp;</TT></TD>
    <TD align=3Dright><TT>1150.7123&nbsp;&nbsp;</TT></TD>
    <TD align=3Dright><TT>1150.6321&nbsp;&nbsp;</TT></TD>
    <TD noWrap align=3Dright><TT>69.7&nbsp;</TT></TD>
    <TD align=3Dright><TT>72&nbsp;</TT></TD>
    <TD noWrap align=3Dright><TT>-&nbsp;</TT></TD>
    <TD align=3Dright><TT>79&nbsp;</TT></TD>
    <TD align=3Dright><TT>1&nbsp;&nbsp;</TT></TD>
    <TD noWrap align=3Dright><TT>---&nbsp;&nbsp;</TT></TD>
    <TD noWrap><TT>&nbsp;R.KYLWILCR.Q</TT></TD></TR>
  <TR>
    <TD align=3Dright>&nbsp;</TD>
    <TD align=3Dright><TT>2599.0751&nbsp;&nbsp;</TT></TD>
    <TD align=3Dright><TT>2598.0678&nbsp;&nbsp;</TT></TD>
    <TD align=3Dright><TT>2598.1591&nbsp;&nbsp;</TT></TD>
    <TD noWrap align=3Dright><TT>-35.14&nbsp;</TT></TD>
    <TD align=3Dright><TT>1&nbsp;</TT></TD>
    <TD noWrap align=3Dright><TT>-&nbsp;</TT></TD>
    <TD align=3Dright><TT>23&nbsp;</TT></TD>
    <TD align=3Dright><TT>1&nbsp;&nbsp;</TT></TD>
    <TD noWrap align=3Dright><TT>---&nbsp;&nbsp;</TT></TD>
    <TD noWrap><TT>&nbsp;-.MVSDSIGGSQHCHRSYIEGTAYK.A + Oxidation=20
  (M)</TT></TD></TR></TBODY></TABLE>
<TABLE border=3D0 cellSpacing=3D0>
  <TBODY>
  <TR>
    <TD><TT>&nbsp;&nbsp;&nbsp;&nbsp;&nbsp;&nbsp;</TT></TD>
    <TD><TT><B>No match to: </B>701.4254, 804.3567, 836.4826, 850.4899,=20
      868.4834, 872.4976, 884.4950, 900.4852, 906.5192, 932.5948, =
948.6856,=20
      964.6129, 965.5731, 966.5696, 980.6572, 998.5734, 1014.5794, =
1027.6171,=20
      1037.6380, 1038.6257, 1040.6021, 1055.6188, 1071.6053, 1084.6299,=20
      1092.6882, 1106.6434, 1108.6667, 1176.7246, 1183.7251, 1186.0938,=20
      1218.0858, 1240.6765, 1272.6774, 1456.7882, 1526.9046, 1655.9278,=20
      1697.9585, 1707.9345, 1727.9753, 1729.9462, 1739.3444, 1746.9252,=20
      1754.9688, 1768.9563, 1778.9441, 1790.2409, 1849.0989, 1864.1059,=20
      1886.1207, 1915.1033, 2017.3587, 2022.5096, 2077.2485, 2085.2877,=20
      2301.1565, 2333.2646, 2547.3220, 2562.2798, 2569.1506, 2580.5028,=20
      2591.7080, 2606.6065, 2612.1116, 2622.1708, 2629.7012, 2638.6350,=20
      2654.6483, 2690.8840, 2722.8669, 2759.9612,=20
2816.1129</TT></TD></TR></TBODY></TABLE><BR>
<TABLE border=3D0 cellSpacing=3D0>
  <TBODY>
  <TR>
    <TD><TT><B><A =
name=3DHit6>6.</A>&nbsp;&nbsp;&nbsp;&nbsp;</B></TT></TD>
    <TD noWrap><TT><A=20
      =
href=3D"http://www.matrixscience.com/cgi/protein_view.pl?file=3D..%2Fdata=
%2F20120411%2FFtGAmfuTE.dat&amp;hit=3D6"=20
      =
target=3D_blank>gi|77744869</A>&nbsp;&nbsp;&nbsp;&nbsp;<B>Mass:</B>&nbsp;=
20892&nbsp;&nbsp;&nbsp;&nbsp;<B>Score:</B>&nbsp;53&nbsp;&nbsp;&nbsp;&nbsp=
;&nbsp;<B>Expect:</B>&nbsp;5.6&nbsp;&nbsp;<B>Matches:</B>&nbsp;4</TT></TD=
></TR>
  <TR>
    <TD>&nbsp;</TD>
    <TD noWrap><TT>temperature-induced lipocalin' [Gossypium=20
  arboreum]</TT></TD></TR></TBODY></TABLE>
<TABLE border=3D0 cellSpacing=3D0 cellPadding=3D0>
  <TBODY>
  <TR>
    <TD><TT>&nbsp;&nbsp;&nbsp;&nbsp;&nbsp;&nbsp;</TT></TD>
    <TD align=3Dright><TT><B>Observed&nbsp;&nbsp;</B></TT></TD>
    <TD noWrap align=3Dright><TT><B>Mr(expt)&nbsp;&nbsp;</B></TT></TD>
    <TD noWrap align=3Dright><TT><B>Mr(calc)&nbsp;&nbsp;</B></TT></TD>
    <TD align=3Dright><TT><B>&nbsp;ppm&nbsp;&nbsp;</B></TT></TD>
    <TD align=3Dright><TT><B>Start&nbsp;</B></TT></TD>
    <TD align=3Dright><TT><B>&nbsp;</B></TT></TD>
    <TD align=3Dright><TT><B>End&nbsp;</B></TT></TD>
    <TD align=3Dright><TT><B>Miss&nbsp;</B></TT></TD>
    <TD align=3Dright><TT><B>Ions&nbsp;</B></TT></TD>
    <TD><TT><B>&nbsp;Peptide</B></TT></TD></TR>
  <TR>
    <TD align=3Dright>&nbsp;</TD>
    <TD align=3Dright><TT>836.4826&nbsp;&nbsp;</TT></TD>
    <TD align=3Dright><TT>835.4753&nbsp;&nbsp;</TT></TD>
    <TD align=3Dright><TT>835.4381&nbsp;&nbsp;</TT></TD>
    <TD noWrap align=3Dright><TT>44.6&nbsp;</TT></TD>
    <TD align=3Dright><TT>169&nbsp;</TT></TD>
    <TD noWrap align=3Dright><TT>-&nbsp;</TT></TD>
    <TD align=3Dright><TT>174&nbsp;</TT></TD>
    <TD align=3Dright><TT>0&nbsp;&nbsp;</TT></TD>
    <TD noWrap align=3Dright><TT>---&nbsp;&nbsp;</TT></TD>
    <TD noWrap><TT>&nbsp;K.GFWWIK.S</TT></TD></TR>
  <TR>
    <TD align=3Dright>&nbsp;</TD>
    <TD align=3Dright><TT>1023.6225&nbsp;&nbsp;</TT></TD>
    <TD align=3Dright><TT>1022.6153&nbsp;&nbsp;</TT></TD>
    <TD align=3Dright><TT>1022.5371&nbsp;&nbsp;</TT></TD>
    <TD noWrap align=3Dright><TT>76.4&nbsp;</TT></TD>
    <TD align=3Dright><TT>117&nbsp;</TT></TD>
    <TD noWrap align=3Dright><TT>-&nbsp;</TT></TD>
    <TD align=3Dright><TT>123&nbsp;</TT></TD>
    <TD align=3Dright><TT>0&nbsp;&nbsp;</TT></TD>
    <TD noWrap align=3Dright><TT>36&nbsp;&nbsp;</TT></TD>
    <TD noWrap><TT>&nbsp;K.YLWILCR.Q</TT></TD></TR>
  <TR>
    <TD align=3Dright>&nbsp;</TD>
    <TD align=3Dright><TT>1151.7195&nbsp;&nbsp;</TT></TD>
    <TD align=3Dright><TT>1150.7123&nbsp;&nbsp;</TT></TD>
    <TD align=3Dright><TT>1150.6321&nbsp;&nbsp;</TT></TD>
    <TD noWrap align=3Dright><TT>69.7&nbsp;</TT></TD>
    <TD align=3Dright><TT>116&nbsp;</TT></TD>
    <TD noWrap align=3Dright><TT>-&nbsp;</TT></TD>
    <TD align=3Dright><TT>123&nbsp;</TT></TD>
    <TD align=3Dright><TT>1&nbsp;&nbsp;</TT></TD>
    <TD noWrap align=3Dright><TT>---&nbsp;&nbsp;</TT></TD>
    <TD noWrap><TT>&nbsp;K.KYLWILCR.Q</TT></TD></TR>
  <TR>
    <TD align=3Dright>&nbsp;</TD>
    <TD align=3Dright><TT>1746.9252&nbsp;&nbsp;</TT></TD>
    <TD align=3Dright><TT>1745.9179&nbsp;&nbsp;</TT></TD>
    <TD align=3Dright><TT>1745.8453&nbsp;&nbsp;</TT></TD>
    <TD noWrap align=3Dright><TT>41.6&nbsp;</TT></TD>
    <TD align=3Dright><TT>16&nbsp;</TT></TD>
    <TD noWrap align=3Dright><TT>-&nbsp;</TT></TD>
    <TD align=3Dright><TT>29&nbsp;</TT></TD>
    <TD align=3Dright><TT>0&nbsp;&nbsp;</TT></TD>
    <TD noWrap align=3Dright><TT>---&nbsp;&nbsp;</TT></TD>
    <TD =
noWrap><TT>&nbsp;K.WYEIASFPSFFQPK.K</TT></TD></TR></TBODY></TABLE>
<TABLE border=3D0 cellSpacing=3D0>
  <TBODY>
  <TR>
    <TD><TT>&nbsp;&nbsp;&nbsp;&nbsp;&nbsp;&nbsp;</TT></TD>
    <TD><TT><B>No match to: </B>701.4254, 804.3567, 850.4899, 868.4834,=20
      872.4976, 884.4950, 900.4852, 906.5192, 932.5948, 948.6856, =
964.6129,=20
      965.5731, 966.5696, 980.6572, 998.5734, 1014.5794, 1027.6171, =
1037.6380,=20
      1038.6257, 1040.6021, 1055.6188, 1071.6053, 1084.6299, 1092.6882,=20
      1106.6434, 1108.6667, 1176.7246, 1183.7251, 1186.0938, 1218.0858,=20
      1240.6765, 1272.6774, 1456.7882, 1526.9046, 1655.9278, 1697.9585,=20
      1707.9345, 1727.9753, 1729.9462, 1739.3444, 1754.9688, 1768.9563,=20
      1778.9441, 1790.2409, 1849.0989, 1864.1059, 1886.1207, 1915.1033,=20
      2017.3587, 2022.5096, 2077.2485, 2085.2877, 2301.1565, 2333.2646,=20
      2547.3220, 2562.2798, 2569.1506, 2580.5028, 2591.7080, 2599.0751,=20
      2606.6065, 2612.1116, 2622.1708, 2629.7012, 2638.6350, 2654.6483,=20
      2690.8840, 2722.8669, 2759.9612, =
2816.1129</TT></TD></TR></TBODY></TABLE><BR>
<TABLE border=3D0 cellSpacing=3D0>
  <TBODY>
  <TR>
    <TD><TT><B><A =
name=3DHit7>7.</A>&nbsp;&nbsp;&nbsp;&nbsp;</B></TT></TD>
    <TD noWrap><TT><A=20
      =
href=3D"http://www.matrixscience.com/cgi/protein_view.pl?file=3D..%2Fdata=
%2F20120411%2FFtGAmfuTE.dat&amp;hit=3D7"=20
      =
target=3D_blank>gi|224143988</A>&nbsp;&nbsp;&nbsp;&nbsp;<B>Mass:</B>&nbsp=
;21544&nbsp;&nbsp;&nbsp;&nbsp;<B>Score:</B>&nbsp;52&nbsp;&nbsp;&nbsp;&nbs=
p;&nbsp;<B>Expect:</B>&nbsp;6.6&nbsp;&nbsp;<B>Matches:</B>&nbsp;4</TT></T=
D></TR>
  <TR>
    <TD>&nbsp;</TD>
    <TD noWrap><TT>predicted protein [Populus=20
trichocarpa]</TT></TD></TR></TBODY></TABLE>
<TABLE border=3D0 cellSpacing=3D0 cellPadding=3D0>
  <TBODY>
  <TR>
    <TD><TT>&nbsp;&nbsp;&nbsp;&nbsp;&nbsp;&nbsp;</TT></TD>
    <TD align=3Dright><TT><B>Observed&nbsp;&nbsp;</B></TT></TD>
    <TD noWrap align=3Dright><TT><B>Mr(expt)&nbsp;&nbsp;</B></TT></TD>
    <TD noWrap align=3Dright><TT><B>Mr(calc)&nbsp;&nbsp;</B></TT></TD>
    <TD align=3Dright><TT><B>&nbsp;ppm&nbsp;&nbsp;</B></TT></TD>
    <TD align=3Dright><TT><B>Start&nbsp;</B></TT></TD>
    <TD align=3Dright><TT><B>&nbsp;</B></TT></TD>
    <TD align=3Dright><TT><B>End&nbsp;</B></TT></TD>
    <TD align=3Dright><TT><B>Miss&nbsp;</B></TT></TD>
    <TD align=3Dright><TT><B>Ions&nbsp;</B></TT></TD>
    <TD><TT><B>&nbsp;Peptide</B></TT></TD></TR>
  <TR>
    <TD align=3Dright>&nbsp;</TD>
    <TD align=3Dright><TT>701.4254&nbsp;&nbsp;</TT></TD>
    <TD align=3Dright><TT>700.4181&nbsp;&nbsp;</TT></TD>
    <TD align=3Dright><TT>700.4232&nbsp;&nbsp;</TT></TD>
    <TD noWrap align=3Dright><TT>-7.23&nbsp;</TT></TD>
    <TD align=3Dright><TT>12&nbsp;</TT></TD>
    <TD noWrap align=3Dright><TT>-&nbsp;</TT></TD>
    <TD align=3Dright><TT>17&nbsp;</TT></TD>
    <TD align=3Dright><TT>1&nbsp;&nbsp;</TT></TD>
    <TD noWrap align=3Dright><TT>---&nbsp;&nbsp;</TT></TD>
    <TD noWrap><TT>&nbsp;K.GLDLKR.Y</TT></TD></TR>
  <TR>
    <TD align=3Dright>&nbsp;</TD>
    <TD align=3Dright><TT>1023.6225&nbsp;&nbsp;</TT></TD>
    <TD align=3Dright><TT>1022.6153&nbsp;&nbsp;</TT></TD>
    <TD align=3Dright><TT>1022.5371&nbsp;&nbsp;</TT></TD>
    <TD noWrap align=3Dright><TT>76.4&nbsp;</TT></TD>
    <TD align=3Dright><TT>123&nbsp;</TT></TD>
    <TD noWrap align=3Dright><TT>-&nbsp;</TT></TD>
    <TD align=3Dright><TT>129&nbsp;</TT></TD>
    <TD align=3Dright><TT>0&nbsp;&nbsp;</TT></TD>
    <TD noWrap align=3Dright><TT>36&nbsp;&nbsp;</TT></TD>
    <TD noWrap><TT>&nbsp;K.YLWILCR.K</TT></TD></TR>
  <TR>
    <TD align=3Dright>&nbsp;</TD>
    <TD align=3Dright><TT>1151.7195&nbsp;&nbsp;</TT></TD>
    <TD align=3Dright><TT>1150.7123&nbsp;&nbsp;</TT></TD>
    <TD align=3Dright><TT>1150.6321&nbsp;&nbsp;</TT></TD>
    <TD noWrap align=3Dright><TT>69.7&nbsp;</TT></TD>
    <TD align=3Dright><TT>123&nbsp;</TT></TD>
    <TD noWrap align=3Dright><TT>-&nbsp;</TT></TD>
    <TD align=3Dright><TT>130&nbsp;</TT></TD>
    <TD align=3Dright><TT>1&nbsp;&nbsp;</TT></TD>
    <TD noWrap align=3Dright><TT>---&nbsp;&nbsp;</TT></TD>
    <TD noWrap><TT>&nbsp;K.YLWILCRK.T</TT></TD></TR>
  <TR>
    <TD align=3Dright>&nbsp;</TD>
    <TD align=3Dright><TT>1778.9441&nbsp;&nbsp;</TT></TD>
    <TD align=3Dright><TT>1777.9368&nbsp;&nbsp;</TT></TD>
    <TD align=3Dright><TT>1777.8246&nbsp;&nbsp;</TT></TD>
    <TD noWrap align=3Dright><TT>63.1&nbsp;</TT></TD>
    <TD align=3Dright><TT>18&nbsp;</TT></TD>
    <TD noWrap align=3Dright><TT>-&nbsp;</TT></TD>
    <TD align=3Dright><TT>31&nbsp;</TT></TD>
    <TD align=3Dright><TT>1&nbsp;&nbsp;</TT></TD>
    <TD noWrap align=3Dright><TT>---&nbsp;&nbsp;</TT></TD>
    <TD noWrap><TT>&nbsp;R.YMGRWYEIASFPSR.F + Oxidation=20
(M)</TT></TD></TR></TBODY></TABLE>
<TABLE border=3D0 cellSpacing=3D0>
  <TBODY>
  <TR>
    <TD><TT>&nbsp;&nbsp;&nbsp;&nbsp;&nbsp;&nbsp;</TT></TD>
    <TD><TT><B>No match to: </B>804.3567, 836.4826, 850.4899, 868.4834,=20
      872.4976, 884.4950, 900.4852, 906.5192, 932.5948, 948.6856, =
964.6129,=20
      965.5731, 966.5696, 980.6572, 998.5734, 1014.5794, 1027.6171, =
1037.6380,=20
      1038.6257, 1040.6021, 1055.6188, 1071.6053, 1084.6299, 1092.6882,=20
      1106.6434, 1108.6667, 1176.7246, 1183.7251, 1186.0938, 1218.0858,=20
      1240.6765, 1272.6774, 1456.7882, 1526.9046, 1655.9278, 1697.9585,=20
      1707.9345, 1727.9753, 1729.9462, 1739.3444, 1746.9252, 1754.9688,=20
      1768.9563, 1790.2409, 1849.0989, 1864.1059, 1886.1207, 1915.1033,=20
      2017.3587, 2022.5096, 2077.2485, 2085.2877, 2301.1565, 2333.2646,=20
      2547.3220, 2562.2798, 2569.1506, 2580.5028, 2591.7080, 2599.0751,=20
      2606.6065, 2612.1116, 2622.1708, 2629.7012, 2638.6350, 2654.6483,=20
      2690.8840, 2722.8669, 2759.9612, =
2816.1129</TT></TD></TR></TBODY></TABLE><BR>
<TABLE border=3D0 cellSpacing=3D0>
  <TBODY>
  <TR>
    <TD><TT><B><A =
name=3DHit8>8.</A>&nbsp;&nbsp;&nbsp;&nbsp;</B></TT></TD>
    <TD noWrap><TT><A=20
      =
href=3D"http://www.matrixscience.com/cgi/protein_view.pl?file=3D..%2Fdata=
%2F20120411%2FFtGAmfuTE.dat&amp;hit=3D8"=20
      =
target=3D_blank>gi|77744901</A>&nbsp;&nbsp;&nbsp;&nbsp;<B>Mass:</B>&nbsp;=
21516&nbsp;&nbsp;&nbsp;&nbsp;<B>Score:</B>&nbsp;50&nbsp;&nbsp;&nbsp;&nbsp=
;&nbsp;<B>Expect:</B>&nbsp;9.5&nbsp;&nbsp;<B>Matches:</B>&nbsp;3</TT></TD=
></TR>
  <TR>
    <TD>&nbsp;</TD>
    <TD noWrap><TT>temperature-induced lipocalin [Populus=20
  balsamifera]</TT></TD></TR></TBODY></TABLE>
<TABLE border=3D0 cellSpacing=3D0 cellPadding=3D0>
  <TBODY>
  <TR>
    <TD><TT>&nbsp;&nbsp;&nbsp;&nbsp;&nbsp;&nbsp;</TT></TD>
    <TD align=3Dright><TT><B>Observed&nbsp;&nbsp;</B></TT></TD>
    <TD noWrap align=3Dright><TT><B>Mr(expt)&nbsp;&nbsp;</B></TT></TD>
    <TD noWrap align=3Dright><TT><B>Mr(calc)&nbsp;&nbsp;</B></TT></TD>
    <TD align=3Dright><TT><B>&nbsp;ppm&nbsp;&nbsp;</B></TT></TD>
    <TD align=3Dright><TT><B>Start&nbsp;</B></TT></TD>
    <TD align=3Dright><TT><B>&nbsp;</B></TT></TD>
    <TD align=3Dright><TT><B>End&nbsp;</B></TT></TD>
    <TD align=3Dright><TT><B>Miss&nbsp;</B></TT></TD>
    <TD align=3Dright><TT><B>Ions&nbsp;</B></TT></TD>
    <TD><TT><B>&nbsp;Peptide</B></TT></TD></TR>
  <TR>
    <TD align=3Dright>&nbsp;</TD>
    <TD align=3Dright><TT>1023.6225&nbsp;&nbsp;</TT></TD>
    <TD align=3Dright><TT>1022.6153&nbsp;&nbsp;</TT></TD>
    <TD align=3Dright><TT>1022.5371&nbsp;&nbsp;</TT></TD>
    <TD noWrap align=3Dright><TT>76.4&nbsp;</TT></TD>
    <TD align=3Dright><TT>123&nbsp;</TT></TD>
    <TD noWrap align=3Dright><TT>-&nbsp;</TT></TD>
    <TD align=3Dright><TT>129&nbsp;</TT></TD>
    <TD align=3Dright><TT>0&nbsp;&nbsp;</TT></TD>
    <TD noWrap align=3Dright><TT>36&nbsp;&nbsp;</TT></TD>
    <TD noWrap><TT>&nbsp;K.YLWILCR.K</TT></TD></TR>
  <TR>
    <TD align=3Dright>&nbsp;</TD>
    <TD align=3Dright><TT>1151.7195&nbsp;&nbsp;</TT></TD>
    <TD align=3Dright><TT>1150.7123&nbsp;&nbsp;</TT></TD>
    <TD align=3Dright><TT>1150.6321&nbsp;&nbsp;</TT></TD>
    <TD noWrap align=3Dright><TT>69.7&nbsp;</TT></TD>
    <TD align=3Dright><TT>123&nbsp;</TT></TD>
    <TD noWrap align=3Dright><TT>-&nbsp;</TT></TD>
    <TD align=3Dright><TT>130&nbsp;</TT></TD>
    <TD align=3Dright><TT>1&nbsp;&nbsp;</TT></TD>
    <TD noWrap align=3Dright><TT>---&nbsp;&nbsp;</TT></TD>
    <TD noWrap><TT>&nbsp;K.YLWILCRK.T</TT></TD></TR>
  <TR>
    <TD align=3Dright>&nbsp;</TD>
    <TD align=3Dright><TT>1778.9441&nbsp;&nbsp;</TT></TD>
    <TD align=3Dright><TT>1777.9368&nbsp;&nbsp;</TT></TD>
    <TD align=3Dright><TT>1777.8246&nbsp;&nbsp;</TT></TD>
    <TD noWrap align=3Dright><TT>63.1&nbsp;</TT></TD>
    <TD align=3Dright><TT>18&nbsp;</TT></TD>
    <TD noWrap align=3Dright><TT>-&nbsp;</TT></TD>
    <TD align=3Dright><TT>31&nbsp;</TT></TD>
    <TD align=3Dright><TT>1&nbsp;&nbsp;</TT></TD>
    <TD noWrap align=3Dright><TT>---&nbsp;&nbsp;</TT></TD>
    <TD noWrap><TT>&nbsp;R.YMGRWYEIASFPSR.F + Oxidation=20
(M)</TT></TD></TR></TBODY></TABLE>
<TABLE border=3D0 cellSpacing=3D0>
  <TBODY>
  <TR>
    <TD><TT>&nbsp;&nbsp;&nbsp;&nbsp;&nbsp;&nbsp;</TT></TD>
    <TD><TT><B>No match to: </B>701.4254, 804.3567, 836.4826, 850.4899,=20
      868.4834, 872.4976, 884.4950, 900.4852, 906.5192, 932.5948, =
948.6856,=20
      964.6129, 965.5731, 966.5696, 980.6572, 998.5734, 1014.5794, =
1027.6171,=20
      1037.6380, 1038.6257, 1040.6021, 1055.6188, 1071.6053, 1084.6299,=20
      1092.6882, 1106.6434, 1108.6667, 1176.7246, 1183.7251, 1186.0938,=20
      1218.0858, 1240.6765, 1272.6774, 1456.7882, 1526.9046, 1655.9278,=20
      1697.9585, 1707.9345, 1727.9753, 1729.9462, 1739.3444, 1746.9252,=20
      1754.9688, 1768.9563, 1790.2409, 1849.0989, 1864.1059, 1886.1207,=20
      1915.1033, 2017.3587, 2022.5096, 2077.2485, 2085.2877, 2301.1565,=20
      2333.2646, 2547.3220, 2562.2798, 2569.1506, 2580.5028, 2591.7080,=20
      2599.0751, 2606.6065, 2612.1116, 2622.1708, 2629.7012, 2638.6350,=20
      2654.6483, 2690.8840, 2722.8669, 2759.9612,=20
2816.1129</TT></TD></TR></TBODY></TABLE><BR>
<TABLE border=3D0 cellSpacing=3D0>
  <TBODY>
  <TR>
    <TD><TT><B><A =
name=3DHit9>9.</A>&nbsp;&nbsp;&nbsp;&nbsp;</B></TT></TD>
    <TD noWrap><TT><A=20
      =
href=3D"http://www.matrixscience.com/cgi/protein_view.pl?file=3D..%2Fdata=
%2F20120411%2FFtGAmfuTE.dat&amp;hit=3D9"=20
      =
target=3D_blank>gi|118489127</A>&nbsp;&nbsp;&nbsp;&nbsp;<B>Mass:</B>&nbsp=
;21525&nbsp;&nbsp;&nbsp;&nbsp;<B>Score:</B>&nbsp;50&nbsp;&nbsp;&nbsp;&nbs=
p;&nbsp;<B>Expect:</B>&nbsp;9.5&nbsp;&nbsp;<B>Matches:</B>&nbsp;3</TT></T=
D></TR>
  <TR>
    <TD>&nbsp;</TD>
    <TD noWrap><TT>unknown [Populus trichocarpa x Populus=20
  deltoides]</TT></TD></TR></TBODY></TABLE>
<TABLE border=3D0 cellSpacing=3D0 cellPadding=3D0>
  <TBODY>
  <TR>
    <TD><TT>&nbsp;&nbsp;&nbsp;&nbsp;&nbsp;&nbsp;</TT></TD>
    <TD align=3Dright><TT><B>Observed&nbsp;&nbsp;</B></TT></TD>
    <TD noWrap align=3Dright><TT><B>Mr(expt)&nbsp;&nbsp;</B></TT></TD>
    <TD noWrap align=3Dright><TT><B>Mr(calc)&nbsp;&nbsp;</B></TT></TD>
    <TD align=3Dright><TT><B>&nbsp;ppm&nbsp;&nbsp;</B></TT></TD>
    <TD align=3Dright><TT><B>Start&nbsp;</B></TT></TD>
    <TD align=3Dright><TT><B>&nbsp;</B></TT></TD>
    <TD align=3Dright><TT><B>End&nbsp;</B></TT></TD>
    <TD align=3Dright><TT><B>Miss&nbsp;</B></TT></TD>
    <TD align=3Dright><TT><B>Ions&nbsp;</B></TT></TD>
    <TD><TT><B>&nbsp;Peptide</B></TT></TD></TR>
  <TR>
    <TD align=3Dright>&nbsp;</TD>
    <TD align=3Dright><TT>1023.6225&nbsp;&nbsp;</TT></TD>
    <TD align=3Dright><TT>1022.6153&nbsp;&nbsp;</TT></TD>
    <TD align=3Dright><TT>1022.5371&nbsp;&nbsp;</TT></TD>
    <TD noWrap align=3Dright><TT>76.4&nbsp;</TT></TD>
    <TD align=3Dright><TT>123&nbsp;</TT></TD>
    <TD noWrap align=3Dright><TT>-&nbsp;</TT></TD>
    <TD align=3Dright><TT>129&nbsp;</TT></TD>
    <TD align=3Dright><TT>0&nbsp;&nbsp;</TT></TD>
    <TD noWrap align=3Dright><TT>36&nbsp;&nbsp;</TT></TD>
    <TD noWrap><TT>&nbsp;K.YLWILCR.K</TT></TD></TR>
  <TR>
    <TD align=3Dright>&nbsp;</TD>
    <TD align=3Dright><TT>1151.7195&nbsp;&nbsp;</TT></TD>
    <TD align=3Dright><TT>1150.7123&nbsp;&nbsp;</TT></TD>
    <TD align=3Dright><TT>1150.6321&nbsp;&nbsp;</TT></TD>
    <TD noWrap align=3Dright><TT>69.7&nbsp;</TT></TD>
    <TD align=3Dright><TT>123&nbsp;</TT></TD>
    <TD noWrap align=3Dright><TT>-&nbsp;</TT></TD>
    <TD align=3Dright><TT>130&nbsp;</TT></TD>
    <TD align=3Dright><TT>1&nbsp;&nbsp;</TT></TD>
    <TD noWrap align=3Dright><TT>---&nbsp;&nbsp;</TT></TD>
    <TD noWrap><TT>&nbsp;K.YLWILCRK.T</TT></TD></TR>
  <TR>
    <TD align=3Dright>&nbsp;</TD>
    <TD align=3Dright><TT>1778.9441&nbsp;&nbsp;</TT></TD>
    <TD align=3Dright><TT>1777.9368&nbsp;&nbsp;</TT></TD>
    <TD align=3Dright><TT>1777.8246&nbsp;&nbsp;</TT></TD>
    <TD noWrap align=3Dright><TT>63.1&nbsp;</TT></TD>
    <TD align=3Dright><TT>18&nbsp;</TT></TD>
    <TD noWrap align=3Dright><TT>-&nbsp;</TT></TD>
    <TD align=3Dright><TT>31&nbsp;</TT></TD>
    <TD align=3Dright><TT>1&nbsp;&nbsp;</TT></TD>
    <TD noWrap align=3Dright><TT>---&nbsp;&nbsp;</TT></TD>
    <TD noWrap><TT>&nbsp;R.YMGRWYEIASFPSR.F + Oxidation=20
(M)</TT></TD></TR></TBODY></TABLE>
<TABLE border=3D0 cellSpacing=3D0>
  <TBODY>
  <TR>
    <TD><TT>&nbsp;&nbsp;&nbsp;&nbsp;&nbsp;&nbsp;</TT></TD>
    <TD><TT><B>No match to: </B>701.4254, 804.3567, 836.4826, 850.4899,=20
      868.4834, 872.4976, 884.4950, 900.4852, 906.5192, 932.5948, =
948.6856,=20
      964.6129, 965.5731, 966.5696, 980.6572, 998.5734, 1014.5794, =
1027.6171,=20
      1037.6380, 1038.6257, 1040.6021, 1055.6188, 1071.6053, 1084.6299,=20
      1092.6882, 1106.6434, 1108.6667, 1176.7246, 1183.7251, 1186.0938,=20
      1218.0858, 1240.6765, 1272.6774, 1456.7882, 1526.9046, 1655.9278,=20
      1697.9585, 1707.9345, 1727.9753, 1729.9462, 1739.3444, 1746.9252,=20
      1754.9688, 1768.9563, 1790.2409, 1849.0989, 1864.1059, 1886.1207,=20
      1915.1033, 2017.3587, 2022.5096, 2077.2485, 2085.2877, 2301.1565,=20
      2333.2646, 2547.3220, 2562.2798, 2569.1506, 2580.5028, 2591.7080,=20
      2599.0751, 2606.6065, 2612.1116, 2622.1708, 2629.7012, 2638.6350,=20
      2654.6483, 2690.8840, 2722.8669, 2759.9612,=20
2816.1129</TT></TD></TR></TBODY></TABLE><BR>
<TABLE border=3D0 cellSpacing=3D0>
  <TBODY>
  <TR>
    <TD><TT><B><A name=3DHit10>10.</A>&nbsp;&nbsp;&nbsp;</B></TT></TD>
    <TD noWrap><TT><A=20
      =
href=3D"http://www.matrixscience.com/cgi/protein_view.pl?file=3D..%2Fdata=
%2F20120411%2FFtGAmfuTE.dat&amp;hit=3D10"=20
      =
target=3D_blank>gi|192911934</A>&nbsp;&nbsp;&nbsp;&nbsp;<B>Mass:</B>&nbsp=
;21672&nbsp;&nbsp;&nbsp;&nbsp;<B>Score:</B>&nbsp;50&nbsp;&nbsp;&nbsp;&nbs=
p;&nbsp;<B>Expect:</B>&nbsp;9.7&nbsp;&nbsp;<B>Matches:</B>&nbsp;3</TT></T=
D></TR>
  <TR>
    <TD>&nbsp;</TD>
    <TD noWrap><TT>temperature-induced lipocalin [Elaeis=20
  guineensis]</TT></TD></TR></TBODY></TABLE>
<TABLE border=3D0 cellSpacing=3D0 cellPadding=3D0>
  <TBODY>
  <TR>
    <TD><TT>&nbsp;&nbsp;&nbsp;&nbsp;&nbsp;&nbsp;</TT></TD>
    <TD align=3Dright><TT><B>Observed&nbsp;&nbsp;</B></TT></TD>
    <TD noWrap align=3Dright><TT><B>Mr(expt)&nbsp;&nbsp;</B></TT></TD>
    <TD noWrap align=3Dright><TT><B>Mr(calc)&nbsp;&nbsp;</B></TT></TD>
    <TD align=3Dright><TT><B>&nbsp;ppm&nbsp;&nbsp;</B></TT></TD>
    <TD align=3Dright><TT><B>Start&nbsp;</B></TT></TD>
    <TD align=3Dright><TT><B>&nbsp;</B></TT></TD>
    <TD align=3Dright><TT><B>End&nbsp;</B></TT></TD>
    <TD align=3Dright><TT><B>Miss&nbsp;</B></TT></TD>
    <TD align=3Dright><TT><B>Ions&nbsp;</B></TT></TD>
    <TD><TT><B>&nbsp;Peptide</B></TT></TD></TR>
  <TR>
    <TD align=3Dright>&nbsp;</TD>
    <TD align=3Dright><TT>1023.6225&nbsp;&nbsp;</TT></TD>
    <TD align=3Dright><TT>1022.6153&nbsp;&nbsp;</TT></TD>
    <TD align=3Dright><TT>1022.5371&nbsp;&nbsp;</TT></TD>
    <TD noWrap align=3Dright><TT>76.4&nbsp;</TT></TD>
    <TD align=3Dright><TT>125&nbsp;</TT></TD>
    <TD noWrap align=3Dright><TT>-&nbsp;</TT></TD>
    <TD align=3Dright><TT>131&nbsp;</TT></TD>
    <TD align=3Dright><TT>0&nbsp;&nbsp;</TT></TD>
    <TD noWrap align=3Dright><TT>36&nbsp;&nbsp;</TT></TD>
    <TD noWrap><TT>&nbsp;K.YLWILCR.Q</TT></TD></TR>
  <TR>
    <TD align=3Dright>&nbsp;</TD>
    <TD align=3Dright><TT>1151.7195&nbsp;&nbsp;</TT></TD>
    <TD align=3Dright><TT>1150.7123&nbsp;&nbsp;</TT></TD>
    <TD align=3Dright><TT>1150.6321&nbsp;&nbsp;</TT></TD>
    <TD noWrap align=3Dright><TT>69.7&nbsp;</TT></TD>
    <TD align=3Dright><TT>124&nbsp;</TT></TD>
    <TD noWrap align=3Dright><TT>-&nbsp;</TT></TD>
    <TD align=3Dright><TT>131&nbsp;</TT></TD>
    <TD align=3Dright><TT>1&nbsp;&nbsp;</TT></TD>
    <TD noWrap align=3Dright><TT>---&nbsp;&nbsp;</TT></TD>
    <TD noWrap><TT>&nbsp;R.KYLWILCR.Q</TT></TD></TR>
  <TR>
    <TD align=3Dright>&nbsp;</TD>
    <TD align=3Dright><TT>1746.9252&nbsp;&nbsp;</TT></TD>
    <TD align=3Dright><TT>1745.9179&nbsp;&nbsp;</TT></TD>
    <TD align=3Dright><TT>1745.8453&nbsp;&nbsp;</TT></TD>
    <TD noWrap align=3Dright><TT>41.6&nbsp;</TT></TD>
    <TD align=3Dright><TT>24&nbsp;</TT></TD>
    <TD noWrap align=3Dright><TT>-&nbsp;</TT></TD>
    <TD align=3Dright><TT>37&nbsp;</TT></TD>
    <TD align=3Dright><TT>0&nbsp;&nbsp;</TT></TD>
    <TD noWrap align=3Dright><TT>---&nbsp;&nbsp;</TT></TD>
    <TD =
noWrap><TT>&nbsp;R.WYEIASFPSFFQPK.N</TT></TD></TR></TBODY></TABLE>
<TABLE border=3D0 cellSpacing=3D0>
  <TBODY>
  <TR>
    <TD><TT>&nbsp;&nbsp;&nbsp;&nbsp;&nbsp;&nbsp;</TT></TD>
    <TD><TT><B>No match to: </B>701.4254, 804.3567, 836.4826, 850.4899,=20
      868.4834, 872.4976, 884.4950, 900.4852, 906.5192, 932.5948, =
948.6856,=20
      964.6129, 965.5731, 966.5696, 980.6572, 998.5734, 1014.5794, =
1027.6171,=20
      1037.6380, 1038.6257, 1040.6021, 1055.6188, 1071.6053, 1084.6299,=20
      1092.6882, 1106.6434, 1108.6667, 1176.7246, 1183.7251, 1186.0938,=20
      1218.0858, 1240.6765, 1272.6774, 1456.7882, 1526.9046, 1655.9278,=20
      1697.9585, 1707.9345, 1727.9753, 1729.9462, 1739.3444, 1754.9688,=20
      1768.9563, 1778.9441, 1790.2409, 1849.0989, 1864.1059, 1886.1207,=20
      1915.1033, 2017.3587, 2022.5096, 2077.2485, 2085.2877, 2301.1565,=20
      2333.2646, 2547.3220, 2562.2798, 2569.1506, 2580.5028, 2591.7080,=20
      2599.0751, 2606.6065, 2612.1116, 2622.1708, 2629.7012, 2638.6350,=20
      2654.6483, 2690.8840, 2722.8669, 2759.9612,=20
2816.1129</TT></TD></TR></TBODY></TABLE><BR>
<TABLE border=3D0 cellSpacing=3D0>
  <TBODY>
  <TR>
    <TD><TT><B><A name=3DHit11>11.</A>&nbsp;&nbsp;&nbsp;</B></TT></TD>
    <TD noWrap><TT><A=20
      =
href=3D"http://www.matrixscience.com/cgi/protein_view.pl?file=3D..%2Fdata=
%2F20120411%2FFtGAmfuTE.dat&amp;hit=3D11"=20
      =
target=3D_blank>gi|77744867</A>&nbsp;&nbsp;&nbsp;&nbsp;<B>Mass:</B>&nbsp;=
21711&nbsp;&nbsp;&nbsp;&nbsp;<B>Score:</B>&nbsp;50&nbsp;&nbsp;&nbsp;&nbsp=
;&nbsp;<B>Expect:</B>&nbsp;12&nbsp;&nbsp;<B>Matches:</B>&nbsp;3</TT></TD>=
</TR>
  <TR>
    <TD>&nbsp;</TD>
    <TD noWrap><TT>temperature-induced lipocalin' [Mesembryanthemum=20
      crystallinum]</TT></TD></TR></TBODY></TABLE>
<TABLE border=3D0 cellSpacing=3D0 cellPadding=3D0>
  <TBODY>
  <TR>
    <TD><TT>&nbsp;&nbsp;&nbsp;&nbsp;&nbsp;&nbsp;</TT></TD>
    <TD align=3Dright><TT><B>Observed&nbsp;&nbsp;</B></TT></TD>
    <TD noWrap align=3Dright><TT><B>Mr(expt)&nbsp;&nbsp;</B></TT></TD>
    <TD noWrap align=3Dright><TT><B>Mr(calc)&nbsp;&nbsp;</B></TT></TD>
    <TD align=3Dright><TT><B>&nbsp;ppm&nbsp;&nbsp;</B></TT></TD>
    <TD align=3Dright><TT><B>Start&nbsp;</B></TT></TD>
    <TD align=3Dright><TT><B>&nbsp;</B></TT></TD>
    <TD align=3Dright><TT><B>End&nbsp;</B></TT></TD>
    <TD align=3Dright><TT><B>Miss&nbsp;</B></TT></TD>
    <TD align=3Dright><TT><B>Ions&nbsp;</B></TT></TD>
    <TD><TT><B>&nbsp;Peptide</B></TT></TD></TR>
  <TR>
    <TD align=3Dright>&nbsp;</TD>
    <TD align=3Dright><TT>701.4254&nbsp;&nbsp;</TT></TD>
    <TD align=3Dright><TT>700.4181&nbsp;&nbsp;</TT></TD>
    <TD align=3Dright><TT>700.3690&nbsp;&nbsp;</TT></TD>
    <TD noWrap align=3Dright><TT>70.1&nbsp;</TT></TD>
    <TD align=3Dright><TT>1&nbsp;</TT></TD>
    <TD noWrap align=3Dright><TT>-&nbsp;</TT></TD>
    <TD align=3Dright><TT>6&nbsp;</TT></TD>
    <TD align=3Dright><TT>1&nbsp;&nbsp;</TT></TD>
    <TD noWrap align=3Dright><TT>---&nbsp;&nbsp;</TT></TD>
    <TD noWrap><TT>&nbsp;-.MAHKSK.E</TT></TD></TR>
  <TR>
    <TD align=3Dright>&nbsp;</TD>
    <TD align=3Dright><TT>1023.6225&nbsp;&nbsp;</TT></TD>
    <TD align=3Dright><TT>1022.6153&nbsp;&nbsp;</TT></TD>
    <TD align=3Dright><TT>1022.5371&nbsp;&nbsp;</TT></TD>
    <TD noWrap align=3Dright><TT>76.4&nbsp;</TT></TD>
    <TD align=3Dright><TT>124&nbsp;</TT></TD>
    <TD noWrap align=3Dright><TT>-&nbsp;</TT></TD>
    <TD align=3Dright><TT>130&nbsp;</TT></TD>
    <TD align=3Dright><TT>0&nbsp;&nbsp;</TT></TD>
    <TD noWrap align=3Dright><TT>36&nbsp;&nbsp;</TT></TD>
    <TD noWrap><TT>&nbsp;K.YLWILCR.K</TT></TD></TR>
  <TR>
    <TD align=3Dright>&nbsp;</TD>
    <TD align=3Dright><TT>1151.7195&nbsp;&nbsp;</TT></TD>
    <TD align=3Dright><TT>1150.7123&nbsp;&nbsp;</TT></TD>
    <TD align=3Dright><TT>1150.6321&nbsp;&nbsp;</TT></TD>
    <TD noWrap align=3Dright><TT>69.7&nbsp;</TT></TD>
    <TD align=3Dright><TT>124&nbsp;</TT></TD>
    <TD noWrap align=3Dright><TT>-&nbsp;</TT></TD>
    <TD align=3Dright><TT>131&nbsp;</TT></TD>
    <TD align=3Dright><TT>1&nbsp;&nbsp;</TT></TD>
    <TD noWrap align=3Dright><TT>---&nbsp;&nbsp;</TT></TD>
    <TD noWrap><TT>&nbsp;K.YLWILCRK.T</TT></TD></TR></TBODY></TABLE>
<TABLE border=3D0 cellSpacing=3D0>
  <TBODY>
  <TR>
    <TD><TT>&nbsp;&nbsp;&nbsp;&nbsp;&nbsp;&nbsp;</TT></TD>
    <TD><TT><B>No match to: </B>804.3567, 836.4826, 850.4899, 868.4834,=20
      872.4976, 884.4950, 900.4852, 906.5192, 932.5948, 948.6856, =
964.6129,=20
      965.5731, 966.5696, 980.6572, 998.5734, 1014.5794, 1027.6171, =
1037.6380,=20
      1038.6257, 1040.6021, 1055.6188, 1071.6053, 1084.6299, 1092.6882,=20
      1106.6434, 1108.6667, 1176.7246, 1183.7251, 1186.0938, 1218.0858,=20
      1240.6765, 1272.6774, 1456.7882, 1526.9046, 1655.9278, 1697.9585,=20
      1707.9345, 1727.9753, 1729.9462, 1739.3444, 1746.9252, 1754.9688,=20
      1768.9563, 1778.9441, 1790.2409, 1849.0989, 1864.1059, 1886.1207,=20
      1915.1033, 2017.3587, 2022.5096, 2077.2485, 2085.2877, 2301.1565,=20
      2333.2646, 2547.3220, 2562.2798, 2569.1506, 2580.5028, 2591.7080,=20
      2599.0751, 2606.6065, 2612.1116, 2622.1708, 2629.7012, 2638.6350,=20
      2654.6483, 2690.8840, 2722.8669, 2759.9612,=20
2816.1129</TT></TD></TR></TBODY></TABLE><BR>
<TABLE border=3D0 cellSpacing=3D0>
  <TBODY>
  <TR>
    <TD><TT><B><A name=3DHit12>12.</A>&nbsp;&nbsp;&nbsp;</B></TT></TD>
    <TD noWrap><TT><A=20
      =
href=3D"http://www.matrixscience.com/cgi/protein_view.pl?file=3D..%2Fdata=
%2F20120411%2FFtGAmfuTE.dat&amp;hit=3D12"=20
      =
target=3D_blank>gi|351725845</A>&nbsp;&nbsp;&nbsp;&nbsp;<B>Mass:</B>&nbsp=
;27682&nbsp;&nbsp;&nbsp;&nbsp;<B>Score:</B>&nbsp;48&nbsp;&nbsp;&nbsp;&nbs=
p;&nbsp;<B>Expect:</B>&nbsp;15&nbsp;&nbsp;<B>Matches:</B>&nbsp;10</TT></T=
D></TR>
  <TR>
    <TD>&nbsp;</TD>
    <TD noWrap><TT>uncharacterized protein LOC100306183 [Glycine=20
  max]</TT></TD></TR></TBODY></TABLE>
<TABLE border=3D0 cellSpacing=3D0 cellPadding=3D0>
  <TBODY>
  <TR>
    <TD><TT>&nbsp;&nbsp;&nbsp;&nbsp;&nbsp;&nbsp;</TT></TD>
    <TD align=3Dright><TT><B>Observed&nbsp;&nbsp;</B></TT></TD>
    <TD noWrap align=3Dright><TT><B>Mr(expt)&nbsp;&nbsp;</B></TT></TD>
    <TD noWrap align=3Dright><TT><B>Mr(calc)&nbsp;&nbsp;</B></TT></TD>
    <TD align=3Dright><TT><B>&nbsp;ppm&nbsp;&nbsp;</B></TT></TD>
    <TD align=3Dright><TT><B>Start&nbsp;</B></TT></TD>
    <TD align=3Dright><TT><B>&nbsp;</B></TT></TD>
    <TD align=3Dright><TT><B>End&nbsp;</B></TT></TD>
    <TD align=3Dright><TT><B>Miss&nbsp;</B></TT></TD>
    <TD align=3Dright><TT><B>Ions&nbsp;</B></TT></TD>
    <TD><TT><B>&nbsp;Peptide</B></TT></TD></TR>
  <TR>
    <TD align=3Dright>&nbsp;</TD>
    <TD align=3Dright><TT>701.4254&nbsp;&nbsp;</TT></TD>
    <TD align=3Dright><TT>700.4181&nbsp;&nbsp;</TT></TD>
    <TD align=3Dright><TT>700.4595&nbsp;&nbsp;</TT></TD>
    <TD noWrap align=3Dright><TT>-59.16&nbsp;</TT></TD>
    <TD align=3Dright><TT>195&nbsp;</TT></TD>
    <TD noWrap align=3Dright><TT>-&nbsp;</TT></TD>
    <TD align=3Dright><TT>200&nbsp;</TT></TD>
    <TD align=3Dright><TT>1&nbsp;&nbsp;</TT></TD>
    <TD noWrap align=3Dright><TT>---&nbsp;&nbsp;</TT></TD>
    <TD noWrap><TT>&nbsp;K.LTLKAR.A</TT></TD></TR>
  <TR>
    <TD align=3Dright>&nbsp;</TD>
    <TD align=3Dright><TT>900.4852&nbsp;&nbsp;</TT></TD>
    <TD align=3Dright><TT>899.4779&nbsp;&nbsp;</TT></TD>
    <TD align=3Dright><TT>899.4977&nbsp;&nbsp;</TT></TD>
    <TD noWrap align=3Dright><TT>-21.99&nbsp;</TT></TD>
    <TD align=3Dright><TT>142&nbsp;</TT></TD>
    <TD noWrap align=3Dright><TT>-&nbsp;</TT></TD>
    <TD align=3Dright><TT>148&nbsp;</TT></TD>
    <TD align=3Dright><TT>0&nbsp;&nbsp;</TT></TD>
    <TD noWrap align=3Dright><TT>---&nbsp;&nbsp;</TT></TD>
    <TD noWrap><TT>&nbsp;K.YVHVNLR.D</TT></TD></TR>
  <TR>
    <TD align=3Dright>&nbsp;</TD>
    <TD align=3Dright><TT>965.5731&nbsp;&nbsp;</TT></TD>
    <TD align=3Dright><TT>964.5658&nbsp;&nbsp;</TT></TD>
    <TD align=3Dright><TT>964.4865&nbsp;&nbsp;</TT></TD>
    <TD noWrap align=3Dright><TT>82.2&nbsp;</TT></TD>
    <TD align=3Dright><TT>149&nbsp;</TT></TD>
    <TD noWrap align=3Dright><TT>-&nbsp;</TT></TD>
    <TD align=3Dright><TT>156&nbsp;</TT></TD>
    <TD align=3Dright><TT>1&nbsp;&nbsp;</TT></TD>
    <TD noWrap align=3Dright><TT>---&nbsp;&nbsp;</TT></TD>
    <TD noWrap><TT>&nbsp;R.DIEDAKFK.E</TT></TD></TR>
  <TR>
    <TD align=3Dright>&nbsp;</TD>
    <TD align=3Dright><TT>998.5734&nbsp;&nbsp;</TT></TD>
    <TD align=3Dright><TT>997.5661&nbsp;&nbsp;</TT></TD>
    <TD align=3Dright><TT>997.5669&nbsp;&nbsp;</TT></TD>
    <TD noWrap align=3Dright><TT>-0.79&nbsp;</TT></TD>
    <TD align=3Dright><TT>168&nbsp;</TT></TD>
    <TD noWrap align=3Dright><TT>-&nbsp;</TT></TD>
    <TD align=3Dright><TT>177&nbsp;</TT></TD>
    <TD align=3Dright><TT>1&nbsp;&nbsp;</TT></TD>
    <TD noWrap align=3Dright><TT>---&nbsp;&nbsp;</TT></TD>
    <TD noWrap><TT>&nbsp;K.AKGVINPSGR.E</TT></TD></TR>
  <TR>
    <TD align=3Dright>&nbsp;</TD>
    <TD align=3Dright><TT>1055.6188&nbsp;&nbsp;</TT></TD>
    <TD align=3Dright><TT>1054.6115&nbsp;&nbsp;</TT></TD>
    <TD align=3Dright><TT>1054.6539&nbsp;&nbsp;</TT></TD>
    <TD noWrap align=3Dright><TT>-40.21&nbsp;</TT></TD>
    <TD align=3Dright><TT>26&nbsp;</TT></TD>
    <TD noWrap align=3Dright><TT>-&nbsp;</TT></TD>
    <TD align=3Dright><TT>34&nbsp;</TT></TD>
    <TD align=3Dright><TT>0&nbsp;&nbsp;</TT></TD>
    <TD noWrap align=3Dright><TT>---&nbsp;&nbsp;</TT></TD>
    <TD noWrap><TT>&nbsp;K.TLVAKPWLK.K</TT></TD></TR>
  <TR>
    <TD align=3Dright>&nbsp;</TD>
    <TD align=3Dright><TT>1084.6299&nbsp;&nbsp;</TT></TD>
    <TD align=3Dright><TT>1083.6226&nbsp;&nbsp;</TT></TD>
    <TD align=3Dright><TT>1083.5785&nbsp;&nbsp;</TT></TD>
    <TD noWrap align=3Dright><TT>40.7&nbsp;</TT></TD>
    <TD align=3Dright><TT>170&nbsp;</TT></TD>
    <TD noWrap align=3Dright><TT>-&nbsp;</TT></TD>
    <TD align=3Dright><TT>179&nbsp;</TT></TD>
    <TD align=3Dright><TT>1&nbsp;&nbsp;</TT></TD>
    <TD noWrap align=3Dright><TT>---&nbsp;&nbsp;</TT></TD>
    <TD noWrap><TT>&nbsp;K.GVINPSGRER.R</TT></TD></TR>
  <TR>
    <TD align=3Dright>&nbsp;</TD>
    <TD align=3Dright><TT>1108.6667&nbsp;&nbsp;</TT></TD>
    <TD align=3Dright><TT>1107.6594&nbsp;&nbsp;</TT></TD>
    <TD align=3Dright><TT>1107.5859&nbsp;&nbsp;</TT></TD>
    <TD noWrap align=3Dright><TT>66.4&nbsp;</TT></TD>
    <TD align=3Dright><TT>130&nbsp;</TT></TD>
    <TD noWrap align=3Dright><TT>-&nbsp;</TT></TD>
    <TD align=3Dright><TT>141&nbsp;</TT></TD>
    <TD align=3Dright><TT>0&nbsp;&nbsp;</TT></TD>
    <TD noWrap align=3Dright><TT>---&nbsp;&nbsp;</TT></TD>
    <TD noWrap><TT>&nbsp;R.GIAGGMHAGLPK.Y</TT></TD></TR>
  <TR>
    <TD align=3Dright>&nbsp;</TD>
    <TD align=3Dright><TT>1183.7251&nbsp;&nbsp;</TT></TD>
    <TD align=3Dright><TT>1182.7178&nbsp;&nbsp;</TT></TD>
    <TD align=3Dright><TT>1182.7488&nbsp;&nbsp;</TT></TD>
    <TD noWrap align=3Dright><TT>-26.21&nbsp;</TT></TD>
    <TD align=3Dright><TT>26&nbsp;</TT></TD>
    <TD noWrap align=3Dright><TT>-&nbsp;</TT></TD>
    <TD align=3Dright><TT>35&nbsp;</TT></TD>
    <TD align=3Dright><TT>1&nbsp;&nbsp;</TT></TD>
    <TD noWrap align=3Dright><TT>---&nbsp;&nbsp;</TT></TD>
    <TD noWrap><TT>&nbsp;K.TLVAKPWLKK.I</TT></TD></TR>
  <TR>
    <TD align=3Dright>&nbsp;</TD>
    <TD align=3Dright><TT>1456.7882&nbsp;&nbsp;</TT></TD>
    <TD align=3Dright><TT>1455.7809&nbsp;&nbsp;</TT></TD>
    <TD align=3Dright><TT>1455.7583&nbsp;&nbsp;</TT></TD>
    <TD noWrap align=3Dright><TT>15.6&nbsp;</TT></TD>
    <TD align=3Dright><TT>65&nbsp;</TT></TD>
    <TD noWrap align=3Dright><TT>-&nbsp;</TT></TD>
    <TD align=3Dright><TT>77&nbsp;</TT></TD>
    <TD align=3Dright><TT>1&nbsp;&nbsp;</TT></TD>
    <TD noWrap align=3Dright><TT>---&nbsp;&nbsp;</TT></TD>
    <TD noWrap><TT>&nbsp;R.FRLDNLGPQPGSR.K</TT></TD></TR>
  <TR>
    <TD align=3Dright>&nbsp;</TD>
    <TD align=3Dright><TT>1768.9563&nbsp;&nbsp;</TT></TD>
    <TD align=3Dright><TT>1767.9490&nbsp;&nbsp;</TT></TD>
    <TD align=3Dright><TT>1767.8145&nbsp;&nbsp;</TT></TD>
    <TD noWrap align=3Dright><TT>76.1&nbsp;</TT></TD>
    <TD align=3Dright><TT>86&nbsp;</TT></TD>
    <TD noWrap align=3Dright><TT>-&nbsp;</TT></TD>
    <TD align=3Dright><TT>103&nbsp;</TT></TD>
    <TD align=3Dright><TT>1&nbsp;&nbsp;</TT></TD>
    <TD noWrap align=3Dright><TT>---&nbsp;&nbsp;</TT></TD>
    <TD =
noWrap><TT>&nbsp;R.GISAGQGASCGFGMRGQK.S</TT></TD></TR></TBODY></TABLE>
<TABLE border=3D0 cellSpacing=3D0>
  <TBODY>
  <TR>
    <TD><TT>&nbsp;&nbsp;&nbsp;&nbsp;&nbsp;&nbsp;</TT></TD>
    <TD><TT><B>No match to: </B>804.3567, 836.4826, 850.4899, 868.4834,=20
      872.4976, 884.4950, 906.5192, 932.5948, 948.6856, 964.6129, =
966.5696,=20
      980.6572, 1014.5794, 1023.6225, 1027.6171, 1037.6380, 1038.6257,=20
      1040.6021, 1071.6053, 1092.6882, 1106.6434, 1151.7195, 1176.7246,=20
      1186.0938, 1218.0858, 1240.6765, 1272.6774, 1526.9046, 1655.9278,=20
      1697.9585, 1707.9345, 1727.9753, 1729.9462, 1739.3444, 1746.9252,=20
      1754.9688, 1778.9441, 1790.2409, 1849.0989, 1864.1059, 1886.1207,=20
      1915.1033, 2017.3587, 2022.5096, 2077.2485, 2085.2877, 2301.1565,=20
      2333.2646, 2547.3220, 2562.2798, 2569.1506, 2580.5028, 2591.7080,=20
      2599.0751, 2606.6065, 2612.1116, 2622.1708, 2629.7012, 2638.6350,=20
      2654.6483, 2690.8840, 2722.8669, 2759.9612,=20
2816.1129</TT></TD></TR></TBODY></TABLE><BR>
<TABLE border=3D0 cellSpacing=3D0>
  <TBODY>
  <TR>
    <TD><TT><B><A name=3DHit13>13.</A>&nbsp;&nbsp;&nbsp;</B></TT></TD>
    <TD noWrap><TT><A=20
      =
href=3D"http://www.matrixscience.com/cgi/protein_view.pl?file=3D..%2Fdata=
%2F20120411%2FFtGAmfuTE.dat&amp;hit=3D13"=20
      =
target=3D_blank>gi|147856483</A>&nbsp;&nbsp;&nbsp;&nbsp;<B>Mass:</B>&nbsp=
;94112&nbsp;&nbsp;&nbsp;&nbsp;<B>Score:</B>&nbsp;46&nbsp;&nbsp;&nbsp;&nbs=
p;&nbsp;<B>Expect:</B>&nbsp;24&nbsp;&nbsp;<B>Matches:</B>&nbsp;13</TT></T=
D></TR>
  <TR>
    <TD>&nbsp;</TD>
    <TD noWrap><TT>hypothetical protein VITISV_013449 [Vitis=20
  vinifera]</TT></TD></TR></TBODY></TABLE>
<TABLE border=3D0 cellSpacing=3D0 cellPadding=3D0>
  <TBODY>
  <TR>
    <TD><TT>&nbsp;&nbsp;&nbsp;&nbsp;&nbsp;&nbsp;</TT></TD>
    <TD align=3Dright><TT><B>Observed&nbsp;&nbsp;</B></TT></TD>
    <TD noWrap align=3Dright><TT><B>Mr(expt)&nbsp;&nbsp;</B></TT></TD>
    <TD noWrap align=3Dright><TT><B>Mr(calc)&nbsp;&nbsp;</B></TT></TD>
    <TD align=3Dright><TT><B>&nbsp;ppm&nbsp;&nbsp;</B></TT></TD>
    <TD align=3Dright><TT><B>Start&nbsp;</B></TT></TD>
    <TD align=3Dright><TT><B>&nbsp;</B></TT></TD>
    <TD align=3Dright><TT><B>End&nbsp;</B></TT></TD>
    <TD align=3Dright><TT><B>Miss&nbsp;</B></TT></TD>
    <TD align=3Dright><TT><B>Ions&nbsp;</B></TT></TD>
    <TD><TT><B>&nbsp;Peptide</B></TT></TD></TR>
  <TR>
    <TD align=3Dright>&nbsp;</TD>
    <TD align=3Dright><TT>965.5731&nbsp;&nbsp;</TT></TD>
    <TD align=3Dright><TT>964.5658&nbsp;&nbsp;</TT></TD>
    <TD align=3Dright><TT>964.5593&nbsp;&nbsp;</TT></TD>
    <TD noWrap align=3Dright><TT>6.74&nbsp;</TT></TD>
    <TD align=3Dright><TT>380&nbsp;</TT></TD>
    <TD noWrap align=3Dright><TT>-&nbsp;</TT></TD>
    <TD align=3Dright><TT>388&nbsp;</TT></TD>
    <TD align=3Dright><TT>0&nbsp;&nbsp;</TT></TD>
    <TD noWrap align=3Dright><TT>---&nbsp;&nbsp;</TT></TD>
    <TD noWrap><TT>&nbsp;R.TLGSLLFSK.F</TT></TD></TR>
  <TR>
    <TD align=3Dright>&nbsp;</TD>
    <TD align=3Dright><TT>998.5734&nbsp;&nbsp;</TT></TD>
    <TD align=3Dright><TT>997.5661&nbsp;&nbsp;</TT></TD>
    <TD align=3Dright><TT>997.6358&nbsp;&nbsp;</TT></TD>
    <TD noWrap align=3Dright><TT>-69.88&nbsp;</TT></TD>
    <TD align=3Dright><TT>751&nbsp;</TT></TD>
    <TD noWrap align=3Dright><TT>-&nbsp;</TT></TD>
    <TD align=3Dright><TT>759&nbsp;</TT></TD>
    <TD align=3Dright><TT>1&nbsp;&nbsp;</TT></TD>
    <TD noWrap align=3Dright><TT>---&nbsp;&nbsp;</TT></TD>
    <TD noWrap><TT>&nbsp;R.VLMLGKLPK.L</TT></TD></TR>
  <TR>
    <TD align=3Dright>&nbsp;</TD>
    <TD align=3Dright><TT>1014.5794&nbsp;&nbsp;</TT></TD>
    <TD align=3Dright><TT>1013.5722&nbsp;&nbsp;</TT></TD>
    <TD align=3Dright><TT>1013.5506&nbsp;&nbsp;</TT></TD>
    <TD noWrap align=3Dright><TT>21.3&nbsp;</TT></TD>
    <TD align=3Dright><TT>545&nbsp;</TT></TD>
    <TD noWrap align=3Dright><TT>-&nbsp;</TT></TD>
    <TD align=3Dright><TT>553&nbsp;</TT></TD>
    <TD align=3Dright><TT>0&nbsp;&nbsp;</TT></TD>
    <TD noWrap align=3Dright><TT>---&nbsp;&nbsp;</TT></TD>
    <TD noWrap><TT>&nbsp;R.VVGELNDIR.T</TT></TD></TR>
  <TR>
    <TD align=3Dright>&nbsp;</TD>
    <TD align=3Dright><TT>1084.6299&nbsp;&nbsp;</TT></TD>
    <TD align=3Dright><TT>1083.6226&nbsp;&nbsp;</TT></TD>
    <TD align=3Dright><TT>1083.5461&nbsp;&nbsp;</TT></TD>
    <TD noWrap align=3Dright><TT>70.6&nbsp;</TT></TD>
    <TD align=3Dright><TT>56&nbsp;</TT></TD>
    <TD noWrap align=3Dright><TT>-&nbsp;</TT></TD>
    <TD align=3Dright><TT>63&nbsp;</TT></TD>
    <TD align=3Dright><TT>1&nbsp;&nbsp;</TT></TD>
    <TD noWrap align=3Dright><TT>---&nbsp;&nbsp;</TT></TD>
    <TD noWrap><TT>&nbsp;K<U>.</U>QWKDQQLR.D + Gln-&gt;pyro-Glu (N-term=20
    Q)</TT></TD></TR>
  <TR>
    <TD align=3Dright>&nbsp;</TD>
    <TD align=3Dright><TT>1183.7251&nbsp;&nbsp;</TT></TD>
    <TD align=3Dright><TT>1182.7178&nbsp;&nbsp;</TT></TD>
    <TD align=3Dright><TT>1182.6721&nbsp;&nbsp;</TT></TD>
    <TD noWrap align=3Dright><TT>38.7&nbsp;</TT></TD>
    <TD align=3Dright><TT>91&nbsp;</TT></TD>
    <TD noWrap align=3Dright><TT>-&nbsp;</TT></TD>
    <TD align=3Dright><TT>101&nbsp;</TT></TD>
    <TD align=3Dright><TT>1&nbsp;&nbsp;</TT></TD>
    <TD noWrap align=3Dright><TT>---&nbsp;&nbsp;</TT></TD>
    <TD noWrap><TT>&nbsp;R.QVVSHGSLKTK.V</TT></TD></TR>
  <TR>
    <TD align=3Dright>&nbsp;</TD>
    <TD align=3Dright><TT>1240.6765&nbsp;&nbsp;</TT></TD>
    <TD align=3Dright><TT>1239.6693&nbsp;&nbsp;</TT></TD>
    <TD align=3Dright><TT>1239.6459&nbsp;&nbsp;</TT></TD>
    <TD noWrap align=3Dright><TT>18.9&nbsp;</TT></TD>
    <TD align=3Dright><TT>407&nbsp;</TT></TD>
    <TD noWrap align=3Dright><TT>-&nbsp;</TT></TD>
    <TD align=3Dright><TT>417&nbsp;</TT></TD>
    <TD align=3Dright><TT>0&nbsp;&nbsp;</TT></TD>
    <TD noWrap align=3Dright><TT>---&nbsp;&nbsp;</TT></TD>
    <TD noWrap><TT>&nbsp;K.QEEGDILPALR.L</TT></TD></TR>
  <TR>
    <TD align=3Dright>&nbsp;</TD>
    <TD align=3Dright><TT>1456.7882&nbsp;&nbsp;</TT></TD>
    <TD align=3Dright><TT>1455.7809&nbsp;&nbsp;</TT></TD>
    <TD align=3Dright><TT>1455.8449&nbsp;&nbsp;</TT></TD>
    <TD noWrap align=3Dright><TT>-43.94&nbsp;</TT></TD>
    <TD align=3Dright><TT>669&nbsp;</TT></TD>
    <TD noWrap align=3Dright><TT>-&nbsp;</TT></TD>
    <TD align=3Dright><TT>680&nbsp;</TT></TD>
    <TD align=3Dright><TT>1&nbsp;&nbsp;</TT></TD>
    <TD noWrap align=3Dright><TT>---&nbsp;&nbsp;</TT></TD>
    <TD noWrap><TT>&nbsp;R.LESLQTHLKIFK.C</TT></TD></TR>
  <TR>
    <TD align=3Dright>&nbsp;</TD>
    <TD align=3Dright><TT>1707.9345&nbsp;&nbsp;</TT></TD>
    <TD align=3Dright><TT>1706.9272&nbsp;&nbsp;</TT></TD>
    <TD align=3Dright><TT>1706.9066&nbsp;&nbsp;</TT></TD>
    <TD noWrap align=3Dright><TT>12.1&nbsp;</TT></TD>
    <TD align=3Dright><TT>717&nbsp;</TT></TD>
    <TD noWrap align=3Dright><TT>-&nbsp;</TT></TD>
    <TD align=3Dright><TT>730&nbsp;</TT></TD>
    <TD align=3Dright><TT>0&nbsp;&nbsp;</TT></TD>
    <TD noWrap align=3Dright><TT>---&nbsp;&nbsp;</TT></TD>
    <TD noWrap><TT>&nbsp;K<U>.</U>QLPLLEHLVIFDCK.R + Gln-&gt;pyro-Glu =
(N-term=20
      Q)</TT></TD></TR>
  <TR>
    <TD align=3Dright>&nbsp;</TD>
    <TD align=3Dright><TT>1727.9753&nbsp;&nbsp;</TT></TD>
    <TD align=3Dright><TT>1726.9680&nbsp;&nbsp;</TT></TD>
    <TD align=3Dright><TT>1726.8600&nbsp;&nbsp;</TT></TD>
    <TD noWrap align=3Dright><TT>62.6&nbsp;</TT></TD>
    <TD align=3Dright><TT>1&nbsp;</TT></TD>
    <TD noWrap align=3Dright><TT>-&nbsp;</TT></TD>
    <TD align=3Dright><TT>16&nbsp;</TT></TD>
    <TD align=3Dright><TT>0&nbsp;&nbsp;</TT></TD>
    <TD noWrap align=3Dright><TT>---&nbsp;&nbsp;</TT></TD>
    <TD noWrap><TT>&nbsp;-.MAESFLFSIADNVVGK.I</TT></TD></TR>
  <TR>
    <TD align=3Dright>&nbsp;</TD>
    <TD align=3Dright><TT>1778.9441&nbsp;&nbsp;</TT></TD>
    <TD align=3Dright><TT>1777.9368&nbsp;&nbsp;</TT></TD>
    <TD align=3Dright><TT>1777.8748&nbsp;&nbsp;</TT></TD>
    <TD noWrap align=3Dright><TT>34.9&nbsp;</TT></TD>
    <TD align=3Dright><TT>154&nbsp;</TT></TD>
    <TD noWrap align=3Dright><TT>-&nbsp;</TT></TD>
    <TD align=3Dright><TT>168&nbsp;</TT></TD>
    <TD align=3Dright><TT>1&nbsp;&nbsp;</TT></TD>
    <TD noWrap align=3Dright><TT>---&nbsp;&nbsp;</TT></TD>
    <TD noWrap><TT>&nbsp;R.ETTHSFVLDRDVFGR.G</TT></TD></TR>
  <TR>
    <TD align=3Dright>&nbsp;</TD>
    <TD align=3Dright><TT>1864.1059&nbsp;&nbsp;</TT></TD>
    <TD align=3Dright><TT>1863.0986&nbsp;&nbsp;</TT></TD>
    <TD align=3Dright><TT>1863.0077&nbsp;&nbsp;</TT></TD>
    <TD noWrap align=3Dright><TT>48.8&nbsp;</TT></TD>
    <TD align=3Dright><TT>717&nbsp;</TT></TD>
    <TD noWrap align=3Dright><TT>-&nbsp;</TT></TD>
    <TD align=3Dright><TT>731&nbsp;</TT></TD>
    <TD align=3Dright><TT>1&nbsp;&nbsp;</TT></TD>
    <TD noWrap align=3Dright><TT>---&nbsp;&nbsp;</TT></TD>
    <TD noWrap><TT>&nbsp;K<U>.</U>QLPLLEHLVIFDCKR.L + Gln-&gt;pyro-Glu =
(N-term=20
      Q)</TT></TD></TR>
  <TR>
    <TD align=3Dright>&nbsp;</TD>
    <TD align=3Dright><TT>2562.2798&nbsp;&nbsp;</TT></TD>
    <TD align=3Dright><TT>2561.2725&nbsp;&nbsp;</TT></TD>
    <TD align=3Dright><TT>2561.3377&nbsp;&nbsp;</TT></TD>
    <TD noWrap align=3Dright><TT>-25.42&nbsp;</TT></TD>
    <TD align=3Dright><TT>407&nbsp;</TT></TD>
    <TD noWrap align=3Dright><TT>-&nbsp;</TT></TD>
    <TD align=3Dright><TT>428&nbsp;</TT></TD>
    <TD align=3Dright><TT>1&nbsp;&nbsp;</TT></TD>
    <TD noWrap align=3Dright><TT>---&nbsp;&nbsp;</TT></TD>
    <TD noWrap><TT>&nbsp;K.QEEGDILPALRLSYEQLPSYLK.C</TT></TD></TR>
  <TR>
    <TD align=3Dright>&nbsp;</TD>
    <TD align=3Dright><TT>2606.6065&nbsp;&nbsp;</TT></TD>
    <TD align=3Dright><TT>2605.5993&nbsp;&nbsp;</TT></TD>
    <TD align=3Dright><TT>2605.3574&nbsp;&nbsp;</TT></TD>
    <TD noWrap align=3Dright><TT>92.8&nbsp;</TT></TD>
    <TD align=3Dright><TT>630&nbsp;</TT></TD>
    <TD noWrap align=3Dright><TT>-&nbsp;</TT></TD>
    <TD align=3Dright><TT>652&nbsp;</TT></TD>
    <TD align=3Dright><TT>1&nbsp;&nbsp;</TT></TD>
    <TD noWrap align=3Dright><TT>---&nbsp;&nbsp;</TT></TD>
    <TD =
noWrap><TT>&nbsp;K.LSLLGCEGFENLPKEFGNLISLR.H</TT></TD></TR></TBODY></TABL=
E>
<TABLE border=3D0 cellSpacing=3D0>
  <TBODY>
  <TR>
    <TD><TT>&nbsp;&nbsp;&nbsp;&nbsp;&nbsp;&nbsp;</TT></TD>
    <TD><TT><B>No match to: </B>701.4254, 804.3567, 836.4826, 850.4899,=20
      868.4834, 872.4976, 884.4950, 900.4852, 906.5192, 932.5948, =
948.6856,=20
      964.6129, 966.5696, 980.6572, 1023.6225, 1027.6171, 1037.6380, =
1038.6257,=20
      1040.6021, 1055.6188, 1071.6053, 1092.6882, 1106.6434, 1108.6667,=20
      1151.7195, 1176.7246, 1186.0938, 1218.0858, 1272.6774, 1526.9046,=20
      1655.9278, 1697.9585, 1729.9462, 1739.3444, 1746.9252, 1754.9688,=20
      1768.9563, 1790.2409, 1849.0989, 1886.1207, 1915.1033, 2017.3587,=20
      2022.5096, 2077.2485, 2085.2877, 2301.1565, 2333.2646, 2547.3220,=20
      2569.1506, 2580.5028, 2591.7080, 2599.0751, 2612.1116, 2622.1708,=20
      2629.7012, 2638.6350, 2654.6483, 2690.8840, 2722.8669, 2759.9612,=20
      2816.1129</TT></TD></TR></TBODY></TABLE><BR>
<TABLE border=3D0 cellSpacing=3D0>
  <TBODY>
  <TR>
    <TD><TT><B><A name=3DHit14>14.</A>&nbsp;&nbsp;&nbsp;</B></TT></TD>
    <TD noWrap><TT><A=20
      =
href=3D"http://www.matrixscience.com/cgi/protein_view.pl?file=3D..%2Fdata=
%2F20120411%2FFtGAmfuTE.dat&amp;hit=3D14"=20
      =
target=3D_blank>gi|297735900</A>&nbsp;&nbsp;&nbsp;&nbsp;<B>Mass:</B>&nbsp=
;15315&nbsp;&nbsp;&nbsp;&nbsp;<B>Score:</B>&nbsp;46&nbsp;&nbsp;&nbsp;&nbs=
p;&nbsp;<B>Expect:</B>&nbsp;27&nbsp;&nbsp;<B>Matches:</B>&nbsp;2</TT></TD=
></TR>
  <TR>
    <TD>&nbsp;</TD>
    <TD noWrap><TT>unnamed protein product [Vitis=20
vinifera]</TT></TD></TR></TBODY></TABLE>
<TABLE border=3D0 cellSpacing=3D0 cellPadding=3D0>
  <TBODY>
  <TR>
    <TD><TT>&nbsp;&nbsp;&nbsp;&nbsp;&nbsp;&nbsp;</TT></TD>
    <TD align=3Dright><TT><B>Observed&nbsp;&nbsp;</B></TT></TD>
    <TD noWrap align=3Dright><TT><B>Mr(expt)&nbsp;&nbsp;</B></TT></TD>
    <TD noWrap align=3Dright><TT><B>Mr(calc)&nbsp;&nbsp;</B></TT></TD>
    <TD align=3Dright><TT><B>&nbsp;ppm&nbsp;&nbsp;</B></TT></TD>
    <TD align=3Dright><TT><B>Start&nbsp;</B></TT></TD>
    <TD align=3Dright><TT><B>&nbsp;</B></TT></TD>
    <TD align=3Dright><TT><B>End&nbsp;</B></TT></TD>
    <TD align=3Dright><TT><B>Miss&nbsp;</B></TT></TD>
    <TD align=3Dright><TT><B>Ions&nbsp;</B></TT></TD>
    <TD><TT><B>&nbsp;Peptide</B></TT></TD></TR>
  <TR>
    <TD align=3Dright>&nbsp;</TD>
    <TD align=3Dright><TT>1023.6225&nbsp;&nbsp;</TT></TD>
    <TD align=3Dright><TT>1022.6153&nbsp;&nbsp;</TT></TD>
    <TD align=3Dright><TT>1022.5371&nbsp;&nbsp;</TT></TD>
    <TD noWrap align=3Dright><TT>76.4&nbsp;</TT></TD>
    <TD align=3Dright><TT>67&nbsp;</TT></TD>
    <TD noWrap align=3Dright><TT>-&nbsp;</TT></TD>
    <TD align=3Dright><TT>73&nbsp;</TT></TD>
    <TD align=3Dright><TT>0&nbsp;&nbsp;</TT></TD>
    <TD noWrap align=3Dright><TT>36&nbsp;&nbsp;</TT></TD>
    <TD noWrap><TT>&nbsp;K.YLWILCR.Q</TT></TD></TR>
  <TR>
    <TD align=3Dright>&nbsp;</TD>
    <TD align=3Dright><TT>1151.7195&nbsp;&nbsp;</TT></TD>
    <TD align=3Dright><TT>1150.7123&nbsp;&nbsp;</TT></TD>
    <TD align=3Dright><TT>1150.6321&nbsp;&nbsp;</TT></TD>
    <TD noWrap align=3Dright><TT>69.7&nbsp;</TT></TD>
    <TD align=3Dright><TT>66&nbsp;</TT></TD>
    <TD noWrap align=3Dright><TT>-&nbsp;</TT></TD>
    <TD align=3Dright><TT>73&nbsp;</TT></TD>
    <TD align=3Dright><TT>1&nbsp;&nbsp;</TT></TD>
    <TD noWrap align=3Dright><TT>---&nbsp;&nbsp;</TT></TD>
    <TD noWrap><TT>&nbsp;R.KYLWILCR.Q</TT></TD></TR></TBODY></TABLE>
<TABLE border=3D0 cellSpacing=3D0>
  <TBODY>
  <TR>
    <TD><TT>&nbsp;&nbsp;&nbsp;&nbsp;&nbsp;&nbsp;</TT></TD>
    <TD><TT><B>No match to: </B>701.4254, 804.3567, 836.4826, 850.4899,=20
      868.4834, 872.4976, 884.4950, 900.4852, 906.5192, 932.5948, =
948.6856,=20
      964.6129, 965.5731, 966.5696, 980.6572, 998.5734, 1014.5794, =
1027.6171,=20
      1037.6380, 1038.6257, 1040.6021, 1055.6188, 1071.6053, 1084.6299,=20
      1092.6882, 1106.6434, 1108.6667, 1176.7246, 1183.7251, 1186.0938,=20
      1218.0858, 1240.6765, 1272.6774, 1456.7882, 1526.9046, 1655.9278,=20
      1697.9585, 1707.9345, 1727.9753, 1729.9462, 1739.3444, 1746.9252,=20
      1754.9688, 1768.9563, 1778.9441, 1790.2409, 1849.0989, 1864.1059,=20
      1886.1207, 1915.1033, 2017.3587, 2022.5096, 2077.2485, 2085.2877,=20
      2301.1565, 2333.2646, 2547.3220, 2562.2798, 2569.1506, 2580.5028,=20
      2591.7080, 2599.0751, 2606.6065, 2612.1116, 2622.1708, 2629.7012,=20
      2638.6350, 2654.6483, 2690.8840, 2722.8669, 2759.9612,=20
  2816.1129</TT></TD></TR></TBODY></TABLE><BR>
<TABLE border=3D0 cellSpacing=3D0>
  <TBODY>
  <TR>
    <TD><TT><B><A name=3DHit15>15.</A>&nbsp;&nbsp;&nbsp;</B></TT></TD>
    <TD noWrap><TT><A=20
      =
href=3D"http://www.matrixscience.com/cgi/protein_view.pl?file=3D..%2Fdata=
%2F20120411%2FFtGAmfuTE.dat&amp;hit=3D15"=20
      =
target=3D_blank>gi|359495375</A>&nbsp;&nbsp;&nbsp;&nbsp;<B>Mass:</B>&nbsp=
;94199&nbsp;&nbsp;&nbsp;&nbsp;<B>Score:</B>&nbsp;46&nbsp;&nbsp;&nbsp;&nbs=
p;&nbsp;<B>Expect:</B>&nbsp;29&nbsp;&nbsp;<B>Matches:</B>&nbsp;13</TT></T=
D></TR>
  <TR>
    <TD>&nbsp;</TD>
    <TD noWrap><TT>PREDICTED: putative disease resistance protein =
RGA3-like=20
      [Vitis vinifera]</TT></TD></TR></TBODY></TABLE>
<TABLE border=3D0 cellSpacing=3D0 cellPadding=3D0>
  <TBODY>
  <TR>
    <TD><TT>&nbsp;&nbsp;&nbsp;&nbsp;&nbsp;&nbsp;</TT></TD>
    <TD align=3Dright><TT><B>Observed&nbsp;&nbsp;</B></TT></TD>
    <TD noWrap align=3Dright><TT><B>Mr(expt)&nbsp;&nbsp;</B></TT></TD>
    <TD noWrap align=3Dright><TT><B>Mr(calc)&nbsp;&nbsp;</B></TT></TD>
    <TD align=3Dright><TT><B>&nbsp;ppm&nbsp;&nbsp;</B></TT></TD>
    <TD align=3Dright><TT><B>Start&nbsp;</B></TT></TD>
    <TD align=3Dright><TT><B>&nbsp;</B></TT></TD>
    <TD align=3Dright><TT><B>End&nbsp;</B></TT></TD>
    <TD align=3Dright><TT><B>Miss&nbsp;</B></TT></TD>
    <TD align=3Dright><TT><B>Ions&nbsp;</B></TT></TD>
    <TD><TT><B>&nbsp;Peptide</B></TT></TD></TR>
  <TR>
    <TD align=3Dright>&nbsp;</TD>
    <TD align=3Dright><TT>965.5731&nbsp;&nbsp;</TT></TD>
    <TD align=3Dright><TT>964.5658&nbsp;&nbsp;</TT></TD>
    <TD align=3Dright><TT>964.5593&nbsp;&nbsp;</TT></TD>
    <TD noWrap align=3Dright><TT>6.74&nbsp;</TT></TD>
    <TD align=3Dright><TT>380&nbsp;</TT></TD>
    <TD noWrap align=3Dright><TT>-&nbsp;</TT></TD>
    <TD align=3Dright><TT>388&nbsp;</TT></TD>
    <TD align=3Dright><TT>0&nbsp;&nbsp;</TT></TD>
    <TD noWrap align=3Dright><TT>---&nbsp;&nbsp;</TT></TD>
    <TD noWrap><TT>&nbsp;R.TLGSLLFSK.F</TT></TD></TR>
  <TR>
    <TD align=3Dright>&nbsp;</TD>
    <TD align=3Dright><TT>998.5734&nbsp;&nbsp;</TT></TD>
    <TD align=3Dright><TT>997.5661&nbsp;&nbsp;</TT></TD>
    <TD align=3Dright><TT>997.6358&nbsp;&nbsp;</TT></TD>
    <TD noWrap align=3Dright><TT>-69.88&nbsp;</TT></TD>
    <TD align=3Dright><TT>751&nbsp;</TT></TD>
    <TD noWrap align=3Dright><TT>-&nbsp;</TT></TD>
    <TD align=3Dright><TT>759&nbsp;</TT></TD>
    <TD align=3Dright><TT>1&nbsp;&nbsp;</TT></TD>
    <TD noWrap align=3Dright><TT>---&nbsp;&nbsp;</TT></TD>
    <TD noWrap><TT>&nbsp;R.VLMLGKLPK.L</TT></TD></TR>
  <TR>
    <TD align=3Dright>&nbsp;</TD>
    <TD align=3Dright><TT>1014.5794&nbsp;&nbsp;</TT></TD>
    <TD align=3Dright><TT>1013.5722&nbsp;&nbsp;</TT></TD>
    <TD align=3Dright><TT>1013.5506&nbsp;&nbsp;</TT></TD>
    <TD noWrap align=3Dright><TT>21.3&nbsp;</TT></TD>
    <TD align=3Dright><TT>545&nbsp;</TT></TD>
    <TD noWrap align=3Dright><TT>-&nbsp;</TT></TD>
    <TD align=3Dright><TT>553&nbsp;</TT></TD>
    <TD align=3Dright><TT>0&nbsp;&nbsp;</TT></TD>
    <TD noWrap align=3Dright><TT>---&nbsp;&nbsp;</TT></TD>
    <TD noWrap><TT>&nbsp;R.VVGELNDIR.T</TT></TD></TR>
  <TR>
    <TD align=3Dright>&nbsp;</TD>
    <TD align=3Dright><TT>1084.6299&nbsp;&nbsp;</TT></TD>
    <TD align=3Dright><TT>1083.6226&nbsp;&nbsp;</TT></TD>
    <TD align=3Dright><TT>1083.5461&nbsp;&nbsp;</TT></TD>
    <TD noWrap align=3Dright><TT>70.6&nbsp;</TT></TD>
    <TD align=3Dright><TT>56&nbsp;</TT></TD>
    <TD noWrap align=3Dright><TT>-&nbsp;</TT></TD>
    <TD align=3Dright><TT>63&nbsp;</TT></TD>
    <TD align=3Dright><TT>1&nbsp;&nbsp;</TT></TD>
    <TD noWrap align=3Dright><TT>---&nbsp;&nbsp;</TT></TD>
    <TD noWrap><TT>&nbsp;K<U>.</U>QWKDQQLR.D + Gln-&gt;pyro-Glu (N-term=20
    Q)</TT></TD></TR>
  <TR>
    <TD align=3Dright>&nbsp;</TD>
    <TD align=3Dright><TT>1183.7251&nbsp;&nbsp;</TT></TD>
    <TD align=3Dright><TT>1182.7178&nbsp;&nbsp;</TT></TD>
    <TD align=3Dright><TT>1182.6721&nbsp;&nbsp;</TT></TD>
    <TD noWrap align=3Dright><TT>38.7&nbsp;</TT></TD>
    <TD align=3Dright><TT>91&nbsp;</TT></TD>
    <TD noWrap align=3Dright><TT>-&nbsp;</TT></TD>
    <TD align=3Dright><TT>101&nbsp;</TT></TD>
    <TD align=3Dright><TT>1&nbsp;&nbsp;</TT></TD>
    <TD noWrap align=3Dright><TT>---&nbsp;&nbsp;</TT></TD>
    <TD noWrap><TT>&nbsp;R.QVVSHGSLKTK.V</TT></TD></TR>
  <TR>
    <TD align=3Dright>&nbsp;</TD>
    <TD align=3Dright><TT>1240.6765&nbsp;&nbsp;</TT></TD>
    <TD align=3Dright><TT>1239.6693&nbsp;&nbsp;</TT></TD>
    <TD align=3Dright><TT>1239.6459&nbsp;&nbsp;</TT></TD>
    <TD noWrap align=3Dright><TT>18.9&nbsp;</TT></TD>
    <TD align=3Dright><TT>407&nbsp;</TT></TD>
    <TD noWrap align=3Dright><TT>-&nbsp;</TT></TD>
    <TD align=3Dright><TT>417&nbsp;</TT></TD>
    <TD align=3Dright><TT>0&nbsp;&nbsp;</TT></TD>
    <TD noWrap align=3Dright><TT>---&nbsp;&nbsp;</TT></TD>
    <TD noWrap><TT>&nbsp;K.QEEGDILPALR.L</TT></TD></TR>
  <TR>
    <TD align=3Dright>&nbsp;</TD>
    <TD align=3Dright><TT>1456.7882&nbsp;&nbsp;</TT></TD>
    <TD align=3Dright><TT>1455.7809&nbsp;&nbsp;</TT></TD>
    <TD align=3Dright><TT>1455.8449&nbsp;&nbsp;</TT></TD>
    <TD noWrap align=3Dright><TT>-43.94&nbsp;</TT></TD>
    <TD align=3Dright><TT>669&nbsp;</TT></TD>
    <TD noWrap align=3Dright><TT>-&nbsp;</TT></TD>
    <TD align=3Dright><TT>680&nbsp;</TT></TD>
    <TD align=3Dright><TT>1&nbsp;&nbsp;</TT></TD>
    <TD noWrap align=3Dright><TT>---&nbsp;&nbsp;</TT></TD>
    <TD noWrap><TT>&nbsp;R.LESLQTHLKIFK.C</TT></TD></TR>
  <TR>
    <TD align=3Dright>&nbsp;</TD>
    <TD align=3Dright><TT>1707.9345&nbsp;&nbsp;</TT></TD>
    <TD align=3Dright><TT>1706.9272&nbsp;&nbsp;</TT></TD>
    <TD align=3Dright><TT>1706.9066&nbsp;&nbsp;</TT></TD>
    <TD noWrap align=3Dright><TT>12.1&nbsp;</TT></TD>
    <TD align=3Dright><TT>717&nbsp;</TT></TD>
    <TD noWrap align=3Dright><TT>-&nbsp;</TT></TD>
    <TD align=3Dright><TT>730&nbsp;</TT></TD>
    <TD align=3Dright><TT>0&nbsp;&nbsp;</TT></TD>
    <TD noWrap align=3Dright><TT>---&nbsp;&nbsp;</TT></TD>
    <TD noWrap><TT>&nbsp;K<U>.</U>QLPLLEHLVIFDCK.R + Gln-&gt;pyro-Glu =
(N-term=20
      Q)</TT></TD></TR>
  <TR>
    <TD align=3Dright>&nbsp;</TD>
    <TD align=3Dright><TT>1727.9753&nbsp;&nbsp;</TT></TD>
    <TD align=3Dright><TT>1726.9680&nbsp;&nbsp;</TT></TD>
    <TD align=3Dright><TT>1726.8600&nbsp;&nbsp;</TT></TD>
    <TD noWrap align=3Dright><TT>62.6&nbsp;</TT></TD>
    <TD align=3Dright><TT>1&nbsp;</TT></TD>
    <TD noWrap align=3Dright><TT>-&nbsp;</TT></TD>
    <TD align=3Dright><TT>16&nbsp;</TT></TD>
    <TD align=3Dright><TT>0&nbsp;&nbsp;</TT></TD>
    <TD noWrap align=3Dright><TT>---&nbsp;&nbsp;</TT></TD>
    <TD noWrap><TT>&nbsp;-.MAESFLFSIADNVVGK.I</TT></TD></TR>
  <TR>
    <TD align=3Dright>&nbsp;</TD>
    <TD align=3Dright><TT>1778.9441&nbsp;&nbsp;</TT></TD>
    <TD align=3Dright><TT>1777.9368&nbsp;&nbsp;</TT></TD>
    <TD align=3Dright><TT>1777.8748&nbsp;&nbsp;</TT></TD>
    <TD noWrap align=3Dright><TT>34.9&nbsp;</TT></TD>
    <TD align=3Dright><TT>154&nbsp;</TT></TD>
    <TD noWrap align=3Dright><TT>-&nbsp;</TT></TD>
    <TD align=3Dright><TT>168&nbsp;</TT></TD>
    <TD align=3Dright><TT>1&nbsp;&nbsp;</TT></TD>
    <TD noWrap align=3Dright><TT>---&nbsp;&nbsp;</TT></TD>
    <TD noWrap><TT>&nbsp;R.ETTHSFVLDRDVFGR.G</TT></TD></TR>
  <TR>
    <TD align=3Dright>&nbsp;</TD>
    <TD align=3Dright><TT>1864.1059&nbsp;&nbsp;</TT></TD>
    <TD align=3Dright><TT>1863.0986&nbsp;&nbsp;</TT></TD>
    <TD align=3Dright><TT>1863.0077&nbsp;&nbsp;</TT></TD>
    <TD noWrap align=3Dright><TT>48.8&nbsp;</TT></TD>
    <TD align=3Dright><TT>717&nbsp;</TT></TD>
    <TD noWrap align=3Dright><TT>-&nbsp;</TT></TD>
    <TD align=3Dright><TT>731&nbsp;</TT></TD>
    <TD align=3Dright><TT>1&nbsp;&nbsp;</TT></TD>
    <TD noWrap align=3Dright><TT>---&nbsp;&nbsp;</TT></TD>
    <TD noWrap><TT>&nbsp;K<U>.</U>QLPLLEHLVIFDCKR.L + Gln-&gt;pyro-Glu =
(N-term=20
      Q)</TT></TD></TR>
  <TR>
    <TD align=3Dright>&nbsp;</TD>
    <TD align=3Dright><TT>2562.2798&nbsp;&nbsp;</TT></TD>
    <TD align=3Dright><TT>2561.2725&nbsp;&nbsp;</TT></TD>
    <TD align=3Dright><TT>2561.3377&nbsp;&nbsp;</TT></TD>
    <TD noWrap align=3Dright><TT>-25.42&nbsp;</TT></TD>
    <TD align=3Dright><TT>407&nbsp;</TT></TD>
    <TD noWrap align=3Dright><TT>-&nbsp;</TT></TD>
    <TD align=3Dright><TT>428&nbsp;</TT></TD>
    <TD align=3Dright><TT>1&nbsp;&nbsp;</TT></TD>
    <TD noWrap align=3Dright><TT>---&nbsp;&nbsp;</TT></TD>
    <TD noWrap><TT>&nbsp;K.QEEGDILPALRLSYEQLPSYLK.C</TT></TD></TR>
  <TR>
    <TD align=3Dright>&nbsp;</TD>
    <TD align=3Dright><TT>2606.6065&nbsp;&nbsp;</TT></TD>
    <TD align=3Dright><TT>2605.5993&nbsp;&nbsp;</TT></TD>
    <TD align=3Dright><TT>2605.3574&nbsp;&nbsp;</TT></TD>
    <TD noWrap align=3Dright><TT>92.8&nbsp;</TT></TD>
    <TD align=3Dright><TT>630&nbsp;</TT></TD>
    <TD noWrap align=3Dright><TT>-&nbsp;</TT></TD>
    <TD align=3Dright><TT>652&nbsp;</TT></TD>
    <TD align=3Dright><TT>1&nbsp;&nbsp;</TT></TD>
    <TD noWrap align=3Dright><TT>---&nbsp;&nbsp;</TT></TD>
    <TD =
noWrap><TT>&nbsp;K.LSLLGCEGFENLPKEFGNLISLR.H</TT></TD></TR></TBODY></TABL=
E>
<TABLE border=3D0 cellSpacing=3D0>
  <TBODY>
  <TR>
    <TD><TT>&nbsp;&nbsp;&nbsp;&nbsp;&nbsp;&nbsp;</TT></TD>
    <TD><TT><B>No match to: </B>701.4254, 804.3567, 836.4826, 850.4899,=20
      868.4834, 872.4976, 884.4950, 900.4852, 906.5192, 932.5948, =
948.6856,=20
      964.6129, 966.5696, 980.6572, 1023.6225, 1027.6171, 1037.6380, =
1038.6257,=20
      1040.6021, 1055.6188, 1071.6053, 1092.6882, 1106.6434, 1108.6667,=20
      1151.7195, 1176.7246, 1186.0938, 1218.0858, 1272.6774, 1526.9046,=20
      1655.9278, 1697.9585, 1729.9462, 1739.3444, 1746.9252, 1754.9688,=20
      1768.9563, 1790.2409, 1849.0989, 1886.1207, 1915.1033, 2017.3587,=20
      2022.5096, 2077.2485, 2085.2877, 2301.1565, 2333.2646, 2547.3220,=20
      2569.1506, 2580.5028, 2591.7080, 2599.0751, 2612.1116, 2622.1708,=20
      2629.7012, 2638.6350, 2654.6483, 2690.8840, 2722.8669, 2759.9612,=20
      2816.1129</TT></TD></TR></TBODY></TABLE><BR>
<TABLE border=3D0 cellSpacing=3D0>
  <TBODY>
  <TR>
    <TD><TT><B><A name=3DHit16>16.</A>&nbsp;&nbsp;&nbsp;</B></TT></TD>
    <TD noWrap><TT><A=20
      =
href=3D"http://www.matrixscience.com/cgi/protein_view.pl?file=3D..%2Fdata=
%2F20120411%2FFtGAmfuTE.dat&amp;hit=3D16"=20
      =
target=3D_blank>gi|32487330</A>&nbsp;&nbsp;&nbsp;&nbsp;<B>Mass:</B>&nbsp;=
226441&nbsp;&nbsp;&nbsp;<B>Score:</B>&nbsp;44&nbsp;&nbsp;&nbsp;&nbsp;&nbs=
p;<B>Expect:</B>&nbsp;41&nbsp;&nbsp;<B>Matches:</B>&nbsp;19</TT></TD></TR=
>
  <TR>
    <TD>&nbsp;</TD>
    <TD noWrap><TT>OSJNBa0061C08.12 [Oryza sativa Japonica=20
  Group]</TT></TD></TR></TBODY></TABLE>
<TABLE border=3D0 cellSpacing=3D0 cellPadding=3D0>
  <TBODY>
  <TR>
    <TD><TT>&nbsp;&nbsp;&nbsp;&nbsp;&nbsp;&nbsp;</TT></TD>
    <TD align=3Dright><TT><B>Observed&nbsp;&nbsp;</B></TT></TD>
    <TD noWrap align=3Dright><TT><B>Mr(expt)&nbsp;&nbsp;</B></TT></TD>
    <TD noWrap align=3Dright><TT><B>Mr(calc)&nbsp;&nbsp;</B></TT></TD>
    <TD align=3Dright><TT><B>&nbsp;ppm&nbsp;&nbsp;</B></TT></TD>
    <TD align=3Dright><TT><B>Start&nbsp;</B></TT></TD>
    <TD align=3Dright><TT><B>&nbsp;</B></TT></TD>
    <TD align=3Dright><TT><B>End&nbsp;</B></TT></TD>
    <TD align=3Dright><TT><B>Miss&nbsp;</B></TT></TD>
    <TD align=3Dright><TT><B>Ions&nbsp;</B></TT></TD>
    <TD><TT><B>&nbsp;Peptide</B></TT></TD></TR>
  <TR>
    <TD align=3Dright>&nbsp;</TD>
    <TD align=3Dright><TT>868.4834&nbsp;&nbsp;</TT></TD>
    <TD align=3Dright><TT>867.4761&nbsp;&nbsp;</TT></TD>
    <TD align=3Dright><TT>867.4715&nbsp;&nbsp;</TT></TD>
    <TD noWrap align=3Dright><TT>5.26&nbsp;</TT></TD>
    <TD align=3Dright><TT>383&nbsp;</TT></TD>
    <TD noWrap align=3Dright><TT>-&nbsp;</TT></TD>
    <TD align=3Dright><TT>389&nbsp;</TT></TD>
    <TD align=3Dright><TT>1&nbsp;&nbsp;</TT></TD>
    <TD noWrap align=3Dright><TT>---&nbsp;&nbsp;</TT></TD>
    <TD noWrap><TT>&nbsp;R.FTAAFRR.T</TT></TD></TR>
  <TR>
    <TD align=3Dright>&nbsp;</TD>
    <TD align=3Dright><TT>872.4976&nbsp;&nbsp;</TT></TD>
    <TD align=3Dright><TT>871.4903&nbsp;&nbsp;</TT></TD>
    <TD align=3Dright><TT>871.4763&nbsp;&nbsp;</TT></TD>
    <TD noWrap align=3Dright><TT>16.1&nbsp;</TT></TD>
    <TD align=3Dright><TT>221&nbsp;</TT></TD>
    <TD noWrap align=3Dright><TT>-&nbsp;</TT></TD>
    <TD align=3Dright><TT>227&nbsp;</TT></TD>
    <TD align=3Dright><TT>0&nbsp;&nbsp;</TT></TD>
    <TD noWrap align=3Dright><TT>---&nbsp;&nbsp;</TT></TD>
    <TD noWrap><TT>&nbsp;R.QENLQLK.K</TT></TD></TR>
  <TR>
    <TD align=3Dright>&nbsp;</TD>
    <TD align=3Dright><TT>884.4950&nbsp;&nbsp;</TT></TD>
    <TD align=3Dright><TT>883.4878&nbsp;&nbsp;</TT></TD>
    <TD align=3Dright><TT>883.4440&nbsp;&nbsp;</TT></TD>
    <TD noWrap align=3Dright><TT>49.6&nbsp;</TT></TD>
    <TD align=3Dright><TT>1593&nbsp;</TT></TD>
    <TD noWrap align=3Dright><TT>-&nbsp;</TT></TD>
    <TD align=3Dright><TT>1599&nbsp;</TT></TD>
    <TD align=3Dright><TT>0&nbsp;&nbsp;</TT></TD>
    <TD noWrap align=3Dright><TT>---&nbsp;&nbsp;</TT></TD>
    <TD noWrap><TT>&nbsp;R.FIENFSK.I</TT></TD></TR>
  <TR>
    <TD align=3Dright>&nbsp;</TD>
    <TD align=3Dright><TT>1037.6380&nbsp;&nbsp;</TT></TD>
    <TD align=3Dright><TT>1036.6307&nbsp;&nbsp;</TT></TD>
    <TD align=3Dright><TT>1036.5526&nbsp;&nbsp;</TT></TD>
    <TD noWrap align=3Dright><TT>75.4&nbsp;</TT></TD>
    <TD align=3Dright><TT>588&nbsp;</TT></TD>
    <TD noWrap align=3Dright><TT>-&nbsp;</TT></TD>
    <TD align=3Dright><TT>596&nbsp;</TT></TD>
    <TD align=3Dright><TT>1&nbsp;&nbsp;</TT></TD>
    <TD noWrap align=3Dright><TT>---&nbsp;&nbsp;</TT></TD>
    <TD noWrap><TT>&nbsp;R.RQQGQAPPR.S</TT></TD></TR>
  <TR>
    <TD align=3Dright>&nbsp;</TD>
    <TD align=3Dright><TT>1040.6021&nbsp;&nbsp;</TT></TD>
    <TD align=3Dright><TT>1039.5948&nbsp;&nbsp;</TT></TD>
    <TD align=3Dright><TT>1039.5662&nbsp;&nbsp;</TT></TD>
    <TD noWrap align=3Dright><TT>27.5&nbsp;</TT></TD>
    <TD align=3Dright><TT>1573&nbsp;</TT></TD>
    <TD noWrap align=3Dright><TT>-&nbsp;</TT></TD>
    <TD align=3Dright><TT>1581&nbsp;</TT></TD>
    <TD align=3Dright><TT>1&nbsp;&nbsp;</TT></TD>
    <TD noWrap align=3Dright><TT>---&nbsp;&nbsp;</TT></TD>
    <TD noWrap><TT>&nbsp;K<U>.</U>QPKTVSEIR.S + Gln-&gt;pyro-Glu (N-term =

      Q)</TT></TD></TR>
  <TR>
    <TD align=3Dright>&nbsp;</TD>
    <TD align=3Dright><TT>1055.6188&nbsp;&nbsp;</TT></TD>
    <TD align=3Dright><TT>1054.6115&nbsp;&nbsp;</TT></TD>
    <TD align=3Dright><TT>1054.5368&nbsp;&nbsp;</TT></TD>
    <TD noWrap align=3Dright><TT>70.8&nbsp;</TT></TD>
    <TD align=3Dright><TT>1321&nbsp;</TT></TD>
    <TD noWrap align=3Dright><TT>-&nbsp;</TT></TD>
    <TD align=3Dright><TT>1328&nbsp;</TT></TD>
    <TD align=3Dright><TT>1&nbsp;&nbsp;</TT></TD>
    <TD noWrap align=3Dright><TT>---&nbsp;&nbsp;</TT></TD>
    <TD noWrap><TT>&nbsp;K.MYLDLKEK.Y + Oxidation (M)</TT></TD></TR>
  <TR>
    <TD align=3Dright>&nbsp;</TD>
    <TD align=3Dright><TT>1084.6299&nbsp;&nbsp;</TT></TD>
    <TD align=3Dright><TT>1083.6226&nbsp;&nbsp;</TT></TD>
    <TD align=3Dright><TT>1083.6149&nbsp;&nbsp;</TT></TD>
    <TD noWrap align=3Dright><TT>7.13&nbsp;</TT></TD>
    <TD align=3Dright><TT>656&nbsp;</TT></TD>
    <TD noWrap align=3Dright><TT>-&nbsp;</TT></TD>
    <TD align=3Dright><TT>664&nbsp;</TT></TD>
    <TD align=3Dright><TT>1&nbsp;&nbsp;</TT></TD>
    <TD noWrap align=3Dright><TT>---&nbsp;&nbsp;</TT></TD>
    <TD noWrap><TT>&nbsp;R.NQLGVERIR.N</TT></TD></TR>
  <TR>
    <TD align=3Dright>&nbsp;</TD>
    <TD align=3Dright><TT>1106.6434&nbsp;&nbsp;</TT></TD>
    <TD align=3Dright><TT>1105.6361&nbsp;&nbsp;</TT></TD>
    <TD align=3Dright><TT>1105.5655&nbsp;&nbsp;</TT></TD>
    <TD noWrap align=3Dright><TT>63.9&nbsp;</TT></TD>
    <TD align=3Dright><TT>1450&nbsp;</TT></TD>
    <TD noWrap align=3Dright><TT>-&nbsp;</TT></TD>
    <TD align=3Dright><TT>1458&nbsp;</TT></TD>
    <TD align=3Dright><TT>0&nbsp;&nbsp;</TT></TD>
    <TD noWrap align=3Dright><TT>---&nbsp;&nbsp;</TT></TD>
    <TD noWrap><TT>&nbsp;R.IDDLFDQLK.G</TT></TD></TR>
  <TR>
    <TD align=3Dright>&nbsp;</TD>
    <TD align=3Dright><TT>1240.6765&nbsp;&nbsp;</TT></TD>
    <TD align=3Dright><TT>1239.6693&nbsp;&nbsp;</TT></TD>
    <TD align=3Dright><TT>1239.5859&nbsp;&nbsp;</TT></TD>
    <TD noWrap align=3Dright><TT>67.3&nbsp;</TT></TD>
    <TD align=3Dright><TT>1881&nbsp;</TT></TD>
    <TD noWrap align=3Dright><TT>-&nbsp;</TT></TD>
    <TD align=3Dright><TT>1889&nbsp;</TT></TD>
    <TD align=3Dright><TT>1&nbsp;&nbsp;</TT></TD>
    <TD noWrap align=3Dright><TT>---&nbsp;&nbsp;</TT></TD>
    <TD noWrap><TT>&nbsp;K.ERFWWASMK.R</TT></TD></TR>
  <TR>
    <TD align=3Dright>&nbsp;</TD>
    <TD align=3Dright><TT>1272.6774&nbsp;&nbsp;</TT></TD>
    <TD align=3Dright><TT>1271.6702&nbsp;&nbsp;</TT></TD>
    <TD align=3Dright><TT>1271.6009&nbsp;&nbsp;</TT></TD>
    <TD noWrap align=3Dright><TT>54.5&nbsp;</TT></TD>
    <TD align=3Dright><TT>1327&nbsp;</TT></TD>
    <TD noWrap align=3Dright><TT>-&nbsp;</TT></TD>
    <TD align=3Dright><TT>1335&nbsp;</TT></TD>
    <TD align=3Dright><TT>1&nbsp;&nbsp;</TT></TD>
    <TD noWrap align=3Dright><TT>---&nbsp;&nbsp;</TT></TD>
    <TD noWrap><TT>&nbsp;K.EKYWWVSMK.R + Oxidation (M)</TT></TD></TR>
  <TR>
    <TD align=3Dright>&nbsp;</TD>
    <TD align=3Dright><TT>1655.9278&nbsp;&nbsp;</TT></TD>
    <TD align=3Dright><TT>1654.9205&nbsp;&nbsp;</TT></TD>
    <TD align=3Dright><TT>1654.7951&nbsp;&nbsp;</TT></TD>
    <TD noWrap align=3Dright><TT>75.8&nbsp;</TT></TD>
    <TD align=3Dright><TT>1860&nbsp;</TT></TD>
    <TD noWrap align=3Dright><TT>-&nbsp;</TT></TD>
    <TD align=3Dright><TT>1874&nbsp;</TT></TD>
    <TD align=3Dright><TT>0&nbsp;&nbsp;</TT></TD>
    <TD noWrap align=3Dright><TT>---&nbsp;&nbsp;</TT></TD>
    <TD noWrap><TT>&nbsp;K.EAHDTLYSIHPGSTK.M</TT></TD></TR>
  <TR>
    <TD align=3Dright>&nbsp;</TD>
    <TD align=3Dright><TT>1697.9585&nbsp;&nbsp;</TT></TD>
    <TD align=3Dright><TT>1696.9513&nbsp;&nbsp;</TT></TD>
    <TD align=3Dright><TT>1696.8970&nbsp;&nbsp;</TT></TD>
    <TD noWrap align=3Dright><TT>32.0&nbsp;</TT></TD>
    <TD align=3Dright><TT>1593&nbsp;</TT></TD>
    <TD noWrap align=3Dright><TT>-&nbsp;</TT></TD>
    <TD align=3Dright><TT>1606&nbsp;</TT></TD>
    <TD align=3Dright><TT>1&nbsp;&nbsp;</TT></TD>
    <TD noWrap align=3Dright><TT>---&nbsp;&nbsp;</TT></TD>
    <TD noWrap><TT>&nbsp;R.FIENFSKIAKPMTR.L + Oxidation =
(M)</TT></TD></TR>
  <TR>
    <TD align=3Dright>&nbsp;</TD>
    <TD align=3Dright><TT>1727.9753&nbsp;&nbsp;</TT></TD>
    <TD align=3Dright><TT>1726.9680&nbsp;&nbsp;</TT></TD>
    <TD align=3Dright><TT>1726.8382&nbsp;&nbsp;</TT></TD>
    <TD noWrap align=3Dright><TT>75.2&nbsp;</TT></TD>
    <TD align=3Dright><TT>848&nbsp;</TT></TD>
    <TD noWrap align=3Dright><TT>-&nbsp;</TT></TD>
    <TD align=3Dright><TT>861&nbsp;</TT></TD>
    <TD align=3Dright><TT>1&nbsp;&nbsp;</TT></TD>
    <TD noWrap align=3Dright><TT>---&nbsp;&nbsp;</TT></TD>
    <TD noWrap><TT>&nbsp;R.MCVDYRALNEVTIK.N + Oxidation =
(M)</TT></TD></TR>
  <TR>
    <TD align=3Dright>&nbsp;</TD>
    <TD align=3Dright><TT>1746.9252&nbsp;&nbsp;</TT></TD>
    <TD align=3Dright><TT>1745.9179&nbsp;&nbsp;</TT></TD>
    <TD align=3Dright><TT>1745.9062&nbsp;&nbsp;</TT></TD>
    <TD noWrap align=3Dright><TT>6.70&nbsp;</TT></TD>
    <TD align=3Dright><TT>1498&nbsp;</TT></TD>
    <TD noWrap align=3Dright><TT>-&nbsp;</TT></TD>
    <TD align=3Dright><TT>1511&nbsp;</TT></TD>
    <TD align=3Dright><TT>0&nbsp;&nbsp;</TT></TD>
    <TD noWrap align=3Dright><TT>---&nbsp;&nbsp;</TT></TD>
    <TD noWrap><TT>&nbsp;K.FMVVFIDDILIYSR.T + Oxidation =
(M)</TT></TD></TR>
  <TR>
    <TD align=3Dright>&nbsp;</TD>
    <TD align=3Dright><TT>1864.1059&nbsp;&nbsp;</TT></TD>
    <TD align=3Dright><TT>1863.0986&nbsp;&nbsp;</TT></TD>
    <TD align=3Dright><TT>1862.9639&nbsp;&nbsp;</TT></TD>
    <TD noWrap align=3Dright><TT>72.3&nbsp;</TT></TD>
    <TD align=3Dright><TT>322&nbsp;</TT></TD>
    <TD noWrap align=3Dright><TT>-&nbsp;</TT></TD>
    <TD align=3Dright><TT>338&nbsp;</TT></TD>
    <TD align=3Dright><TT>1&nbsp;&nbsp;</TT></TD>
    <TD noWrap align=3Dright><TT>---&nbsp;&nbsp;</TT></TD>
    <TD noWrap><TT>&nbsp;R.SNNPVDALDWLHAVGKK.L</TT></TD></TR>
  <TR>
    <TD align=3Dright>&nbsp;</TD>
    <TD align=3Dright><TT>2333.2646&nbsp;&nbsp;</TT></TD>
    <TD align=3Dright><TT>2332.2573&nbsp;&nbsp;</TT></TD>
    <TD align=3Dright><TT>2332.1562&nbsp;&nbsp;</TT></TD>
    <TD noWrap align=3Dright><TT>43.4&nbsp;</TT></TD>
    <TD align=3Dright><TT>1921&nbsp;</TT></TD>
    <TD noWrap align=3Dright><TT>-&nbsp;</TT></TD>
    <TD align=3Dright><TT>1939&nbsp;</TT></TD>
    <TD align=3Dright><TT>1&nbsp;&nbsp;</TT></TD>
    <TD noWrap align=3Dright><TT>---&nbsp;&nbsp;</TT></TD>
    <TD noWrap><TT>&nbsp;K.IPEWKWEEIGMDFITGLPR.T + Oxidation =
(M)</TT></TD></TR>
  <TR>
    <TD align=3Dright>&nbsp;</TD>
    <TD align=3Dright><TT>2569.1506&nbsp;&nbsp;</TT></TD>
    <TD align=3Dright><TT>2568.1433&nbsp;&nbsp;</TT></TD>
    <TD align=3Dright><TT>2568.2067&nbsp;&nbsp;</TT></TD>
    <TD noWrap align=3Dright><TT>-24.67&nbsp;</TT></TD>
    <TD align=3Dright><TT>413&nbsp;</TT></TD>
    <TD noWrap align=3Dright><TT>-&nbsp;</TT></TD>
    <TD align=3Dright><TT>433&nbsp;</TT></TD>
    <TD align=3Dright><TT>1&nbsp;&nbsp;</TT></TD>
    <TD noWrap align=3Dright><TT>---&nbsp;&nbsp;</TT></TD>
    <TD noWrap><TT>&nbsp;R.SVMEYLHEFNNLARYAPEDVR.E + Oxidation =
(M)</TT></TD></TR>
  <TR>
    <TD align=3Dright>&nbsp;</TD>
    <TD align=3Dright><TT>2612.1116&nbsp;&nbsp;</TT></TD>
    <TD align=3Dright><TT>2611.1043&nbsp;&nbsp;</TT></TD>
    <TD align=3Dright><TT>2611.2741&nbsp;&nbsp;</TT></TD>
    <TD noWrap align=3Dright><TT>-65.00&nbsp;</TT></TD>
    <TD align=3Dright><TT>442&nbsp;</TT></TD>
    <TD noWrap align=3Dright><TT>-&nbsp;</TT></TD>
    <TD align=3Dright><TT>464&nbsp;</TT></TD>
    <TD align=3Dright><TT>1&nbsp;&nbsp;</TT></TD>
    <TD noWrap align=3Dright><TT>---&nbsp;&nbsp;</TT></TD>
    <TD noWrap><TT>&nbsp;K.FLAGMDPELSVRLVSGDYPDFQR.L</TT></TD></TR>
  <TR>
    <TD align=3Dright>&nbsp;</TD>
    <TD align=3Dright><TT>2622.1708&nbsp;&nbsp;</TT></TD>
    <TD align=3Dright><TT>2621.1636&nbsp;&nbsp;</TT></TD>
    <TD align=3Dright><TT>2621.2027&nbsp;&nbsp;</TT></TD>
    <TD noWrap align=3Dright><TT>-14.95&nbsp;</TT></TD>
    <TD align=3Dright><TT>175&nbsp;</TT></TD>
    <TD noWrap align=3Dright><TT>-&nbsp;</TT></TD>
    <TD align=3Dright><TT>198&nbsp;</TT></TD>
    <TD align=3Dright><TT>1&nbsp;&nbsp;</TT></TD>
    <TD noWrap align=3Dright><TT>---&nbsp;&nbsp;</TT></TD>
    <TD noWrap><TT>&nbsp;R.DASSEDDATIVHLARMVEAYDAAR.I + Oxidation=20
  (M)</TT></TD></TR></TBODY></TABLE>
<TABLE border=3D0 cellSpacing=3D0>
  <TBODY>
  <TR>
    <TD><TT>&nbsp;&nbsp;&nbsp;&nbsp;&nbsp;&nbsp;</TT></TD>
    <TD><TT><B>No match to: </B>701.4254, 804.3567, 836.4826, 850.4899,=20
      900.4852, 906.5192, 932.5948, 948.6856, 964.6129, 965.5731, =
966.5696,=20
      980.6572, 998.5734, 1014.5794, 1023.6225, 1027.6171, 1038.6257, =
1071.6053,=20
      1092.6882, 1108.6667, 1151.7195, 1176.7246, 1183.7251, 1186.0938,=20
      1218.0858, 1456.7882, 1526.9046, 1707.9345, 1729.9462, 1739.3444,=20
      1754.9688, 1768.9563, 1778.9441, 1790.2409, 1849.0989, 1886.1207,=20
      1915.1033, 2017.3587, 2022.5096, 2077.2485, 2085.2877, 2301.1565,=20
      2547.3220, 2562.2798, 2580.5028, 2591.7080, 2599.0751, 2606.6065,=20
      2629.7012, 2638.6350, 2654.6483, 2690.8840, 2722.8669, 2759.9612,=20
      2816.1129</TT></TD></TR></TBODY></TABLE><BR>
<TABLE border=3D0 cellSpacing=3D0>
  <TBODY>
  <TR>
    <TD><TT><B><A name=3DHit17>17.</A>&nbsp;&nbsp;&nbsp;</B></TT></TD>
    <TD noWrap><TT><A=20
      =
href=3D"http://www.matrixscience.com/cgi/protein_view.pl?file=3D..%2Fdata=
%2F20120411%2FFtGAmfuTE.dat&amp;hit=3D17"=20
      =
target=3D_blank>gi|50236424</A>&nbsp;&nbsp;&nbsp;&nbsp;<B>Mass:</B>&nbsp;=
21414&nbsp;&nbsp;&nbsp;&nbsp;<B>Score:</B>&nbsp;44&nbsp;&nbsp;&nbsp;&nbsp=
;&nbsp;<B>Expect:</B>&nbsp;44&nbsp;&nbsp;<B>Matches:</B>&nbsp;2</TT></TD>=
</TR>
  <TR>
    <TD>&nbsp;</TD>
    <TD noWrap><TT>lipocalin protein [Capsicum=20
annuum]</TT></TD></TR></TBODY></TABLE>
<TABLE border=3D0 cellSpacing=3D0 cellPadding=3D0>
  <TBODY>
  <TR>
    <TD><TT>&nbsp;&nbsp;&nbsp;&nbsp;&nbsp;&nbsp;</TT></TD>
    <TD align=3Dright><TT><B>Observed&nbsp;&nbsp;</B></TT></TD>
    <TD noWrap align=3Dright><TT><B>Mr(expt)&nbsp;&nbsp;</B></TT></TD>
    <TD noWrap align=3Dright><TT><B>Mr(calc)&nbsp;&nbsp;</B></TT></TD>
    <TD align=3Dright><TT><B>&nbsp;ppm&nbsp;&nbsp;</B></TT></TD>
    <TD align=3Dright><TT><B>Start&nbsp;</B></TT></TD>
    <TD align=3Dright><TT><B>&nbsp;</B></TT></TD>
    <TD align=3Dright><TT><B>End&nbsp;</B></TT></TD>
    <TD align=3Dright><TT><B>Miss&nbsp;</B></TT></TD>
    <TD align=3Dright><TT><B>Ions&nbsp;</B></TT></TD>
    <TD><TT><B>&nbsp;Peptide</B></TT></TD></TR>
  <TR>
    <TD align=3Dright>&nbsp;</TD>
    <TD align=3Dright><TT>868.4834&nbsp;&nbsp;</TT></TD>
    <TD align=3Dright><TT>867.4761&nbsp;&nbsp;</TT></TD>
    <TD align=3Dright><TT>867.3974&nbsp;&nbsp;</TT></TD>
    <TD noWrap align=3Dright><TT>90.7&nbsp;</TT></TD>
    <TD align=3Dright><TT>146&nbsp;</TT></TD>
    <TD noWrap align=3Dright><TT>-&nbsp;</TT></TD>
    <TD align=3Dright><TT>153&nbsp;</TT></TD>
    <TD align=3Dright><TT>0&nbsp;&nbsp;</TT></TD>
    <TD noWrap align=3Dright><TT>---&nbsp;&nbsp;</TT></TD>
    <TD noWrap><TT>&nbsp;K.AEGYDVSK.L</TT></TD></TR>
  <TR>
    <TD align=3Dright>&nbsp;</TD>
    <TD align=3Dright><TT>1023.6225&nbsp;&nbsp;</TT></TD>
    <TD align=3Dright><TT>1022.6153&nbsp;&nbsp;</TT></TD>
    <TD align=3Dright><TT>1022.5371&nbsp;&nbsp;</TT></TD>
    <TD noWrap align=3Dright><TT>76.4&nbsp;</TT></TD>
    <TD align=3Dright><TT>122&nbsp;</TT></TD>
    <TD noWrap align=3Dright><TT>-&nbsp;</TT></TD>
    <TD align=3Dright><TT>128&nbsp;</TT></TD>
    <TD align=3Dright><TT>0&nbsp;&nbsp;</TT></TD>
    <TD noWrap align=3Dright><TT>36&nbsp;&nbsp;</TT></TD>
    <TD noWrap><TT>&nbsp;R.YLWILCR.R</TT></TD></TR></TBODY></TABLE>
<TABLE border=3D0 cellSpacing=3D0>
  <TBODY>
  <TR>
    <TD><TT>&nbsp;&nbsp;&nbsp;&nbsp;&nbsp;&nbsp;</TT></TD>
    <TD><TT><B>No match to: </B>701.4254, 804.3567, 836.4826, 850.4899,=20
      872.4976, 884.4950, 900.4852, 906.5192, 932.5948, 948.6856, =
964.6129,=20
      965.5731, 966.5696, 980.6572, 998.5734, 1014.5794, 1027.6171, =
1037.6380,=20
      1038.6257, 1040.6021, 1055.6188, 1071.6053, 1084.6299, 1092.6882,=20
      1106.6434, 1108.6667, 1151.7195, 1176.7246, 1183.7251, 1186.0938,=20
      1218.0858, 1240.6765, 1272.6774, 1456.7882, 1526.9046, 1655.9278,=20
      1697.9585, 1707.9345, 1727.9753, 1729.9462, 1739.3444, 1746.9252,=20
      1754.9688, 1768.9563, 1778.9441, 1790.2409, 1849.0989, 1864.1059,=20
      1886.1207, 1915.1033, 2017.3587, 2022.5096, 2077.2485, 2085.2877,=20
      2301.1565, 2333.2646, 2547.3220, 2562.2798, 2569.1506, 2580.5028,=20
      2591.7080, 2599.0751, 2606.6065, 2612.1116, 2622.1708, 2629.7012,=20
      2638.6350, 2654.6483, 2690.8840, 2722.8669, 2759.9612,=20
  2816.1129</TT></TD></TR></TBODY></TABLE><BR>
<TABLE border=3D0 cellSpacing=3D0>
  <TBODY>
  <TR>
    <TD><TT><B><A name=3DHit18>18.</A>&nbsp;&nbsp;&nbsp;</B></TT></TD>
    <TD noWrap><TT><A=20
      =
href=3D"http://www.matrixscience.com/cgi/protein_view.pl?file=3D..%2Fdata=
%2F20120411%2FFtGAmfuTE.dat&amp;hit=3D18"=20
      =
target=3D_blank>gi|209967467</A>&nbsp;&nbsp;&nbsp;&nbsp;<B>Mass:</B>&nbsp=
;21594&nbsp;&nbsp;&nbsp;&nbsp;<B>Score:</B>&nbsp;44&nbsp;&nbsp;&nbsp;&nbs=
p;&nbsp;<B>Expect:</B>&nbsp;44&nbsp;&nbsp;<B>Matches:</B>&nbsp;2</TT></TD=
></TR>
  <TR>
    <TD>&nbsp;</TD>
    <TD noWrap><TT>temperature-induced lipocalin [Populus=20
  euphratica]</TT></TD></TR></TBODY></TABLE>
<TABLE border=3D0 cellSpacing=3D0 cellPadding=3D0>
  <TBODY>
  <TR>
    <TD><TT>&nbsp;&nbsp;&nbsp;&nbsp;&nbsp;&nbsp;</TT></TD>
    <TD align=3Dright><TT><B>Observed&nbsp;&nbsp;</B></TT></TD>
    <TD noWrap align=3Dright><TT><B>Mr(expt)&nbsp;&nbsp;</B></TT></TD>
    <TD noWrap align=3Dright><TT><B>Mr(calc)&nbsp;&nbsp;</B></TT></TD>
    <TD align=3Dright><TT><B>&nbsp;ppm&nbsp;&nbsp;</B></TT></TD>
    <TD align=3Dright><TT><B>Start&nbsp;</B></TT></TD>
    <TD align=3Dright><TT><B>&nbsp;</B></TT></TD>
    <TD align=3Dright><TT><B>End&nbsp;</B></TT></TD>
    <TD align=3Dright><TT><B>Miss&nbsp;</B></TT></TD>
    <TD align=3Dright><TT><B>Ions&nbsp;</B></TT></TD>
    <TD><TT><B>&nbsp;Peptide</B></TT></TD></TR>
  <TR>
    <TD align=3Dright>&nbsp;</TD>
    <TD align=3Dright><TT>1023.6225&nbsp;&nbsp;</TT></TD>
    <TD align=3Dright><TT>1022.6153&nbsp;&nbsp;</TT></TD>
    <TD align=3Dright><TT>1022.5371&nbsp;&nbsp;</TT></TD>
    <TD noWrap align=3Dright><TT>76.4&nbsp;</TT></TD>
    <TD align=3Dright><TT>123&nbsp;</TT></TD>
    <TD noWrap align=3Dright><TT>-&nbsp;</TT></TD>
    <TD align=3Dright><TT>129&nbsp;</TT></TD>
    <TD align=3Dright><TT>0&nbsp;&nbsp;</TT></TD>
    <TD noWrap align=3Dright><TT>36&nbsp;&nbsp;</TT></TD>
    <TD noWrap><TT>&nbsp;K.YLWILCR.K</TT></TD></TR>
  <TR>
    <TD align=3Dright>&nbsp;</TD>
    <TD align=3Dright><TT>1151.7195&nbsp;&nbsp;</TT></TD>
    <TD align=3Dright><TT>1150.7123&nbsp;&nbsp;</TT></TD>
    <TD align=3Dright><TT>1150.6321&nbsp;&nbsp;</TT></TD>
    <TD noWrap align=3Dright><TT>69.7&nbsp;</TT></TD>
    <TD align=3Dright><TT>123&nbsp;</TT></TD>
    <TD noWrap align=3Dright><TT>-&nbsp;</TT></TD>
    <TD align=3Dright><TT>130&nbsp;</TT></TD>
    <TD align=3Dright><TT>1&nbsp;&nbsp;</TT></TD>
    <TD noWrap align=3Dright><TT>---&nbsp;&nbsp;</TT></TD>
    <TD noWrap><TT>&nbsp;K.YLWILCRK.T</TT></TD></TR></TBODY></TABLE>
<TABLE border=3D0 cellSpacing=3D0>
  <TBODY>
  <TR>
    <TD><TT>&nbsp;&nbsp;&nbsp;&nbsp;&nbsp;&nbsp;</TT></TD>
    <TD><TT><B>No match to: </B>701.4254, 804.3567, 836.4826, 850.4899,=20
      868.4834, 872.4976, 884.4950, 900.4852, 906.5192, 932.5948, =
948.6856,=20
      964.6129, 965.5731, 966.5696, 980.6572, 998.5734, 1014.5794, =
1027.6171,=20
      1037.6380, 1038.6257, 1040.6021, 1055.6188, 1071.6053, 1084.6299,=20
      1092.6882, 1106.6434, 1108.6667, 1176.7246, 1183.7251, 1186.0938,=20
      1218.0858, 1240.6765, 1272.6774, 1456.7882, 1526.9046, 1655.9278,=20
      1697.9585, 1707.9345, 1727.9753, 1729.9462, 1739.3444, 1746.9252,=20
      1754.9688, 1768.9563, 1778.9441, 1790.2409, 1849.0989, 1864.1059,=20
      1886.1207, 1915.1033, 2017.3587, 2022.5096, 2077.2485, 2085.2877,=20
      2301.1565, 2333.2646, 2547.3220, 2562.2798, 2569.1506, 2580.5028,=20
      2591.7080, 2599.0751, 2606.6065, 2612.1116, 2622.1708, 2629.7012,=20
      2638.6350, 2654.6483, 2690.8840, 2722.8669, 2759.9612,=20
  2816.1129</TT></TD></TR></TBODY></TABLE><BR>
<TABLE border=3D0 cellSpacing=3D0>
  <TBODY>
  <TR>
    <TD><TT><B><A name=3DHit19>19.</A>&nbsp;&nbsp;&nbsp;</B></TT></TD>
    <TD noWrap><TT><A=20
      =
href=3D"http://www.matrixscience.com/cgi/protein_view.pl?file=3D..%2Fdata=
%2F20120411%2FFtGAmfuTE.dat&amp;hit=3D19"=20
      =
target=3D_blank>gi|77744857</A>&nbsp;&nbsp;&nbsp;&nbsp;<B>Mass:</B>&nbsp;=
21510&nbsp;&nbsp;&nbsp;&nbsp;<B>Score:</B>&nbsp;44&nbsp;&nbsp;&nbsp;&nbsp=
;&nbsp;<B>Expect:</B>&nbsp;44&nbsp;&nbsp;<B>Matches:</B>&nbsp;2</TT></TD>=
</TR>
  <TR>
    <TD>&nbsp;</TD>
    <TD noWrap><TT>temperature-induced lipocalin-2 [Sorghum=20
  bicolor]</TT></TD></TR></TBODY></TABLE>
<TABLE border=3D0 cellSpacing=3D0 cellPadding=3D0>
  <TBODY>
  <TR>
    <TD><TT>&nbsp;&nbsp;&nbsp;&nbsp;&nbsp;&nbsp;</TT></TD>
    <TD align=3Dright><TT><B>Observed&nbsp;&nbsp;</B></TT></TD>
    <TD noWrap align=3Dright><TT><B>Mr(expt)&nbsp;&nbsp;</B></TT></TD>
    <TD noWrap align=3Dright><TT><B>Mr(calc)&nbsp;&nbsp;</B></TT></TD>
    <TD align=3Dright><TT><B>&nbsp;ppm&nbsp;&nbsp;</B></TT></TD>
    <TD align=3Dright><TT><B>Start&nbsp;</B></TT></TD>
    <TD align=3Dright><TT><B>&nbsp;</B></TT></TD>
    <TD align=3Dright><TT><B>End&nbsp;</B></TT></TD>
    <TD align=3Dright><TT><B>Miss&nbsp;</B></TT></TD>
    <TD align=3Dright><TT><B>Ions&nbsp;</B></TT></TD>
    <TD><TT><B>&nbsp;Peptide</B></TT></TD></TR>
  <TR>
    <TD align=3Dright>&nbsp;</TD>
    <TD align=3Dright><TT>1023.6225&nbsp;&nbsp;</TT></TD>
    <TD align=3Dright><TT>1022.6153&nbsp;&nbsp;</TT></TD>
    <TD align=3Dright><TT>1022.5371&nbsp;&nbsp;</TT></TD>
    <TD noWrap align=3Dright><TT>76.4&nbsp;</TT></TD>
    <TD align=3Dright><TT>125&nbsp;</TT></TD>
    <TD noWrap align=3Dright><TT>-&nbsp;</TT></TD>
    <TD align=3Dright><TT>131&nbsp;</TT></TD>
    <TD align=3Dright><TT>0&nbsp;&nbsp;</TT></TD>
    <TD noWrap align=3Dright><TT>36&nbsp;&nbsp;</TT></TD>
    <TD noWrap><TT>&nbsp;K.YLWILCR.Q</TT></TD></TR>
  <TR>
    <TD align=3Dright>&nbsp;</TD>
    <TD align=3Dright><TT>1151.7195&nbsp;&nbsp;</TT></TD>
    <TD align=3Dright><TT>1150.7123&nbsp;&nbsp;</TT></TD>
    <TD align=3Dright><TT>1150.6321&nbsp;&nbsp;</TT></TD>
    <TD noWrap align=3Dright><TT>69.7&nbsp;</TT></TD>
    <TD align=3Dright><TT>124&nbsp;</TT></TD>
    <TD noWrap align=3Dright><TT>-&nbsp;</TT></TD>
    <TD align=3Dright><TT>131&nbsp;</TT></TD>
    <TD align=3Dright><TT>1&nbsp;&nbsp;</TT></TD>
    <TD noWrap align=3Dright><TT>---&nbsp;&nbsp;</TT></TD>
    <TD noWrap><TT>&nbsp;R.KYLWILCR.Q</TT></TD></TR></TBODY></TABLE>
<TABLE border=3D0 cellSpacing=3D0>
  <TBODY>
  <TR>
    <TD><TT>&nbsp;&nbsp;&nbsp;&nbsp;&nbsp;&nbsp;</TT></TD>
    <TD><TT><B>No match to: </B>701.4254, 804.3567, 836.4826, 850.4899,=20
      868.4834, 872.4976, 884.4950, 900.4852, 906.5192, 932.5948, =
948.6856,=20
      964.6129, 965.5731, 966.5696, 980.6572, 998.5734, 1014.5794, =
1027.6171,=20
      1037.6380, 1038.6257, 1040.6021, 1055.6188, 1071.6053, 1084.6299,=20
      1092.6882, 1106.6434, 1108.6667, 1176.7246, 1183.7251, 1186.0938,=20
      1218.0858, 1240.6765, 1272.6774, 1456.7882, 1526.9046, 1655.9278,=20
      1697.9585, 1707.9345, 1727.9753, 1729.9462, 1739.3444, 1746.9252,=20
      1754.9688, 1768.9563, 1778.9441, 1790.2409, 1849.0989, 1864.1059,=20
      1886.1207, 1915.1033, 2017.3587, 2022.5096, 2077.2485, 2085.2877,=20
      2301.1565, 2333.2646, 2547.3220, 2562.2798, 2569.1506, 2580.5028,=20
      2591.7080, 2599.0751, 2606.6065, 2612.1116, 2622.1708, 2629.7012,=20
      2638.6350, 2654.6483, 2690.8840, 2722.8669, 2759.9612,=20
  2816.1129</TT></TD></TR></TBODY></TABLE><BR>
<TABLE border=3D0 cellSpacing=3D0>
  <TBODY>
  <TR>
    <TD><TT><B><A name=3DHit20>20.</A>&nbsp;&nbsp;&nbsp;</B></TT></TD>
    <TD noWrap><TT><A=20
      =
href=3D"http://www.matrixscience.com/cgi/protein_view.pl?file=3D..%2Fdata=
%2F20120411%2FFtGAmfuTE.dat&amp;hit=3D20"=20
      =
target=3D_blank>gi|242079289</A>&nbsp;&nbsp;&nbsp;&nbsp;<B>Mass:</B>&nbsp=
;21445&nbsp;&nbsp;&nbsp;&nbsp;<B>Score:</B>&nbsp;44&nbsp;&nbsp;&nbsp;&nbs=
p;&nbsp;<B>Expect:</B>&nbsp;44&nbsp;&nbsp;<B>Matches:</B>&nbsp;2</TT></TD=
></TR>
  <TR>
    <TD>&nbsp;</TD>
    <TD noWrap><TT>hypothetical protein SORBIDRAFT_07g021580 [Sorghum=20
      bicolor]</TT></TD></TR></TBODY></TABLE>
<TABLE border=3D0 cellSpacing=3D0 cellPadding=3D0>
  <TBODY>
  <TR>
    <TD><TT>&nbsp;&nbsp;&nbsp;&nbsp;&nbsp;&nbsp;</TT></TD>
    <TD align=3Dright><TT><B>Observed&nbsp;&nbsp;</B></TT></TD>
    <TD noWrap align=3Dright><TT><B>Mr(expt)&nbsp;&nbsp;</B></TT></TD>
    <TD noWrap align=3Dright><TT><B>Mr(calc)&nbsp;&nbsp;</B></TT></TD>
    <TD align=3Dright><TT><B>&nbsp;ppm&nbsp;&nbsp;</B></TT></TD>
    <TD align=3Dright><TT><B>Start&nbsp;</B></TT></TD>
    <TD align=3Dright><TT><B>&nbsp;</B></TT></TD>
    <TD align=3Dright><TT><B>End&nbsp;</B></TT></TD>
    <TD align=3Dright><TT><B>Miss&nbsp;</B></TT></TD>
    <TD align=3Dright><TT><B>Ions&nbsp;</B></TT></TD>
    <TD><TT><B>&nbsp;Peptide</B></TT></TD></TR>
  <TR>
    <TD align=3Dright>&nbsp;</TD>
    <TD align=3Dright><TT>1023.6225&nbsp;&nbsp;</TT></TD>
    <TD align=3Dright><TT>1022.6153&nbsp;&nbsp;</TT></TD>
    <TD align=3Dright><TT>1022.5371&nbsp;&nbsp;</TT></TD>
    <TD noWrap align=3Dright><TT>76.4&nbsp;</TT></TD>
    <TD align=3Dright><TT>125&nbsp;</TT></TD>
    <TD noWrap align=3Dright><TT>-&nbsp;</TT></TD>
    <TD align=3Dright><TT>131&nbsp;</TT></TD>
    <TD align=3Dright><TT>0&nbsp;&nbsp;</TT></TD>
    <TD noWrap align=3Dright><TT>36&nbsp;&nbsp;</TT></TD>
    <TD noWrap><TT>&nbsp;K.YLWILCR.Q</TT></TD></TR>
  <TR>
    <TD align=3Dright>&nbsp;</TD>
    <TD align=3Dright><TT>1151.7195&nbsp;&nbsp;</TT></TD>
    <TD align=3Dright><TT>1150.7123&nbsp;&nbsp;</TT></TD>
    <TD align=3Dright><TT>1150.6321&nbsp;&nbsp;</TT></TD>
    <TD noWrap align=3Dright><TT>69.7&nbsp;</TT></TD>
    <TD align=3Dright><TT>124&nbsp;</TT></TD>
    <TD noWrap align=3Dright><TT>-&nbsp;</TT></TD>
    <TD align=3Dright><TT>131&nbsp;</TT></TD>
    <TD align=3Dright><TT>1&nbsp;&nbsp;</TT></TD>
    <TD noWrap align=3Dright><TT>---&nbsp;&nbsp;</TT></TD>
    <TD noWrap><TT>&nbsp;R.KYLWILCR.Q</TT></TD></TR></TBODY></TABLE>
<TABLE border=3D0 cellSpacing=3D0>
  <TBODY>
  <TR>
    <TD><TT>&nbsp;&nbsp;&nbsp;&nbsp;&nbsp;&nbsp;</TT></TD>
    <TD><TT><B>No match to: </B>701.4254, 804.3567, 836.4826, 850.4899,=20
      868.4834, 872.4976, 884.4950, 900.4852, 906.5192, 932.5948, =
948.6856,=20
      964.6129, 965.5731, 966.5696, 980.6572, 998.5734, 1014.5794, =
1027.6171,=20
      1037.6380, 1038.6257, 1040.6021, 1055.6188, 1071.6053, 1084.6299,=20
      1092.6882, 1106.6434, 1108.6667, 1176.7246, 1183.7251, 1186.0938,=20
      1218.0858, 1240.6765, 1272.6774, 1456.7882, 1526.9046, 1655.9278,=20
      1697.9585, 1707.9345, 1727.9753, 1729.9462, 1739.3444, 1746.9252,=20
      1754.9688, 1768.9563, 1778.9441, 1790.2409, 1849.0989, 1864.1059,=20
      1886.1207, 1915.1033, 2017.3587, 2022.5096, 2077.2485, 2085.2877,=20
      2301.1565, 2333.2646, 2547.3220, 2562.2798, 2569.1506, 2580.5028,=20
      2591.7080, 2599.0751, 2606.6065, 2612.1116, 2622.1708, 2629.7012,=20
      2638.6350, 2654.6483, 2690.8840, 2722.8669, 2759.9612,=20
  2816.1129</TT></TD></TR></TBODY></TABLE><BR>
<H3>Search Parameters</H3><FONT face=3D"Courier =
New,Courier,monospace"><PRE><B>Type of search         : MS/MS Ion =
Search</B>
<B>Enzyme                 : Trypsin</B>
<B>Fixed modifications    : <A =
href=3D"http://www.matrixscience.com/cgi/client.pl?modification&amp;mod_n=
ame=3DCarbamidomethyl%20%28C%29&amp;file=3D..%2Fdata%2F20120411%2FFtGAmfu=
TE.dat" target=3D_blank>Carbamidomethyl (C)</A></B>
<B>Variable modifications : <A =
href=3D"http://www.matrixscience.com/cgi/client.pl?modification&amp;mod_n=
ame=3DGln-%3Epyro-Glu%20%28N-term%20Q%29&amp;file=3D..%2Fdata%2F20120411%=
2FFtGAmfuTE.dat" target=3D_blank>Gln-&gt;pyro-Glu (N-term Q)</A>,<A =
href=3D"http://www.matrixscience.com/cgi/client.pl?modification&amp;mod_n=
ame=3DOxidation%20%28M%29&amp;file=3D..%2Fdata%2F20120411%2FFtGAmfuTE.dat=
" target=3D_blank>Oxidation (M)</A></B>
<B>Mass values            : Monoisotopic</B>
<B>Protein Mass           : Unrestricted</B>
<B>Peptide Mass Tolerance : =C2=B1 100 ppm</B>
<B>Fragment Mass Tolerance: =C2=B1 0.5 Da</B>
<B>Max Missed Cleavages   : 1</B>
<B>Instrument type        : MALDI-TOF-TOF</B>
<A name=3DQuery1><B>   Query1 (701.4254,1+)</A>: &lt;no title&gt;</B>
<A name=3DQuery2><B>   Query2 (804.3567,1+)</A>: &lt;no title&gt;</B>
<A name=3DQuery3><B>   Query3 (836.4826,1+)</A>: &lt;no title&gt;</B>
<A name=3DQuery4><B>   Query4 (850.4899,1+)</A>: &lt;no title&gt;</B>
<A name=3DQuery5><B>   Query5 (868.4834,1+)</A>: &lt;no title&gt;</B>
<A name=3DQuery6><B>   Query6 (872.4976,1+)</A>: &lt;no title&gt;</B>
<A name=3DQuery7><B>   Query7 (884.4950,1+)</A>: &lt;no title&gt;</B>
<A name=3DQuery8><B>   Query8 (900.4852,1+)</A>: &lt;no title&gt;</B>
<A name=3DQuery9><B>   Query9 (906.5192,1+)</A>: &lt;no title&gt;</B>
<A name=3DQuery10><B>  Query10 (932.5948,1+)</A>: &lt;no title&gt;</B>
<A name=3DQuery11><B>  Query11 (948.6856,1+)</A>: &lt;no title&gt;</B>
<A name=3DQuery12><B>  Query12 (964.6129,1+)</A>: &lt;no title&gt;</B>
<A name=3DQuery13><B>  Query13 (965.5731,1+)</A>: &lt;no title&gt;</B>
<A name=3DQuery14><B>  Query14 (966.5696,1+)</A>: &lt;no title&gt;</B>
<A name=3DQuery15><B>  Query15 (980.6572,1+)</A>: &lt;no title&gt;</B>
<A name=3DQuery16><B>  Query16 (998.5734,1+)</A>: &lt;no title&gt;</B>
<A name=3DQuery17><B> Query17 (1014.5794,1+)</A>: &lt;no title&gt;</B>
<A name=3DQuery18><B> Query18 (1023.6225,1+)</A>: &lt;no title&gt;</B>
<A name=3DQuery19><B> Query19 (1027.6171,1+)</A>: &lt;no title&gt;</B>
<A name=3DQuery20><B> Query20 (1037.6380,1+)</A>: &lt;no title&gt;</B>
<A name=3DQuery21><B> Query21 (1038.6257,1+)</A>: &lt;no title&gt;</B>
<A name=3DQuery22><B> Query22 (1040.6021,1+)</A>: &lt;no title&gt;</B>
<A name=3DQuery23><B> Query23 (1055.6188,1+)</A>: &lt;no title&gt;</B>
<A name=3DQuery24><B> Query24 (1071.6053,1+)</A>: &lt;no title&gt;</B>
<A name=3DQuery25><B> Query25 (1084.6299,1+)</A>: &lt;no title&gt;</B>
<A name=3DQuery26><B> Query26 (1092.6882,1+)</A>: &lt;no title&gt;</B>
<A name=3DQuery27><B> Query27 (1106.6434,1+)</A>: &lt;no title&gt;</B>
<A name=3DQuery28><B> Query28 (1108.6667,1+)</A>: &lt;no title&gt;</B>
<A name=3DQuery29><B> Query29 (1151.7195,1+)</A>: &lt;no title&gt;</B>
<A name=3DQuery30><B> Query30 (1176.7246,1+)</A>: &lt;no title&gt;</B>
<A name=3DQuery31><B> Query31 (1183.7251,1+)</A>: &lt;no title&gt;</B>
<A name=3DQuery32><B> Query32 (1186.0938,1+)</A>: &lt;no title&gt;</B>
<A name=3DQuery33><B> Query33 (1218.0858,1+)</A>: &lt;no title&gt;</B>
<A name=3DQuery34><B> Query34 (1240.6765,1+)</A>: &lt;no title&gt;</B>
<A name=3DQuery35><B> Query35 (1272.6774,1+)</A>: &lt;no title&gt;</B>
<A name=3DQuery36><B> Query36 (1456.7882,1+)</A>: &lt;no title&gt;</B>
<A name=3DQuery37><B> Query37 (1526.9046,1+)</A>: &lt;no title&gt;</B>
<A name=3DQuery38><B> Query38 (1655.9278,1+)</A>: &lt;no title&gt;</B>
<A name=3DQuery39><B> Query39 (1697.9585,1+)</A>: &lt;no title&gt;</B>
<A name=3DQuery40><B> Query40 (1707.9345,1+)</A>: &lt;no title&gt;</B>
<A name=3DQuery41><B> Query41 (1727.9753,1+)</A>: &lt;no title&gt;</B>
<A name=3DQuery42><B> Query42 (1729.9462,1+)</A>: &lt;no title&gt;</B>
<A name=3DQuery43><B> Query43 (1739.3444,1+)</A>: &lt;no title&gt;</B>
<A name=3DQuery44><B> Query44 (1746.9252,1+)</A>: &lt;no title&gt;</B>
<A name=3DQuery45><B> Query45 (1754.9688,1+)</A>: &lt;no title&gt;</B>
<A name=3DQuery46><B> Query46 (1768.9563,1+)</A>: &lt;no title&gt;</B>
<A name=3DQuery47><B> Query47 (1778.9441,1+)</A>: &lt;no title&gt;</B>
<A name=3DQuery48><B> Query48 (1790.2409,1+)</A>: &lt;no title&gt;</B>
<A name=3DQuery49><B> Query49 (1849.0989,1+)</A>: &lt;no title&gt;</B>
<A name=3DQuery50><B> Query50 (1864.1059,1+)</A>: &lt;no title&gt;</B>
<A name=3DQuery51><B> Query51 (1886.1207,1+)</A>: &lt;no title&gt;</B>
<A name=3DQuery52><B> Query52 (1915.1033,1+)</A>: &lt;no title&gt;</B>
<A name=3DQuery53><B> Query53 (2017.3587,1+)</A>: &lt;no title&gt;</B>
<A name=3DQuery54><B> Query54 (2022.5096,1+)</A>: &lt;no title&gt;</B>
<A name=3DQuery55><B> Query55 (2077.2485,1+)</A>: &lt;no title&gt;</B>
<A name=3DQuery56><B> Query56 (2085.2877,1+)</A>: &lt;no title&gt;</B>
<A name=3DQuery57><B> Query57 (2301.1565,1+)</A>: &lt;no title&gt;</B>
<A name=3DQuery58><B> Query58 (2333.2646,1+)</A>: &lt;no title&gt;</B>
<A name=3DQuery59><B> Query59 (2547.3220,1+)</A>: &lt;no title&gt;</B>
<A name=3DQuery60><B> Query60 (2562.2798,1+)</A>: &lt;no title&gt;</B>
<A name=3DQuery61><B> Query61 (2569.1506,1+)</A>: &lt;no title&gt;</B>
<A name=3DQuery62><B> Query62 (2580.5028,1+)</A>: &lt;no title&gt;</B>
<A name=3DQuery63><B> Query63 (2591.7080,1+)</A>: &lt;no title&gt;</B>
<A name=3DQuery64><B> Query64 (2599.0751,1+)</A>: &lt;no title&gt;</B>
<A name=3DQuery65><B> Query65 (2606.6065,1+)</A>: &lt;no title&gt;</B>
<A name=3DQuery66><B> Query66 (2612.1116,1+)</A>: &lt;no title&gt;</B>
<A name=3DQuery67><B> Query67 (2622.1708,1+)</A>: &lt;no title&gt;</B>
<A name=3DQuery68><B> Query68 (2629.7012,1+)</A>: &lt;no title&gt;</B>
<A name=3DQuery69><B> Query69 (2638.6350,1+)</A>: &lt;no title&gt;</B>
<A name=3DQuery70><B> Query70 (2654.6483,1+)</A>: &lt;no title&gt;</B>
<A name=3DQuery71><B> Query71 (2690.8840,1+)</A>: &lt;no title&gt;</B>
<A name=3DQuery72><B> Query72 (2722.8669,1+)</A>: &lt;no title&gt;</B>
<A name=3DQuery73><B> Query73 (2759.9612,1+)</A>: &lt;no title&gt;</B>
<A name=3DQuery74><B> Query74 (2816.1129,1+)</A>: &lt;no title&gt;</B>
</PRE></FONT>
<DIV>
<TABLE border=3D2 cellSpacing=3D2 cellPadding=3D1 width=3D"100%">
  <TBODY>
  <TR>
    <TD noWrap align=3Dmiddle><B>Mascot:</B>&nbsp;<A=20
      =
href=3D"http://www.matrixscience.com/">http://www.matrixscience.com/</A><=
/TD></TR></TBODY></TABLE></DIV></BODY></HTML>

------=_NextPart_000_000B_01C77C45.652E28A0
Content-Type: image/gif
Content-Transfer-Encoding: base64
Content-Location: http://www.matrixscience.com/images/88x31_logo_white.gif

R0lGODlhWAAfANX/AMDAwP/v7//f3//Pz/+/v/+vr/+fn/+Pj/9/f/9wcP9gYP9QUP9AQP8wMP8g
IP8QEP8AAO/v/+/v79/f/9/f38/P/8/Pz7+//7+/v6+v/6+vr5+f/5+fn4+P/4+Pj39//39/f3Bw
/3BwcGBg/2BgYFBQ/1BQUEBA/0BAQDAw/zAwMCAg/yAgIBAQ/xAQEAAA/wAAAAAAAAAAAAAAAAAA
AAAAAAAAAAAAAAAAAAAAAAAAAAAAAAAAAAAAAAAAAAAAACH5BAEAAAAALAAAAABYAB8AQAb/QIBw
SCwaj8ikcslsEl0wTDHz+bxOgMrp8mpFiJFThfsyjl4j82tVLaVGk+Hq1TF2ut8jCkYRSkgcToKD
hIQUKiBCHnxEAghDBA8QQg4QBEQBQwyWQ5ICAAsBAZcACKQJEAsMQgQQk5hCAhAPlAACn0MkUYMS
HCIaABMfJychRSPEH0YbWEMXJyUhxCPSJQAb0icjH8gfeRvIxRnXxCfeGcQlFwAWIn1HLC7vQhtl
AFZ1ES0v6/QrRGSIWPlXpF6LISWuVNgA4EyaIRta9Jvw4kUcInsCDZEARcqQBQ6I0AJQAEIDIgQU
xJo1pOQqIQFUCmFQyYAQAzZBQXikqYAQ/wQQZAIgkFPIHmCFkipdyrSp06eDSLiQUDBhM3JrjFSY
Y++aMgAnXnwdUUFIwodgX1gTso/hkAgVK0w4Ma4IBxZHQMDACzCNlRJiKFokEu5EiopFrFwdYiWF
EC5rhYQ1BqbEhsN1inCE4YGIBBAo5kEdrRS0EQkwEhEp0AABAgYGeA6liUBBAgOXFDDYvUDA7t+/
LxHYzTPAb1wHHCxAsMBAgtnAf2cawsGFhSIUYOwiAtSVgwFCDphM4mmlpQQhiSgQMMBVAAEyNx1A
UtJBgQVCh2DQjoRE5yEOODDdAA+AV0oqMClgoAIQzDcTJwAE8Fp4zwEIwXQANABBTillEv9AeREu
px8LGpFm4okopqjiiiyOxoEKHg2xz2Jn8KPVPkSYA0AGeDT0EI8v5HEYWiG84BhEiAEQARueoXDd
EYv8R0QKij2GzAtuvVUCkIwJUUFFF30l2EVf2nhNVkWEBVhZRnDASBH7wUBVjhEoFkYEZ3w1BFkA
BESEYGy+1dYFH6wQaJ89HgMmlDC4cIQIMJBQRAlxWNHCOEWi5ZUzSQqhzwt1ETGHW1UKMSYRFaRQ
1h1HErEIX3ZZl2NFjo2QRglcpZBBBIehIcQIuQpzwj4tnHDRXMSKseMaHzxT0QppZNArFh/0ukI/
RqlQhAkmiNbitwBIoMKTG71ZxC1JEIDsYYqjJEUBCSB4q5dqQrSHS3s5GRDUEAmMpFNRlZBigL/i
PTCggBFqCLBMAcwyHQInDWFBpEfooi0RmzBAyiMfQhieTwdW+C8ABxCA7lAIoLKAEKGQBEF6H1n4
SSjqDpHddkS4KakRBWzCEgDyIaHvyj8FVcADRdkiU00JgNcwBLgYsQkC+pJChF4oHDFxEQnIBnTE
AauXSXswDy2ETwl8YtwQ7TVY78uNyMQgT5e0LMTEUua1swAF9MybgT8FiN8n8Emi8QALuLJAAgxI
ou4mD8h2QH4BLPBAA8tlMpwrtvmcCQgieDAnuKQXEgQAOw==

------=_NextPart_000_000B_01C77C45.652E28A0
Content-Type: application/octet-stream
Content-Transfer-Encoding: base64
Content-Location: http://www.matrixscience.com/cgi/score_gif.pl?score_gif_353088518636513

R0lGODlhkAHIAMIAAP///wAAAP8AAAD/AAAA/////wAAAAAAACH5BAEAAAAALAAAAACQAcgAAAP+
CLrc/jDKSau9OOvNu/9gKI5kaZ5oqq5s675wLM90bd94ru987//AoHBILBqPyKRyyWw6n9CodEqt
Wq/YrHbL7Xq/4LB4TC6bz+i0es1uu9/wuHxOr98I+AFDv+Ar/AB8AgIDg4OFfXuKiYx/hoSPgJKL
f5SBlpONl5qZlZyYoJ+inqSbpZ2mqairoaetqq9cBLCjl4aFt6+sfZGGtK61u8DDv8XCxrrJwcrE
x87MxTUBCtMps8icvbnLo5C3g83Qz9zh5Njl6Ofq4+ns6zfV09Un1++83+DumYe95vriAP0FbDfQ
HkGBCEvJkEfN2kBv/AQcdIXvUMF/CQ1qxDj+cePFjxljMAQwzwQBjBH5ZZSkzeJKkB05enxJMyZM
jTbiqZj1ryKhm7hSzrRZc6hRmUiBKtW05Zq+lj9rQvRGtOrRpVaTFtVqFd7OlS2vAkgJaStWsVnP
ckXLFtBCBiVL1DM4FVdan2vzqt1rtm/aoiLhWkNZV2JWqHr9tuX7t/FiczMCSJ4cdwQengDxAg2b
2HHnx54Zg05FozIKp+IQwyxs+LNr0a8Vx+6apd7TimLJIgotG7bv3sBpX5nLjvVd3b95Kx89m3nB
nIMD6jZ8VHVw59eba09O+i1lyQ57It/Kmfv27ObTA44s+HRM61WNY19+nr56+11sp8atdTr++v/4
BTjfgG5hQRwz8iWlGYAE3tcgg2u98N1k0SHk32ELCljfgxo66A50LGAmUIbV8efhiRCi2CEOppn0
HokcJagihzRuaKMlpa1wGVgm0nRhjTPemOKQCkk4YYshHEiOjC/BGOSTRAJ5nYGEBVUWhuOtqKWU
WwpZpBYiEuQkj0J5yeWZZm7Y1ItZDsVkl1DCGWVzYJIJUW6FzRknmntGaOBDVtp11ZhyFsqnnlMO
V2U/WNbV56OIGvohEnMBUOkDYb5D6EblRXqopJB2xJ4GeDAwy6UNoOYPfG4GCs6nsKYZKk4wzIOk
A6cuUA+qutoZFJ6ueiqrsLPKVOsCt2L+2qsCvDILqDbHOUrstKBSa1StE1qw67LMXnbZot+Qt+mw
1ZYbaywgXrCtsxFk+sy4+5VZ7LzWkpvEXLlKoGo7rMboamv0mmvvwDhGRiEF3q6rr6++9JenwAGf
W2+6JDmU0JsewTvxxhBbGxiyFR70I1L9Rkwwx2dK0x49GbdJco8dxyyxzNIc7B6nGqOD8cky8zzz
mmze6XCwPZtsNIO1PYtPtIEeXTTKZlIp3cMluuz0zz6rWVup4kl7Ssn3yAv11VlzB/RtVoctNCU7
k+322CElHfSvnbQ9FtVlw/20oXJPZPfIiuSM9dt7s/VWiOCqRFHajgied+GPj6ZyC+7+JjMu2I2L
DTnhgyuWI+VzR4JJp6TYvbnenS/3uY4M58P2v8AAjnrktJst0ncW+w07LbJX4jjntc8OjdQW4h04
44Fgnvrywatec4gte62K8v9K1DzzwN+Uo043oy09SzCbYjr2wpcv3LHcy1Vq6K438rfx5pN/umPe
NXSz7tDyDr/vyF/vf/aQuR14QmaP3tmif9QD4PzkF401da1p2bhc+P4XPwqKqjQ2YxnOEDjBBYzP
ggwE4TFGZT8NbnBt7tvdPvYXQgW2sBaHK6GLLqbCRRhQD7+roAtBeLhkfeAkUyMaLCTYvx0aEWUG
y5Z7Hii6CHJQcy9coAiHV6cTQvD+ax1UwAePKMWrYTCDcmmd9V6XvxUKcYo6TGM6Ysg6GpbRhizE
YRHVGMU6omIhYLRMHoLIqCE+8XtctKMXV8c6Jm4Di3+kWyDR2EV44K578QKk2hSZwjfSkZGCZErf
vEfJ0tWQETdcpCg9JsA8WkZpEYldHO8myUa6MpPEmNxpEnclP7YyeTl8JSavpwMfdqByyyDiLasH
y2Lusge+5MC+1kE90onvk7oc5QKTOMD7cbJhZFya/s4oTWNGrG90geYmQplLb17ymy44UjI3AMTi
cTMRwryiOaNJRxatMwM7MqRLEDlMZx7znPXEIPSs2ER+dvKZlqSnQouJRxfoZ1X+WRyLOAWxSoAu
lIdGUqIJw5nQca6ynP+86KyIJ7KPJrKg80wpLx2YmZMecnoRVWk37XW2SMoTfFD0wxYtKlMkbtKm
2KykNs3Yx5D2dJp/cuNQ4fhO/g1zplCN0hAShoF2lrSpB+wnSKMqUqQZoVkTAGY44olSnKKwq2hl
4Fd3VFX27ROmOfXgRLl61JQRQWGYSthD+RXR92HVqIBF51fbqtRUbrOox3sqTwOLuiOAFVe03I0t
b7qHBC6WrlEbLLu0FT3KTrKslY0pY9PqM8euT11ujYpBg+rJjo62rqX9KUTjqsW53u2vmM1tooaD
SqocNlyLUyxpdbslkhbQpFr+neNwL0vKOulTtXBN7llhS1wa1XS20j2oTm273O7CqooEbV9rlwrK
inr3tTRNKv7I6wlyKpe6zDWXFb7FR+BOFrSffel5Qhnfusqis/jNXHZZ26Ct9heT1+WrS8coVMPa
yLLndSF4rylehLLXo7jNjj+ri2D1cvTCFMWtgePDXfim1bjjcO+A9fsb/kaYp/997iqaKdq9jNjE
aq0ihd9qVu3K1bWwgTCOO6zeHf/Cr4iF0IYP3E1wFse2KvZsgHb64oWiWBlRDjAu35sYFw+Zc2Di
WktXzOPQ0laiQB4Rlzks2KTuGLo9JvB20+xlZwgZvRKWrYKnO2cQaxG5Ug7+L4Or7F8PP5nOgNZy
9eDcW0HhmcmanG9kqTMJsrI4v4OeSZ3Z3FiWqpnMjMb0kUv8rjVD2so6BuqlBezj2iI6w3sO9KNP
rGdm9hXKiV61oL98avB+2MFMTbJTZX3nVlCZ16+8MjeyrOtFz7jGyzYvsusY4zET29KZ7jOwm2Rq
QmNUbm9+9pmRbN+XdXvaK53vaY1cN1yL+Nzi5vOP/YxdWXN6jYZGkLuFndVrwzub226vtO0MbW8/
R1H1Vdx9m03jMx/33cI9x7FnTSvnWlvRDZe3q+ktpgWH+qr8prifwK3qMou63a8Oeck/vmWNdzzi
Ij94kUs+6pSXO7H2rrf+nOcdcEGzPObr4W1hfUvUm8PT41wht8LN7XJ0y7wKVn24yrH98yWD3OjD
VrS+02zwuFn80/4mc805rimkg2TTvTZWqnXO8FvbfOkXyXirX57zrl9w5mzPNs+JHmys91vreR97
z8N972vle0n79rscQZ30xMNdjE73HNT36M6pm92JLld6LSt9+fEOvk9Wd45PqPMnGY8O24Lne3kh
HvbW7/y2KqfWxDfjkwTbesGpd3TfH5/1tuMe5X6+8X4HrpawTJjmwP887BXPStf7PvOO37yZYX4i
4Tf6VU7eOr2ZbXJWY9zt289191s+91gVuy8/UnY5uF911Cdf9QJn/ff+GTf7OYX+NaP3NN3nL/b3
6371lsd4p0dbaFco9dcoVmJ7BPd7AAd/GBaAzjd+xOR/r8J51IcoBdgWxqdZhLVrFAgwAMh8VBdv
c6d5khVnzfYk1jd0glIE+YJaLFiBuyd9RyeAmFeC0XeCOMd/5Tcw5/cX6ScEeIUwk/YJIziA0Pd2
NNh7Eog5B1gj92djZEF6QsgtFSBWyHCEN/h6aBZ+8vd8EfhbvDczT8h0CeiCVogrerWGbNiGbviG
cBiHcjiHdFiHdniHeJiHeriHfNiHfviGoLNZV9iBgwiDnGWIhXiIipiIjIgwhOiIiAiJiyiJjRhW
+ORQlnKJkWiJm7j+MJ3YLo/IiZMoipXoiaNoiqUIip8IAY+VKpoYiKGIipQ4i6RIi7JYi7h4i7qo
iqfIi6nIirHoi7YojMOoA61oKsEIjKuoLMuIK8nIjL2ojNEIjb9IjcVojblIjNlojM/ojM3oit+I
jOGYhtuIjbsojdXojdOojukIjuvIjnYQj/I4j/RYj/Z4j/iYj/qoTOIoBVQliP54WsdoWmyViftY
VdsykGjoigq5kL3SkI7lLBCZj/kyhE3gLZs1kUBQKRb5BNfQkQcJjh9JjkyQkCS5BBhpkCrpjxkZ
kpw4kgAZBS+okT9gkjHpBApDk/RIVSCJkyqpkz1gkysJBTnpkono+IJEuSxI6ZFKOZRMiYxAaY/4
MnlTSQUF6ZRP2Y9GuZVc2ZVe+ZVgGZZiOZZkWZZmeZZomZZqOQeUcQE+dE+mtJZyCQS2YgH3RAF1
OZd6GQR1KQ+2MkBtSQ3VNJgk0SKVYTMH45fIUk172Zgk0Jc6kZclkZcVI5gyBBeUORIVA5iV2ZmO
+ZkfEJhxIZmYiZggc5kNkD4lpJmCGZeg+Zp2mZqyaT+T+QCZOQGs2Zm5eZew2ZuzeZrAyT25uZrA
uTKaeZyemZy+uZwVMJoOkEGDGZ3pY5jSuZiq2ZrMmZ3auZ3c2Z3eCQcJAAA7

------=_NextPart_000_000B_01C77C45.652E28A0
Content-Type: image/gif
Content-Transfer-Encoding: base64
Content-Location: http://www.matrixscience.com/images/cyan_ball_white.gif

R0lGODlhEAAQAOb/AP////7+/v39/fz8/Pv7+/n5+ff39/Hx8e7u7u3t7evr6+rq6t3d3czMzMvL
y729vbi4uLbc3Kamppu/v5iYmJbR0YODg3SXl2xsbGtra2qiomRkZGNjY2LBwVSuri9QUCyCgin/
/yWysiKrqyC2th9SUhf//xWhoRNlZRJlZRCYmAuLiwaEhASsrAP//wOFhQGZmQD//wD29gDw8ADu
7gDo6ADm5gDg4ADe3gDY2ADU1ADS0gDQ0ADOzgDGxgDCwgDAwAC+vgC6ugCysgCsrACoqACmpgCi
ogAAAAAAAAAAAAAAAAAAAAAAAAAAAAAAAAAAAAAAAAAAAAAAAAAAAAAAAAAAAAAAAAAAAAAAAAAA
AAAAAAAAAAAAAAAAAAAAAAAAAAAAAAAAAAAAAAAAAAAAAAAAAAAAAAAAAAAAAAAAAAAAAAAAAAAA
AAAAAAAAAAAAAAAAAAAAAAAAAAAAAAAAAAAAAAAAAAAAAAAAAAAAAAAAAAAAAAAAAAAAAAAAACwA
AAAAEAAQAEAHuIAAggAGBgiHhYOCCB4tPj06Oj1BQ0YoGA8IhB1BOC4mLjaTRiASDAaDCA0SFhgb
GBYSDZqKFSJBPj6UJxoNDKmOnqAyOj4tMJiaBgwaKkYtLUZGLCUbpqiKhYcIiYqDER0jLSMeEwy0
3yI+ODY4PT5DKhezggbqNiYhJsRBLSsWDVAhGBGkBw0ZNNwFmbYhE6EJJ4YEmUhp2geAtFRdALEC
BgsUHzZQoDfIEIMGD1L64uatpUsAgQAAOw==

------=_NextPart_000_000B_01C77C45.652E28A0
Content-Type: application/octet-stream
Content-Transfer-Encoding: quoted-printable
Content-Location: http://www.matrixscience.com/templates/browser.js

	var browser_EXCLUDE =3D 1; =0A=
	var browser_IE =3D 0; =0A=
	var browser_IE4 =3D 0; =0A=
	var browser_IE5 =3D 0; =0A=
	var browser_IE6 =3D 0;=0A=
	var browser_MZ7 =3D 0;=0A=
	var browser_NS3 =3D 0;=0A=
	var browser_NS4 =3D 0;=0A=
	var browser_NS6 =3D 0; =0A=
	var browser_NS7 =3D 0; =0A=
	var browser_OP5 =3D 0; =0A=
	var browser_OP6 =3D 0;=0A=
	var browser_OP7 =3D 0;=0A=
	var browser_KDE =3D 0;=0A=
	var browser_SAF =3D 0;=0A=
=0A=
	var agt=3Dnavigator.userAgent.toLowerCase();=0A=
=0A=
  if(typeof navigator.vendor !=3D "undefined" && navigator.vendor =3D=3D =
"KDE"){=0A=
  	var thisKDE =3D agt;=0A=
  	var splitKDE =3D thisKDE.split("konqueror/");=0A=
  	var aKDE =3D splitKDE[1] . split("; ");=0A=
  	var KDEn =3D parseFloat(aKDE[0]);=0A=
  	if (KDEn >=3D 2.2) {=0A=
  		browser_KDE =3D 1;=0A=
  //		browser_NS6 =3D 1;=0A=
  		browser_EXCLUDE =3D 0;=0A=
  	}=0A=
  }=0A=
=0A=
  else if(agt.indexOf('webtv') !=3D -1){browser_EXCLUDE =3D 1;}=0A=
  =0A=
  else if(typeof window.opera !=3D "undefined"){=0A=
  	browser_EXCLUDE =3D 0;=0A=
  	if(agt.indexOf("opera/5") !=3D -1 || agt.indexOf("opera 5") !=3D =
-1){browser_OP5 =3D 1;}=0A=
  	if(agt.indexOf("opera/6") !=3D -1 || agt.indexOf("opera 6") !=3D =
-1){browser_OP6 =3D 1;}=0A=
  	if(agt.indexOf("opera/7") !=3D -1 || agt.indexOf("opera 7") !=3D =
-1){browser_OP7 =3D 1;}=0A=
  }=0A=
  =0A=
  else if(typeof document.all !=3D "undefined"){=0A=
  	browser_EXCLUDE =3D 0;=0A=
  	browser_IE =3D 1;=0A=
  	if(typeof document.getElementById !=3D "undefined"){=0A=
  		browser_IE5 =3D 1;=0A=
  		if(agt.indexOf("msie 6") !=3D -1){=0A=
  			browser_IE6 =3D 1;=0A=
  		}=0A=
  	}=0A=
  	else{browser_IE4 =3D 1;}=0A=
  }=0A=
  =0A=
  else if(typeof document.getElementById !=3D "undefined"){=0A=
  	browser_EXCLUDE =3D 0;=0A=
  	if(agt.indexOf("netscape/6") !=3D -1 || agt.indexOf("netscape6") !=3D =
-1){browser_NS6 =3D 1;}=0A=
  	else if(agt.indexOf("netscape/7") !=3D -1 || agt.indexOf("netscape7") =
!=3D -1){browser_NS6 =3D 1; browser_NS7 =3D 1;}=0A=
  	else if(agt.indexOf("gecko") !=3D -1){browser_NS6 =3D 1; browser_MZ7 =
=3D 1;}=0A=
  	if(agt.indexOf("safari") !=3D -1 || (typeof document.childNodes !=3D =
"undefined" && typeof document.all =3D=3D "undefined" && typeof =
navigator.taintEnabled =3D=3D "undefined")){browser_MZ7 =3D 0; =
browser_NS6 =3D 1; browser_SAF =3D 1;}=0A=
  }=0A=
  =0A=
  else if((agt.indexOf('mozilla') !=3D -1) && =
(parseInt(navigator.appVersion) >=3D 3)){=0A=
  	browser_EXCLUDE =3D 0;=0A=
  	if (parseInt(navigator.appVersion) >=3D 4) {=0A=
    	browser_NS4 =3D 1;=0A=
  	} else {=0A=
    	browser_NS3 =3D 1;=0A=
  	}=0A=
  	if(typeof navigator.mimeTypes['*'] =3D=3D "undefined"){=0A=
  		browser_EXCLUDE =3D 1;=0A=
  		browser_NS4 =3D 0;=0A=
    	browser_NS3 =3D 0;=0A=
  	}=0A=
  }=0A=
  =0A=
  if(agt.indexOf('escape') !=3D -1){browser_EXCLUDE =3D 1; browser_NS3 =
=3D 0; browser_NS4 =3D 0;}=0A=
  =0A=
  if(typeof navigator.__ice_version !=3D "undefined"){browser_EXCLUDE =
=3D 1; browser_IE4 =3D 0;}=0A=
=0A=
	var sTemp =3D "Browser detected as ";=0A=
	if (browser_EXCLUDE) { sTemp +=3D "EXCLUDE " }=0A=
	if (browser_IE)  { sTemp +=3D "IE " }=0A=
	if (browser_IE4) { sTemp +=3D "IE4 " }=0A=
	if (browser_IE5) { sTemp +=3D "IE5 " }=0A=
	if (browser_IE6) { sTemp +=3D "IE6 " }=0A=
	if (browser_MZ7) { sTemp +=3D "MZ7 " }=0A=
	if (browser_NS3) { sTemp +=3D "NS3 " }=0A=
	if (browser_NS4) { sTemp +=3D "NS4 " }=0A=
	if (browser_NS6) { sTemp +=3D "NS6 " }=0A=
	if (browser_NS7) { sTemp +=3D "NS7 " }=0A=
	if (browser_OP5) { sTemp +=3D "OP5 " }=0A=
	if (browser_OP6) { sTemp +=3D "OP6 " }=0A=
	if (browser_OP7) { sTemp +=3D "OP7 " }=0A=
	if (browser_KDE) { sTemp +=3D "KDE " }=0A=
	if (browser_SAF) { sTemp +=3D "SAF " }=0A=
//	alert(sTemp);=0A=

------=_NextPart_000_000B_01C77C45.652E28A0--
