# Supplementary material for: Proteomic Identification of Differentially Expressed Proteins between Male and Female Plants in Pistacia chinensis
Source: PLoS One. 2013 May 17;8(5):e64276. doi: 10.1371/journal.pone.0064276 (PMC3656840; doi:10.1371/journal.pone.0064276)
Supplement: Figure S2 — Plant materials from Pistacia chinensis used for proteomic analysis. A, compound leaves. B, a segment of twig, separated stem phloem and separated stem xylem. No discernible differences in appearance were observed in leaves or twigs between male and female. (ZIP) [file pone.0064276.s002.zip › Figure S2/spot P5/Concise Summary Report (__-data-20120904-FtGTreHEm_dat).mht]

From: <�� Windows Internet Explorer 8 ����>
Subject: Concise Summary Report (../data/20120904/FtGTreHEm.dat)
Date: Mon, 4 Sep 2006 14:22:04 +0800
MIME-Version: 1.0
Content-Type: multipart/related;
	type="text/html";
	boundary="----=_NextPart_000_0009_01C6D02D.7ED17600"
X-MimeOLE: Produced By Microsoft MimeOLE V6.00.2900.6157

This is a multi-part message in MIME format.

------=_NextPart_000_0009_01C6D02D.7ED17600
Content-Type: text/html;
	charset="utf-8"
Content-Transfer-Encoding: quoted-printable
Content-Location: http://www.matrixscience.com/cgi/master_results.pl?file=../data/20120904/FtGTreHEm.dat

=EF=BB=BF<!DOCTYPE HTML PUBLIC "-//W3C//DTD HTML 4.0 Transitional//EN">
<!-- 0 seconds --><!-- 0 seconds --><!-- 0 seconds =
--><HTML><HEAD><TITLE>Concise Summary Report =
(../data/20120904/FtGTreHEm.dat)</TITLE>
<META content=3D"text/html; charset=3Dutf-8" http-equiv=3DContent-Type>
<STYLE type=3Dtext/css>.tooltip {
	POSITION: absolute; VISIBILITY: hidden; TOP: 0px; LEFT: 0px
}
</STYLE>

<SCRIPT language=3DJavaScript type=3Dtext/javascript=20
src=3D"http://www.matrixscience.com/templates/browser.js"></SCRIPT>

<SCRIPT language=3DJavaScript>=0A=
<!-- Begin hiding Javascript from old browsers.=0A=
 =0A=
  var arrayReady=3D0;=0A=
  =0A=
  if (document.images){=0A=
    redBall =3D new Image();=0A=
    redBall.src =3D "../images/red_ball_white.gif";  =0A=
    cyanBall =3D new Image();=0A=
    cyanBall.src =3D "../images/cyan_ball_white.gif";  =0A=
  }=0A=
  =0A=
  function cover(hit,query,protSeq){=0A=
    document.Results.OV_Title.value =3D queryTitle[query];=0A=
    document.Results.OV_Accession.value =3D protName[hit];=0A=
    document.Results.OV_Sequence.value =3D protSeq;=0A=
    if (hit =3D=3D 0) {=0A=
      self.status =3D queryTitle[query];=0A=
    } else {=0A=
      self.status =3D protName[hit] + ": " + protSeq;=0A=
    }=0A=
    if (protSeq !=3D "" && document.fred && arrayReady =3D=3D 1){=0A=
      var i =3D 0;=0A=
      var element =3D 0;=0A=
      element =3D eval(protSeq+"["+i+"]");=0A=
      while(element) {=0A=
        document.images[element].src =3D redBall.src;=0A=
        i++;=0A=
        element =3D eval(protSeq+"["+i+"]");=0A=
      }=0A=
    }=0A=
  }=0A=
=0A=
  function uncover(hit,query,protSeq){=0A=
    document.Results.OV_Title.value =3D "-Query-";=0A=
    document.Results.OV_Accession.value=3D"-Accession-";=0A=
    document.Results.OV_Sequence.value=3D"-Sequence-";=0A=
    self.status=3D"";=0A=
    if (protSeq !=3D "" && document.fred && arrayReady =3D=3D 1){=0A=
      var i =3D 0;=0A=
      var element =3D 0;=0A=
      element =3D eval(protSeq+"["+i+"]");=0A=
      while(element) {=0A=
        document.images[element].src =3D cyanBall.src;=0A=
        i++;=0A=
        element =3D eval(protSeq+"["+i+"]");=0A=
      }=0A=
    }=0A=
  }=0A=
=0A=
  function checkQuery(checkState,numChecks,form){=0A=
    if (numChecks =3D=3D 1){=0A=
      form.QUE.checked =3D checkState;=0A=
    } else {=0A=
      for (var i =3D 0; i < form.elements.length; i++) {=0A=
        if (form.elements[i].name =3D=3D "QUE"){=0A=
          form.elements[i].checked =3D checkState;=0A=
        }=0A=
      }=0A=
    }=0A=
  }=0A=
=0A=
  function SaveClicks(checkBox,form){=0A=
    if (form.ErrTolRepeat && form.ErrTolRepeat.checked) {=0A=
      return;=0A=
    }=0A=
    var checkState =3D checkBox.checked;=0A=
    var thisHit =3D 0;=0A=
    for (var i =3D 0; i < form.elements.length; i++) {=0A=
      if (thisHit =3D=3D 1){=0A=
        if (form.elements[i].name =3D=3D "QUE") {=0A=
          form.elements[i].checked =3D !checkState;=0A=
        } else {=0A=
          break;=0A=
        }=0A=
      } else {=0A=
        if (form.elements[i] =3D=3D checkBox){=0A=
          thisHit =3D 1;=0A=
        }=0A=
      }=0A=
    }=0A=
  }=0A=
=0A=
  function unMatched(form){=0A=
    var numMisses =3D 0;=0A=
    for (var i =3D 0; i < form.elements.length; i++) {=0A=
      if (form.elements[i].name =3D=3D "MISSES"){=0A=
        numMisses++;=0A=
      } =0A=
    }=0A=
    if (numMisses < 1) {=0A=
      alert("No unmatched mass values to be searched");=0A=
      return false;=0A=
    }=0A=
    for (var i =3D 0; i < form.elements.length; i++) {=0A=
      if (form.elements[i].name =3D=3D "QUE"){=0A=
        form.elements[i].name =3D "DUMMY";=0A=
      } =0A=
    }=0A=
    for (var i =3D 0; i < form.elements.length; i++) {=0A=
      if (form.elements[i].name =3D=3D "MISSES"){=0A=
        form.elements[i].name =3D "QUE";=0A=
      } =0A=
    }=0A=
    form.submit();=0A=
    return true;=0A=
  }=0A=
=0A=
  function setReFormatAction(form){=0A=
    if (form.REPTYPE.options[form.REPTYPE.selectedIndex].value =3D=3D =
"export"){=0A=
      form.action =3D "./export_dat_2.pl";=0A=
    } else if (form.REPTYPE.options[form.REPTYPE.selectedIndex].value =
=3D=3D "family") {=0A=
      form.action =3D "./master_results_2.pl";=0A=
    } else {=0A=
      form.action =3D "./master_results.pl";=0A=
    }=0A=
  }=0A=
  =0A=
  function chooseQueryList(form) {=0A=
    var formatForm =3D window.document.forms['Re-format'];=0A=
    if (formatForm._querylist.value =3D=3D 'unassigned') {=0A=
      form.QUERYLIST.value =3D queryListUnassigned;=0A=
    } else if (formatForm._querylist.value =3D=3D 'identity') {=0A=
      form.QUERYLIST.value =3D queryListIdentity;=0A=
    } else if (formatForm._querylist.value =3D=3D 'homology') {=0A=
      form.QUERYLIST.value =3D queryListHomology;=0A=
    } else {=0A=
      form.QUERYLIST.value =3D "All";=0A=
    }=0A=
    return true;=0A=
  }=0A=
    =0A=
  function makeAccessionString(form){=0A=
    if (!form.ErrTolRepeat || !form.ErrTolRepeat.checked) {=0A=
      form.ACCESSION.value =3D "";=0A=
      return true;=0A=
    }=0A=
    var tempString =3D "";=0A=
    var numAccessions =3D 1;=0A=
    for (var i =3D 0; i < form.elements.length; i++) {=0A=
      if (form.elements[i].name =3D=3D "INCLUDE" && =
form.elements[i].checked){=0A=
        tempString =3D tempString + =
unescape(et_list[form.elements[i].value]) + ",";=0A=
      }=0A=
    }=0A=
    if (tempString =3D=3D "") {=0A=
      alert("No hits selected for error tolerant search");=0A=
      return false;=0A=
    }=0A=
    tempString =3D tempString.substring(0, tempString.length - 1);=0A=
    i =3D 0;=0A=
    while(tempString.indexOf(",", i) !=3D -1 && numAccessions <=3D 3) {=0A=
      i =3D tempString.indexOf(",", i) + 1;=0A=
      numAccessions++;=0A=
    }=0A=
    if (numAccessions > 3) {=0A=
      alert("Number of protein entries for error tolerant search has =
been limited to 3");=0A=
      tempString =3D tempString.substring(0, i - 1);=0A=
    }=0A=
    form.ACCESSION.value =3D tempString;=0A=
    checkQuery(1,14, form);=0A=
    return true;=0A=
  }=0A=
=0A=
  function clearEl() {}=0A=
=0A=
  function makeArchive(form){=0A=
    var tempUrl =3D =
"http://www.matrixscience.com/cgi/master_results.pl?file=3D..%2Fdata%2F20=
120904%2FFtGTreHEm.dat&REPTYPE=3Darchive&INTERMEDIATE=3D..%2Fdata%2F20120=
904%2FFtGTreHEm.dat";    for (var i =3D 0; i < form.elements.length; =
i++) {=0A=
      if (form.elements[i].name =3D=3D "INCLUDE" && =
form.elements[i].checked){=0A=
        tempUrl =3D tempUrl + "&INCLUDE=3D" + form.elements[i].value;=0A=
      }=0A=
    }=0A=
    window.location.href =3D tempUrl;=0A=
  }=0A=
=0A=
  et_list =3D new Array(1);=0A=
  et_list[0] =3D "";=0A=
  et_list[1] =3D "%2C%22gi%7C357442623%22%2C%22gi%7C51458159%22";=0A=
  et_list[2] =3D =
"%2C%22gi%7C356523328%22%2C%22gi%7C357463367%22%2C%22gi%7C49388152%22";=0A=
  et_list[3] =3D =
"%2C%22gi%7C166915538%22%2C%22gi%7C158906295%22%2C%22gi%7C166915532%22%2C=
%22gi%7C166915528%22%2C%22gi%7C50725661%22%2C%22gi%7C166915608%22%2C%22gi=
%7C166915550%22%2C%22gi%7C166915558%22%2C%22gi%7C166915564%22%2C%22gi%7C1=
66915568%22%2C%22gi%7C166915524%22%2C%22gi%7C166915682%22%2C%22gi%7C16691=
5594%22%2C%22gi%7C166915652%22%2C%22gi%7C166915520%22";=0A=
  et_list[4] =3D "%2C%22gi%7C388513323%22";=0A=
  et_list[5] =3D =
"%2C%22gi%7C226493607%22%2C%22gi%7C357445705%22%2C%22gi%7C195619446%22%2C=
%22gi%7C195628094%22%2C%22gi%7C147775158%22%2C%22gi%7C297828003%22%2C%22g=
i%7C238008932%22%2C%22gi%7C15224202%22";=0A=
  et_list[6] =3D "%2C%22gi%7C218187798%22";=0A=
=0A=
// End hiding Javascript from old browsers. -->=0A=
</SCRIPT>

<META name=3DGENERATOR content=3D"MSHTML 8.00.6001.19298"></HEAD>
<BODY aLink=3D#0000ff bgColor=3D#ffffff vLink=3D#0000ff>
<H1><IMG border=3D0 name=3Dfred align=3Dtop=20
src=3D"http://www.matrixscience.com/images/88x31_logo_white.gif" =
width=3D88=20
height=3D31 NATURALSIZEFLAG=3D"3"> Mascot Search Results</H1><FONT=20
face=3D"Courier New,Courier,monospace"><PRE><B>User            : =
woody</B>
<B>Email           : woodysinbad@gmail.com</B>
<B>Search title    : </B>
<B>Database        : NCBInr 20120902 (20135804 sequences; 6895084201 =
residues)</B>
<B>Taxonomy        : Viridiplantae (Green Plants) (1089464 =
sequences)</B>
<B>Timestamp       : 4 Sep 2012 at 06:22:36 GMT</B>
<B>Top Score       : 44 for <FONT color=3D#ff0000>gi|224168518</FONT>, =
predicted protein [Populus trichocarpa]</B>
</PRE></FONT>
<H3>Mascot Score Histogram</H3>Protein score is -10*Log(P), where P is =
the=20
probability that the observed match is a random event.<BR>Protein scores =
greater=20
than 73 are significant (p&lt;0.05).<BR>
<P><IMG alt=3D"Score Distribution"=20
src=3D"http://www.matrixscience.com/cgi/score_gif.pl?score_gif_2899052552=
103204"=20
width=3D400 height=3D200>=20
<FORM onsubmit=3D"return setReFormatAction(this)" method=3Dget =
name=3DRe-format=20
action=3D./master_results.pl><INPUT =
value=3D../data/20120904/FtGTreHEm.dat=20
type=3Dhidden name=3Dfile>=20
<H3>Concise Protein Summary Report</H3>
<TABLE border=3D0 cellSpacing=3D1 cellPadding=3D3>
  <TBODY>
  <TR>
    <TD bgColor=3D#eeeeff noWrap><INPUT value=3D"Format As" =
type=3Dsubmit> </TD>
    <TD bgColor=3D#eeeeff noWrap><SELECT name=3DREPTYPE> <OPTION=20
        value=3Dprotein>Protein Summary</OPTION> <OPTION selected=20
        value=3Dconcise>Concise Protein Summary</OPTION> <OPTION=20
        value=3Dexport>Export Search Results</OPTION></SELECT> </TD>
    <TD bgColor=3D#eeeeff noWrap><A=20
      href=3D"http://www.matrixscience.com/help/pmf_summaries_help.html" =

      target=3D_blank>Help</A> </TD></TR>
  <TR>
    <TD bgColor=3D#eeeeff>&nbsp;</TD>
    <TD bgColor=3D#eeeeff noWrap>Significance threshold p&lt; <INPUT =
value=3D0.05=20
      size=3D8 name=3D_sigthreshold> </TD>
    <TD bgColor=3D#eeeeff noWrap>Max. number of hits <INPUT value=3D20 =
size=3D5=20
      name=3DREPORT> </TD></TR></TBODY></TABLE></FORM>
<FORM method=3Dpost name=3DResults action=3D./search_form.pl><INPUT=20
value=3D"838.106418 from(839.113694,1+) intensity(25.6037) query(1)" =
type=3Dhidden=20
name=3DQUE> <INPUT=20
value=3D"838.106418 from(839.113694,1+) intensity(25.6037) query(1)" =
type=3Dhidden=20
name=3DMISSES> <INPUT=20
value=3D"841.502124 from(842.509400,1+) intensity(94.8513) query(2)" =
type=3Dhidden=20
name=3DQUE> <INPUT=20
value=3D"841.502124 from(842.509400,1+) intensity(94.8513) query(2)" =
type=3Dhidden=20
name=3DMISSES> <INPUT=20
value=3D"854.051681 from(855.058957,1+) intensity(322.1145) query(3)" =
type=3Dhidden=20
name=3DQUE> <INPUT=20
value=3D"854.051681 from(855.058957,1+) intensity(322.1145) query(3)" =
type=3Dhidden=20
name=3DMISSES> <INPUT=20
value=3D"860.055592 from(861.062868,1+) intensity(244.0279) query(4)" =
type=3Dhidden=20
name=3DQUE> <INPUT=20
value=3D"860.055592 from(861.062868,1+) intensity(244.0279) query(4)" =
type=3Dhidden=20
name=3DMISSES> <INPUT=20
value=3D"870.047569 from(871.054845,1+) intensity(24.4272) query(5)" =
type=3Dhidden=20
name=3DQUE> <INPUT=20
value=3D"870.047569 from(871.054845,1+) intensity(24.4272) query(5)" =
type=3Dhidden=20
name=3DMISSES> <INPUT=20
value=3D"876.030077 from(877.037353,1+) intensity(292.5747) query(6)" =
type=3Dhidden=20
name=3DQUE> <INPUT=20
value=3D"876.030077 from(877.037353,1+) intensity(292.5747) query(6)" =
type=3Dhidden=20
name=3DMISSES> <INPUT=20
value=3D"892.009668 from(893.016944,1+) intensity(38.1614) query(7)" =
type=3Dhidden=20
name=3DQUE> <INPUT=20
value=3D"892.009668 from(893.016944,1+) intensity(38.1614) query(7)" =
type=3Dhidden=20
name=3DMISSES> <INPUT=20
value=3D"1059.079774 from(1060.087050,1+) intensity(22.8677) query(8)" =
type=3Dhidden=20
name=3DQUE> <INPUT=20
value=3D"1059.079774 from(1060.087050,1+) intensity(22.8677) query(8)" =
type=3Dhidden=20
name=3DMISSES> <INPUT=20
value=3D"1065.061435 from(1066.068711,1+) intensity(68.0524) query(9)" =
type=3Dhidden=20
name=3DQUE> <INPUT=20
value=3D"1065.061435 from(1066.068711,1+) intensity(68.0524) query(9)" =
type=3Dhidden=20
name=3DMISSES> <INPUT=20
value=3D"1081.032988 from(1082.040264,1+) intensity(20.3388) query(10)"=20
type=3Dhidden name=3DQUE> <INPUT=20
value=3D"1081.032988 from(1082.040264,1+) intensity(20.3388) query(10)"=20
type=3Dhidden name=3DMISSES> <INPUT=20
value=3D"1284.786350 from(1285.793626,1+) intensity(10.6808) query(11)"=20
type=3Dhidden name=3DQUE> <INPUT=20
value=3D"1350.779898 from(1351.787174,1+) intensity(264.8364) query(12)" =

type=3Dhidden name=3DQUE> <INPUT=20
value=3D"1350.779898 from(1351.787174,1+) intensity(264.8364) query(12)" =

type=3Dhidden name=3DMISSES> <INPUT=20
value=3D"1939.928124 from(1940.935400,1+) intensity(10.4771) query(13)"=20
type=3Dhidden name=3DQUE> <INPUT=20
value=3D"2210.096724 from(2211.104000,1+) intensity(21.7100) query(14)"=20
type=3Dhidden name=3DQUE> <INPUT value=3D2 type=3Dhidden name=3DFORMVER> =
<INPUT value=3DPMF=20
type=3Dhidden name=3DSEARCH> <INPUT value=3Dwoody type=3Dhidden =
name=3DUSERNAME> <INPUT=20
value=3Dwoodysinbad@gmail.com type=3Dhidden name=3DUSEREMAIL> <INPUT =
type=3Dhidden=20
name=3DCOM> <INPUT value=3D"Carbamidomethyl (C)" type=3Dhidden =
name=3DMODS> <INPUT=20
value=3D"Gln->pyro-Glu (N-term Q),Oxidation (M)" type=3Dhidden =
name=3DIT_MODS> <INPUT=20
value=3DTrypsin type=3Dhidden name=3DCLE> <INPUT value=3DMonoisotopic =
type=3Dhidden=20
name=3DMASS> <INPUT type=3Dhidden name=3DSEG> <INPUT value=3D100 =
type=3Dhidden name=3DTOL>=20
<INPUT value=3Dppm type=3Dhidden name=3DTOLU> <INPUT value=3D0 =
type=3Dhidden name=3DITOL>=20
<INPUT type=3Dhidden name=3DITOLU> <INPUT value=3DNCBInr type=3Dhidden =
name=3DDB> <INPUT=20
value=3D1+ type=3Dhidden name=3DCHARGE> <INPUT value=3D1 type=3Dhidden =
name=3DPFA> <INPUT=20
type=3Dhidden name=3DFILE> <INPUT value=3D"Mascot generic" type=3Dhidden =
name=3DFORMAT>=20
<INPUT value=3D../data/20120904/FtGTreHEm.dat type=3Dhidden =
name=3DINTERMEDIATE>=20
<INPUT value=3D20 type=3Dhidden name=3DREPORT> <INPUT value=3DON =
type=3Dhidden=20
name=3DOVERVIEW> <INPUT type=3Dhidden name=3DPRECURSOR> <INPUT=20
value=3D". . . . Viridiplantae (Green Plants)" type=3Dhidden =
name=3DTAXONOMY> <INPUT=20
value=3Dconcise type=3Dhidden name=3DREPTYPE> <INPUT value=3D"not again" =
type=3Dhidden=20
name=3DrepeatSearch> <INPUT type=3Dhidden name=3DINSTRUMENT> <INPUT =
type=3Dhidden=20
name=3DACCESSION> <INPUT type=3Dhidden name=3DQUANTITATION> <INPUT=20
value=3DPEP_INT(839.113694:25.603749,842.509400:94.851267,855.058957:322.=
114457,861.062868:244.027917,871.054845:24.427244,877.037353:292.574724,8=
93.016944:38.161406,1060.087050:22.867680,1066.068711:68.052363,1082.0402=
64:20.338783,1285.793626:10.680815,1351.787174:264.836421,1940.935400:10.=
477086,2211.104000:21.710048,)=20
type=3Dhidden name=3DUSER00>=20
<P><INPUT value=3D"Re-Search All" type=3Dsubmit> &nbsp;&nbsp;<INPUT =
onclick=3D"unMatched(this.form); return true" value=3D"Search Unmatched" =
type=3Dbutton>=20

<P>
<TABLE border=3D0 cellSpacing=3D0>
  <TBODY>
  <TR>
    <TD><TT><B><A =
name=3DHit1>1.</A>&nbsp;&nbsp;&nbsp;&nbsp;</B></TT></TD>
    <TD noWrap><TT><A=20
      =
href=3D"http://www.matrixscience.com/cgi/protein_view.pl?file=3D..%2Fdata=
%2F20120904%2FFtGTreHEm.dat&amp;hit=3D1"=20
      =
target=3D_blank>gi|224168518</A>&nbsp;&nbsp;&nbsp;&nbsp;<B>Mass:</B>&nbsp=
;17235&nbsp;&nbsp;&nbsp;&nbsp;<B>Score:</B>&nbsp;44&nbsp;&nbsp;&nbsp;&nbs=
p;&nbsp;<B>Expect:</B>&nbsp;39&nbsp;&nbsp;<B>Matches:</B>&nbsp;3</TT></TD=
></TR>
  <TR>
    <TD>&nbsp;</TD>
    <TD noWrap><TT>predicted protein [Populus=20
trichocarpa]</TT></TD></TR></TBODY></TABLE>
<TABLE border=3D0 cellSpacing=3D0>
  <TBODY>
  <TR>
    <TD><TT><B>&nbsp;&nbsp;&nbsp;&nbsp;&nbsp;&nbsp;</B></TT></TD>
    <TD noWrap><TT><A=20
      =
href=3D"http://www.matrixscience.com/cgi/protein_view.pl?file=3D..%2Fdata=
%2F20120904%2FFtGTreHEm.dat&amp;hit=3D18"=20
      =
target=3D_blank>gi|357442623</A>&nbsp;&nbsp;&nbsp;&nbsp;<B>Mass:</B>&nbsp=
;8265&nbsp;&nbsp;&nbsp;&nbsp;&nbsp;<B>Score:</B>&nbsp;34&nbsp;&nbsp;&nbsp=
;&nbsp;&nbsp;<B>Expect:</B>&nbsp;4.2e+02&nbsp;&nbsp;<B>Matches:</B>&nbsp;=
2</TT></TD></TR>
  <TR>
    <TD>&nbsp;</TD>
    <TD noWrap><TT>hypothetical protein MTR_1g089300 [Medicago=20
    truncatula]</TT></TD></TR></TBODY></TABLE>
<TABLE border=3D0 cellSpacing=3D0>
  <TBODY>
  <TR>
    <TD><TT><B>&nbsp;&nbsp;&nbsp;&nbsp;&nbsp;&nbsp;</B></TT></TD>
    <TD noWrap><TT><A=20
      =
href=3D"http://www.matrixscience.com/cgi/protein_view.pl?file=3D..%2Fdata=
%2F20120904%2FFtGTreHEm.dat&amp;hit=3D27"=20
      =
target=3D_blank>gi|51458159</A>&nbsp;&nbsp;&nbsp;&nbsp;<B>Mass:</B>&nbsp;=
10520&nbsp;&nbsp;&nbsp;&nbsp;<B>Score:</B>&nbsp;33&nbsp;&nbsp;&nbsp;&nbsp=
;&nbsp;<B>Expect:</B>&nbsp;5.9e+02&nbsp;&nbsp;<B>Matches:</B>&nbsp;2</TT>=
</TD></TR>
  <TR>
    <TD>&nbsp;</TD>
    <TD noWrap><TT>ribosomal protein small subunit 4 [Asplenium =
petrarchae=20
      subsp. bivalens]</TT></TD></TR></TBODY></TABLE>
<HR>

<TABLE border=3D0 cellSpacing=3D0>
  <TBODY>
  <TR>
    <TD><TT><B><A =
name=3DHit2>2.</A>&nbsp;&nbsp;&nbsp;&nbsp;</B></TT></TD>
    <TD noWrap><TT><A=20
      =
href=3D"http://www.matrixscience.com/cgi/protein_view.pl?file=3D..%2Fdata=
%2F20120904%2FFtGTreHEm.dat&amp;hit=3D2"=20
      =
target=3D_blank>gi|159465647</A>&nbsp;&nbsp;&nbsp;&nbsp;<B>Mass:</B>&nbsp=
;23615&nbsp;&nbsp;&nbsp;&nbsp;<B>Score:</B>&nbsp;39&nbsp;&nbsp;&nbsp;&nbs=
p;&nbsp;<B>Expect:</B>&nbsp;1.4e+02&nbsp;&nbsp;<B>Matches:</B>&nbsp;3</TT=
></TD></TR>
  <TR>
    <TD>&nbsp;</TD>
    <TD noWrap><TT>OEE2-like protein of thylakoid lumen [Chlamydomonas=20
      reinhardtii]</TT></TD></TR></TBODY></TABLE>
<TABLE border=3D0 cellSpacing=3D0>
  <TBODY>
  <TR>
    <TD><TT><B>&nbsp;&nbsp;&nbsp;&nbsp;&nbsp;&nbsp;</B></TT></TD>
    <TD noWrap><TT><A=20
      =
href=3D"http://www.matrixscience.com/cgi/protein_view.pl?file=3D..%2Fdata=
%2F20120904%2FFtGTreHEm.dat&amp;hit=3D32"=20
      =
target=3D_blank>gi|297807537</A>&nbsp;&nbsp;&nbsp;&nbsp;<B>Mass:</B>&nbsp=
;36917&nbsp;&nbsp;&nbsp;&nbsp;<B>Score:</B>&nbsp;32&nbsp;&nbsp;&nbsp;&nbs=
p;&nbsp;<B>Expect:</B>&nbsp;6.7e+02&nbsp;&nbsp;<B>Matches:</B>&nbsp;3</TT=
></TD></TR>
  <TR>
    <TD>&nbsp;</TD>
    <TD noWrap><TT>hypothetical protein ARALYDRAFT_325975 [Arabidopsis =
lyrata=20
      subsp. lyrata]</TT></TD></TR></TBODY></TABLE>
<TABLE border=3D0 cellSpacing=3D0>
  <TBODY>
  <TR>
    <TD><TT><B>&nbsp;&nbsp;&nbsp;&nbsp;&nbsp;&nbsp;</B></TT></TD>
    <TD noWrap><TT><A=20
      =
href=3D"http://www.matrixscience.com/cgi/protein_view.pl?file=3D..%2Fdata=
%2F20120904%2FFtGTreHEm.dat&amp;hit=3D31"=20
      =
target=3D_blank>gi|356523328</A>&nbsp;&nbsp;&nbsp;&nbsp;<B>Mass:</B>&nbsp=
;5632&nbsp;&nbsp;&nbsp;&nbsp;&nbsp;<B>Score:</B>&nbsp;32&nbsp;&nbsp;&nbsp=
;&nbsp;&nbsp;<B>Expect:</B>&nbsp;6.6e+02&nbsp;&nbsp;<B>Matches:</B>&nbsp;=
2</TT></TD></TR>
  <TR>
    <TD>&nbsp;</TD>
    <TD noWrap><TT>PREDICTED: uncharacterized protein LOC100784097 =
[Glycine=20
      max]</TT></TD></TR></TBODY></TABLE>
<TABLE border=3D0 cellSpacing=3D0>
  <TBODY>
  <TR>
    <TD><TT><B>&nbsp;&nbsp;&nbsp;&nbsp;&nbsp;&nbsp;</B></TT></TD>
    <TD noWrap><TT><A=20
      =
href=3D"http://www.matrixscience.com/cgi/protein_view.pl?file=3D..%2Fdata=
%2F20120904%2FFtGTreHEm.dat&amp;hit=3D42"=20
      =
target=3D_blank>gi|357463367</A>&nbsp;&nbsp;&nbsp;&nbsp;<B>Mass:</B>&nbsp=
;8673&nbsp;&nbsp;&nbsp;&nbsp;&nbsp;<B>Score:</B>&nbsp;32&nbsp;&nbsp;&nbsp=
;&nbsp;&nbsp;<B>Expect:</B>&nbsp;7.4e+02&nbsp;&nbsp;<B>Matches:</B>&nbsp;=
2</TT></TD></TR>
  <TR>
    <TD>&nbsp;</TD>
    <TD noWrap><TT>hypothetical protein MTR_3g087340 [Medicago=20
    truncatula]</TT></TD></TR></TBODY></TABLE>
<TABLE border=3D0 cellSpacing=3D0>
  <TBODY>
  <TR>
    <TD><TT><B>&nbsp;&nbsp;&nbsp;&nbsp;&nbsp;&nbsp;</B></TT></TD>
    <TD noWrap><TT><A=20
      =
href=3D"http://www.matrixscience.com/cgi/protein_view.pl?file=3D..%2Fdata=
%2F20120904%2FFtGTreHEm.dat&amp;hit=3D44"=20
      =
target=3D_blank>gi|49388152</A>&nbsp;&nbsp;&nbsp;&nbsp;<B>Mass:</B>&nbsp;=
9302&nbsp;&nbsp;&nbsp;&nbsp;&nbsp;<B>Score:</B>&nbsp;31&nbsp;&nbsp;&nbsp;=
&nbsp;&nbsp;<B>Expect:</B>&nbsp;8.1e+02&nbsp;&nbsp;<B>Matches:</B>&nbsp;2=
</TT></TD></TR>
  <TR>
    <TD>&nbsp;</TD>
    <TD noWrap><TT>hypothetical protein [Oryza sativa Japonica=20
  Group]</TT></TD></TR></TBODY></TABLE>
<HR>

<TABLE border=3D0 cellSpacing=3D0>
  <TBODY>
  <TR>
    <TD><TT><B><A =
name=3DHit3>3.</A>&nbsp;&nbsp;&nbsp;&nbsp;</B></TT></TD>
    <TD noWrap><TT><A=20
      =
href=3D"http://www.matrixscience.com/cgi/protein_view.pl?file=3D..%2Fdata=
%2F20120904%2FFtGTreHEm.dat&amp;hit=3D3"=20
      =
target=3D_blank>gi|255578872</A>&nbsp;&nbsp;&nbsp;&nbsp;<B>Mass:</B>&nbsp=
;28310&nbsp;&nbsp;&nbsp;&nbsp;<B>Score:</B>&nbsp;37&nbsp;&nbsp;&nbsp;&nbs=
p;&nbsp;<B>Expect:</B>&nbsp;2.1e+02&nbsp;&nbsp;<B>Matches:</B>&nbsp;3</TT=
></TD></TR>
  <TR>
    <TD>&nbsp;</TD>
    <TD noWrap><TT>mahogunin, putative [Ricinus=20
communis]</TT></TD></TR></TBODY></TABLE>
<TABLE border=3D0 cellSpacing=3D0>
  <TBODY>
  <TR>
    <TD><TT><B>&nbsp;&nbsp;&nbsp;&nbsp;&nbsp;&nbsp;</B></TT></TD>
    <TD noWrap><TT><A=20
      =
href=3D"http://www.matrixscience.com/cgi/protein_view.pl?file=3D..%2Fdata=
%2F20120904%2FFtGTreHEm.dat&amp;hit=3D16"=20
      =
target=3D_blank>gi|308799932</A>&nbsp;&nbsp;&nbsp;&nbsp;<B>Mass:</B>&nbsp=
;33384&nbsp;&nbsp;&nbsp;&nbsp;<B>Score:</B>&nbsp;34&nbsp;&nbsp;&nbsp;&nbs=
p;&nbsp;<B>Expect:</B>&nbsp;4e+02&nbsp;&nbsp;<B>Matches:</B>&nbsp;3</TT><=
/TD></TR>
  <TR>
    <TD>&nbsp;</TD>
    <TD noWrap><TT>unnamed protein product [Ostreococcus=20
  tauri]</TT></TD></TR></TBODY></TABLE>
<TABLE border=3D0 cellSpacing=3D0>
  <TBODY>
  <TR>
    <TD><TT><B>&nbsp;&nbsp;&nbsp;&nbsp;&nbsp;&nbsp;</B></TT></TD>
    <TD noWrap><TT><A=20
      =
href=3D"http://www.matrixscience.com/cgi/protein_view.pl?file=3D..%2Fdata=
%2F20120904%2FFtGTreHEm.dat&amp;hit=3D25"=20
      =
target=3D_blank>gi|242035781</A>&nbsp;&nbsp;&nbsp;&nbsp;<B>Mass:</B>&nbsp=
;35942&nbsp;&nbsp;&nbsp;&nbsp;<B>Score:</B>&nbsp;33&nbsp;&nbsp;&nbsp;&nbs=
p;&nbsp;<B>Expect:</B>&nbsp;5.7e+02&nbsp;&nbsp;<B>Matches:</B>&nbsp;3</TT=
></TD></TR>
  <TR>
    <TD>&nbsp;</TD>
    <TD noWrap><TT>hypothetical protein SORBIDRAFT_01g035565 [Sorghum=20
      bicolor]</TT></TD></TR></TBODY></TABLE>
<TABLE border=3D0 cellSpacing=3D0>
  <TBODY>
  <TR>
    <TD><TT><B>&nbsp;&nbsp;&nbsp;&nbsp;&nbsp;&nbsp;</B></TT></TD>
    <TD noWrap><TT><A=20
      =
href=3D"http://www.matrixscience.com/cgi/protein_view.pl?file=3D..%2Fdata=
%2F20120904%2FFtGTreHEm.dat&amp;hit=3D13"=20
      =
target=3D_blank>gi|166915538</A>&nbsp;&nbsp;&nbsp;&nbsp;<B>Mass:</B>&nbsp=
;6224&nbsp;&nbsp;&nbsp;&nbsp;&nbsp;<B>Score:</B>&nbsp;35&nbsp;&nbsp;&nbsp=
;&nbsp;&nbsp;<B>Expect:</B>&nbsp;3.3e+02&nbsp;&nbsp;<B>Matches:</B>&nbsp;=
2</TT></TD></TR>
  <TR>
    <TD>&nbsp;</TD>
    <TD noWrap><TT>accelerated cell death 1 [Arabidopsis=20
  thaliana]</TT></TD></TR></TBODY></TABLE>
<TABLE border=3D0 cellSpacing=3D0>
  <TBODY>
  <TR>
    <TD><TT><B>&nbsp;&nbsp;&nbsp;&nbsp;&nbsp;&nbsp;</B></TT></TD>
    <TD noWrap><TT><A=20
      =
href=3D"http://www.matrixscience.com/cgi/protein_view.pl?file=3D..%2Fdata=
%2F20120904%2FFtGTreHEm.dat&amp;hit=3D15"=20
      =
target=3D_blank>gi|158906295</A>&nbsp;&nbsp;&nbsp;&nbsp;<B>Mass:</B>&nbsp=
;3712&nbsp;&nbsp;&nbsp;&nbsp;&nbsp;<B>Score:</B>&nbsp;35&nbsp;&nbsp;&nbsp=
;&nbsp;&nbsp;<B>Expect:</B>&nbsp;3.6e+02&nbsp;&nbsp;<B>Matches:</B>&nbsp;=
2</TT></TD></TR>
  <TR>
    <TD>&nbsp;</TD>
    <TD noWrap><TT>hypothetical protein [Paeonia=20
  suffruticosa]</TT></TD></TR></TBODY></TABLE>
<TABLE border=3D0 cellSpacing=3D0>
  <TBODY>
  <TR>
    <TD><TT><B>&nbsp;&nbsp;&nbsp;&nbsp;&nbsp;&nbsp;</B></TT></TD>
    <TD noWrap><TT><A=20
      =
href=3D"http://www.matrixscience.com/cgi/protein_view.pl?file=3D..%2Fdata=
%2F20120904%2FFtGTreHEm.dat&amp;hit=3D19"=20
      =
target=3D_blank>gi|166915532</A>&nbsp;&nbsp;&nbsp;&nbsp;<B>Mass:</B>&nbsp=
;7568&nbsp;&nbsp;&nbsp;&nbsp;&nbsp;<B>Score:</B>&nbsp;34&nbsp;&nbsp;&nbsp=
;&nbsp;&nbsp;<B>Expect:</B>&nbsp;4.6e+02&nbsp;&nbsp;<B>Matches:</B>&nbsp;=
2</TT></TD></TR>
  <TR>
    <TD>&nbsp;</TD>
    <TD noWrap><TT>accelerated cell death 1 [Arabidopsis=20
  thaliana]</TT></TD></TR></TBODY></TABLE>
<TABLE border=3D0 cellSpacing=3D0>
  <TBODY>
  <TR>
    <TD><TT><B>&nbsp;&nbsp;&nbsp;&nbsp;&nbsp;&nbsp;</B></TT></TD>
    <TD noWrap><TT><A=20
      =
href=3D"http://www.matrixscience.com/cgi/protein_view.pl?file=3D..%2Fdata=
%2F20120904%2FFtGTreHEm.dat&amp;hit=3D20"=20
      =
target=3D_blank>gi|166915528</A>&nbsp;&nbsp;&nbsp;&nbsp;<B>Mass:</B>&nbsp=
;7656&nbsp;&nbsp;&nbsp;&nbsp;&nbsp;<B>Score:</B>&nbsp;34&nbsp;&nbsp;&nbsp=
;&nbsp;&nbsp;<B>Expect:</B>&nbsp;4.8e+02&nbsp;&nbsp;<B>Matches:</B>&nbsp;=
2</TT></TD></TR>
  <TR>
    <TD>&nbsp;</TD>
    <TD noWrap><TT>accelerated cell death 1 [Arabidopsis=20
  thaliana]</TT></TD></TR></TBODY></TABLE>
<TABLE border=3D0 cellSpacing=3D0>
  <TBODY>
  <TR>
    <TD><TT><B>&nbsp;&nbsp;&nbsp;&nbsp;&nbsp;&nbsp;</B></TT></TD>
    <TD noWrap><TT><A=20
      =
href=3D"http://www.matrixscience.com/cgi/protein_view.pl?file=3D..%2Fdata=
%2F20120904%2FFtGTreHEm.dat&amp;hit=3D26"=20
      =
target=3D_blank>gi|50725661</A>&nbsp;&nbsp;&nbsp;&nbsp;<B>Mass:</B>&nbsp;=
6069&nbsp;&nbsp;&nbsp;&nbsp;&nbsp;<B>Score:</B>&nbsp;33&nbsp;&nbsp;&nbsp;=
&nbsp;&nbsp;<B>Expect:</B>&nbsp;5.7e+02&nbsp;&nbsp;<B>Matches:</B>&nbsp;2=
</TT></TD></TR>
  <TR>
    <TD>&nbsp;</TD>
    <TD noWrap><TT>hypothetical protein [Oryza sativa Japonica=20
  Group]</TT></TD></TR></TBODY></TABLE>
<TABLE border=3D0 cellSpacing=3D0>
  <TBODY>
  <TR>
    <TD><TT><B>&nbsp;&nbsp;&nbsp;&nbsp;&nbsp;&nbsp;</B></TT></TD>
    <TD noWrap><TT><A=20
      =
href=3D"http://www.matrixscience.com/cgi/protein_view.pl?file=3D..%2Fdata=
%2F20120904%2FFtGTreHEm.dat&amp;hit=3D33"=20
      =
target=3D_blank>gi|166915608</A>&nbsp;&nbsp;&nbsp;&nbsp;<B>Mass:</B>&nbsp=
;8975&nbsp;&nbsp;&nbsp;&nbsp;&nbsp;<B>Score:</B>&nbsp;32&nbsp;&nbsp;&nbsp=
;&nbsp;&nbsp;<B>Expect:</B>&nbsp;6.7e+02&nbsp;&nbsp;<B>Matches:</B>&nbsp;=
2</TT></TD></TR>
  <TR>
    <TD>&nbsp;</TD>
    <TD noWrap><TT>accelerated cell death 1 [Arabidopsis=20
  thaliana]</TT></TD></TR></TBODY></TABLE>
<TABLE border=3D0 cellSpacing=3D0>
  <TBODY>
  <TR>
    <TD><TT><B>&nbsp;&nbsp;&nbsp;&nbsp;&nbsp;&nbsp;</B></TT></TD>
    <TD noWrap><TT><A=20
      =
href=3D"http://www.matrixscience.com/cgi/protein_view.pl?file=3D..%2Fdata=
%2F20120904%2FFtGTreHEm.dat&amp;hit=3D35"=20
      =
target=3D_blank>gi|166915550</A>&nbsp;&nbsp;&nbsp;&nbsp;<B>Mass:</B>&nbsp=
;9020&nbsp;&nbsp;&nbsp;&nbsp;&nbsp;<B>Score:</B>&nbsp;32&nbsp;&nbsp;&nbsp=
;&nbsp;&nbsp;<B>Expect:</B>&nbsp;6.9e+02&nbsp;&nbsp;<B>Matches:</B>&nbsp;=
2</TT></TD></TR>
  <TR>
    <TD>&nbsp;</TD>
    <TD noWrap><TT>accelerated cell death 1 [Arabidopsis=20
  thaliana]</TT></TD></TR></TBODY></TABLE>
<TABLE border=3D0 cellSpacing=3D0>
  <TBODY>
  <TR>
    <TD><TT><B>&nbsp;&nbsp;&nbsp;&nbsp;&nbsp;&nbsp;</B></TT></TD>
    <TD noWrap><TT><A=20
      =
href=3D"http://www.matrixscience.com/cgi/protein_view.pl?file=3D..%2Fdata=
%2F20120904%2FFtGTreHEm.dat&amp;hit=3D37"=20
      =
target=3D_blank>gi|166915558</A>&nbsp;&nbsp;&nbsp;&nbsp;<B>Mass:</B>&nbsp=
;9098&nbsp;&nbsp;&nbsp;&nbsp;&nbsp;<B>Score:</B>&nbsp;32&nbsp;&nbsp;&nbsp=
;&nbsp;&nbsp;<B>Expect:</B>&nbsp;7e+02&nbsp;&nbsp;<B>Matches:</B>&nbsp;2<=
/TT></TD></TR>
  <TR>
    <TD>&nbsp;</TD>
    <TD noWrap><TT>accelerated cell death 1 [Arabidopsis=20
  thaliana]</TT></TD></TR></TBODY></TABLE>
<TABLE border=3D0 cellSpacing=3D0>
  <TBODY>
  <TR>
    <TD><TT><B>&nbsp;&nbsp;&nbsp;&nbsp;&nbsp;&nbsp;</B></TT></TD>
    <TD noWrap><TT><A=20
      =
href=3D"http://www.matrixscience.com/cgi/protein_view.pl?file=3D..%2Fdata=
%2F20120904%2FFtGTreHEm.dat&amp;hit=3D38"=20
      =
target=3D_blank>gi|166915564</A>&nbsp;&nbsp;&nbsp;&nbsp;<B>Mass:</B>&nbsp=
;9164&nbsp;&nbsp;&nbsp;&nbsp;&nbsp;<B>Score:</B>&nbsp;32&nbsp;&nbsp;&nbsp=
;&nbsp;&nbsp;<B>Expect:</B>&nbsp;7e+02&nbsp;&nbsp;<B>Matches:</B>&nbsp;2<=
/TT></TD></TR>
  <TR>
    <TD>&nbsp;</TD>
    <TD noWrap><TT>accelerated cell death 1 [Arabidopsis=20
  thaliana]</TT></TD></TR></TBODY></TABLE>
<TABLE border=3D0 cellSpacing=3D0>
  <TBODY>
  <TR>
    <TD><TT><B>&nbsp;&nbsp;&nbsp;&nbsp;&nbsp;&nbsp;</B></TT></TD>
    <TD noWrap><TT><A=20
      =
href=3D"http://www.matrixscience.com/cgi/protein_view.pl?file=3D..%2Fdata=
%2F20120904%2FFtGTreHEm.dat&amp;hit=3D39"=20
      =
target=3D_blank>gi|166915568</A>&nbsp;&nbsp;&nbsp;&nbsp;<B>Mass:</B>&nbsp=
;9190&nbsp;&nbsp;&nbsp;&nbsp;&nbsp;<B>Score:</B>&nbsp;32&nbsp;&nbsp;&nbsp=
;&nbsp;&nbsp;<B>Expect:</B>&nbsp;7e+02&nbsp;&nbsp;<B>Matches:</B>&nbsp;2<=
/TT></TD></TR>
  <TR>
    <TD>&nbsp;</TD>
    <TD noWrap><TT>accelerated cell death 1 [Arabidopsis=20
  thaliana]</TT></TD></TR></TBODY></TABLE>
<TABLE border=3D0 cellSpacing=3D0>
  <TBODY>
  <TR>
    <TD><TT><B>&nbsp;&nbsp;&nbsp;&nbsp;&nbsp;&nbsp;</B></TT></TD>
    <TD noWrap><TT><A=20
      =
href=3D"http://www.matrixscience.com/cgi/protein_view.pl?file=3D..%2Fdata=
%2F20120904%2FFtGTreHEm.dat&amp;hit=3D41"=20
      =
target=3D_blank>gi|166915524</A>&nbsp;&nbsp;&nbsp;&nbsp;<B>Mass:</B>&nbsp=
;9235&nbsp;&nbsp;&nbsp;&nbsp;&nbsp;<B>Score:</B>&nbsp;32&nbsp;&nbsp;&nbsp=
;&nbsp;&nbsp;<B>Expect:</B>&nbsp;7.2e+02&nbsp;&nbsp;<B>Matches:</B>&nbsp;=
2</TT></TD></TR>
  <TR>
    <TD>&nbsp;</TD>
    <TD noWrap><TT>accelerated cell death 1 [Arabidopsis=20
  thaliana]</TT></TD></TR></TBODY></TABLE>
<TABLE border=3D0 cellSpacing=3D0>
  <TBODY>
  <TR>
    <TD><TT><B>&nbsp;&nbsp;&nbsp;&nbsp;&nbsp;&nbsp;</B></TT></TD>
    <TD noWrap><TT><A=20
      =
href=3D"http://www.matrixscience.com/cgi/protein_view.pl?file=3D..%2Fdata=
%2F20120904%2FFtGTreHEm.dat&amp;hit=3D45"=20
      =
target=3D_blank>gi|166915682</A>&nbsp;&nbsp;&nbsp;&nbsp;<B>Mass:</B>&nbsp=
;10090&nbsp;&nbsp;&nbsp;&nbsp;<B>Score:</B>&nbsp;31&nbsp;&nbsp;&nbsp;&nbs=
p;&nbsp;<B>Expect:</B>&nbsp;8.7e+02&nbsp;&nbsp;<B>Matches:</B>&nbsp;2</TT=
></TD></TR>
  <TR>
    <TD>&nbsp;</TD>
    <TD noWrap><TT>accelerated cell death 1 [Arabidopsis=20
  thaliana]</TT></TD></TR></TBODY></TABLE>
<TABLE border=3D0 cellSpacing=3D0>
  <TBODY>
  <TR>
    <TD><TT><B>&nbsp;&nbsp;&nbsp;&nbsp;&nbsp;&nbsp;</B></TT></TD>
    <TD noWrap><TT><A=20
      =
href=3D"http://www.matrixscience.com/cgi/protein_view.pl?file=3D..%2Fdata=
%2F20120904%2FFtGTreHEm.dat&amp;hit=3D46"=20
      =
target=3D_blank>gi|166915594</A>&nbsp;&nbsp;&nbsp;&nbsp;<B>Mass:</B>&nbsp=
;10224&nbsp;&nbsp;&nbsp;&nbsp;<B>Score:</B>&nbsp;31&nbsp;&nbsp;&nbsp;&nbs=
p;&nbsp;<B>Expect:</B>&nbsp;8.9e+02&nbsp;&nbsp;<B>Matches:</B>&nbsp;2</TT=
></TD></TR>
  <TR>
    <TD>&nbsp;</TD>
    <TD noWrap><TT>accelerated cell death 1 [Arabidopsis=20
  thaliana]</TT></TD></TR></TBODY></TABLE>
<TABLE border=3D0 cellSpacing=3D0>
  <TBODY>
  <TR>
    <TD><TT><B>&nbsp;&nbsp;&nbsp;&nbsp;&nbsp;&nbsp;</B></TT></TD>
    <TD noWrap><TT><A=20
      =
href=3D"http://www.matrixscience.com/cgi/protein_view.pl?file=3D..%2Fdata=
%2F20120904%2FFtGTreHEm.dat&amp;hit=3D47"=20
      =
target=3D_blank>gi|166915652</A>&nbsp;&nbsp;&nbsp;&nbsp;<B>Mass:</B>&nbsp=
;10257&nbsp;&nbsp;&nbsp;&nbsp;<B>Score:</B>&nbsp;31&nbsp;&nbsp;&nbsp;&nbs=
p;&nbsp;<B>Expect:</B>&nbsp;8.9e+02&nbsp;&nbsp;<B>Matches:</B>&nbsp;2</TT=
></TD></TR>
  <TR>
    <TD>&nbsp;</TD>
    <TD noWrap><TT>accelerated cell death 1 [Arabidopsis=20
  thaliana]</TT></TD></TR></TBODY></TABLE>
<TABLE border=3D0 cellSpacing=3D0>
  <TBODY>
  <TR>
    <TD><TT><B>&nbsp;&nbsp;&nbsp;&nbsp;&nbsp;&nbsp;</B></TT></TD>
    <TD noWrap><TT><A=20
      =
href=3D"http://www.matrixscience.com/cgi/protein_view.pl?file=3D..%2Fdata=
%2F20120904%2FFtGTreHEm.dat&amp;hit=3D50"=20
      =
target=3D_blank>gi|166915520</A>&nbsp;&nbsp;&nbsp;&nbsp;<B>Mass:</B>&nbsp=
;10373&nbsp;&nbsp;&nbsp;&nbsp;<B>Score:</B>&nbsp;31&nbsp;&nbsp;&nbsp;&nbs=
p;&nbsp;<B>Expect:</B>&nbsp;9.1e+02&nbsp;&nbsp;<B>Matches:</B>&nbsp;2</TT=
></TD></TR>
  <TR>
    <TD>&nbsp;</TD>
    <TD noWrap><TT>accelerated cell death 1 [Arabidopsis=20
  thaliana]</TT></TD></TR></TBODY></TABLE>
<HR>

<TABLE border=3D0 cellSpacing=3D0>
  <TBODY>
  <TR>
    <TD><TT><B><A =
name=3DHit4>4.</A>&nbsp;&nbsp;&nbsp;&nbsp;</B></TT></TD>
    <TD noWrap><TT><A=20
      =
href=3D"http://www.matrixscience.com/cgi/protein_view.pl?file=3D..%2Fdata=
%2F20120904%2FFtGTreHEm.dat&amp;hit=3D4"=20
      =
target=3D_blank>gi|308811765</A>&nbsp;&nbsp;&nbsp;&nbsp;<B>Mass:</B>&nbsp=
;24093&nbsp;&nbsp;&nbsp;&nbsp;<B>Score:</B>&nbsp;37&nbsp;&nbsp;&nbsp;&nbs=
p;&nbsp;<B>Expect:</B>&nbsp;2.1e+02&nbsp;&nbsp;<B>Matches:</B>&nbsp;3</TT=
></TD></TR>
  <TR>
    <TD>&nbsp;</TD>
    <TD noWrap><TT>unnamed protein product [Ostreococcus=20
  tauri]</TT></TD></TR></TBODY></TABLE>
<TABLE border=3D0 cellSpacing=3D0>
  <TBODY>
  <TR>
    <TD><TT><B>&nbsp;&nbsp;&nbsp;&nbsp;&nbsp;&nbsp;</B></TT></TD>
    <TD noWrap><TT><A=20
      =
href=3D"http://www.matrixscience.com/cgi/protein_view.pl?file=3D..%2Fdata=
%2F20120904%2FFtGTreHEm.dat&amp;hit=3D5"=20
      =
target=3D_blank>gi|82604140</A>&nbsp;&nbsp;&nbsp;&nbsp;<B>Mass:</B>&nbsp;=
28934&nbsp;&nbsp;&nbsp;&nbsp;<B>Score:</B>&nbsp;37&nbsp;&nbsp;&nbsp;&nbsp=
;&nbsp;<B>Expect:</B>&nbsp;2.3e+02&nbsp;&nbsp;<B>Matches:</B>&nbsp;3</TT>=
</TD></TR>
  <TR>
    <TD>&nbsp;</TD>
    <TD noWrap><TT>MYB10a [Malus x =
domestica]</TT></TD></TR></TBODY></TABLE>
<TABLE border=3D0 cellSpacing=3D0>
  <TBODY>
  <TR>
    <TD><TT><B>&nbsp;&nbsp;&nbsp;&nbsp;&nbsp;&nbsp;</B></TT></TD>
    <TD noWrap><TT><A=20
      =
href=3D"http://www.matrixscience.com/cgi/protein_view.pl?file=3D..%2Fdata=
%2F20120904%2FFtGTreHEm.dat&amp;hit=3D6"=20
      =
target=3D_blank>gi|311141818</A>&nbsp;&nbsp;&nbsp;&nbsp;<B>Mass:</B>&nbsp=
;28940&nbsp;&nbsp;&nbsp;&nbsp;<B>Score:</B>&nbsp;37&nbsp;&nbsp;&nbsp;&nbs=
p;&nbsp;<B>Expect:</B>&nbsp;2.3e+02&nbsp;&nbsp;<B>Matches:</B>&nbsp;3</TT=
></TD></TR>
  <TR>
    <TD>&nbsp;</TD>
    <TD noWrap><TT>MYB transcription factor 10 [Malus x=20
  domestica]</TT></TD></TR></TBODY></TABLE>
<TABLE border=3D0 cellSpacing=3D0>
  <TBODY>
  <TR>
    <TD><TT><B>&nbsp;&nbsp;&nbsp;&nbsp;&nbsp;&nbsp;</B></TT></TD>
    <TD noWrap><TT><A=20
      =
href=3D"http://www.matrixscience.com/cgi/protein_view.pl?file=3D..%2Fdata=
%2F20120904%2FFtGTreHEm.dat&amp;hit=3D7"=20
      =
target=3D_blank>gi|401021334</A>&nbsp;&nbsp;&nbsp;&nbsp;<B>Mass:</B>&nbsp=
;28947&nbsp;&nbsp;&nbsp;&nbsp;<B>Score:</B>&nbsp;37&nbsp;&nbsp;&nbsp;&nbs=
p;&nbsp;<B>Expect:</B>&nbsp;2.3e+02&nbsp;&nbsp;<B>Matches:</B>&nbsp;3</TT=
></TD></TR>
  <TR>
    <TD>&nbsp;</TD>
    <TD noWrap><TT>MYB10 [Malus hybrid =
cultivar]</TT></TD></TR></TBODY></TABLE>
<TABLE border=3D0 cellSpacing=3D0>
  <TBODY>
  <TR>
    <TD><TT><B>&nbsp;&nbsp;&nbsp;&nbsp;&nbsp;&nbsp;</B></TT></TD>
    <TD noWrap><TT><A=20
      =
href=3D"http://www.matrixscience.com/cgi/protein_view.pl?file=3D..%2Fdata=
%2F20120904%2FFtGTreHEm.dat&amp;hit=3D8"=20
      =
target=3D_blank>gi|283462582</A>&nbsp;&nbsp;&nbsp;&nbsp;<B>Mass:</B>&nbsp=
;28930&nbsp;&nbsp;&nbsp;&nbsp;<B>Score:</B>&nbsp;37&nbsp;&nbsp;&nbsp;&nbs=
p;&nbsp;<B>Expect:</B>&nbsp;2.3e+02&nbsp;&nbsp;<B>Matches:</B>&nbsp;3</TT=
></TD></TR>
  <TR>
    <TD>&nbsp;</TD>
    <TD noWrap><TT>MYB10 [Malus pumila]</TT></TD></TR></TBODY></TABLE>
<TABLE border=3D0 cellSpacing=3D0>
  <TBODY>
  <TR>
    <TD><TT><B>&nbsp;&nbsp;&nbsp;&nbsp;&nbsp;&nbsp;</B></TT></TD>
    <TD noWrap><TT><A=20
      =
href=3D"http://www.matrixscience.com/cgi/protein_view.pl?file=3D..%2Fdata=
%2F20120904%2FFtGTreHEm.dat&amp;hit=3D29"=20
      =
target=3D_blank>gi|255081819</A>&nbsp;&nbsp;&nbsp;&nbsp;<B>Mass:</B>&nbsp=
;44569&nbsp;&nbsp;&nbsp;&nbsp;<B>Score:</B>&nbsp;32&nbsp;&nbsp;&nbsp;&nbs=
p;&nbsp;<B>Expect:</B>&nbsp;6.1e+02&nbsp;&nbsp;<B>Matches:</B>&nbsp;3</TT=
></TD></TR>
  <TR>
    <TD>&nbsp;</TD>
    <TD noWrap><TT>DNA methyltransferase [Micromonas sp.=20
  RCC299]</TT></TD></TR></TBODY></TABLE>
<TABLE border=3D0 cellSpacing=3D0>
  <TBODY>
  <TR>
    <TD><TT><B>&nbsp;&nbsp;&nbsp;&nbsp;&nbsp;&nbsp;</B></TT></TD>
    <TD noWrap><TT><A=20
      =
href=3D"http://www.matrixscience.com/cgi/protein_view.pl?file=3D..%2Fdata=
%2F20120904%2FFtGTreHEm.dat&amp;hit=3D48"=20
      =
target=3D_blank>gi|302763509</A>&nbsp;&nbsp;&nbsp;&nbsp;<B>Mass:</B>&nbsp=
;40758&nbsp;&nbsp;&nbsp;&nbsp;<B>Score:</B>&nbsp;31&nbsp;&nbsp;&nbsp;&nbs=
p;&nbsp;<B>Expect:</B>&nbsp;8.9e+02&nbsp;&nbsp;<B>Matches:</B>&nbsp;3</TT=
></TD></TR>
  <TR>
    <TD>&nbsp;</TD>
    <TD noWrap><TT>hypothetical protein SELMODRAFT_167230 [Selaginella=20
      moellendorffii]</TT></TD></TR></TBODY></TABLE>
<TABLE border=3D0 cellSpacing=3D0>
  <TBODY>
  <TR>
    <TD><TT><B>&nbsp;&nbsp;&nbsp;&nbsp;&nbsp;&nbsp;</B></TT></TD>
    <TD noWrap><TT><A=20
      =
href=3D"http://www.matrixscience.com/cgi/protein_view.pl?file=3D..%2Fdata=
%2F20120904%2FFtGTreHEm.dat&amp;hit=3D23"=20
      =
target=3D_blank>gi|388513323</A>&nbsp;&nbsp;&nbsp;&nbsp;<B>Mass:</B>&nbsp=
;7074&nbsp;&nbsp;&nbsp;&nbsp;&nbsp;<B>Score:</B>&nbsp;33&nbsp;&nbsp;&nbsp=
;&nbsp;&nbsp;<B>Expect:</B>&nbsp;5.1e+02&nbsp;&nbsp;<B>Matches:</B>&nbsp;=
2</TT></TD></TR>
  <TR>
    <TD>&nbsp;</TD>
    <TD noWrap><TT>unknown [Lotus =
japonicus]</TT></TD></TR></TBODY></TABLE>
<HR>

<TABLE border=3D0 cellSpacing=3D0>
  <TBODY>
  <TR>
    <TD><TT><B><A =
name=3DHit5>5.</A>&nbsp;&nbsp;&nbsp;&nbsp;</B></TT></TD>
    <TD noWrap><TT><A=20
      =
href=3D"http://www.matrixscience.com/cgi/protein_view.pl?file=3D..%2Fdata=
%2F20120904%2FFtGTreHEm.dat&amp;hit=3D9"=20
      =
target=3D_blank>gi|302765190</A>&nbsp;&nbsp;&nbsp;&nbsp;<B>Mass:</B>&nbsp=
;81900&nbsp;&nbsp;&nbsp;&nbsp;<B>Score:</B>&nbsp;37&nbsp;&nbsp;&nbsp;&nbs=
p;&nbsp;<B>Expect:</B>&nbsp;2.4e+02&nbsp;&nbsp;<B>Matches:</B>&nbsp;4</TT=
></TD></TR>
  <TR>
    <TD>&nbsp;</TD>
    <TD noWrap><TT>hypothetical protein SELMODRAFT_84824 [Selaginella=20
      moellendorffii]</TT></TD></TR></TBODY></TABLE>
<TABLE border=3D0 cellSpacing=3D0>
  <TBODY>
  <TR>
    <TD><TT><B>&nbsp;&nbsp;&nbsp;&nbsp;&nbsp;&nbsp;</B></TT></TD>
    <TD noWrap><TT><A=20
      =
href=3D"http://www.matrixscience.com/cgi/protein_view.pl?file=3D..%2Fdata=
%2F20120904%2FFtGTreHEm.dat&amp;hit=3D14"=20
      =
target=3D_blank>gi|226493607</A>&nbsp;&nbsp;&nbsp;&nbsp;<B>Mass:</B>&nbsp=
;29123&nbsp;&nbsp;&nbsp;&nbsp;<B>Score:</B>&nbsp;35&nbsp;&nbsp;&nbsp;&nbs=
p;&nbsp;<B>Expect:</B>&nbsp;3.5e+02&nbsp;&nbsp;<B>Matches:</B>&nbsp;3</TT=
></TD></TR>
  <TR>
    <TD>&nbsp;</TD>
    <TD noWrap><TT>uncharacterized protein LOC100276550 [Zea=20
  mays]</TT></TD></TR></TBODY></TABLE>
<TABLE border=3D0 cellSpacing=3D0>
  <TBODY>
  <TR>
    <TD><TT><B>&nbsp;&nbsp;&nbsp;&nbsp;&nbsp;&nbsp;</B></TT></TD>
    <TD noWrap><TT><A=20
      =
href=3D"http://www.matrixscience.com/cgi/protein_view.pl?file=3D..%2Fdata=
%2F20120904%2FFtGTreHEm.dat&amp;hit=3D17"=20
      =
target=3D_blank>gi|357445705</A>&nbsp;&nbsp;&nbsp;&nbsp;<B>Mass:</B>&nbsp=
;35020&nbsp;&nbsp;&nbsp;&nbsp;<B>Score:</B>&nbsp;34&nbsp;&nbsp;&nbsp;&nbs=
p;&nbsp;<B>Expect:</B>&nbsp;4.1e+02&nbsp;&nbsp;<B>Matches:</B>&nbsp;3</TT=
></TD></TR>
  <TR>
    <TD>&nbsp;</TD>
    <TD noWrap><TT>Histidine decarboxylase [Medicago=20
  truncatula]</TT></TD></TR></TBODY></TABLE>
<TABLE border=3D0 cellSpacing=3D0>
  <TBODY>
  <TR>
    <TD><TT><B>&nbsp;&nbsp;&nbsp;&nbsp;&nbsp;&nbsp;</B></TT></TD>
    <TD noWrap><TT><A=20
      =
href=3D"http://www.matrixscience.com/cgi/protein_view.pl?file=3D..%2Fdata=
%2F20120904%2FFtGTreHEm.dat&amp;hit=3D21"=20
      =
target=3D_blank>gi|195619446</A>&nbsp;&nbsp;&nbsp;&nbsp;<B>Mass:</B>&nbsp=
;30926&nbsp;&nbsp;&nbsp;&nbsp;<B>Score:</B>&nbsp;33&nbsp;&nbsp;&nbsp;&nbs=
p;&nbsp;<B>Expect:</B>&nbsp;5e+02&nbsp;&nbsp;<B>Matches:</B>&nbsp;3</TT><=
/TD></TR>
  <TR>
    <TD>&nbsp;</TD>
    <TD noWrap><TT>hypothetical protein [Zea =
mays]</TT></TD></TR></TBODY></TABLE>
<TABLE border=3D0 cellSpacing=3D0>
  <TBODY>
  <TR>
    <TD><TT><B>&nbsp;&nbsp;&nbsp;&nbsp;&nbsp;&nbsp;</B></TT></TD>
    <TD noWrap><TT><A=20
      =
href=3D"http://www.matrixscience.com/cgi/protein_view.pl?file=3D..%2Fdata=
%2F20120904%2FFtGTreHEm.dat&amp;hit=3D22"=20
      =
target=3D_blank>gi|195628094</A>&nbsp;&nbsp;&nbsp;&nbsp;<B>Mass:</B>&nbsp=
;30940&nbsp;&nbsp;&nbsp;&nbsp;<B>Score:</B>&nbsp;33&nbsp;&nbsp;&nbsp;&nbs=
p;&nbsp;<B>Expect:</B>&nbsp;5e+02&nbsp;&nbsp;<B>Matches:</B>&nbsp;3</TT><=
/TD></TR>
  <TR>
    <TD>&nbsp;</TD>
    <TD noWrap><TT>hypothetical protein [Zea =
mays]</TT></TD></TR></TBODY></TABLE>
<TABLE border=3D0 cellSpacing=3D0>
  <TBODY>
  <TR>
    <TD><TT><B>&nbsp;&nbsp;&nbsp;&nbsp;&nbsp;&nbsp;</B></TT></TD>
    <TD noWrap><TT><A=20
      =
href=3D"http://www.matrixscience.com/cgi/protein_view.pl?file=3D..%2Fdata=
%2F20120904%2FFtGTreHEm.dat&amp;hit=3D30"=20
      =
target=3D_blank>gi|147775158</A>&nbsp;&nbsp;&nbsp;&nbsp;<B>Mass:</B>&nbsp=
;22839&nbsp;&nbsp;&nbsp;&nbsp;<B>Score:</B>&nbsp;32&nbsp;&nbsp;&nbsp;&nbs=
p;&nbsp;<B>Expect:</B>&nbsp;6.3e+02&nbsp;&nbsp;<B>Matches:</B>&nbsp;3</TT=
></TD></TR>
  <TR>
    <TD>&nbsp;</TD>
    <TD noWrap><TT>hypothetical protein VITISV_017902 [Vitis=20
  vinifera]</TT></TD></TR></TBODY></TABLE>
<TABLE border=3D0 cellSpacing=3D0>
  <TBODY>
  <TR>
    <TD><TT><B>&nbsp;&nbsp;&nbsp;&nbsp;&nbsp;&nbsp;</B></TT></TD>
    <TD noWrap><TT><A=20
      =
href=3D"http://www.matrixscience.com/cgi/protein_view.pl?file=3D..%2Fdata=
%2F20120904%2FFtGTreHEm.dat&amp;hit=3D34"=20
      =
target=3D_blank>gi|297828003</A>&nbsp;&nbsp;&nbsp;&nbsp;<B>Mass:</B>&nbsp=
;31557&nbsp;&nbsp;&nbsp;&nbsp;<B>Score:</B>&nbsp;32&nbsp;&nbsp;&nbsp;&nbs=
p;&nbsp;<B>Expect:</B>&nbsp;6.9e+02&nbsp;&nbsp;<B>Matches:</B>&nbsp;3</TT=
></TD></TR>
  <TR>
    <TD>&nbsp;</TD>
    <TD noWrap><TT>ANAC042 [Arabidopsis lyrata subsp.=20
  lyrata]</TT></TD></TR></TBODY></TABLE>
<TABLE border=3D0 cellSpacing=3D0>
  <TBODY>
  <TR>
    <TD><TT><B>&nbsp;&nbsp;&nbsp;&nbsp;&nbsp;&nbsp;</B></TT></TD>
    <TD noWrap><TT><A=20
      =
href=3D"http://www.matrixscience.com/cgi/protein_view.pl?file=3D..%2Fdata=
%2F20120904%2FFtGTreHEm.dat&amp;hit=3D36"=20
      =
target=3D_blank>gi|238008932</A>&nbsp;&nbsp;&nbsp;&nbsp;<B>Mass:</B>&nbsp=
;34386&nbsp;&nbsp;&nbsp;&nbsp;<B>Score:</B>&nbsp;32&nbsp;&nbsp;&nbsp;&nbs=
p;&nbsp;<B>Expect:</B>&nbsp;6.9e+02&nbsp;&nbsp;<B>Matches:</B>&nbsp;3</TT=
></TD></TR>
  <TR>
    <TD>&nbsp;</TD>
    <TD noWrap><TT>unknown [Zea mays]</TT></TD></TR></TBODY></TABLE>
<TABLE border=3D0 cellSpacing=3D0>
  <TBODY>
  <TR>
    <TD><TT><B>&nbsp;&nbsp;&nbsp;&nbsp;&nbsp;&nbsp;</B></TT></TD>
    <TD noWrap><TT><A=20
      =
href=3D"http://www.matrixscience.com/cgi/protein_view.pl?file=3D..%2Fdata=
%2F20120904%2FFtGTreHEm.dat&amp;hit=3D43"=20
      =
target=3D_blank>gi|15224202</A>&nbsp;&nbsp;&nbsp;&nbsp;<B>Mass:</B>&nbsp;=
31665&nbsp;&nbsp;&nbsp;&nbsp;<B>Score:</B>&nbsp;32&nbsp;&nbsp;&nbsp;&nbsp=
;&nbsp;<B>Expect:</B>&nbsp;7.7e+02&nbsp;&nbsp;<B>Matches:</B>&nbsp;3</TT>=
</TD></TR>
  <TR>
    <TD>&nbsp;</TD>
    <TD noWrap><TT>NAC domain-containing protein 42 [Arabidopsis=20
    thaliana]</TT></TD></TR></TBODY></TABLE>
<HR>

<TABLE border=3D0 cellSpacing=3D0>
  <TBODY>
  <TR>
    <TD><TT><B><A =
name=3DHit6>6.</A>&nbsp;&nbsp;&nbsp;&nbsp;</B></TT></TD>
    <TD noWrap><TT><A=20
      =
href=3D"http://www.matrixscience.com/cgi/protein_view.pl?file=3D..%2Fdata=
%2F20120904%2FFtGTreHEm.dat&amp;hit=3D10"=20
      =
target=3D_blank>gi|255577450</A>&nbsp;&nbsp;&nbsp;&nbsp;<B>Mass:</B>&nbsp=
;63824&nbsp;&nbsp;&nbsp;&nbsp;<B>Score:</B>&nbsp;37&nbsp;&nbsp;&nbsp;&nbs=
p;&nbsp;<B>Expect:</B>&nbsp;2.4e+02&nbsp;&nbsp;<B>Matches:</B>&nbsp;4</TT=
></TD></TR>
  <TR>
    <TD>&nbsp;</TD>
    <TD noWrap><TT>E3 ubiquitin ligase PUB14, putative [Ricinus=20
    communis]</TT></TD></TR></TBODY></TABLE>
<TABLE border=3D0 cellSpacing=3D0>
  <TBODY>
  <TR>
    <TD><TT><B>&nbsp;&nbsp;&nbsp;&nbsp;&nbsp;&nbsp;</B></TT></TD>
    <TD noWrap><TT><A=20
      =
href=3D"http://www.matrixscience.com/cgi/protein_view.pl?file=3D..%2Fdata=
%2F20120904%2FFtGTreHEm.dat&amp;hit=3D40"=20
      =
target=3D_blank>gi|218187798</A>&nbsp;&nbsp;&nbsp;&nbsp;<B>Mass:</B>&nbsp=
;39116&nbsp;&nbsp;&nbsp;&nbsp;<B>Score:</B>&nbsp;32&nbsp;&nbsp;&nbsp;&nbs=
p;&nbsp;<B>Expect:</B>&nbsp;7.2e+02&nbsp;&nbsp;<B>Matches:</B>&nbsp;3</TT=
></TD></TR>
  <TR>
    <TD>&nbsp;</TD>
    <TD noWrap><TT>hypothetical protein OsI_00988 [Oryza sativa Indica=20
      Group]</TT></TD></TR></TBODY></TABLE>
<HR>

<TABLE border=3D0 cellSpacing=3D0>
  <TBODY>
  <TR>
    <TD><TT><B><A =
name=3DHit7>7.</A>&nbsp;&nbsp;&nbsp;&nbsp;</B></TT></TD>
    <TD noWrap><TT><A=20
      =
href=3D"http://www.matrixscience.com/cgi/protein_view.pl?file=3D..%2Fdata=
%2F20120904%2FFtGTreHEm.dat&amp;hit=3D11"=20
      =
target=3D_blank>gi|388496962</A>&nbsp;&nbsp;&nbsp;&nbsp;<B>Mass:</B>&nbsp=
;31663&nbsp;&nbsp;&nbsp;&nbsp;<B>Score:</B>&nbsp;36&nbsp;&nbsp;&nbsp;&nbs=
p;&nbsp;<B>Expect:</B>&nbsp;2.7e+02&nbsp;&nbsp;<B>Matches:</B>&nbsp;3</TT=
></TD></TR>
  <TR>
    <TD>&nbsp;</TD>
    <TD noWrap><TT>unknown [Medicago =
truncatula]</TT></TD></TR></TBODY></TABLE>
<TABLE border=3D0 cellSpacing=3D0>
  <TBODY>
  <TR>
    <TD><TT><B>&nbsp;&nbsp;&nbsp;&nbsp;&nbsp;&nbsp;</B></TT></TD>
    <TD noWrap><TT><A=20
      =
href=3D"http://www.matrixscience.com/cgi/protein_view.pl?file=3D..%2Fdata=
%2F20120904%2FFtGTreHEm.dat&amp;hit=3D12"=20
      =
target=3D_blank>gi|388505704</A>&nbsp;&nbsp;&nbsp;&nbsp;<B>Mass:</B>&nbsp=
;31661&nbsp;&nbsp;&nbsp;&nbsp;<B>Score:</B>&nbsp;36&nbsp;&nbsp;&nbsp;&nbs=
p;&nbsp;<B>Expect:</B>&nbsp;2.8e+02&nbsp;&nbsp;<B>Matches:</B>&nbsp;3</TT=
></TD></TR>
  <TR>
    <TD>&nbsp;</TD>
    <TD noWrap><TT>unknown [Medicago =
truncatula]</TT></TD></TR></TBODY></TABLE>
<TABLE border=3D0 cellSpacing=3D0>
  <TBODY>
  <TR>
    <TD><TT><B>&nbsp;&nbsp;&nbsp;&nbsp;&nbsp;&nbsp;</B></TT></TD>
    <TD noWrap><TT><A=20
      =
href=3D"http://www.matrixscience.com/cgi/protein_view.pl?file=3D..%2Fdata=
%2F20120904%2FFtGTreHEm.dat&amp;hit=3D24"=20
      =
target=3D_blank>gi|222617615</A>&nbsp;&nbsp;&nbsp;&nbsp;<B>Mass:</B>&nbsp=
;36238&nbsp;&nbsp;&nbsp;&nbsp;<B>Score:</B>&nbsp;33&nbsp;&nbsp;&nbsp;&nbs=
p;&nbsp;<B>Expect:</B>&nbsp;5.6e+02&nbsp;&nbsp;<B>Matches:</B>&nbsp;3</TT=
></TD></TR>
  <TR>
    <TD>&nbsp;</TD>
    <TD noWrap><TT>hypothetical protein OsJ_00112 [Oryza sativa Japonica =

      Group]</TT></TD></TR></TBODY></TABLE>
<TABLE border=3D0 cellSpacing=3D0>
  <TBODY>
  <TR>
    <TD><TT><B>&nbsp;&nbsp;&nbsp;&nbsp;&nbsp;&nbsp;</B></TT></TD>
    <TD noWrap><TT><A=20
      =
href=3D"http://www.matrixscience.com/cgi/protein_view.pl?file=3D..%2Fdata=
%2F20120904%2FFtGTreHEm.dat&amp;hit=3D28"=20
      =
target=3D_blank>gi|302846503</A>&nbsp;&nbsp;&nbsp;&nbsp;<B>Mass:</B>&nbsp=
;43086&nbsp;&nbsp;&nbsp;&nbsp;<B>Score:</B>&nbsp;32&nbsp;&nbsp;&nbsp;&nbs=
p;&nbsp;<B>Expect:</B>&nbsp;6.1e+02&nbsp;&nbsp;<B>Matches:</B>&nbsp;3</TT=
></TD></TR>
  <TR>
    <TD>&nbsp;</TD>
    <TD noWrap><TT>hypothetical protein VOLCADRAFT_95612 [Volvox carteri =
f.=20
      nagariensis]</TT></TD></TR></TBODY></TABLE>
<TABLE border=3D0 cellSpacing=3D0>
  <TBODY>
  <TR>
    <TD><TT><B>&nbsp;&nbsp;&nbsp;&nbsp;&nbsp;&nbsp;</B></TT></TD>
    <TD noWrap><TT><A=20
      =
href=3D"http://www.matrixscience.com/cgi/protein_view.pl?file=3D..%2Fdata=
%2F20120904%2FFtGTreHEm.dat&amp;hit=3D49"=20
      =
target=3D_blank>gi|145346380</A>&nbsp;&nbsp;&nbsp;&nbsp;<B>Mass:</B>&nbsp=
;38286&nbsp;&nbsp;&nbsp;&nbsp;<B>Score:</B>&nbsp;31&nbsp;&nbsp;&nbsp;&nbs=
p;&nbsp;<B>Expect:</B>&nbsp;8.9e+02&nbsp;&nbsp;<B>Matches:</B>&nbsp;3</TT=
></TD></TR>
  <TR>
    <TD>&nbsp;</TD>
    <TD noWrap><TT>predicted protein [Ostreococcus lucimarinus=20
  CCE9901]</TT></TD></TR></TBODY></TABLE>
<HR>
</FORM>
<H3>Search Parameters</H3><FONT face=3D"Courier =
New,Courier,monospace"><PRE><B>Type of search         : Peptide Mass =
Fingerprint</B>
<B>Enzyme                 : Trypsin</B>
<B>Fixed modifications    : <A =
href=3D"http://www.matrixscience.com/cgi/client.pl?modification&amp;mod_n=
ame=3DCarbamidomethyl%20%28C%29&amp;file=3D..%2Fdata%2F20120904%2FFtGTreH=
Em.dat" target=3D_blank>Carbamidomethyl (C)</A></B>
<B>Variable modifications : <A =
href=3D"http://www.matrixscience.com/cgi/client.pl?modification&amp;mod_n=
ame=3DGln-%3Epyro-Glu%20%28N-term%20Q%29&amp;file=3D..%2Fdata%2F20120904%=
2FFtGTreHEm.dat" target=3D_blank>Gln-&gt;pyro-Glu (N-term Q)</A>,<A =
href=3D"http://www.matrixscience.com/cgi/client.pl?modification&amp;mod_n=
ame=3DOxidation%20%28M%29&amp;file=3D..%2Fdata%2F20120904%2FFtGTreHEm.dat=
" target=3D_blank>Oxidation (M)</A></B>
<B>Mass values            : Monoisotopic</B>
<B>Protein Mass           : Unrestricted</B>
<B>Peptide Mass Tolerance : =C2=B1 100 ppm</B>
<B>Peptide Charge State   : 1+</B>
<B>Max Missed Cleavages   : 1</B>
<B>Number of queries      : 14</B>
<B>Selected for scoring   : 10</B>
</PRE></FONT>
<DIV>
<TABLE border=3D2 cellSpacing=3D2 cellPadding=3D1 width=3D"100%">
  <TBODY>
  <TR>
    <TD noWrap align=3Dmiddle><B>Mascot:</B>&nbsp;<A=20
      =
href=3D"http://www.matrixscience.com/">http://www.matrixscience.com/</A><=
/TD></TR></TBODY></TABLE></DIV></BODY></HTML>

------=_NextPart_000_0009_01C6D02D.7ED17600
Content-Type: image/gif
Content-Transfer-Encoding: base64
Content-Location: http://www.matrixscience.com/images/88x31_logo_white.gif

R0lGODlhWAAfANX/AMDAwP/v7//f3//Pz/+/v/+vr/+fn/+Pj/9/f/9wcP9gYP9QUP9AQP8wMP8g
IP8QEP8AAO/v/+/v79/f/9/f38/P/8/Pz7+//7+/v6+v/6+vr5+f/5+fn4+P/4+Pj39//39/f3Bw
/3BwcGBg/2BgYFBQ/1BQUEBA/0BAQDAw/zAwMCAg/yAgIBAQ/xAQEAAA/wAAAAAAAAAAAAAAAAAA
AAAAAAAAAAAAAAAAAAAAAAAAAAAAAAAAAAAAAAAAAAAAACH5BAEAAAAALAAAAABYAB8AQAb/QIBw
SCwaj8ikcslsEl0wTDHz+bxOgMrp8mpFiJFThfsyjl4j82tVLaVGk+Hq1TF2ut8jCkYRSkgcToKD
hIQUKiBCHnxEAghDBA8QQg4QBEQBQwyWQ5ICAAsBAZcACKQJEAsMQgQQk5hCAhAPlAACn0MkUYMS
HCIaABMfJychRSPEH0YbWEMXJyUhxCPSJQAb0icjH8gfeRvIxRnXxCfeGcQlFwAWIn1HLC7vQhtl
AFZ1ES0v6/QrRGSIWPlXpF6LISWuVNgA4EyaIRta9Jvw4kUcInsCDZEARcqQBQ6I0AJQAEIDIgQU
xJo1pOQqIQFUCmFQyYAQAzZBQXikqYAQ/wQQZAIgkFPIHmCFkipdyrSp06eDSLiQUDBhM3JrjFSY
Y++aMgAnXnwdUUFIwodgX1gTso/hkAgVK0w4Ma4IBxZHQMDACzCNlRJiKFokEu5EiopFrFwdYiWF
EC5rhYQ1BqbEhsN1inCE4YGIBBAo5kEdrRS0EQkwEhEp0AABAgYGeA6liUBBAgOXFDDYvUDA7t+/
LxHYzTPAb1wHHCxAsMBAgtnAf2cawsGFhSIUYOwiAtSVgwFCDphM4mmlpQQhiSgQMMBVAAEyNx1A
UtJBgQVCh2DQjoRE5yEOODDdAA+AV0oqMClgoAIQzDcTJwAE8Fp4zwEIwXQANABBTillEv9AeREu
px8LGpFm4okopqjiiiyOxoEKHg2xz2Jn8KPVPkSYA0AGeDT0EI8v5HEYWiG84BhEiAEQARueoXDd
EYv8R0QKij2GzAtuvVUCkIwJUUFFF30l2EVf2nhNVkWEBVhZRnDASBH7wUBVjhEoFkYEZ3w1BFkA
BESEYGy+1dYFH6wQaJ89HgMmlDC4cIQIMJBQRAlxWNHCOEWi5ZUzSQqhzwt1ETGHW1UKMSYRFaRQ
1h1HErEIX3ZZl2NFjo2QRglcpZBBBIehIcQIuQpzwj4tnHDRXMSKseMaHzxT0QppZNArFh/0ukI/
RqlQhAkmiNbitwBIoMKTG71ZxC1JEIDsYYqjJEUBCSB4q5dqQrSHS3s5GRDUEAmMpFNRlZBigL/i
PTCggBFqCLBMAcwyHQInDWFBpEfooi0RmzBAyiMfQhieTwdW+C8ABxCA7lAIoLKAEKGQBEF6H1n4
SSjqDpHddkS4KakRBWzCEgDyIaHvyj8FVcADRdkiU00JgNcwBLgYsQkC+pJChF4oHDFxEQnIBnTE
AauXSXswDy2ETwl8YtwQ7TVY78uNyMQgT5e0LMTEUua1swAF9MybgT8FiN8n8Emi8QALuLJAAgxI
ou4mD8h2QH4BLPBAA8tlMpwrtvmcCQgieDAnuKQXEgQAOw==

------=_NextPart_000_0009_01C6D02D.7ED17600
Content-Type: application/octet-stream
Content-Transfer-Encoding: base64
Content-Location: http://www.matrixscience.com/cgi/score_gif.pl?score_gif_2899052552103204

R0lGODlhkAHIAMIAAP///wAAAP8AAAD/AAAA/////wAAAAAAACH5BAEAAAAALAAAAACQAcgAAAP+
CLrc/jDKSau9OOvNu/9gKI5kaZ5oqq5s675wLM90bd94ru987//AoHBILBqPyKRyyWw6n9CodEqt
Wq/YrHbL7Xq/4LB4TC6bz+i0es1uu9/wuHxOr98I+AFDv+Ar/ACAgnuEfQKHAgOIgYUAiYiPAn+N
jH2Ug5aZk5qVm56doJifoqGXppykqaejq6WoraqvsqxBBK60uLedkYeKkq69kIqzurG5xsWwysTI
zcvHz8nM0c6cHAEK2Cm20tDTjryPr4i+vdTn397q3ezV6+7t6O/y7Bra2Non3PHppeTCl4QB7Aev
ID2DBA8qTMhwXkNdGfBl27bwnUByAf8d4uf+sCPHjwg9hgRZkeRDQBgkAshngsDIghcliQrnS2TJ
lzdzntRpc6dPexMp4kxHcyOwoj9N9lyqtOlQpk+dGuEWNVawf+OumktaladUrl67gn3ogWXLsdA0
bh0VM1HYt2i/QoU7Ny6piAzMktgnt1jbVDH7iq1LWDBdw3Yppcy7bbBftbeK/nJM+XDlxJgLw6sQ
oLNnvXsR45JMS6s4zZZTZxbN+vKnDaD1oZZlehgrtW5Xu26terZv3kT27daDG3Dx3sB/D0e+nOwP
vsP/ZtSavHpz5cyz9+sQO4RL5oFnlouEXbf28uit0+O88nN3ELaukz463rZ68/jTX7+fCzb+YxRU
qVbbL/7Udh5/CO6n4GG15MfIcahI5+CCEx5I4W9AQGeZhGxBdmGCFoZYYVIWuOdZY+B52Mh8H7Yo
on4vfrQYC/H1xmIhA44Io44g8ujYNS0EiF+OtxnoY4wuHqlkf0DRWCGEHRq545Q9UpkkUxeY2BlF
E3IYSnhIhrlklWSi5MN3XaqoyY1jXlmmmFYKUWN+bG5C5JttwoknlXLueOcgUO4pqJuEItcgjIEK
4mWheTYaJ48Zpijll2o+aumgen74nIJgrlmfUYxeGiqmDp7JX52V/Jnpqo6SiiVeLghZnqqWJMqq
qLe62tSMKzmJ6KSK2trqqMTmulmJC7z+J4KGui26R6e4DmvstM5xZiKKaVIn3kXRdqtrsavBqsKc
6KHKB63egpsutev0eR+6DwLL7rfzqnvNiVyqJ+wfzkrr77r/yshrrwBKStN0vNAbsL0MtzKwsh6g
qR+0u3w6Wb0YL5xrlv/JJp/FpSEF8MgKk3ysPfgW/K7IBR6s8csmZzyEcKntG0i/McNc8s6RZuty
lAk3rLPQOdfCaaUVc7sz0UvPa+rHSmMCL9NUy4ygu81NDc7PTQ9ttZuH6iuvITZX7fXZfD5ncH0I
l9N10W/zPDC2EyPth7lf5412dRwHeSrI9Am0t9lwg92kr1mzDOjYhevdOKSHj/sk4zf+l+143ISz
FpF7+VqHc+XaXp756AyeeXTonkYt+uqDe5USxPD9rXomWrdu++MYAnUPl4l/mhXXpN+OeemL7a6y
2MA/a7nwwePeF17Gy+Yz2xHazbrzzT//+pZ0e269Angzf/3wJPZAbnLh1479+NmfvDn3KvcueJHJ
i2//+uU/nO9yZX/ePvsAtIb+juc9yllMJgHEnwK11zfYdUBiBQzaigD3v/uRrzDWulbBoKaRkPlu
gRUEYUmwJiDFEWJ5IrRgCCGCspSd5Vf14xcKL0jDFbqPPX6b3kCA5jYbJrCG0XifAzkAweh8zxEU
/KEPVagYZPmNg1fx4PyAyMQqtqv+hS4sgayAo7UZLjGFYARF2PhnQP8p8YzCEyL8Xli3Mh6RimH8
Igsj15LTSTB1HYSjHuV4w75pEQ9OwVn6TDgkQsYRgF502AeGqIEtwuR7XTTgWxJpRcyZcTtqlNxS
8NY/SkLlkodkHsVG0rOeTM1/o9zQG/kos/B5pERa6p5BOok6T7hSNLdk5dnUJ7DXSe4lgkwi7QzJ
RWLqcn2enOPmEHeQVILjgy2jHgyluUclgrIevsyhUjjpRkna5ZrHXJozXwlLDUrPlMZE5SrDMs5q
3i+XQTSdQmh5R1sKs1z3dGcoedlHHJzvkYwbJDTlh5VQGjReMeyl2gIJSWNujZr+ZExoOKkGTkUu
dJv5JE43JcrOZE40U+3sZw6Y5ZBT0rOHa1vER28HT0yaDycnVekEZ4dPmurTnfyMJw/+SY1g2vRc
DsVMTitZNY82sWfAbOhAT+hN1BiVqMaqKDHGKA9uSlSqn3zqQRkWUp2abyEm3ShKdbiRlSqwpVd8
6TzFKlM8RlF2eTQr+Yaa1h3wlCA+jSuOgjobut60qE3FJlKbqdQpLo6jidHqX6OqWDNdNCRWhajy
AlsVrC52aF116Vd9EtarrvObn91qKzO6HnnuJKZlnale6URaqNrOr8h4GmED2lrYgpWvl0UmZS26
0KTWMlUObew5hOvadFn2LqX+hCxpUbuWCEq2uDXMbF13etulko2tqSUrAqHbPLQKdqcwxe527flT
unhXroyy7VS/6tsYCtSwJbSuaMVH3OBk9bdAlS9Cn4ud+uZ2UMc9qqk2uVzx5qaNiJ0v9qT7Xepy
Np3MTRCD0Qun8/LWruH1LH4XYOGfdFjBClMvk6jbXv6+t6Ar0y+FNeZfEp7EmZFMsGH8u2IE81eh
m8VoeZl7YOfu8L/tm/CF7Vpd+F5Xw/X0cXZB3N3WklOtpxVvZJyMSyrXmFQiVqYO7mqRfZ04GCPK
8pUX1OJDlbitdgrubsFCYzSKKsACfGxVC4zkG1MGzkwGaWgbTOQHq1idG27+1p7H/KIPa3nLGbbz
OA2t3PJyN2NiFvCWGUpbR0eaIZfOc57KPNgXFxbFh7XzJNesaZPhWYzJnfOODWxHUT8as4Me8qT9
bGQZSrnVaAay4xgtaUSvtc65vpuVecLrV0cr06gm8WzdW1vcigXZhDYPp3u77LGmWcUP/XFEXV1q
cU47x41e7SR4jGuMGDu6sV7vgNH55wiXe7y6ZumwNYvhXyv6iMXuSL7jfWxne3XSZzY3ecUNXGwL
1d/nLta3NxtweOe31vvVds1Ize9vndqx6w73W0Mt8SNzWzAXdzOA0z3iHJuks/cOtHKEnPAKz3u6
vo4ysJecNIK7Zt/RnhX+wmHuT0oz29I7/wq0Re6ihTu44YEDNVNl3JU2t1y7PSZlqhsS2Y7bmuk3
CfnTrcTykjuY3RA/YNQnm2QjqrziRMP5zBJtddCVncMvl4vat57isJdW2Z6utM3BF/ShDJ3u2267
SGeNdKmpGetspnjOJWz0Wet47+ROqcDR/rWuH9rxJ4fwrSXvcKKP1tFPBq+9Bb/ouD9l7t2m0N8j
1fCxg6/ZBu9r3z0vrcYTvtrB5ju2nZ4WxdPeuLbXYiM9TOeUI/6+x6f8sCyPXMnxpQIk5QfKSU9y
n1tb+bhD/Qr28fwJFHG4m3creeC68d/PdfbqZmP3JcDlduS1/MOMPWL+Vo995H08tr4CwPoXgIf+
+///ABiAAjiABFiABniACJiACriADNiADviAEBiBEjiBEqhN+wcBF+gAGdgAG8gAHch/GPCBCiCC
+ncBJFiCFkCCKhiCJtiCKciCLxiD0AeDTnKCKDiDMkgBK+iCONiDOkiDP5iD3geEQyiE7EeER2iE
EXCCNhgxw6eEGMiDQQiFD7CDPjiFWFiEV6iFWZiEW+iFXbiEUhiGffaFUUiFGoiEYoiGHKiGZ2iG
VeiGcciGHiiHaUiHIDiGJseFfAiGfeiHgLiGcDiHg9iGeJiHhViHhziCeiiIZPiGdhCJkjiJlFiJ
lniJmJiJcdB/I+j+f0nAifrniRooip+oiEvAfYBUhaSIBNzwf6XIiE3oeM+3frFoV9x3g6zYioho
iqeoi1BgC6v4ioyoiqnIiih4i8bYfbQIisnYicX4ib6Ii1Mxi29YizTgi8g4FcO4i6ZojTOAjdxo
jLwojtIIifZ1jOHoLnzxgd4oA9GYjto4jkeQjYFYC55Ij8EhiiLYjjHgivI4MyCIjwA5jMoYjfz4
jQHJBO/IfwZ5itt4kP1YjMw4jxI5igwJke74j/Hoj6F4kQrpkZoYkiI5kiRZkiZ5kiiZkiq5kizZ
ki75kjAZk9yRRRIAMYxEkzKZk0mQDw7ESBTAkzoZlEoAlPjAk9yS8xnJAj9K2R4QoBcpgy9FmZQ+
KZRUWRbJwpS9ApQEExRbaZRc2QBLORFEuTtaWZVmiQJIuZVcGT3t8ZRX+ZUOwJZdqZZtuUZneZci
YBZ6+ZYsARplqSwq8ZZZCZZ4WZgmsJcdYzyBmZiCyZhEeZWIaZiSCQKRKZV5YZSYuZZNqZScKZdt
OZmgGZqiOZqkWZosmQAAOw==

------=_NextPart_000_0009_01C6D02D.7ED17600
Content-Type: application/octet-stream
Content-Transfer-Encoding: quoted-printable
Content-Location: http://www.matrixscience.com/templates/browser.js

	var browser_EXCLUDE =3D 1; =0A=
	var browser_IE =3D 0; =0A=
	var browser_IE4 =3D 0; =0A=
	var browser_IE5 =3D 0; =0A=
	var browser_IE6 =3D 0;=0A=
	var browser_MZ7 =3D 0;=0A=
	var browser_NS3 =3D 0;=0A=
	var browser_NS4 =3D 0;=0A=
	var browser_NS6 =3D 0; =0A=
	var browser_NS7 =3D 0; =0A=
	var browser_OP5 =3D 0; =0A=
	var browser_OP6 =3D 0;=0A=
	var browser_OP7 =3D 0;=0A=
	var browser_KDE =3D 0;=0A=
	var browser_SAF =3D 0;=0A=
=0A=
	var agt=3Dnavigator.userAgent.toLowerCase();=0A=
=0A=
  if(typeof navigator.vendor !=3D "undefined" && navigator.vendor =3D=3D =
"KDE"){=0A=
  	var thisKDE =3D agt;=0A=
  	var splitKDE =3D thisKDE.split("konqueror/");=0A=
  	var aKDE =3D splitKDE[1] . split("; ");=0A=
  	var KDEn =3D parseFloat(aKDE[0]);=0A=
  	if (KDEn >=3D 2.2) {=0A=
  		browser_KDE =3D 1;=0A=
  //		browser_NS6 =3D 1;=0A=
  		browser_EXCLUDE =3D 0;=0A=
  	}=0A=
  }=0A=
=0A=
  else if(agt.indexOf('webtv') !=3D -1){browser_EXCLUDE =3D 1;}=0A=
  =0A=
  else if(typeof window.opera !=3D "undefined"){=0A=
  	browser_EXCLUDE =3D 0;=0A=
  	if(agt.indexOf("opera/5") !=3D -1 || agt.indexOf("opera 5") !=3D =
-1){browser_OP5 =3D 1;}=0A=
  	if(agt.indexOf("opera/6") !=3D -1 || agt.indexOf("opera 6") !=3D =
-1){browser_OP6 =3D 1;}=0A=
  	if(agt.indexOf("opera/7") !=3D -1 || agt.indexOf("opera 7") !=3D =
-1){browser_OP7 =3D 1;}=0A=
  }=0A=
  =0A=
  else if(typeof document.all !=3D "undefined"){=0A=
  	browser_EXCLUDE =3D 0;=0A=
  	browser_IE =3D 1;=0A=
  	if(typeof document.getElementById !=3D "undefined"){=0A=
  		browser_IE5 =3D 1;=0A=
  		if(agt.indexOf("msie 6") !=3D -1){=0A=
  			browser_IE6 =3D 1;=0A=
  		}=0A=
  	}=0A=
  	else{browser_IE4 =3D 1;}=0A=
  }=0A=
  =0A=
  else if(typeof document.getElementById !=3D "undefined"){=0A=
  	browser_EXCLUDE =3D 0;=0A=
  	if(agt.indexOf("netscape/6") !=3D -1 || agt.indexOf("netscape6") !=3D =
-1){browser_NS6 =3D 1;}=0A=
  	else if(agt.indexOf("netscape/7") !=3D -1 || agt.indexOf("netscape7") =
!=3D -1){browser_NS6 =3D 1; browser_NS7 =3D 1;}=0A=
  	else if(agt.indexOf("gecko") !=3D -1){browser_NS6 =3D 1; browser_MZ7 =
=3D 1;}=0A=
  	if(agt.indexOf("safari") !=3D -1 || (typeof document.childNodes !=3D =
"undefined" && typeof document.all =3D=3D "undefined" && typeof =
navigator.taintEnabled =3D=3D "undefined")){browser_MZ7 =3D 0; =
browser_NS6 =3D 1; browser_SAF =3D 1;}=0A=
  }=0A=
  =0A=
  else if((agt.indexOf('mozilla') !=3D -1) && =
(parseInt(navigator.appVersion) >=3D 3)){=0A=
  	browser_EXCLUDE =3D 0;=0A=
  	if (parseInt(navigator.appVersion) >=3D 4) {=0A=
    	browser_NS4 =3D 1;=0A=
  	} else {=0A=
    	browser_NS3 =3D 1;=0A=
  	}=0A=
  	if(typeof navigator.mimeTypes['*'] =3D=3D "undefined"){=0A=
  		browser_EXCLUDE =3D 1;=0A=
  		browser_NS4 =3D 0;=0A=
    	browser_NS3 =3D 0;=0A=
  	}=0A=
  }=0A=
  =0A=
  if(agt.indexOf('escape') !=3D -1){browser_EXCLUDE =3D 1; browser_NS3 =
=3D 0; browser_NS4 =3D 0;}=0A=
  =0A=
  if(typeof navigator.__ice_version !=3D "undefined"){browser_EXCLUDE =
=3D 1; browser_IE4 =3D 0;}=0A=
=0A=
	var sTemp =3D "Browser detected as ";=0A=
	if (browser_EXCLUDE) { sTemp +=3D "EXCLUDE " }=0A=
	if (browser_IE)  { sTemp +=3D "IE " }=0A=
	if (browser_IE4) { sTemp +=3D "IE4 " }=0A=
	if (browser_IE5) { sTemp +=3D "IE5 " }=0A=
	if (browser_IE6) { sTemp +=3D "IE6 " }=0A=
	if (browser_MZ7) { sTemp +=3D "MZ7 " }=0A=
	if (browser_NS3) { sTemp +=3D "NS3 " }=0A=
	if (browser_NS4) { sTemp +=3D "NS4 " }=0A=
	if (browser_NS6) { sTemp +=3D "NS6 " }=0A=
	if (browser_NS7) { sTemp +=3D "NS7 " }=0A=
	if (browser_OP5) { sTemp +=3D "OP5 " }=0A=
	if (browser_OP6) { sTemp +=3D "OP6 " }=0A=
	if (browser_OP7) { sTemp +=3D "OP7 " }=0A=
	if (browser_KDE) { sTemp +=3D "KDE " }=0A=
	if (browser_SAF) { sTemp +=3D "SAF " }=0A=
//	alert(sTemp);=0A=

------=_NextPart_000_0009_01C6D02D.7ED17600--
