# Supplementary material for: Proteomic Identification of Differentially Expressed Proteins between Male and Female Plants in Pistacia chinensis
Source: PLoS One. 2013 May 17;8(5):e64276. doi: 10.1371/journal.pone.0064276 (PMC3656840; doi:10.1371/journal.pone.0064276)
Supplement: Figure S2 — Plant materials from Pistacia chinensis used for proteomic analysis. A, compound leaves. B, a segment of twig, separated stem phloem and separated stem xylem. No discernible differences in appearance were observed in leaves or twigs between male and female. (ZIP) [file pone.0064276.s002.zip › Figure S2/spot X1/Protein Summary Report (__-data-20120110-FtoTofcOt_dat).mht]

From: <�� Windows Internet Explorer 8 ����>
Subject: Protein Summary Report (../data/20120110/FtoTofcOt.dat)
Date: Fri, 9 Jan 2009 13:08:58 +0800
MIME-Version: 1.0
Content-Type: multipart/related;
	type="text/html";
	boundary="----=_NextPart_000_0033_01C9725B.6EFA2F10"
X-MimeOLE: Produced By Microsoft MimeOLE V6.00.2900.6109

This is a multi-part message in MIME format.

------=_NextPart_000_0033_01C9725B.6EFA2F10
Content-Type: text/html;
	charset="utf-8"
Content-Transfer-Encoding: quoted-printable
Content-Location: http://www.matrixscience.com/cgi/master_results.pl?file=..%2Fdata%2F20120110%2FFtoTofcOt.dat&REPTYPE=protein&_sigthreshold=0.05&REPORT=20&_server_mudpit_switch=99999999&_ignoreionsscorebelow=0&_showsubsets=0&_showpopups=TRUE&_sortunassigned=scoredown&_requireboldred=0

=EF=BB=BF<!DOCTYPE HTML PUBLIC "-//W3C//DTD HTML 4.0 Transitional//EN">
<!-- 0 seconds --><!-- 0 seconds --><!-- 0 seconds --><!-- 0 seconds =
--><HTML><HEAD><TITLE>Protein Summary Report =
(../data/20120110/FtoTofcOt.dat)</TITLE>
<META content=3D"text/html; charset=3Dutf-8" http-equiv=3DContent-Type>
<STYLE type=3Dtext/css>.tooltip {
	POSITION: absolute; VISIBILITY: hidden; TOP: 0px; LEFT: 0px
}
</STYLE>

<SCRIPT language=3DJavaScript type=3Dtext/javascript=20
src=3D"http://www.matrixscience.com/templates/browser.js"></SCRIPT>

<SCRIPT language=3DJavaScript>=0A=
<!-- Begin hiding Javascript from old browsers.=0A=
 =0A=
  var arrayReady=3D0;=0A=
  =0A=
  if (document.images){=0A=
    redBall =3D new Image();=0A=
    redBall.src =3D "../images/red_ball_white.gif";  =0A=
    cyanBall =3D new Image();=0A=
    cyanBall.src =3D "../images/cyan_ball_white.gif";  =0A=
  }=0A=
  =0A=
  function cover(hit,query,protSeq){=0A=
    document.Results.OV_Title.value =3D queryTitle[query];=0A=
    document.Results.OV_Accession.value =3D protName[hit];=0A=
    document.Results.OV_Sequence.value =3D protSeq;=0A=
    if (hit =3D=3D 0) {=0A=
      self.status =3D queryTitle[query];=0A=
    } else {=0A=
      self.status =3D protName[hit] + ": " + protSeq;=0A=
    }=0A=
    if (protSeq !=3D "" && document.fred && arrayReady =3D=3D 1){=0A=
      var i =3D 0;=0A=
      var element =3D 0;=0A=
      element =3D eval(protSeq+"["+i+"]");=0A=
      while(element) {=0A=
        document.images[element].src =3D redBall.src;=0A=
        i++;=0A=
        element =3D eval(protSeq+"["+i+"]");=0A=
      }=0A=
    }=0A=
  }=0A=
=0A=
  function uncover(hit,query,protSeq){=0A=
    document.Results.OV_Title.value =3D "-Query-";=0A=
    document.Results.OV_Accession.value=3D"-Accession-";=0A=
    document.Results.OV_Sequence.value=3D"-Sequence-";=0A=
    self.status=3D"";=0A=
    if (protSeq !=3D "" && document.fred && arrayReady =3D=3D 1){=0A=
      var i =3D 0;=0A=
      var element =3D 0;=0A=
      element =3D eval(protSeq+"["+i+"]");=0A=
      while(element) {=0A=
        document.images[element].src =3D cyanBall.src;=0A=
        i++;=0A=
        element =3D eval(protSeq+"["+i+"]");=0A=
      }=0A=
    }=0A=
  }=0A=
=0A=
  function checkQuery(checkState,numChecks,form){=0A=
    if (numChecks =3D=3D 1){=0A=
      form.QUE.checked =3D checkState;=0A=
    } else {=0A=
      for (var i =3D 0; i < form.elements.length; i++) {=0A=
        if (form.elements[i].name =3D=3D "QUE"){=0A=
          form.elements[i].checked =3D checkState;=0A=
        }=0A=
      }=0A=
    }=0A=
  }=0A=
=0A=
  function SaveClicks(checkBox,form){=0A=
    if (form.ErrTolRepeat && form.ErrTolRepeat.checked) {=0A=
      return;=0A=
    }=0A=
    var checkState =3D checkBox.checked;=0A=
    var thisHit =3D 0;=0A=
    for (var i =3D 0; i < form.elements.length; i++) {=0A=
      if (thisHit =3D=3D 1){=0A=
        if (form.elements[i].name =3D=3D "QUE") {=0A=
          form.elements[i].checked =3D !checkState;=0A=
        } else {=0A=
          break;=0A=
        }=0A=
      } else {=0A=
        if (form.elements[i] =3D=3D checkBox){=0A=
          thisHit =3D 1;=0A=
        }=0A=
      }=0A=
    }=0A=
  }=0A=
=0A=
  function unMatched(form){=0A=
    var numMisses =3D 0;=0A=
    for (var i =3D 0; i < form.elements.length; i++) {=0A=
      if (form.elements[i].name =3D=3D "MISSES"){=0A=
        numMisses++;=0A=
      } =0A=
    }=0A=
    if (numMisses < 1) {=0A=
      alert("No unmatched mass values to be searched");=0A=
      return false;=0A=
    }=0A=
    for (var i =3D 0; i < form.elements.length; i++) {=0A=
      if (form.elements[i].name =3D=3D "QUE"){=0A=
        form.elements[i].name =3D "DUMMY";=0A=
      } =0A=
    }=0A=
    for (var i =3D 0; i < form.elements.length; i++) {=0A=
      if (form.elements[i].name =3D=3D "MISSES"){=0A=
        form.elements[i].name =3D "QUE";=0A=
      } =0A=
    }=0A=
    form.submit();=0A=
    return true;=0A=
  }=0A=
=0A=
  function setReFormatAction(form){=0A=
    if (form.REPTYPE.options[form.REPTYPE.selectedIndex].value =3D=3D =
"export"){=0A=
      form.action =3D "./export_dat_2.pl";=0A=
    } else if (form.REPTYPE.options[form.REPTYPE.selectedIndex].value =
=3D=3D "family") {=0A=
      form.action =3D "./master_results_2.pl";=0A=
    } else {=0A=
      form.action =3D "./master_results.pl";=0A=
    }=0A=
  }=0A=
  =0A=
  function chooseQueryList(form) {=0A=
    var formatForm =3D window.document.forms['Re-format'];=0A=
    if (formatForm._querylist.value =3D=3D 'unassigned') {=0A=
      form.QUERYLIST.value =3D queryListUnassigned;=0A=
    } else if (formatForm._querylist.value =3D=3D 'identity') {=0A=
      form.QUERYLIST.value =3D queryListIdentity;=0A=
    } else if (formatForm._querylist.value =3D=3D 'homology') {=0A=
      form.QUERYLIST.value =3D queryListHomology;=0A=
    } else {=0A=
      form.QUERYLIST.value =3D "All";=0A=
    }=0A=
    return true;=0A=
  }=0A=
    =0A=
  function makeAccessionString(form){=0A=
    if (!form.ErrTolRepeat || !form.ErrTolRepeat.checked) {=0A=
      form.ACCESSION.value =3D "";=0A=
      return true;=0A=
    }=0A=
    var tempString =3D "";=0A=
    var numAccessions =3D 1;=0A=
    for (var i =3D 0; i < form.elements.length; i++) {=0A=
      if (form.elements[i].name =3D=3D "INCLUDE" && =
form.elements[i].checked){=0A=
        tempString =3D tempString + =
unescape(et_list[form.elements[i].value]) + ",";=0A=
      }=0A=
    }=0A=
    if (tempString =3D=3D "") {=0A=
      alert("No hits selected for error tolerant search");=0A=
      return false;=0A=
    }=0A=
    tempString =3D tempString.substring(0, tempString.length - 1);=0A=
    i =3D 0;=0A=
    while(tempString.indexOf(",", i) !=3D -1 && numAccessions <=3D 3) {=0A=
      i =3D tempString.indexOf(",", i) + 1;=0A=
      numAccessions++;=0A=
    }=0A=
    if (numAccessions > 3) {=0A=
      alert("Number of protein entries for error tolerant search has =
been limited to 3");=0A=
      tempString =3D tempString.substring(0, i - 1);=0A=
    }=0A=
    form.ACCESSION.value =3D tempString;=0A=
    checkQuery(1,23, form);=0A=
    return true;=0A=
  }=0A=
=0A=
  function clearEl() {}=0A=
=0A=
  function makeArchive(form){=0A=
    var tempUrl =3D =
"http://www.matrixscience.com/cgi/master_results.pl?file=3D..%2Fdata%2F20=
120110%2FFtoTofcOt.dat;REPTYPE=3Darchive;_sigthreshold=3D0.05;REPORT=3D20=
;_server_mudpit_switch=3D99999999;_ignoreionsscorebelow=3D0;_showsubsets=3D=
0;_showpopups=3DTRUE;_sortunassigned=3Dscoredown;_requireboldred=3D0&INTE=
RMEDIATE=3D%2e%2e%2fdata%2f20120110%2fFtoTofcOt%2edat";    for (var i =
=3D 0; i < form.elements.length; i++) {=0A=
      if (form.elements[i].name =3D=3D "INCLUDE" && =
form.elements[i].checked){=0A=
        tempUrl =3D tempUrl + "&INCLUDE=3D" + form.elements[i].value;=0A=
      }=0A=
    }=0A=
    window.location.href =3D tempUrl;=0A=
  }=0A=
=0A=
protName =3D new Array(1);=0A=
protName[0] =3D "";=0A=
protName[1] =3D "gi|145388991";=0A=
protName[2] =3D "gi|357112766";=0A=
protName[3] =3D "gi|56412205";=0A=
protName[4] =3D "gi|226530305";=0A=
protName[5] =3D "gi|226533502";=0A=
protName[6] =3D "gi|226504576";=0A=
protName[7] =3D "gi|242041317";=0A=
protName[8] =3D "gi|334690614";=0A=
protName[9] =3D "gi|338760827";=0A=
protName[10] =3D "gi|333973260";=0A=
protName[11] =3D "gi|333973262";=0A=
protName[12] =3D "gi|15808777";=0A=
protName[13] =3D "gi|194701654";=0A=
protName[14] =3D "gi|3688398";=0A=
protName[15] =3D "gi|111434273";=0A=
protName[16] =3D "gi|297822705";=0A=
protName[17] =3D "gi|320526113";=0A=
protName[18] =3D "gi|294805364";=0A=
protName[19] =3D "gi|2274984";=0A=
protName[20] =3D "gi|227202864";=0A=
=0A=
queryTitle =3D new Array(1);=0A=
queryTitle[0] =3D "";=0A=
queryTitle[1] =3D "";=0A=
queryTitle[2] =3D "";=0A=
queryTitle[3] =3D "";=0A=
queryTitle[4] =3D "";=0A=
queryTitle[5] =3D "";=0A=
queryTitle[6] =3D "";=0A=
queryTitle[7] =3D "";=0A=
queryTitle[8] =3D "";=0A=
queryTitle[9] =3D "";=0A=
queryTitle[10] =3D "";=0A=
queryTitle[11] =3D "";=0A=
queryTitle[12] =3D "";=0A=
queryTitle[13] =3D "";=0A=
queryTitle[14] =3D "";=0A=
queryTitle[15] =3D "";=0A=
queryTitle[16] =3D "";=0A=
queryTitle[17] =3D "";=0A=
queryTitle[18] =3D "";=0A=
queryTitle[19] =3D "";=0A=
queryTitle[20] =3D "";=0A=
queryTitle[21] =3D "";=0A=
queryTitle[22] =3D "";=0A=
queryTitle[23] =3D "";=0A=
=0A=
// End hiding Javascript from old browsers. -->=0A=
</SCRIPT>

<META name=3DGENERATOR content=3D"MSHTML 8.00.6001.19088"></HEAD>
<BODY aLink=3D#0000ff bgColor=3D#ffffff vLink=3D#0000ff>
<H1><IMG border=3D0 name=3Dfred align=3Dtop=20
src=3D"http://www.matrixscience.com/images/88x31_logo_white.gif" =
width=3D88=20
height=3D31 NATURALSIZEFLAG=3D"3"> Mascot Search Results</H1><FONT=20
face=3D"Courier New,Courier,monospace"><PRE><B>User            : yms</B>
<B>Email           : yanmeishuang@genomics.org.cn</B>
<B>Search title    : </B>
<B>MS data file    : DATA.TXT</B>
<B>Database        : NCBInr 20120107 (16831682 sequences; 5781564572 =
residues)</B>
<B>Taxonomy        : Viridiplantae (Green Plants) (1022713 =
sequences)</B>
<B>Timestamp       : 10 Jan 2012 at 05:08:04 GMT</B>
<B>Warning         : <FONT color=3D#ff0000>A Peptide summary report will =
usually give a much clearer picture of MS/MS search results.</FONT></B>
<B>Top Score       : 88 for <FONT color=3D#ff0000>gi|145388991</FONT>, =
asorbate peroxidase [Cenchrus americanus]</B>
</PRE></FONT>
<H3>Mascot Score Histogram</H3>Protein score is -10*Log(P), where P is =
the=20
probability that the observed match is a random event.<BR>Protein scores =
greater=20
than 73 are significant (p&lt;0.05).<BR>Protein scores are derived from =
ions=20
scores as a non-probabilistic basis for ranking protein hits.
<P><IMG alt=3D"Score Distribution"=20
src=3D"http://www.matrixscience.com/cgi/score_gif.pl?score_gif_2460450487=
081535"=20
width=3D400 height=3D200>=20
<FORM onsubmit=3D"return setReFormatAction(this)" method=3Dget =
name=3DRe-format=20
action=3D./master_results.pl><INPUT =
value=3D../data/20120110/FtoTofcOt.dat=20
type=3Dhidden name=3Dfile>=20
<H3>Protein Summary Report</H3>
<TABLE border=3D0 cellSpacing=3D1 cellPadding=3D3>
  <TBODY>
  <TR>
    <TD bgColor=3D#eeeeff noWrap><INPUT value=3D"Format As" =
type=3Dsubmit> </TD>
    <TD bgColor=3D#eeeeff noWrap><SELECT name=3DREPTYPE> <OPTION =
selected=20
        value=3Dprotein>Protein Summary (deprecated)</OPTION> <OPTION=20
        value=3Dfamily>Protein Family Summary</OPTION> <OPTION=20
        value=3Dpeptide>Peptide Summary</OPTION> <OPTION =
value=3Dselect>Select=20
        Summary (protein hits)</OPTION> <OPTION =
value=3Dunassigned>Select Summary=20
        (unassigned)</OPTION> <OPTION value=3Dexport>Export Search=20
      Results</OPTION></SELECT> </TD>
    <TD bgColor=3D#eeeeff>&nbsp;</TD>
    <TD bgColor=3D#eeeeff noWrap><A=20
      =
href=3D"http://www.matrixscience.com/help/msms_summaries_help.html"=20
      target=3D_blank>Help</A> </TD></TR>
  <TR>
    <TD bgColor=3D#eeeeff>&nbsp;</TD>
    <TD bgColor=3D#eeeeff noWrap>Significance threshold p&lt; <INPUT =
value=3D0.05=20
      size=3D8 name=3D_sigthreshold> </TD>
    <TD bgColor=3D#eeeeff noWrap>Max. number of hits <INPUT value=3D20 =
size=3D5=20
      name=3DREPORT> </TD>
    <TD bgColor=3D#eeeeff>&nbsp;</TD></TR></TBODY></TABLE></FORM>
<FORM method=3Dpost name=3DResults action=3D./search_form.pl>
<H3>Overview Table</H3>Click on column header to jump to entry in =
results=20
list.<BR>Move mouse over any indicator to highlight identical =
peptides.<BR>Click=20
on an indicator to see details of individual match.<BR>Use check boxes =
to select=20
sub-set of queries for new search.=20
<P>
<TABLE border=3D0 cellSpacing=3D0 cellPadding=3D0 width=3D600>
  <TBODY>
  <TR>
    <TD noWrap><B>Mouse over:&nbsp;</B></TD>
    <TD><INPUT value=3D-Query- size=3D62 name=3DOV_Title></TD></TR>
  <TR>
    <TD>&nbsp;</TD>
    <TD noWrap><INPUT value=3D-Accession- name=3DOV_Accession> =
&nbsp;<INPUT=20
      value=3D-Sequence- size=3D40 name=3DOV_Sequence> =
</TD></TR></TBODY></TABLE>
<P>
<TABLE border=3D1 cellSpacing=3D0 cellPadding=3D1>
  <TBODY>
  <TR>
    <TH bgColor=3D#cccccc align=3Dright>Hit:</TH>
    <TH bgColor=3D#cccccc width=3D16 align=3Dmiddle><A=20
      onmouseover=3D"cover(1,0,''); return true"=20
      onmouseout=3D"uncover(1,0,''); return true"=20
      =
href=3D"http://www.matrixscience.com/cgi/master_results.pl?file=3D..%2Fda=
ta%2F20120110%2FFtoTofcOt.dat&amp;REPTYPE=3Dprotein&amp;_sigthreshold=3D0=
.05&amp;REPORT=3D20&amp;_server_mudpit_switch=3D99999999&amp;_ignoreionss=
corebelow=3D0&amp;_showsubsets=3D0&amp;_showpopups=3DTRUE&amp;_sortunassi=
gned=3Dscoredown&amp;_requireboldred=3D0#Hit1">1</A></TH>
    <TH bgColor=3D#cccccc width=3D16 align=3Dmiddle><A=20
      onmouseover=3D"cover(2,0,''); return true"=20
      onmouseout=3D"uncover(2,0,''); return true"=20
      =
href=3D"http://www.matrixscience.com/cgi/master_results.pl?file=3D..%2Fda=
ta%2F20120110%2FFtoTofcOt.dat&amp;REPTYPE=3Dprotein&amp;_sigthreshold=3D0=
.05&amp;REPORT=3D20&amp;_server_mudpit_switch=3D99999999&amp;_ignoreionss=
corebelow=3D0&amp;_showsubsets=3D0&amp;_showpopups=3DTRUE&amp;_sortunassi=
gned=3Dscoredown&amp;_requireboldred=3D0#Hit2">2</A></TH>
    <TH bgColor=3D#cccccc width=3D16 align=3Dmiddle><A=20
      onmouseover=3D"cover(3,0,''); return true"=20
      onmouseout=3D"uncover(3,0,''); return true"=20
      =
href=3D"http://www.matrixscience.com/cgi/master_results.pl?file=3D..%2Fda=
ta%2F20120110%2FFtoTofcOt.dat&amp;REPTYPE=3Dprotein&amp;_sigthreshold=3D0=
.05&amp;REPORT=3D20&amp;_server_mudpit_switch=3D99999999&amp;_ignoreionss=
corebelow=3D0&amp;_showsubsets=3D0&amp;_showpopups=3DTRUE&amp;_sortunassi=
gned=3Dscoredown&amp;_requireboldred=3D0#Hit3">3</A></TH>
    <TH bgColor=3D#cccccc width=3D16 align=3Dmiddle><A=20
      onmouseover=3D"cover(4,0,''); return true"=20
      onmouseout=3D"uncover(4,0,''); return true"=20
      =
href=3D"http://www.matrixscience.com/cgi/master_results.pl?file=3D..%2Fda=
ta%2F20120110%2FFtoTofcOt.dat&amp;REPTYPE=3Dprotein&amp;_sigthreshold=3D0=
.05&amp;REPORT=3D20&amp;_server_mudpit_switch=3D99999999&amp;_ignoreionss=
corebelow=3D0&amp;_showsubsets=3D0&amp;_showpopups=3DTRUE&amp;_sortunassi=
gned=3Dscoredown&amp;_requireboldred=3D0#Hit4">4</A></TH>
    <TH bgColor=3D#cccccc width=3D16 align=3Dmiddle><A=20
      onmouseover=3D"cover(5,0,''); return true"=20
      onmouseout=3D"uncover(5,0,''); return true"=20
      =
href=3D"http://www.matrixscience.com/cgi/master_results.pl?file=3D..%2Fda=
ta%2F20120110%2FFtoTofcOt.dat&amp;REPTYPE=3Dprotein&amp;_sigthreshold=3D0=
.05&amp;REPORT=3D20&amp;_server_mudpit_switch=3D99999999&amp;_ignoreionss=
corebelow=3D0&amp;_showsubsets=3D0&amp;_showpopups=3DTRUE&amp;_sortunassi=
gned=3Dscoredown&amp;_requireboldred=3D0#Hit5">5</A></TH>
    <TH bgColor=3D#cccccc width=3D16 align=3Dmiddle><A=20
      onmouseover=3D"cover(6,0,''); return true"=20
      onmouseout=3D"uncover(6,0,''); return true"=20
      =
href=3D"http://www.matrixscience.com/cgi/master_results.pl?file=3D..%2Fda=
ta%2F20120110%2FFtoTofcOt.dat&amp;REPTYPE=3Dprotein&amp;_sigthreshold=3D0=
.05&amp;REPORT=3D20&amp;_server_mudpit_switch=3D99999999&amp;_ignoreionss=
corebelow=3D0&amp;_showsubsets=3D0&amp;_showpopups=3DTRUE&amp;_sortunassi=
gned=3Dscoredown&amp;_requireboldred=3D0#Hit6">6</A></TH>
    <TH bgColor=3D#cccccc width=3D16 align=3Dmiddle><A=20
      onmouseover=3D"cover(7,0,''); return true"=20
      onmouseout=3D"uncover(7,0,''); return true"=20
      =
href=3D"http://www.matrixscience.com/cgi/master_results.pl?file=3D..%2Fda=
ta%2F20120110%2FFtoTofcOt.dat&amp;REPTYPE=3Dprotein&amp;_sigthreshold=3D0=
.05&amp;REPORT=3D20&amp;_server_mudpit_switch=3D99999999&amp;_ignoreionss=
corebelow=3D0&amp;_showsubsets=3D0&amp;_showpopups=3DTRUE&amp;_sortunassi=
gned=3Dscoredown&amp;_requireboldred=3D0#Hit7">7</A></TH>
    <TH bgColor=3D#cccccc width=3D16 align=3Dmiddle><A=20
      onmouseover=3D"cover(8,0,''); return true"=20
      onmouseout=3D"uncover(8,0,''); return true"=20
      =
href=3D"http://www.matrixscience.com/cgi/master_results.pl?file=3D..%2Fda=
ta%2F20120110%2FFtoTofcOt.dat&amp;REPTYPE=3Dprotein&amp;_sigthreshold=3D0=
.05&amp;REPORT=3D20&amp;_server_mudpit_switch=3D99999999&amp;_ignoreionss=
corebelow=3D0&amp;_showsubsets=3D0&amp;_showpopups=3DTRUE&amp;_sortunassi=
gned=3Dscoredown&amp;_requireboldred=3D0#Hit8">8</A></TH>
    <TH bgColor=3D#cccccc width=3D16 align=3Dmiddle><A=20
      onmouseover=3D"cover(9,0,''); return true"=20
      onmouseout=3D"uncover(9,0,''); return true"=20
      =
href=3D"http://www.matrixscience.com/cgi/master_results.pl?file=3D..%2Fda=
ta%2F20120110%2FFtoTofcOt.dat&amp;REPTYPE=3Dprotein&amp;_sigthreshold=3D0=
.05&amp;REPORT=3D20&amp;_server_mudpit_switch=3D99999999&amp;_ignoreionss=
corebelow=3D0&amp;_showsubsets=3D0&amp;_showpopups=3DTRUE&amp;_sortunassi=
gned=3Dscoredown&amp;_requireboldred=3D0#Hit9">9</A></TH>
    <TH bgColor=3D#cccccc width=3D16 align=3Dmiddle><A=20
      onmouseover=3D"cover(10,0,''); return true"=20
      onmouseout=3D"uncover(10,0,''); return true"=20
      =
href=3D"http://www.matrixscience.com/cgi/master_results.pl?file=3D..%2Fda=
ta%2F20120110%2FFtoTofcOt.dat&amp;REPTYPE=3Dprotein&amp;_sigthreshold=3D0=
.05&amp;REPORT=3D20&amp;_server_mudpit_switch=3D99999999&amp;_ignoreionss=
corebelow=3D0&amp;_showsubsets=3D0&amp;_showpopups=3DTRUE&amp;_sortunassi=
gned=3Dscoredown&amp;_requireboldred=3D0#Hit10">10</A></TH>
    <TH bgColor=3D#cccccc width=3D16 align=3Dmiddle><A=20
      onmouseover=3D"cover(11,0,''); return true"=20
      onmouseout=3D"uncover(11,0,''); return true"=20
      =
href=3D"http://www.matrixscience.com/cgi/master_results.pl?file=3D..%2Fda=
ta%2F20120110%2FFtoTofcOt.dat&amp;REPTYPE=3Dprotein&amp;_sigthreshold=3D0=
.05&amp;REPORT=3D20&amp;_server_mudpit_switch=3D99999999&amp;_ignoreionss=
corebelow=3D0&amp;_showsubsets=3D0&amp;_showpopups=3DTRUE&amp;_sortunassi=
gned=3Dscoredown&amp;_requireboldred=3D0#Hit11">11</A></TH>
    <TH bgColor=3D#cccccc width=3D16 align=3Dmiddle><A=20
      onmouseover=3D"cover(12,0,''); return true"=20
      onmouseout=3D"uncover(12,0,''); return true"=20
      =
href=3D"http://www.matrixscience.com/cgi/master_results.pl?file=3D..%2Fda=
ta%2F20120110%2FFtoTofcOt.dat&amp;REPTYPE=3Dprotein&amp;_sigthreshold=3D0=
.05&amp;REPORT=3D20&amp;_server_mudpit_switch=3D99999999&amp;_ignoreionss=
corebelow=3D0&amp;_showsubsets=3D0&amp;_showpopups=3DTRUE&amp;_sortunassi=
gned=3Dscoredown&amp;_requireboldred=3D0#Hit12">12</A></TH>
    <TH bgColor=3D#cccccc width=3D16 align=3Dmiddle><A=20
      onmouseover=3D"cover(13,0,''); return true"=20
      onmouseout=3D"uncover(13,0,''); return true"=20
      =
href=3D"http://www.matrixscience.com/cgi/master_results.pl?file=3D..%2Fda=
ta%2F20120110%2FFtoTofcOt.dat&amp;REPTYPE=3Dprotein&amp;_sigthreshold=3D0=
.05&amp;REPORT=3D20&amp;_server_mudpit_switch=3D99999999&amp;_ignoreionss=
corebelow=3D0&amp;_showsubsets=3D0&amp;_showpopups=3DTRUE&amp;_sortunassi=
gned=3Dscoredown&amp;_requireboldred=3D0#Hit13">13</A></TH>
    <TH bgColor=3D#cccccc width=3D16 align=3Dmiddle><A=20
      onmouseover=3D"cover(14,0,''); return true"=20
      onmouseout=3D"uncover(14,0,''); return true"=20
      =
href=3D"http://www.matrixscience.com/cgi/master_results.pl?file=3D..%2Fda=
ta%2F20120110%2FFtoTofcOt.dat&amp;REPTYPE=3Dprotein&amp;_sigthreshold=3D0=
.05&amp;REPORT=3D20&amp;_server_mudpit_switch=3D99999999&amp;_ignoreionss=
corebelow=3D0&amp;_showsubsets=3D0&amp;_showpopups=3DTRUE&amp;_sortunassi=
gned=3Dscoredown&amp;_requireboldred=3D0#Hit14">14</A></TH>
    <TH bgColor=3D#cccccc width=3D16 align=3Dmiddle><A=20
      onmouseover=3D"cover(15,0,''); return true"=20
      onmouseout=3D"uncover(15,0,''); return true"=20
      =
href=3D"http://www.matrixscience.com/cgi/master_results.pl?file=3D..%2Fda=
ta%2F20120110%2FFtoTofcOt.dat&amp;REPTYPE=3Dprotein&amp;_sigthreshold=3D0=
.05&amp;REPORT=3D20&amp;_server_mudpit_switch=3D99999999&amp;_ignoreionss=
corebelow=3D0&amp;_showsubsets=3D0&amp;_showpopups=3DTRUE&amp;_sortunassi=
gned=3Dscoredown&amp;_requireboldred=3D0#Hit15">15</A></TH>
    <TH bgColor=3D#cccccc width=3D16 align=3Dmiddle><A=20
      onmouseover=3D"cover(16,0,''); return true"=20
      onmouseout=3D"uncover(16,0,''); return true"=20
      =
href=3D"http://www.matrixscience.com/cgi/master_results.pl?file=3D..%2Fda=
ta%2F20120110%2FFtoTofcOt.dat&amp;REPTYPE=3Dprotein&amp;_sigthreshold=3D0=
.05&amp;REPORT=3D20&amp;_server_mudpit_switch=3D99999999&amp;_ignoreionss=
corebelow=3D0&amp;_showsubsets=3D0&amp;_showpopups=3DTRUE&amp;_sortunassi=
gned=3Dscoredown&amp;_requireboldred=3D0#Hit16">16</A></TH>
    <TH bgColor=3D#cccccc width=3D16 align=3Dmiddle><A=20
      onmouseover=3D"cover(17,0,''); return true"=20
      onmouseout=3D"uncover(17,0,''); return true"=20
      =
href=3D"http://www.matrixscience.com/cgi/master_results.pl?file=3D..%2Fda=
ta%2F20120110%2FFtoTofcOt.dat&amp;REPTYPE=3Dprotein&amp;_sigthreshold=3D0=
.05&amp;REPORT=3D20&amp;_server_mudpit_switch=3D99999999&amp;_ignoreionss=
corebelow=3D0&amp;_showsubsets=3D0&amp;_showpopups=3DTRUE&amp;_sortunassi=
gned=3Dscoredown&amp;_requireboldred=3D0#Hit17">17</A></TH>
    <TH bgColor=3D#cccccc width=3D16 align=3Dmiddle><A=20
      onmouseover=3D"cover(18,0,''); return true"=20
      onmouseout=3D"uncover(18,0,''); return true"=20
      =
href=3D"http://www.matrixscience.com/cgi/master_results.pl?file=3D..%2Fda=
ta%2F20120110%2FFtoTofcOt.dat&amp;REPTYPE=3Dprotein&amp;_sigthreshold=3D0=
.05&amp;REPORT=3D20&amp;_server_mudpit_switch=3D99999999&amp;_ignoreionss=
corebelow=3D0&amp;_showsubsets=3D0&amp;_showpopups=3DTRUE&amp;_sortunassi=
gned=3Dscoredown&amp;_requireboldred=3D0#Hit18">18</A></TH>
    <TH bgColor=3D#cccccc width=3D16 align=3Dmiddle><A=20
      onmouseover=3D"cover(19,0,''); return true"=20
      onmouseout=3D"uncover(19,0,''); return true"=20
      =
href=3D"http://www.matrixscience.com/cgi/master_results.pl?file=3D..%2Fda=
ta%2F20120110%2FFtoTofcOt.dat&amp;REPTYPE=3Dprotein&amp;_sigthreshold=3D0=
.05&amp;REPORT=3D20&amp;_server_mudpit_switch=3D99999999&amp;_ignoreionss=
corebelow=3D0&amp;_showsubsets=3D0&amp;_showpopups=3DTRUE&amp;_sortunassi=
gned=3Dscoredown&amp;_requireboldred=3D0#Hit19">19</A></TH>
    <TH bgColor=3D#cccccc width=3D16 align=3Dmiddle><A=20
      onmouseover=3D"cover(20,0,''); return true"=20
      onmouseout=3D"uncover(20,0,''); return true"=20
      =
href=3D"http://www.matrixscience.com/cgi/master_results.pl?file=3D..%2Fda=
ta%2F20120110%2FFtoTofcOt.dat&amp;REPTYPE=3Dprotein&amp;_sigthreshold=3D0=
.05&amp;REPORT=3D20&amp;_server_mudpit_switch=3D99999999&amp;_ignoreionss=
corebelow=3D0&amp;_showsubsets=3D0&amp;_showpopups=3DTRUE&amp;_sortunassi=
gned=3Dscoredown&amp;_requireboldred=3D0#Hit20">20</A></TH></TR>
  <TR>
    <TD bgColor=3D#cccccc noWrap><B><INPUT=20
      value=3D"962.386928 from(963.394204,1+) query(1)" CHECKED =
type=3Dcheckbox=20
      name=3DQUE> <A onmouseover=3D"cover(0,1,''); return true"=20
      onmouseout=3D"uncover(0,1,''); return true"=20
      =
href=3D"http://www.matrixscience.com/cgi/master_results.pl?file=3D..%2Fda=
ta%2F20120110%2FFtoTofcOt.dat&amp;REPTYPE=3Dprotein&amp;_sigthreshold=3D0=
.05&amp;REPORT=3D20&amp;_server_mudpit_switch=3D99999999&amp;_ignoreionss=
corebelow=3D0&amp;_showsubsets=3D0&amp;_showpopups=3DTRUE&amp;_sortunassi=
gned=3Dscoredown&amp;_requireboldred=3D0#Query1">963.3942</A>=20
      (1+) </B></TD>
    <TD>&nbsp;</TD>
    <TD>&nbsp;</TD>
    <TD>&nbsp;</TD>
    <TD>&nbsp;</TD>
    <TD>&nbsp;</TD>
    <TD>&nbsp;</TD>
    <TD>&nbsp;</TD>
    <TD>&nbsp;</TD>
    <TD>&nbsp;</TD>
    <TD>&nbsp;</TD>
    <TD>&nbsp;</TD>
    <TD>&nbsp;</TD>
    <TD>&nbsp;</TD>
    <TD>&nbsp;</TD>
    <TD>&nbsp;</TD>
    <TD>&nbsp;</TD>
    <TD>&nbsp;</TD>
    <TD>&nbsp;</TD>
    <TD>&nbsp;</TD>
    <TD>&nbsp;</TD></TR>
  <TR>
    <TD bgColor=3D#cccccc noWrap><B><INPUT=20
      value=3D"1154.917022 from(1155.924298,1+) query(2)" CHECKED =
type=3Dcheckbox=20
      name=3DQUE> <A onmouseover=3D"cover(0,2,''); return true"=20
      onmouseout=3D"uncover(0,2,''); return true"=20
      =
href=3D"http://www.matrixscience.com/cgi/master_results.pl?file=3D..%2Fda=
ta%2F20120110%2FFtoTofcOt.dat&amp;REPTYPE=3Dprotein&amp;_sigthreshold=3D0=
.05&amp;REPORT=3D20&amp;_server_mudpit_switch=3D99999999&amp;_ignoreionss=
corebelow=3D0&amp;_showsubsets=3D0&amp;_showpopups=3DTRUE&amp;_sortunassi=
gned=3Dscoredown&amp;_requireboldred=3D0#Query2">1155.9243</A>=20
      (1+) </B></TD>
    <TD>&nbsp;</TD>
    <TD>&nbsp;</TD>
    <TD>&nbsp;</TD>
    <TD>&nbsp;</TD>
    <TD>&nbsp;</TD>
    <TD>&nbsp;</TD>
    <TD>&nbsp;</TD>
    <TD>&nbsp;</TD>
    <TD>&nbsp;</TD>
    <TD>&nbsp;</TD>
    <TD>&nbsp;</TD>
    <TD>&nbsp;</TD>
    <TD>&nbsp;</TD>
    <TD>&nbsp;</TD>
    <TD>&nbsp;</TD>
    <TD>&nbsp;</TD>
    <TD>&nbsp;</TD>
    <TD>&nbsp;</TD>
    <TD>&nbsp;</TD>
    <TD>&nbsp;</TD></TR>
  <TR>
    <TD bgColor=3D#cccccc noWrap><B><INPUT=20
      value=3D"1240.619562 from(1241.626838,1+) query(3)" CHECKED =
type=3Dcheckbox=20
      name=3DQUE> <A onmouseover=3D"cover(0,3,''); return true"=20
      onmouseout=3D"uncover(0,3,''); return true"=20
      =
href=3D"http://www.matrixscience.com/cgi/master_results.pl?file=3D..%2Fda=
ta%2F20120110%2FFtoTofcOt.dat&amp;REPTYPE=3Dprotein&amp;_sigthreshold=3D0=
.05&amp;REPORT=3D20&amp;_server_mudpit_switch=3D99999999&amp;_ignoreionss=
corebelow=3D0&amp;_showsubsets=3D0&amp;_showpopups=3DTRUE&amp;_sortunassi=
gned=3Dscoredown&amp;_requireboldred=3D0#Query3">1241.6268</A>=20
      (1+) </B></TD>
    <TD>&nbsp;</TD>
    <TD>&nbsp;</TD>
    <TD>&nbsp;</TD>
    <TD>&nbsp;</TD>
    <TD>&nbsp;</TD>
    <TD>&nbsp;</TD>
    <TD>&nbsp;</TD>
    <TD>&nbsp;</TD>
    <TD>&nbsp;</TD>
    <TD>&nbsp;</TD>
    <TD>&nbsp;</TD>
    <TD>&nbsp;</TD>
    <TD>&nbsp;</TD>
    <TD>&nbsp;</TD>
    <TD>&nbsp;</TD>
    <TD>&nbsp;</TD>
    <TD>&nbsp;</TD>
    <TD>&nbsp;</TD>
    <TD>&nbsp;</TD>
    <TD>&nbsp;</TD></TR>
  <TR>
    <TD bgColor=3D#cccccc noWrap><B><INPUT=20
      value=3D"1248.640621 from(1249.647897,1+) index(0) query(4)" =
CHECKED=20
      type=3Dcheckbox name=3DQUE> <A onmouseover=3D"cover(0,4,''); =
return true"=20
      onmouseout=3D"uncover(0,4,''); return true"=20
      =
href=3D"http://www.matrixscience.com/cgi/master_results.pl?file=3D..%2Fda=
ta%2F20120110%2FFtoTofcOt.dat&amp;REPTYPE=3Dprotein&amp;_sigthreshold=3D0=
.05&amp;REPORT=3D20&amp;_server_mudpit_switch=3D99999999&amp;_ignoreionss=
corebelow=3D0&amp;_showsubsets=3D0&amp;_showpopups=3DTRUE&amp;_sortunassi=
gned=3Dscoredown&amp;_requireboldred=3D0#Query4">1249.6479</A>=20
      (1+) </B></TD>
    <TD align=3Dmiddle><A onmouseover=3D"cover(1,4,'EDKPQPPPEGR'); =
return true"=20
      onmouseout=3D"uncover(1,4,'EDKPQPPPEGR'); return true"=20
      =
href=3D"http://www.matrixscience.com/cgi/peptide_view.pl?file=3D../data/2=
0120110/FtoTofcOt.dat&amp;query=3D4&amp;hit=3D1"=20
      target=3D_blank><IMG border=3D0=20
      src=3D"http://www.matrixscience.com/images/cyan_ball_white.gif" =
width=3D16=20
      height=3D16></A></TD>
    <TD align=3Dmiddle><A onmouseover=3D"cover(2,4,'EDKPQPPPEGR'); =
return true"=20
      onmouseout=3D"uncover(2,4,'EDKPQPPPEGR'); return true"=20
      =
href=3D"http://www.matrixscience.com/cgi/peptide_view.pl?file=3D../data/2=
0120110/FtoTofcOt.dat&amp;query=3D4&amp;hit=3D2"=20
      target=3D_blank><IMG border=3D0=20
      src=3D"http://www.matrixscience.com/images/cyan_ball_white.gif" =
width=3D16=20
      height=3D16></A></TD>
    <TD align=3Dmiddle><A onmouseover=3D"cover(3,4,'EDKPQPPPEGR'); =
return true"=20
      onmouseout=3D"uncover(3,4,'EDKPQPPPEGR'); return true"=20
      =
href=3D"http://www.matrixscience.com/cgi/peptide_view.pl?file=3D../data/2=
0120110/FtoTofcOt.dat&amp;query=3D4&amp;hit=3D3"=20
      target=3D_blank><IMG border=3D0=20
      src=3D"http://www.matrixscience.com/images/cyan_ball_white.gif" =
width=3D16=20
      height=3D16></A></TD>
    <TD align=3Dmiddle><A onmouseover=3D"cover(4,4,'EDKPQPPPEGR'); =
return true"=20
      onmouseout=3D"uncover(4,4,'EDKPQPPPEGR'); return true"=20
      =
href=3D"http://www.matrixscience.com/cgi/peptide_view.pl?file=3D../data/2=
0120110/FtoTofcOt.dat&amp;query=3D4&amp;hit=3D4"=20
      target=3D_blank><IMG border=3D0=20
      src=3D"http://www.matrixscience.com/images/cyan_ball_white.gif" =
width=3D16=20
      height=3D16></A></TD>
    <TD align=3Dmiddle><A onmouseover=3D"cover(5,4,'EDKPQPPPEGR'); =
return true"=20
      onmouseout=3D"uncover(5,4,'EDKPQPPPEGR'); return true"=20
      =
href=3D"http://www.matrixscience.com/cgi/peptide_view.pl?file=3D../data/2=
0120110/FtoTofcOt.dat&amp;query=3D4&amp;hit=3D5"=20
      target=3D_blank><IMG border=3D0=20
      src=3D"http://www.matrixscience.com/images/cyan_ball_white.gif" =
width=3D16=20
      height=3D16></A></TD>
    <TD align=3Dmiddle><A onmouseover=3D"cover(6,4,'EDKPQPPPEGR'); =
return true"=20
      onmouseout=3D"uncover(6,4,'EDKPQPPPEGR'); return true"=20
      =
href=3D"http://www.matrixscience.com/cgi/peptide_view.pl?file=3D../data/2=
0120110/FtoTofcOt.dat&amp;query=3D4&amp;hit=3D6"=20
      target=3D_blank><IMG border=3D0=20
      src=3D"http://www.matrixscience.com/images/cyan_ball_white.gif" =
width=3D16=20
      height=3D16></A></TD>
    <TD align=3Dmiddle><A onmouseover=3D"cover(7,4,'EDKPQPPPEGR'); =
return true"=20
      onmouseout=3D"uncover(7,4,'EDKPQPPPEGR'); return true"=20
      =
href=3D"http://www.matrixscience.com/cgi/peptide_view.pl?file=3D../data/2=
0120110/FtoTofcOt.dat&amp;query=3D4&amp;hit=3D7"=20
      target=3D_blank><IMG border=3D0=20
      src=3D"http://www.matrixscience.com/images/cyan_ball_white.gif" =
width=3D16=20
      height=3D16></A></TD>
    <TD align=3Dmiddle><A onmouseover=3D"cover(8,4,'EDKPQPPPEGR'); =
return true"=20
      onmouseout=3D"uncover(8,4,'EDKPQPPPEGR'); return true"=20
      =
href=3D"http://www.matrixscience.com/cgi/peptide_view.pl?file=3D../data/2=
0120110/FtoTofcOt.dat&amp;query=3D4&amp;hit=3D8"=20
      target=3D_blank><IMG border=3D0=20
      src=3D"http://www.matrixscience.com/images/cyan_ball_white.gif" =
width=3D16=20
      height=3D16></A></TD>
    <TD align=3Dmiddle><A onmouseover=3D"cover(9,4,'EDKPQPPPEGR'); =
return true"=20
      onmouseout=3D"uncover(9,4,'EDKPQPPPEGR'); return true"=20
      =
href=3D"http://www.matrixscience.com/cgi/peptide_view.pl?file=3D../data/2=
0120110/FtoTofcOt.dat&amp;query=3D4&amp;hit=3D9"=20
      target=3D_blank><IMG border=3D0=20
      src=3D"http://www.matrixscience.com/images/cyan_ball_white.gif" =
width=3D16=20
      height=3D16></A></TD>
    <TD align=3Dmiddle><A onmouseover=3D"cover(10,4,'EDKPQPPPEGR'); =
return true"=20
      onmouseout=3D"uncover(10,4,'EDKPQPPPEGR'); return true"=20
      =
href=3D"http://www.matrixscience.com/cgi/peptide_view.pl?file=3D../data/2=
0120110/FtoTofcOt.dat&amp;query=3D4&amp;hit=3D10"=20
      target=3D_blank><IMG border=3D0=20
      src=3D"http://www.matrixscience.com/images/cyan_ball_white.gif" =
width=3D16=20
      height=3D16></A></TD>
    <TD align=3Dmiddle><A onmouseover=3D"cover(11,4,'EDKPQPPPEGR'); =
return true"=20
      onmouseout=3D"uncover(11,4,'EDKPQPPPEGR'); return true"=20
      =
href=3D"http://www.matrixscience.com/cgi/peptide_view.pl?file=3D../data/2=
0120110/FtoTofcOt.dat&amp;query=3D4&amp;hit=3D11"=20
      target=3D_blank><IMG border=3D0=20
      src=3D"http://www.matrixscience.com/images/cyan_ball_white.gif" =
width=3D16=20
      height=3D16></A></TD>
    <TD align=3Dmiddle><A onmouseover=3D"cover(12,4,'EDKPQPPPEGR'); =
return true"=20
      onmouseout=3D"uncover(12,4,'EDKPQPPPEGR'); return true"=20
      =
href=3D"http://www.matrixscience.com/cgi/peptide_view.pl?file=3D../data/2=
0120110/FtoTofcOt.dat&amp;query=3D4&amp;hit=3D12"=20
      target=3D_blank><IMG border=3D0=20
      src=3D"http://www.matrixscience.com/images/cyan_ball_white.gif" =
width=3D16=20
      height=3D16></A></TD>
    <TD align=3Dmiddle><A onmouseover=3D"cover(13,4,'EDKPQPPPEGR'); =
return true"=20
      onmouseout=3D"uncover(13,4,'EDKPQPPPEGR'); return true"=20
      =
href=3D"http://www.matrixscience.com/cgi/peptide_view.pl?file=3D../data/2=
0120110/FtoTofcOt.dat&amp;query=3D4&amp;hit=3D13"=20
      target=3D_blank><IMG border=3D0=20
      src=3D"http://www.matrixscience.com/images/cyan_ball_white.gif" =
width=3D16=20
      height=3D16></A></TD>
    <TD align=3Dmiddle><A onmouseover=3D"cover(14,4,'EDKPQPPPEGR'); =
return true"=20
      onmouseout=3D"uncover(14,4,'EDKPQPPPEGR'); return true"=20
      =
href=3D"http://www.matrixscience.com/cgi/peptide_view.pl?file=3D../data/2=
0120110/FtoTofcOt.dat&amp;query=3D4&amp;hit=3D14"=20
      target=3D_blank><IMG border=3D0=20
      src=3D"http://www.matrixscience.com/images/cyan_ball_white.gif" =
width=3D16=20
      height=3D16></A></TD>
    <TD align=3Dmiddle><A onmouseover=3D"cover(15,4,'EDKPQPPPEGR'); =
return true"=20
      onmouseout=3D"uncover(15,4,'EDKPQPPPEGR'); return true"=20
      =
href=3D"http://www.matrixscience.com/cgi/peptide_view.pl?file=3D../data/2=
0120110/FtoTofcOt.dat&amp;query=3D4&amp;hit=3D15"=20
      target=3D_blank><IMG border=3D0=20
      src=3D"http://www.matrixscience.com/images/cyan_ball_white.gif" =
width=3D16=20
      height=3D16></A></TD>
    <TD align=3Dmiddle><A onmouseover=3D"cover(16,4,'EDKPQPPPEGR'); =
return true"=20
      onmouseout=3D"uncover(16,4,'EDKPQPPPEGR'); return true"=20
      =
href=3D"http://www.matrixscience.com/cgi/peptide_view.pl?file=3D../data/2=
0120110/FtoTofcOt.dat&amp;query=3D4&amp;hit=3D16"=20
      target=3D_blank><IMG border=3D0=20
      src=3D"http://www.matrixscience.com/images/cyan_ball_white.gif" =
width=3D16=20
      height=3D16></A></TD>
    <TD align=3Dmiddle><A onmouseover=3D"cover(17,4,'EDKPQPPPEGR'); =
return true"=20
      onmouseout=3D"uncover(17,4,'EDKPQPPPEGR'); return true"=20
      =
href=3D"http://www.matrixscience.com/cgi/peptide_view.pl?file=3D../data/2=
0120110/FtoTofcOt.dat&amp;query=3D4&amp;hit=3D17"=20
      target=3D_blank><IMG border=3D0=20
      src=3D"http://www.matrixscience.com/images/cyan_ball_white.gif" =
width=3D16=20
      height=3D16></A></TD>
    <TD align=3Dmiddle><A onmouseover=3D"cover(18,4,'EDKPQPPPEGR'); =
return true"=20
      onmouseout=3D"uncover(18,4,'EDKPQPPPEGR'); return true"=20
      =
href=3D"http://www.matrixscience.com/cgi/peptide_view.pl?file=3D../data/2=
0120110/FtoTofcOt.dat&amp;query=3D4&amp;hit=3D18"=20
      target=3D_blank><IMG border=3D0=20
      src=3D"http://www.matrixscience.com/images/cyan_ball_white.gif" =
width=3D16=20
      height=3D16></A></TD>
    <TD align=3Dmiddle><A onmouseover=3D"cover(19,4,'EDKPQPPPEGR'); =
return true"=20
      onmouseout=3D"uncover(19,4,'EDKPQPPPEGR'); return true"=20
      =
href=3D"http://www.matrixscience.com/cgi/peptide_view.pl?file=3D../data/2=
0120110/FtoTofcOt.dat&amp;query=3D4&amp;hit=3D19"=20
      target=3D_blank><IMG border=3D0=20
      src=3D"http://www.matrixscience.com/images/cyan_ball_white.gif" =
width=3D16=20
      height=3D16></A></TD>
    <TD align=3Dmiddle><A onmouseover=3D"cover(20,4,'EDKPQPPPEGR'); =
return true"=20
      onmouseout=3D"uncover(20,4,'EDKPQPPPEGR'); return true"=20
      =
href=3D"http://www.matrixscience.com/cgi/peptide_view.pl?file=3D../data/2=
0120110/FtoTofcOt.dat&amp;query=3D4&amp;hit=3D20"=20
      target=3D_blank><IMG border=3D0=20
      src=3D"http://www.matrixscience.com/images/cyan_ball_white.gif" =
width=3D16=20
      height=3D16></A></TD></TR>
  <TR>
    <TD bgColor=3D#cccccc noWrap><B><INPUT=20
      value=3D"1330.683912 from(1331.691188,1+) query(5)" CHECKED =
type=3Dcheckbox=20
      name=3DQUE> <A onmouseover=3D"cover(0,5,''); return true"=20
      onmouseout=3D"uncover(0,5,''); return true"=20
      =
href=3D"http://www.matrixscience.com/cgi/master_results.pl?file=3D..%2Fda=
ta%2F20120110%2FFtoTofcOt.dat&amp;REPTYPE=3Dprotein&amp;_sigthreshold=3D0=
.05&amp;REPORT=3D20&amp;_server_mudpit_switch=3D99999999&amp;_ignoreionss=
corebelow=3D0&amp;_showsubsets=3D0&amp;_showpopups=3DTRUE&amp;_sortunassi=
gned=3Dscoredown&amp;_requireboldred=3D0#Query5">1331.6912</A>=20
      (1+) </B></TD>
    <TD>&nbsp;</TD>
    <TD>&nbsp;</TD>
    <TD>&nbsp;</TD>
    <TD>&nbsp;</TD>
    <TD>&nbsp;</TD>
    <TD>&nbsp;</TD>
    <TD>&nbsp;</TD>
    <TD>&nbsp;</TD>
    <TD>&nbsp;</TD>
    <TD>&nbsp;</TD>
    <TD>&nbsp;</TD>
    <TD>&nbsp;</TD>
    <TD>&nbsp;</TD>
    <TD>&nbsp;</TD>
    <TD>&nbsp;</TD>
    <TD>&nbsp;</TD>
    <TD>&nbsp;</TD>
    <TD>&nbsp;</TD>
    <TD>&nbsp;</TD>
    <TD>&nbsp;</TD></TR>
  <TR>
    <TD bgColor=3D#cccccc noWrap><B><INPUT=20
      value=3D"1454.736466 from(1455.743742,1+) query(6)" CHECKED =
type=3Dcheckbox=20
      name=3DQUE> <A onmouseover=3D"cover(0,6,''); return true"=20
      onmouseout=3D"uncover(0,6,''); return true"=20
      =
href=3D"http://www.matrixscience.com/cgi/master_results.pl?file=3D..%2Fda=
ta%2F20120110%2FFtoTofcOt.dat&amp;REPTYPE=3Dprotein&amp;_sigthreshold=3D0=
.05&amp;REPORT=3D20&amp;_server_mudpit_switch=3D99999999&amp;_ignoreionss=
corebelow=3D0&amp;_showsubsets=3D0&amp;_showpopups=3DTRUE&amp;_sortunassi=
gned=3Dscoredown&amp;_requireboldred=3D0#Query6">1455.7437</A>=20
      (1+) </B></TD>
    <TD>&nbsp;</TD>
    <TD>&nbsp;</TD>
    <TD>&nbsp;</TD>
    <TD>&nbsp;</TD>
    <TD>&nbsp;</TD>
    <TD>&nbsp;</TD>
    <TD>&nbsp;</TD>
    <TD>&nbsp;</TD>
    <TD>&nbsp;</TD>
    <TD>&nbsp;</TD>
    <TD>&nbsp;</TD>
    <TD>&nbsp;</TD>
    <TD>&nbsp;</TD>
    <TD>&nbsp;</TD>
    <TD>&nbsp;</TD>
    <TD>&nbsp;</TD>
    <TD>&nbsp;</TD>
    <TD>&nbsp;</TD>
    <TD>&nbsp;</TD>
    <TD>&nbsp;</TD></TR>
  <TR>
    <TD bgColor=3D#cccccc noWrap><B><INPUT=20
      value=3D"1554.978095 from(1555.985371,1+) query(7)" CHECKED =
type=3Dcheckbox=20
      name=3DQUE> <A onmouseover=3D"cover(0,7,''); return true"=20
      onmouseout=3D"uncover(0,7,''); return true"=20
      =
href=3D"http://www.matrixscience.com/cgi/master_results.pl?file=3D..%2Fda=
ta%2F20120110%2FFtoTofcOt.dat&amp;REPTYPE=3Dprotein&amp;_sigthreshold=3D0=
.05&amp;REPORT=3D20&amp;_server_mudpit_switch=3D99999999&amp;_ignoreionss=
corebelow=3D0&amp;_showsubsets=3D0&amp;_showpopups=3DTRUE&amp;_sortunassi=
gned=3Dscoredown&amp;_requireboldred=3D0#Query7">1555.9854</A>=20
      (1+) </B></TD>
    <TD>&nbsp;</TD>
    <TD>&nbsp;</TD>
    <TD>&nbsp;</TD>
    <TD>&nbsp;</TD>
    <TD>&nbsp;</TD>
    <TD>&nbsp;</TD>
    <TD>&nbsp;</TD>
    <TD>&nbsp;</TD>
    <TD>&nbsp;</TD>
    <TD>&nbsp;</TD>
    <TD>&nbsp;</TD>
    <TD>&nbsp;</TD>
    <TD>&nbsp;</TD>
    <TD>&nbsp;</TD>
    <TD>&nbsp;</TD>
    <TD>&nbsp;</TD>
    <TD>&nbsp;</TD>
    <TD>&nbsp;</TD>
    <TD>&nbsp;</TD>
    <TD>&nbsp;</TD></TR>
  <TR>
    <TD bgColor=3D#cccccc noWrap><B><INPUT=20
      value=3D"1583.186307 from(1584.193583,1+) index(1) query(8)" =
CHECKED=20
      type=3Dcheckbox name=3DQUE> <A onmouseover=3D"cover(0,8,''); =
return true"=20
      onmouseout=3D"uncover(0,8,''); return true"=20
      =
href=3D"http://www.matrixscience.com/cgi/master_results.pl?file=3D..%2Fda=
ta%2F20120110%2FFtoTofcOt.dat&amp;REPTYPE=3Dprotein&amp;_sigthreshold=3D0=
.05&amp;REPORT=3D20&amp;_server_mudpit_switch=3D99999999&amp;_ignoreionss=
corebelow=3D0&amp;_showsubsets=3D0&amp;_showpopups=3DTRUE&amp;_sortunassi=
gned=3Dscoredown&amp;_requireboldred=3D0#Query8">1584.1936</A>=20
      (1+) </B></TD>
    <TD>&nbsp;</TD>
    <TD>&nbsp;</TD>
    <TD>&nbsp;</TD>
    <TD>&nbsp;</TD>
    <TD>&nbsp;</TD>
    <TD>&nbsp;</TD>
    <TD>&nbsp;</TD>
    <TD>&nbsp;</TD>
    <TD>&nbsp;</TD>
    <TD>&nbsp;</TD>
    <TD>&nbsp;</TD>
    <TD>&nbsp;</TD>
    <TD>&nbsp;</TD>
    <TD>&nbsp;</TD>
    <TD>&nbsp;</TD>
    <TD>&nbsp;</TD>
    <TD>&nbsp;</TD>
    <TD>&nbsp;</TD>
    <TD>&nbsp;</TD>
    <TD>&nbsp;</TD></TR>
  <TR>
    <TD bgColor=3D#cccccc noWrap><B><INPUT=20
      value=3D"1746.339814 from(1747.347090,1+) query(9)" CHECKED =
type=3Dcheckbox=20
      name=3DQUE> <A onmouseover=3D"cover(0,9,''); return true"=20
      onmouseout=3D"uncover(0,9,''); return true"=20
      =
href=3D"http://www.matrixscience.com/cgi/master_results.pl?file=3D..%2Fda=
ta%2F20120110%2FFtoTofcOt.dat&amp;REPTYPE=3Dprotein&amp;_sigthreshold=3D0=
.05&amp;REPORT=3D20&amp;_server_mudpit_switch=3D99999999&amp;_ignoreionss=
corebelow=3D0&amp;_showsubsets=3D0&amp;_showpopups=3DTRUE&amp;_sortunassi=
gned=3Dscoredown&amp;_requireboldred=3D0#Query9">1747.3471</A>=20
      (1+) </B></TD>
    <TD>&nbsp;</TD>
    <TD>&nbsp;</TD>
    <TD>&nbsp;</TD>
    <TD>&nbsp;</TD>
    <TD>&nbsp;</TD>
    <TD>&nbsp;</TD>
    <TD>&nbsp;</TD>
    <TD>&nbsp;</TD>
    <TD>&nbsp;</TD>
    <TD>&nbsp;</TD>
    <TD>&nbsp;</TD>
    <TD>&nbsp;</TD>
    <TD>&nbsp;</TD>
    <TD>&nbsp;</TD>
    <TD>&nbsp;</TD>
    <TD>&nbsp;</TD>
    <TD>&nbsp;</TD>
    <TD>&nbsp;</TD>
    <TD>&nbsp;</TD>
    <TD>&nbsp;</TD></TR>
  <TR>
    <TD bgColor=3D#cccccc noWrap><B><INPUT=20
      value=3D"1795.213958 from(1796.221234,1+) index(2) query(10)" =
CHECKED=20
      type=3Dcheckbox name=3DQUE> <A onmouseover=3D"cover(0,10,''); =
return true"=20
      onmouseout=3D"uncover(0,10,''); return true"=20
      =
href=3D"http://www.matrixscience.com/cgi/master_results.pl?file=3D..%2Fda=
ta%2F20120110%2FFtoTofcOt.dat&amp;REPTYPE=3Dprotein&amp;_sigthreshold=3D0=
.05&amp;REPORT=3D20&amp;_server_mudpit_switch=3D99999999&amp;_ignoreionss=
corebelow=3D0&amp;_showsubsets=3D0&amp;_showpopups=3DTRUE&amp;_sortunassi=
gned=3Dscoredown&amp;_requireboldred=3D0#Query10">1796.2212</A>=20
      (1+) </B></TD>
    <TD>&nbsp;</TD>
    <TD>&nbsp;</TD>
    <TD>&nbsp;</TD>
    <TD>&nbsp;</TD>
    <TD>&nbsp;</TD>
    <TD>&nbsp;</TD>
    <TD>&nbsp;</TD>
    <TD>&nbsp;</TD>
    <TD>&nbsp;</TD>
    <TD>&nbsp;</TD>
    <TD>&nbsp;</TD>
    <TD>&nbsp;</TD>
    <TD>&nbsp;</TD>
    <TD>&nbsp;</TD>
    <TD>&nbsp;</TD>
    <TD>&nbsp;</TD>
    <TD>&nbsp;</TD>
    <TD>&nbsp;</TD>
    <TD>&nbsp;</TD>
    <TD>&nbsp;</TD></TR>
  <TR>
    <TD bgColor=3D#cccccc noWrap><B><INPUT=20
      value=3D"1861.849391 from(1862.856667,1+) index(3) query(11)" =
CHECKED=20
      type=3Dcheckbox name=3DQUE> <A onmouseover=3D"cover(0,11,''); =
return true"=20
      onmouseout=3D"uncover(0,11,''); return true"=20
      =
href=3D"http://www.matrixscience.com/cgi/master_results.pl?file=3D..%2Fda=
ta%2F20120110%2FFtoTofcOt.dat&amp;REPTYPE=3Dprotein&amp;_sigthreshold=3D0=
.05&amp;REPORT=3D20&amp;_server_mudpit_switch=3D99999999&amp;_ignoreionss=
corebelow=3D0&amp;_showsubsets=3D0&amp;_showpopups=3DTRUE&amp;_sortunassi=
gned=3Dscoredown&amp;_requireboldred=3D0#Query11">1862.8567</A>=20
      (1+) </B></TD>
    <TD>&nbsp;</TD>
    <TD>&nbsp;</TD>
    <TD>&nbsp;</TD>
    <TD>&nbsp;</TD>
    <TD>&nbsp;</TD>
    <TD>&nbsp;</TD>
    <TD>&nbsp;</TD>
    <TD>&nbsp;</TD>
    <TD>&nbsp;</TD>
    <TD>&nbsp;</TD>
    <TD>&nbsp;</TD>
    <TD>&nbsp;</TD>
    <TD>&nbsp;</TD>
    <TD>&nbsp;</TD>
    <TD>&nbsp;</TD>
    <TD>&nbsp;</TD>
    <TD>&nbsp;</TD>
    <TD>&nbsp;</TD>
    <TD>&nbsp;</TD>
    <TD>&nbsp;</TD></TR>
  <TR>
    <TD bgColor=3D#cccccc noWrap><B><INPUT=20
      value=3D"1869.491656 from(1870.498932,1+) query(12)" CHECKED =
type=3Dcheckbox=20
      name=3DQUE> <A onmouseover=3D"cover(0,12,''); return true"=20
      onmouseout=3D"uncover(0,12,''); return true"=20
      =
href=3D"http://www.matrixscience.com/cgi/master_results.pl?file=3D..%2Fda=
ta%2F20120110%2FFtoTofcOt.dat&amp;REPTYPE=3Dprotein&amp;_sigthreshold=3D0=
.05&amp;REPORT=3D20&amp;_server_mudpit_switch=3D99999999&amp;_ignoreionss=
corebelow=3D0&amp;_showsubsets=3D0&amp;_showpopups=3DTRUE&amp;_sortunassi=
gned=3Dscoredown&amp;_requireboldred=3D0#Query12">1870.4989</A>=20
      (1+) </B></TD>
    <TD>&nbsp;</TD>
    <TD>&nbsp;</TD>
    <TD>&nbsp;</TD>
    <TD>&nbsp;</TD>
    <TD>&nbsp;</TD>
    <TD>&nbsp;</TD>
    <TD>&nbsp;</TD>
    <TD>&nbsp;</TD>
    <TD>&nbsp;</TD>
    <TD>&nbsp;</TD>
    <TD>&nbsp;</TD>
    <TD>&nbsp;</TD>
    <TD>&nbsp;</TD>
    <TD>&nbsp;</TD>
    <TD>&nbsp;</TD>
    <TD>&nbsp;</TD>
    <TD>&nbsp;</TD>
    <TD>&nbsp;</TD>
    <TD>&nbsp;</TD>
    <TD>&nbsp;</TD></TR>
  <TR>
    <TD bgColor=3D#cccccc noWrap><B><INPUT=20
      value=3D"1939.726268 from(1940.733544,1+) query(13)" CHECKED =
type=3Dcheckbox=20
      name=3DQUE> <A onmouseover=3D"cover(0,13,''); return true"=20
      onmouseout=3D"uncover(0,13,''); return true"=20
      =
href=3D"http://www.matrixscience.com/cgi/master_results.pl?file=3D..%2Fda=
ta%2F20120110%2FFtoTofcOt.dat&amp;REPTYPE=3Dprotein&amp;_sigthreshold=3D0=
.05&amp;REPORT=3D20&amp;_server_mudpit_switch=3D99999999&amp;_ignoreionss=
corebelow=3D0&amp;_showsubsets=3D0&amp;_showpopups=3DTRUE&amp;_sortunassi=
gned=3Dscoredown&amp;_requireboldred=3D0#Query13">1940.7335</A>=20
      (1+) </B></TD>
    <TD>&nbsp;</TD>
    <TD>&nbsp;</TD>
    <TD>&nbsp;</TD>
    <TD>&nbsp;</TD>
    <TD>&nbsp;</TD>
    <TD>&nbsp;</TD>
    <TD>&nbsp;</TD>
    <TD>&nbsp;</TD>
    <TD>&nbsp;</TD>
    <TD>&nbsp;</TD>
    <TD>&nbsp;</TD>
    <TD>&nbsp;</TD>
    <TD>&nbsp;</TD>
    <TD>&nbsp;</TD>
    <TD>&nbsp;</TD>
    <TD>&nbsp;</TD>
    <TD>&nbsp;</TD>
    <TD>&nbsp;</TD>
    <TD>&nbsp;</TD>
    <TD>&nbsp;</TD></TR>
  <TR>
    <TD bgColor=3D#cccccc noWrap><B><INPUT=20
      value=3D"1990.071665 from(1991.078941,1+) query(14)" CHECKED =
type=3Dcheckbox=20
      name=3DQUE> <A onmouseover=3D"cover(0,14,''); return true"=20
      onmouseout=3D"uncover(0,14,''); return true"=20
      =
href=3D"http://www.matrixscience.com/cgi/master_results.pl?file=3D..%2Fda=
ta%2F20120110%2FFtoTofcOt.dat&amp;REPTYPE=3Dprotein&amp;_sigthreshold=3D0=
.05&amp;REPORT=3D20&amp;_server_mudpit_switch=3D99999999&amp;_ignoreionss=
corebelow=3D0&amp;_showsubsets=3D0&amp;_showpopups=3DTRUE&amp;_sortunassi=
gned=3Dscoredown&amp;_requireboldred=3D0#Query14">1991.0789</A>=20
      (1+) </B></TD>
    <TD>&nbsp;</TD>
    <TD>&nbsp;</TD>
    <TD>&nbsp;</TD>
    <TD>&nbsp;</TD>
    <TD>&nbsp;</TD>
    <TD>&nbsp;</TD>
    <TD>&nbsp;</TD>
    <TD>&nbsp;</TD>
    <TD>&nbsp;</TD>
    <TD>&nbsp;</TD>
    <TD>&nbsp;</TD>
    <TD>&nbsp;</TD>
    <TD>&nbsp;</TD>
    <TD>&nbsp;</TD>
    <TD>&nbsp;</TD>
    <TD>&nbsp;</TD>
    <TD>&nbsp;</TD>
    <TD>&nbsp;</TD>
    <TD>&nbsp;</TD>
    <TD>&nbsp;</TD></TR>
  <TR>
    <TD bgColor=3D#cccccc noWrap><B><INPUT=20
      value=3D"2102.518623 from(2103.525899,1+) index(4) query(15)" =
CHECKED=20
      type=3Dcheckbox name=3DQUE> <A onmouseover=3D"cover(0,15,''); =
return true"=20
      onmouseout=3D"uncover(0,15,''); return true"=20
      =
href=3D"http://www.matrixscience.com/cgi/master_results.pl?file=3D..%2Fda=
ta%2F20120110%2FFtoTofcOt.dat&amp;REPTYPE=3Dprotein&amp;_sigthreshold=3D0=
.05&amp;REPORT=3D20&amp;_server_mudpit_switch=3D99999999&amp;_ignoreionss=
corebelow=3D0&amp;_showsubsets=3D0&amp;_showpopups=3DTRUE&amp;_sortunassi=
gned=3Dscoredown&amp;_requireboldred=3D0#Query15">2103.5259</A>=20
      (1+) </B></TD>
    <TD>&nbsp;</TD>
    <TD>&nbsp;</TD>
    <TD>&nbsp;</TD>
    <TD>&nbsp;</TD>
    <TD>&nbsp;</TD>
    <TD>&nbsp;</TD>
    <TD>&nbsp;</TD>
    <TD>&nbsp;</TD>
    <TD>&nbsp;</TD>
    <TD>&nbsp;</TD>
    <TD>&nbsp;</TD>
    <TD>&nbsp;</TD>
    <TD>&nbsp;</TD>
    <TD>&nbsp;</TD>
    <TD>&nbsp;</TD>
    <TD>&nbsp;</TD>
    <TD>&nbsp;</TD>
    <TD>&nbsp;</TD>
    <TD>&nbsp;</TD>
    <TD>&nbsp;</TD></TR>
  <TR>
    <TD bgColor=3D#cccccc noWrap><B><INPUT=20
      value=3D"2230.936881 from(2231.944157,1+) query(16)" CHECKED =
type=3Dcheckbox=20
      name=3DQUE> <A onmouseover=3D"cover(0,16,''); return true"=20
      onmouseout=3D"uncover(0,16,''); return true"=20
      =
href=3D"http://www.matrixscience.com/cgi/master_results.pl?file=3D..%2Fda=
ta%2F20120110%2FFtoTofcOt.dat&amp;REPTYPE=3Dprotein&amp;_sigthreshold=3D0=
.05&amp;REPORT=3D20&amp;_server_mudpit_switch=3D99999999&amp;_ignoreionss=
corebelow=3D0&amp;_showsubsets=3D0&amp;_showpopups=3DTRUE&amp;_sortunassi=
gned=3Dscoredown&amp;_requireboldred=3D0#Query16">2231.9442</A>=20
      (1+) </B></TD>
    <TD>&nbsp;</TD>
    <TD>&nbsp;</TD>
    <TD>&nbsp;</TD>
    <TD>&nbsp;</TD>
    <TD>&nbsp;</TD>
    <TD>&nbsp;</TD>
    <TD>&nbsp;</TD>
    <TD>&nbsp;</TD>
    <TD>&nbsp;</TD>
    <TD>&nbsp;</TD>
    <TD>&nbsp;</TD>
    <TD>&nbsp;</TD>
    <TD>&nbsp;</TD>
    <TD>&nbsp;</TD>
    <TD>&nbsp;</TD>
    <TD>&nbsp;</TD>
    <TD>&nbsp;</TD>
    <TD>&nbsp;</TD>
    <TD>&nbsp;</TD>
    <TD>&nbsp;</TD></TR>
  <TR>
    <TD bgColor=3D#cccccc noWrap><B><INPUT=20
      value=3D"2290.074767 from(2291.082043,1+) query(17)" CHECKED =
type=3Dcheckbox=20
      name=3DQUE> <A onmouseover=3D"cover(0,17,''); return true"=20
      onmouseout=3D"uncover(0,17,''); return true"=20
      =
href=3D"http://www.matrixscience.com/cgi/master_results.pl?file=3D..%2Fda=
ta%2F20120110%2FFtoTofcOt.dat&amp;REPTYPE=3Dprotein&amp;_sigthreshold=3D0=
.05&amp;REPORT=3D20&amp;_server_mudpit_switch=3D99999999&amp;_ignoreionss=
corebelow=3D0&amp;_showsubsets=3D0&amp;_showpopups=3DTRUE&amp;_sortunassi=
gned=3Dscoredown&amp;_requireboldred=3D0#Query17">2291.0820</A>=20
      (1+) </B></TD>
    <TD>&nbsp;</TD>
    <TD>&nbsp;</TD>
    <TD>&nbsp;</TD>
    <TD>&nbsp;</TD>
    <TD>&nbsp;</TD>
    <TD>&nbsp;</TD>
    <TD>&nbsp;</TD>
    <TD>&nbsp;</TD>
    <TD>&nbsp;</TD>
    <TD>&nbsp;</TD>
    <TD>&nbsp;</TD>
    <TD>&nbsp;</TD>
    <TD>&nbsp;</TD>
    <TD>&nbsp;</TD>
    <TD>&nbsp;</TD>
    <TD>&nbsp;</TD>
    <TD>&nbsp;</TD>
    <TD>&nbsp;</TD>
    <TD>&nbsp;</TD>
    <TD>&nbsp;</TD></TR>
  <TR>
    <TD bgColor=3D#cccccc noWrap><B><INPUT=20
      value=3D"2380.230569 from(2381.237845,1+) query(18)" CHECKED =
type=3Dcheckbox=20
      name=3DQUE> <A onmouseover=3D"cover(0,18,''); return true"=20
      onmouseout=3D"uncover(0,18,''); return true"=20
      =
href=3D"http://www.matrixscience.com/cgi/master_results.pl?file=3D..%2Fda=
ta%2F20120110%2FFtoTofcOt.dat&amp;REPTYPE=3Dprotein&amp;_sigthreshold=3D0=
.05&amp;REPORT=3D20&amp;_server_mudpit_switch=3D99999999&amp;_ignoreionss=
corebelow=3D0&amp;_showsubsets=3D0&amp;_showpopups=3DTRUE&amp;_sortunassi=
gned=3Dscoredown&amp;_requireboldred=3D0#Query18">2381.2378</A>=20
      (1+) </B></TD>
    <TD>&nbsp;</TD>
    <TD>&nbsp;</TD>
    <TD>&nbsp;</TD>
    <TD>&nbsp;</TD>
    <TD>&nbsp;</TD>
    <TD>&nbsp;</TD>
    <TD>&nbsp;</TD>
    <TD>&nbsp;</TD>
    <TD>&nbsp;</TD>
    <TD>&nbsp;</TD>
    <TD>&nbsp;</TD>
    <TD>&nbsp;</TD>
    <TD>&nbsp;</TD>
    <TD>&nbsp;</TD>
    <TD>&nbsp;</TD>
    <TD>&nbsp;</TD>
    <TD>&nbsp;</TD>
    <TD>&nbsp;</TD>
    <TD>&nbsp;</TD>
    <TD>&nbsp;</TD></TR>
  <TR>
    <TD bgColor=3D#cccccc noWrap><B><INPUT=20
      value=3D"2407.386998 from(2408.394274,1+) query(19)" CHECKED =
type=3Dcheckbox=20
      name=3DQUE> <A onmouseover=3D"cover(0,19,''); return true"=20
      onmouseout=3D"uncover(0,19,''); return true"=20
      =
href=3D"http://www.matrixscience.com/cgi/master_results.pl?file=3D..%2Fda=
ta%2F20120110%2FFtoTofcOt.dat&amp;REPTYPE=3Dprotein&amp;_sigthreshold=3D0=
.05&amp;REPORT=3D20&amp;_server_mudpit_switch=3D99999999&amp;_ignoreionss=
corebelow=3D0&amp;_showsubsets=3D0&amp;_showpopups=3DTRUE&amp;_sortunassi=
gned=3Dscoredown&amp;_requireboldred=3D0#Query19">2408.3943</A>=20
      (1+) </B></TD>
    <TD>&nbsp;</TD>
    <TD>&nbsp;</TD>
    <TD>&nbsp;</TD>
    <TD>&nbsp;</TD>
    <TD>&nbsp;</TD>
    <TD>&nbsp;</TD>
    <TD>&nbsp;</TD>
    <TD>&nbsp;</TD>
    <TD>&nbsp;</TD>
    <TD>&nbsp;</TD>
    <TD>&nbsp;</TD>
    <TD>&nbsp;</TD>
    <TD>&nbsp;</TD>
    <TD>&nbsp;</TD>
    <TD>&nbsp;</TD>
    <TD>&nbsp;</TD>
    <TD>&nbsp;</TD>
    <TD>&nbsp;</TD>
    <TD>&nbsp;</TD>
    <TD>&nbsp;</TD></TR>
  <TR>
    <TD bgColor=3D#cccccc noWrap><B><INPUT=20
      value=3D"2445.643086 from(2446.650362,1+) query(20)" CHECKED =
type=3Dcheckbox=20
      name=3DQUE> <A onmouseover=3D"cover(0,20,''); return true"=20
      onmouseout=3D"uncover(0,20,''); return true"=20
      =
href=3D"http://www.matrixscience.com/cgi/master_results.pl?file=3D..%2Fda=
ta%2F20120110%2FFtoTofcOt.dat&amp;REPTYPE=3Dprotein&amp;_sigthreshold=3D0=
.05&amp;REPORT=3D20&amp;_server_mudpit_switch=3D99999999&amp;_ignoreionss=
corebelow=3D0&amp;_showsubsets=3D0&amp;_showpopups=3DTRUE&amp;_sortunassi=
gned=3Dscoredown&amp;_requireboldred=3D0#Query20">2446.6504</A>=20
      (1+) </B></TD>
    <TD>&nbsp;</TD>
    <TD>&nbsp;</TD>
    <TD>&nbsp;</TD>
    <TD>&nbsp;</TD>
    <TD>&nbsp;</TD>
    <TD>&nbsp;</TD>
    <TD>&nbsp;</TD>
    <TD>&nbsp;</TD>
    <TD>&nbsp;</TD>
    <TD>&nbsp;</TD>
    <TD>&nbsp;</TD>
    <TD>&nbsp;</TD>
    <TD>&nbsp;</TD>
    <TD>&nbsp;</TD>
    <TD>&nbsp;</TD>
    <TD>&nbsp;</TD>
    <TD>&nbsp;</TD>
    <TD>&nbsp;</TD>
    <TD>&nbsp;</TD>
    <TD>&nbsp;</TD></TR>
  <TR>
    <TD bgColor=3D#cccccc noWrap><B><INPUT=20
      value=3D"2461.957747 from(2462.965023,1+) query(21)" CHECKED =
type=3Dcheckbox=20
      name=3DQUE> <A onmouseover=3D"cover(0,21,''); return true"=20
      onmouseout=3D"uncover(0,21,''); return true"=20
      =
href=3D"http://www.matrixscience.com/cgi/master_results.pl?file=3D..%2Fda=
ta%2F20120110%2FFtoTofcOt.dat&amp;REPTYPE=3Dprotein&amp;_sigthreshold=3D0=
.05&amp;REPORT=3D20&amp;_server_mudpit_switch=3D99999999&amp;_ignoreionss=
corebelow=3D0&amp;_showsubsets=3D0&amp;_showpopups=3DTRUE&amp;_sortunassi=
gned=3Dscoredown&amp;_requireboldred=3D0#Query21">2462.9650</A>=20
      (1+) </B></TD>
    <TD>&nbsp;</TD>
    <TD>&nbsp;</TD>
    <TD>&nbsp;</TD>
    <TD>&nbsp;</TD>
    <TD>&nbsp;</TD>
    <TD>&nbsp;</TD>
    <TD>&nbsp;</TD>
    <TD>&nbsp;</TD>
    <TD>&nbsp;</TD>
    <TD>&nbsp;</TD>
    <TD>&nbsp;</TD>
    <TD>&nbsp;</TD>
    <TD>&nbsp;</TD>
    <TD>&nbsp;</TD>
    <TD>&nbsp;</TD>
    <TD>&nbsp;</TD>
    <TD>&nbsp;</TD>
    <TD>&nbsp;</TD>
    <TD>&nbsp;</TD>
    <TD>&nbsp;</TD></TR>
  <TR>
    <TD bgColor=3D#cccccc noWrap><B><INPUT=20
      value=3D"2699.979679 from(2700.986955,1+) query(22)" CHECKED =
type=3Dcheckbox=20
      name=3DQUE> <A onmouseover=3D"cover(0,22,''); return true"=20
      onmouseout=3D"uncover(0,22,''); return true"=20
      =
href=3D"http://www.matrixscience.com/cgi/master_results.pl?file=3D..%2Fda=
ta%2F20120110%2FFtoTofcOt.dat&amp;REPTYPE=3Dprotein&amp;_sigthreshold=3D0=
.05&amp;REPORT=3D20&amp;_server_mudpit_switch=3D99999999&amp;_ignoreionss=
corebelow=3D0&amp;_showsubsets=3D0&amp;_showpopups=3DTRUE&amp;_sortunassi=
gned=3Dscoredown&amp;_requireboldred=3D0#Query22">2700.9870</A>=20
      (1+) </B></TD>
    <TD>&nbsp;</TD>
    <TD>&nbsp;</TD>
    <TD>&nbsp;</TD>
    <TD>&nbsp;</TD>
    <TD>&nbsp;</TD>
    <TD>&nbsp;</TD>
    <TD>&nbsp;</TD>
    <TD>&nbsp;</TD>
    <TD>&nbsp;</TD>
    <TD>&nbsp;</TD>
    <TD>&nbsp;</TD>
    <TD>&nbsp;</TD>
    <TD>&nbsp;</TD>
    <TD>&nbsp;</TD>
    <TD>&nbsp;</TD>
    <TD>&nbsp;</TD>
    <TD>&nbsp;</TD>
    <TD>&nbsp;</TD>
    <TD>&nbsp;</TD>
    <TD>&nbsp;</TD></TR>
  <TR>
    <TD bgColor=3D#cccccc noWrap><B><INPUT=20
      value=3D"2755.141165 from(2756.148441,1+) query(23)" CHECKED =
type=3Dcheckbox=20
      name=3DQUE> <A onmouseover=3D"cover(0,23,''); return true"=20
      onmouseout=3D"uncover(0,23,''); return true"=20
      =
href=3D"http://www.matrixscience.com/cgi/master_results.pl?file=3D..%2Fda=
ta%2F20120110%2FFtoTofcOt.dat&amp;REPTYPE=3Dprotein&amp;_sigthreshold=3D0=
.05&amp;REPORT=3D20&amp;_server_mudpit_switch=3D99999999&amp;_ignoreionss=
corebelow=3D0&amp;_showsubsets=3D0&amp;_showpopups=3DTRUE&amp;_sortunassi=
gned=3Dscoredown&amp;_requireboldred=3D0#Query23">2756.1484</A>=20
      (1+) </B></TD>
    <TD>&nbsp;</TD>
    <TD>&nbsp;</TD>
    <TD>&nbsp;</TD>
    <TD>&nbsp;</TD>
    <TD>&nbsp;</TD>
    <TD>&nbsp;</TD>
    <TD>&nbsp;</TD>
    <TD>&nbsp;</TD>
    <TD>&nbsp;</TD>
    <TD>&nbsp;</TD>
    <TD>&nbsp;</TD>
    <TD>&nbsp;</TD>
    <TD>&nbsp;</TD>
    <TD>&nbsp;</TD>
    <TD>&nbsp;</TD>
    <TD>&nbsp;</TD>
    <TD>&nbsp;</TD>
    <TD>&nbsp;</TD>
    <TD>&nbsp;</TD>
    <TD>&nbsp;</TD></TR></TBODY></TABLE>
<SCRIPT language=3DJavaScript>=0A=
<!-- =0A=
=0A=
EDKPQPPPEGR =3D new Array(1);=0A=
EDKPQPPPEGR[0] =3D 2;=0A=
EDKPQPPPEGR[1] =3D 3;=0A=
EDKPQPPPEGR[2] =3D 4;=0A=
EDKPQPPPEGR[3] =3D 5;=0A=
EDKPQPPPEGR[4] =3D 6;=0A=
EDKPQPPPEGR[5] =3D 7;=0A=
EDKPQPPPEGR[6] =3D 8;=0A=
EDKPQPPPEGR[7] =3D 9;=0A=
EDKPQPPPEGR[8] =3D 10;=0A=
EDKPQPPPEGR[9] =3D 11;=0A=
EDKPQPPPEGR[10] =3D 12;=0A=
EDKPQPPPEGR[11] =3D 13;=0A=
EDKPQPPPEGR[12] =3D 14;=0A=
EDKPQPPPEGR[13] =3D 15;=0A=
EDKPQPPPEGR[14] =3D 16;=0A=
EDKPQPPPEGR[15] =3D 17;=0A=
EDKPQPPPEGR[16] =3D 18;=0A=
EDKPQPPPEGR[17] =3D 19;=0A=
EDKPQPPPEGR[18] =3D 20;=0A=
EDKPQPPPEGR[19] =3D 21;=0A=
arrayReady =3D 1;=0A=
=0A=
// -->=0A=
</SCRIPT>
<INPUT value=3D2 type=3Dhidden name=3DFORMVER> <INPUT value=3DMIS =
type=3Dhidden=20
name=3DSEARCH> <INPUT value=3Dyms type=3Dhidden name=3DUSERNAME> <INPUT=20
value=3Dyanmeishuang@genomics.org.cn type=3Dhidden name=3DUSEREMAIL> =
<INPUT=20
type=3Dhidden name=3DCOM> <INPUT value=3D"Carbamidomethyl (C)" =
type=3Dhidden name=3DMODS>=20
<INPUT value=3D"Gln->pyro-Glu (N-term Q),Oxidation (M)" type=3Dhidden =
name=3DIT_MODS>=20
<INPUT value=3DTrypsin type=3Dhidden name=3DCLE> <INPUT =
value=3DMonoisotopic type=3Dhidden=20
name=3DMASS> <INPUT type=3Dhidden name=3DSEG> <INPUT value=3D100 =
type=3Dhidden name=3DTOL>=20
<INPUT value=3Dppm type=3Dhidden name=3DTOLU> <INPUT value=3D0.5 =
type=3Dhidden name=3DITOL>=20
<INPUT value=3DDa type=3Dhidden name=3DITOLU> <INPUT value=3DNCBInr =
type=3Dhidden name=3DDB>=20
<INPUT value=3D1+ type=3Dhidden name=3DCHARGE> <INPUT value=3D1 =
type=3Dhidden name=3DPFA>=20
<INPUT value=3DDATA.TXT type=3Dhidden name=3DFILE> <INPUT =
value=3D"Mascot generic"=20
type=3Dhidden name=3DFORMAT> <INPUT =
value=3D../data/20120110/FtoTofcOt.dat type=3Dhidden=20
name=3DINTERMEDIATE> <INPUT value=3D20 type=3Dhidden name=3DREPORT> =
<INPUT value=3DON=20
type=3Dhidden name=3DOVERVIEW> <INPUT type=3Dhidden name=3DPRECURSOR> =
<INPUT=20
value=3D". . . . Viridiplantae (Green Plants)" type=3Dhidden =
name=3DTAXONOMY> <INPUT=20
value=3Dpeptide type=3Dhidden name=3DREPTYPE> <INPUT value=3D"not again" =
type=3Dhidden=20
name=3DrepeatSearch> <INPUT value=3DMALDI-TOF-TOF type=3Dhidden =
name=3DINSTRUMENT>=20
<INPUT type=3Dhidden name=3DACCESSION> <INPUT type=3Dhidden =
name=3DQUANTITATION> <INPUT=20
value=3DPEP_INT(963.394204:34.335088,1155.924298:210.439012,1241.626838:1=
0.557353,1249.647897:2107.670986,1331.691188:130.631121,1455.743742:143.3=
32980,1555.985371:81.343873,1584.193583:2296.622286,1747.347090:9.345911,=
1796.221234:469.833799,1862.856667:2102.582093,1870.498932:314.378407,194=
0.733544:62.161612,1991.078941:126.555885,2103.525899:3138.167783,2231.94=
4157:42.727969,2291.082043:5.593823,2381.237845:40.832145,2408.394274:258=
.692950,2446.650362:132.394964,2462.965023:206.866021,2700.986955:22.8065=
32,2756.148441:7.638240,)=20
type=3Dhidden name=3DUSER00>=20
<P><INPUT onclick=3D"checkQuery(1,23, this.form)" value=3D"Select All" =
type=3Dbutton>=20
&nbsp;&nbsp;<INPUT onclick=3D"checkQuery(0,23, this.form)" =
value=3D"Select None" type=3Dbutton>=20
&nbsp;&nbsp;<INPUT value=3D"Search Selected" type=3Dsubmit>=20
&nbsp;&nbsp;&nbsp;&nbsp;</FORM>
<H3>Index</H3>
<TABLE border=3D0 cellSpacing=3D0 cellPadding=3D0>
  <TBODY>
  <TR>
    <TD>&nbsp;</TD>
    <TD><TT><B>&nbsp;Accession</B></TT></TD>
    <TD><TT><B>&nbsp;&nbsp;Mass</B></TT></TD>
    <TD><TT><B>&nbsp;&nbsp;Score</B></TT></TD>
    <TD><TT><B>&nbsp;&nbsp;Description</B></TT></TD></TR>
  <TR>
    <TD noWrap align=3Dright><TT><B>1.</B></TT></TD>
    <TD noWrap><TT><B>&nbsp;<A=20
      =
href=3D"http://www.matrixscience.com/cgi/master_results.pl?file=3D..%2Fda=
ta%2F20120110%2FFtoTofcOt.dat&amp;REPTYPE=3Dprotein&amp;_sigthreshold=3D0=
.05&amp;REPORT=3D20&amp;_server_mudpit_switch=3D99999999&amp;_ignoreionss=
corebelow=3D0&amp;_showsubsets=3D0&amp;_showpopups=3DTRUE&amp;_sortunassi=
gned=3Dscoredown&amp;_requireboldred=3D0#Hit1">gi|145388991</A></B></TT><=
/TD>
    <TD noWrap><TT>&nbsp;&nbsp;27623</TT></TD>
    <TD noWrap align=3Dright><TT>88</TT></TD>
    <TD noWrap><TT>&nbsp;&nbsp;asorbate peroxidase [Cenchrus=20
    americanus]</TT></TD></TR>
  <TR>
    <TD noWrap align=3Dright><TT><B>2.</B></TT></TD>
    <TD noWrap><TT><B>&nbsp;<A=20
      =
href=3D"http://www.matrixscience.com/cgi/master_results.pl?file=3D..%2Fda=
ta%2F20120110%2FFtoTofcOt.dat&amp;REPTYPE=3Dprotein&amp;_sigthreshold=3D0=
.05&amp;REPORT=3D20&amp;_server_mudpit_switch=3D99999999&amp;_ignoreionss=
corebelow=3D0&amp;_showsubsets=3D0&amp;_showpopups=3DTRUE&amp;_sortunassi=
gned=3Dscoredown&amp;_requireboldred=3D0#Hit2">gi|357112766</A></B></TT><=
/TD>
    <TD noWrap><TT>&nbsp;&nbsp;27593</TT></TD>
    <TD noWrap align=3Dright><TT>88</TT></TD>
    <TD noWrap><TT>&nbsp;&nbsp;PREDICTED: L-ascorbate peroxidase 1,=20
      cytosolic-like [Brachypodium distachyon]</TT></TD></TR>
  <TR>
    <TD noWrap align=3Dright><TT><B>3.</B></TT></TD>
    <TD noWrap><TT><B>&nbsp;<A=20
      =
href=3D"http://www.matrixscience.com/cgi/master_results.pl?file=3D..%2Fda=
ta%2F20120110%2FFtoTofcOt.dat&amp;REPTYPE=3Dprotein&amp;_sigthreshold=3D0=
.05&amp;REPORT=3D20&amp;_server_mudpit_switch=3D99999999&amp;_ignoreionss=
corebelow=3D0&amp;_showsubsets=3D0&amp;_showpopups=3DTRUE&amp;_sortunassi=
gned=3Dscoredown&amp;_requireboldred=3D0#Hit3">gi|56412205</A></B></TT></=
TD>
    <TD noWrap><TT>&nbsp;&nbsp;20363</TT></TD>
    <TD noWrap align=3Dright><TT>78</TT></TD>
    <TD noWrap><TT>&nbsp;&nbsp;ascorbate peroxidase [Cenchrus=20
    americanus]</TT></TD></TR>
  <TR>
    <TD noWrap align=3Dright><TT><B>4.</B></TT></TD>
    <TD noWrap><TT><B>&nbsp;<A=20
      =
href=3D"http://www.matrixscience.com/cgi/master_results.pl?file=3D..%2Fda=
ta%2F20120110%2FFtoTofcOt.dat&amp;REPTYPE=3Dprotein&amp;_sigthreshold=3D0=
.05&amp;REPORT=3D20&amp;_server_mudpit_switch=3D99999999&amp;_ignoreionss=
corebelow=3D0&amp;_showsubsets=3D0&amp;_showpopups=3DTRUE&amp;_sortunassi=
gned=3Dscoredown&amp;_requireboldred=3D0#Hit4">gi|226530305</A></B></TT><=
/TD>
    <TD noWrap><TT>&nbsp;&nbsp;27462</TT></TD>
    <TD noWrap align=3Dright><TT>75</TT></TD>
    <TD noWrap><TT>&nbsp;&nbsp;APx1 - Cytosolic Ascorbate Peroxidase =
[Zea=20
      mays]</TT></TD></TR>
  <TR>
    <TD noWrap align=3Dright><TT><B>5.</B></TT></TD>
    <TD noWrap><TT><B>&nbsp;<A=20
      =
href=3D"http://www.matrixscience.com/cgi/master_results.pl?file=3D..%2Fda=
ta%2F20120110%2FFtoTofcOt.dat&amp;REPTYPE=3Dprotein&amp;_sigthreshold=3D0=
.05&amp;REPORT=3D20&amp;_server_mudpit_switch=3D99999999&amp;_ignoreionss=
corebelow=3D0&amp;_showsubsets=3D0&amp;_showpopups=3DTRUE&amp;_sortunassi=
gned=3Dscoredown&amp;_requireboldred=3D0#Hit5">gi|226533502</A></B></TT><=
/TD>
    <TD noWrap><TT>&nbsp;&nbsp;27468</TT></TD>
    <TD noWrap align=3Dright><TT>75</TT></TD>
    <TD noWrap><TT>&nbsp;&nbsp;ascorbate peroxidase [Zea =
mays]</TT></TD></TR>
  <TR>
    <TD noWrap align=3Dright><TT><B>6.</B></TT></TD>
    <TD noWrap><TT><B>&nbsp;<A=20
      =
href=3D"http://www.matrixscience.com/cgi/master_results.pl?file=3D..%2Fda=
ta%2F20120110%2FFtoTofcOt.dat&amp;REPTYPE=3Dprotein&amp;_sigthreshold=3D0=
.05&amp;REPORT=3D20&amp;_server_mudpit_switch=3D99999999&amp;_ignoreionss=
corebelow=3D0&amp;_showsubsets=3D0&amp;_showpopups=3DTRUE&amp;_sortunassi=
gned=3Dscoredown&amp;_requireboldred=3D0#Hit6">gi|226504576</A></B></TT><=
/TD>
    <TD noWrap><TT>&nbsp;&nbsp;27482</TT></TD>
    <TD noWrap align=3Dright><TT>75</TT></TD>
    <TD noWrap><TT>&nbsp;&nbsp;APx1 - Cytosolic Ascorbate Peroxidase =
[Zea=20
      mays]</TT></TD></TR>
  <TR>
    <TD noWrap align=3Dright><TT><B>7.</B></TT></TD>
    <TD noWrap><TT><B>&nbsp;<A=20
      =
href=3D"http://www.matrixscience.com/cgi/master_results.pl?file=3D..%2Fda=
ta%2F20120110%2FFtoTofcOt.dat&amp;REPTYPE=3Dprotein&amp;_sigthreshold=3D0=
.05&amp;REPORT=3D20&amp;_server_mudpit_switch=3D99999999&amp;_ignoreionss=
corebelow=3D0&amp;_showsubsets=3D0&amp;_showpopups=3DTRUE&amp;_sortunassi=
gned=3Dscoredown&amp;_requireboldred=3D0#Hit7">gi|242041317</A></B></TT><=
/TD>
    <TD noWrap><TT>&nbsp;&nbsp;27314</TT></TD>
    <TD noWrap align=3Dright><TT>75</TT></TD>
    <TD noWrap><TT>&nbsp;&nbsp;hypothetical protein SORBIDRAFT_01g038760 =

      [Sorghum bicolor]</TT></TD></TR>
  <TR>
    <TD noWrap align=3Dright><TT><B>8.</B></TT></TD>
    <TD noWrap><TT><B>&nbsp;<A=20
      =
href=3D"http://www.matrixscience.com/cgi/master_results.pl?file=3D..%2Fda=
ta%2F20120110%2FFtoTofcOt.dat&amp;REPTYPE=3Dprotein&amp;_sigthreshold=3D0=
.05&amp;REPORT=3D20&amp;_server_mudpit_switch=3D99999999&amp;_ignoreionss=
corebelow=3D0&amp;_showsubsets=3D0&amp;_showpopups=3DTRUE&amp;_sortunassi=
gned=3Dscoredown&amp;_requireboldred=3D0#Hit8">gi|334690614</A></B></TT><=
/TD>
    <TD noWrap><TT>&nbsp;&nbsp;27640</TT></TD>
    <TD noWrap align=3Dright><TT>75</TT></TD>
    <TD noWrap><TT>&nbsp;&nbsp;cytosolic ascorbate peroxidase [Aeluropus =

      littoralis]</TT></TD></TR>
  <TR>
    <TD noWrap align=3Dright><TT><B>9.</B></TT></TD>
    <TD noWrap><TT><B>&nbsp;<A=20
      =
href=3D"http://www.matrixscience.com/cgi/master_results.pl?file=3D..%2Fda=
ta%2F20120110%2FFtoTofcOt.dat&amp;REPTYPE=3Dprotein&amp;_sigthreshold=3D0=
.05&amp;REPORT=3D20&amp;_server_mudpit_switch=3D99999999&amp;_ignoreionss=
corebelow=3D0&amp;_showsubsets=3D0&amp;_showpopups=3DTRUE&amp;_sortunassi=
gned=3Dscoredown&amp;_requireboldred=3D0#Hit9">gi|338760827</A></B></TT><=
/TD>
    <TD noWrap><TT>&nbsp;&nbsp;27561</TT></TD>
    <TD noWrap align=3Dright><TT>75</TT></TD>
    <TD noWrap><TT>&nbsp;&nbsp;ascorbate peroxidase [Eleusine=20
  coracana]</TT></TD></TR>
  <TR>
    <TD noWrap align=3Dright><TT><B>10.</B></TT></TD>
    <TD noWrap><TT><B>&nbsp;<A=20
      =
href=3D"http://www.matrixscience.com/cgi/master_results.pl?file=3D..%2Fda=
ta%2F20120110%2FFtoTofcOt.dat&amp;REPTYPE=3Dprotein&amp;_sigthreshold=3D0=
.05&amp;REPORT=3D20&amp;_server_mudpit_switch=3D99999999&amp;_ignoreionss=
corebelow=3D0&amp;_showsubsets=3D0&amp;_showpopups=3DTRUE&amp;_sortunassi=
gned=3Dscoredown&amp;_requireboldred=3D0#Hit10">gi|333973260</A></B></TT>=
</TD>
    <TD noWrap><TT>&nbsp;&nbsp;13568</TT></TD>
    <TD noWrap align=3Dright><TT>71</TT></TD>
    <TD noWrap><TT>&nbsp;&nbsp;cytosolic ascorbate peroxidase [Eleusine=20
      coracana]</TT></TD></TR>
  <TR>
    <TD noWrap align=3Dright><TT><B>11.</B></TT></TD>
    <TD noWrap><TT><B>&nbsp;<A=20
      =
href=3D"http://www.matrixscience.com/cgi/master_results.pl?file=3D..%2Fda=
ta%2F20120110%2FFtoTofcOt.dat&amp;REPTYPE=3Dprotein&amp;_sigthreshold=3D0=
.05&amp;REPORT=3D20&amp;_server_mudpit_switch=3D99999999&amp;_ignoreionss=
corebelow=3D0&amp;_showsubsets=3D0&amp;_showpopups=3DTRUE&amp;_sortunassi=
gned=3Dscoredown&amp;_requireboldred=3D0#Hit11">gi|333973262</A></B></TT>=
</TD>
    <TD noWrap><TT>&nbsp;&nbsp;13819</TT></TD>
    <TD noWrap align=3Dright><TT>71</TT></TD>
    <TD noWrap><TT>&nbsp;&nbsp;cytosolic ascorbate peroxidase [Eleusine=20
      coracana]</TT></TD></TR>
  <TR>
    <TD noWrap align=3Dright><TT><B>12.</B></TT></TD>
    <TD noWrap><TT><B>&nbsp;<A=20
      =
href=3D"http://www.matrixscience.com/cgi/master_results.pl?file=3D..%2Fda=
ta%2F20120110%2FFtoTofcOt.dat&amp;REPTYPE=3Dprotein&amp;_sigthreshold=3D0=
.05&amp;REPORT=3D20&amp;_server_mudpit_switch=3D99999999&amp;_ignoreionss=
corebelow=3D0&amp;_showsubsets=3D0&amp;_showpopups=3DTRUE&amp;_sortunassi=
gned=3Dscoredown&amp;_requireboldred=3D0#Hit12">gi|15808777</A></B></TT><=
/TD>
    <TD noWrap><TT>&nbsp;&nbsp;16907</TT></TD>
    <TD noWrap align=3Dright><TT>69</TT></TD>
    <TD noWrap><TT>&nbsp;&nbsp;ascorbate peroxidase [Hordeum vulgare =
subsp.=20
      vulgare]</TT></TD></TR>
  <TR>
    <TD noWrap align=3Dright><TT><B>13.</B></TT></TD>
    <TD noWrap><TT><B>&nbsp;<A=20
      =
href=3D"http://www.matrixscience.com/cgi/master_results.pl?file=3D..%2Fda=
ta%2F20120110%2FFtoTofcOt.dat&amp;REPTYPE=3Dprotein&amp;_sigthreshold=3D0=
.05&amp;REPORT=3D20&amp;_server_mudpit_switch=3D99999999&amp;_ignoreionss=
corebelow=3D0&amp;_showsubsets=3D0&amp;_showpopups=3DTRUE&amp;_sortunassi=
gned=3Dscoredown&amp;_requireboldred=3D0#Hit13">gi|194701654</A></B></TT>=
</TD>
    <TD noWrap><TT>&nbsp;&nbsp;23550</TT></TD>
    <TD noWrap align=3Dright><TT>66</TT></TD>
    <TD noWrap><TT>&nbsp;&nbsp;unknown [Zea mays]</TT></TD></TR>
  <TR>
    <TD noWrap align=3Dright><TT><B>14.</B></TT></TD>
    <TD noWrap><TT><B>&nbsp;<A=20
      =
href=3D"http://www.matrixscience.com/cgi/master_results.pl?file=3D..%2Fda=
ta%2F20120110%2FFtoTofcOt.dat&amp;REPTYPE=3Dprotein&amp;_sigthreshold=3D0=
.05&amp;REPORT=3D20&amp;_server_mudpit_switch=3D99999999&amp;_ignoreionss=
corebelow=3D0&amp;_showsubsets=3D0&amp;_showpopups=3DTRUE&amp;_sortunassi=
gned=3Dscoredown&amp;_requireboldred=3D0#Hit14">gi|3688398</A></B></TT></=
TD>
    <TD noWrap><TT>&nbsp;&nbsp;27532</TT></TD>
    <TD noWrap align=3Dright><TT>65</TT></TD>
    <TD noWrap><TT>&nbsp;&nbsp;ascorbate peroxidase [Hordeum vulgare =
subsp.=20
      vulgare]</TT></TD></TR>
  <TR>
    <TD noWrap align=3Dright><TT><B>15.</B></TT></TD>
    <TD noWrap><TT><B>&nbsp;<A=20
      =
href=3D"http://www.matrixscience.com/cgi/master_results.pl?file=3D..%2Fda=
ta%2F20120110%2FFtoTofcOt.dat&amp;REPTYPE=3Dprotein&amp;_sigthreshold=3D0=
.05&amp;REPORT=3D20&amp;_server_mudpit_switch=3D99999999&amp;_ignoreionss=
corebelow=3D0&amp;_showsubsets=3D0&amp;_showpopups=3DTRUE&amp;_sortunassi=
gned=3Dscoredown&amp;_requireboldred=3D0#Hit15">gi|111434273</A></B></TT>=
</TD>
    <TD noWrap><TT>&nbsp;&nbsp;24968</TT></TD>
    <TD noWrap align=3Dright><TT>64</TT></TD>
    <TD noWrap><TT>&nbsp;&nbsp;ascorbate peroxidase [Eucalyptus=20
      camaldulensis]</TT></TD></TR>
  <TR>
    <TD noWrap align=3Dright><TT><B>16.</B></TT></TD>
    <TD noWrap><TT><B>&nbsp;<A=20
      =
href=3D"http://www.matrixscience.com/cgi/master_results.pl?file=3D..%2Fda=
ta%2F20120110%2FFtoTofcOt.dat&amp;REPTYPE=3Dprotein&amp;_sigthreshold=3D0=
.05&amp;REPORT=3D20&amp;_server_mudpit_switch=3D99999999&amp;_ignoreionss=
corebelow=3D0&amp;_showsubsets=3D0&amp;_showpopups=3DTRUE&amp;_sortunassi=
gned=3Dscoredown&amp;_requireboldred=3D0#Hit16">gi|297822705</A></B></TT>=
</TD>
    <TD noWrap><TT>&nbsp;&nbsp;11193</TT></TD>
    <TD noWrap align=3Dright><TT>58</TT></TD>
    <TD noWrap><TT>&nbsp;&nbsp;hypothetical protein ARALYDRAFT_901951=20
      [Arabidopsis lyrata subsp. lyrata]</TT></TD></TR>
  <TR>
    <TD noWrap align=3Dright><TT><B>17.</B></TT></TD>
    <TD noWrap><TT><B>&nbsp;<A=20
      =
href=3D"http://www.matrixscience.com/cgi/master_results.pl?file=3D..%2Fda=
ta%2F20120110%2FFtoTofcOt.dat&amp;REPTYPE=3Dprotein&amp;_sigthreshold=3D0=
.05&amp;REPORT=3D20&amp;_server_mudpit_switch=3D99999999&amp;_ignoreionss=
corebelow=3D0&amp;_showsubsets=3D0&amp;_showpopups=3DTRUE&amp;_sortunassi=
gned=3Dscoredown&amp;_requireboldred=3D0#Hit17">gi|320526113</A></B></TT>=
</TD>
    <TD noWrap><TT>&nbsp;&nbsp;11974</TT></TD>
    <TD noWrap align=3Dright><TT>58</TT></TD>
    <TD noWrap><TT>&nbsp;&nbsp;ascorbate peroxidase [Setaria=20
  italica]</TT></TD></TR>
  <TR>
    <TD noWrap align=3Dright><TT><B>18.</B></TT></TD>
    <TD noWrap><TT><B>&nbsp;<A=20
      =
href=3D"http://www.matrixscience.com/cgi/master_results.pl?file=3D..%2Fda=
ta%2F20120110%2FFtoTofcOt.dat&amp;REPTYPE=3Dprotein&amp;_sigthreshold=3D0=
.05&amp;REPORT=3D20&amp;_server_mudpit_switch=3D99999999&amp;_ignoreionss=
corebelow=3D0&amp;_showsubsets=3D0&amp;_showpopups=3DTRUE&amp;_sortunassi=
gned=3Dscoredown&amp;_requireboldred=3D0#Hit18">gi|294805364</A></B></TT>=
</TD>
    <TD noWrap><TT>&nbsp;&nbsp;14730</TT></TD>
    <TD noWrap align=3Dright><TT>57</TT></TD>
    <TD noWrap><TT>&nbsp;&nbsp;ascorbate peroxidase [Rosa=20
  roxburghii]</TT></TD></TR>
  <TR>
    <TD noWrap align=3Dright><TT><B>19.</B></TT></TD>
    <TD noWrap><TT><B>&nbsp;<A=20
      =
href=3D"http://www.matrixscience.com/cgi/master_results.pl?file=3D..%2Fda=
ta%2F20120110%2FFtoTofcOt.dat&amp;REPTYPE=3Dprotein&amp;_sigthreshold=3D0=
.05&amp;REPORT=3D20&amp;_server_mudpit_switch=3D99999999&amp;_ignoreionss=
corebelow=3D0&amp;_showsubsets=3D0&amp;_showpopups=3DTRUE&amp;_sortunassi=
gned=3Dscoredown&amp;_requireboldred=3D0#Hit19">gi|2274984</A></B></TT></=
TD>
    <TD noWrap><TT>&nbsp;&nbsp;17050</TT></TD>
    <TD noWrap align=3Dright><TT>56</TT></TD>
    <TD noWrap><TT>&nbsp;&nbsp;ascorbate peroxidase [Hordeum vulgare =
subsp.=20
      vulgare]</TT></TD></TR>
  <TR>
    <TD noWrap align=3Dright><TT><B>20.</B></TT></TD>
    <TD noWrap><TT><B>&nbsp;<A=20
      =
href=3D"http://www.matrixscience.com/cgi/master_results.pl?file=3D..%2Fda=
ta%2F20120110%2FFtoTofcOt.dat&amp;REPTYPE=3Dprotein&amp;_sigthreshold=3D0=
.05&amp;REPORT=3D20&amp;_server_mudpit_switch=3D99999999&amp;_ignoreionss=
corebelow=3D0&amp;_showsubsets=3D0&amp;_showpopups=3DTRUE&amp;_sortunassi=
gned=3Dscoredown&amp;_requireboldred=3D0#Hit20">gi|227202864</A></B></TT>=
</TD>
    <TD noWrap><TT>&nbsp;&nbsp;21019</TT></TD>
    <TD noWrap align=3Dright><TT>56</TT></TD>
    <TD noWrap><TT>&nbsp;&nbsp;AT1G07890 [Arabidopsis=20
  thaliana]</TT></TD></TR></TBODY></TABLE>
<H3>Results List</H3>
<TABLE border=3D0 cellSpacing=3D0>
  <TBODY>
  <TR>
    <TD><TT><B><A =
name=3DHit1>1.</A>&nbsp;&nbsp;&nbsp;&nbsp;</B></TT></TD>
    <TD noWrap><TT><A=20
      =
href=3D"http://www.matrixscience.com/cgi/protein_view.pl?file=3D../data/2=
0120110/FtoTofcOt.dat&amp;hit=3D1"=20
      =
target=3D_blank>gi|145388991</A>&nbsp;&nbsp;&nbsp;&nbsp;<B>Mass:</B>&nbsp=
;27623&nbsp;&nbsp;&nbsp;&nbsp;<B>Score:</B>&nbsp;88&nbsp;&nbsp;&nbsp;&nbs=
p;&nbsp;<B>Expect:</B>&nbsp;0.0014&nbsp;&nbsp;<B>Matches:</B>&nbsp;4</TT>=
</TD></TR>
  <TR>
    <TD>&nbsp;</TD>
    <TD noWrap><TT>asorbate peroxidase [Cenchrus=20
americanus]</TT></TD></TR></TBODY></TABLE>
<TABLE border=3D0 cellSpacing=3D0 cellPadding=3D0>
  <TBODY>
  <TR>
    <TD><TT>&nbsp;&nbsp;&nbsp;&nbsp;&nbsp;&nbsp;</TT></TD>
    <TD align=3Dright><TT><B>Observed&nbsp;&nbsp;</B></TT></TD>
    <TD noWrap align=3Dright><TT><B>Mr(expt)&nbsp;&nbsp;</B></TT></TD>
    <TD noWrap align=3Dright><TT><B>Mr(calc)&nbsp;&nbsp;</B></TT></TD>
    <TD align=3Dright><TT><B>&nbsp;ppm&nbsp;&nbsp;</B></TT></TD>
    <TD align=3Dright><TT><B>Start&nbsp;</B></TT></TD>
    <TD align=3Dright><TT><B>&nbsp;</B></TT></TD>
    <TD align=3Dright><TT><B>End&nbsp;</B></TT></TD>
    <TD align=3Dright><TT><B>Miss&nbsp;</B></TT></TD>
    <TD align=3Dright><TT><B>Ions&nbsp;</B></TT></TD>
    <TD><TT><B>&nbsp;Peptide</B></TT></TD></TR>
  <TR>
    <TD align=3Dright>&nbsp;</TD>
    <TD align=3Dright><TT>963.3942&nbsp;&nbsp;</TT></TD>
    <TD align=3Dright><TT>962.3869&nbsp;&nbsp;</TT></TD>
    <TD align=3Dright><TT>962.4677&nbsp;&nbsp;</TT></TD>
    <TD noWrap align=3Dright><TT>-83.97&nbsp;</TT></TD>
    <TD align=3Dright><TT>31&nbsp;</TT></TD>
    <TD noWrap align=3Dright><TT>-&nbsp;</TT></TD>
    <TD align=3Dright><TT>38&nbsp;</TT></TD>
    <TD align=3Dright><TT>0&nbsp;&nbsp;</TT></TD>
    <TD noWrap align=3Dright><TT>---&nbsp;&nbsp;</TT></TD>
    <TD noWrap><TT>&nbsp;K.SCAPLMLR.L + Oxidation (M)</TT></TD></TR>
  <TR>
    <TD align=3Dright>&nbsp;</TD>
    <TD align=3Dright><TT>1249.6479&nbsp;&nbsp;</TT></TD>
    <TD align=3Dright><TT>1248.6406&nbsp;&nbsp;</TT></TD>
    <TD align=3Dright><TT>1248.6098&nbsp;&nbsp;</TT></TD>
    <TD noWrap align=3Dright><TT>24.6&nbsp;</TT></TD>
    <TD align=3Dright><TT>120&nbsp;</TT></TD>
    <TD noWrap align=3Dright><TT>-&nbsp;</TT></TD>
    <TD align=3Dright><TT>130&nbsp;</TT></TD>
    <TD align=3Dright><TT>0&nbsp;&nbsp;</TT></TD>
    <TD noWrap align=3Dright><TT>49&nbsp;&nbsp;</TT></TD>
    <TD noWrap><TT>&nbsp;R.EDKPQPPPEGR.L</TT></TD></TR>
  <TR>
    <TD align=3Dright>&nbsp;</TD>
    <TD align=3Dright><TT>2291.0820&nbsp;&nbsp;</TT></TD>
    <TD align=3Dright><TT>2290.0748&nbsp;&nbsp;</TT></TD>
    <TD align=3Dright><TT>2290.2209&nbsp;&nbsp;</TT></TD>
    <TD noWrap align=3Dright><TT>-63.79&nbsp;</TT></TD>
    <TD align=3Dright><TT>210&nbsp;</TT></TD>
    <TD noWrap align=3Dright><TT>-&nbsp;</TT></TD>
    <TD align=3Dright><TT>229&nbsp;</TT></TD>
    <TD align=3Dright><TT>1&nbsp;&nbsp;</TT></TD>
    <TD noWrap align=3Dright><TT>---&nbsp;&nbsp;</TT></TD>
    <TD noWrap><TT>&nbsp;K.TLLSDPVFRPLVEKYAADEK.A</TT></TD></TR>
  <TR>
    <TD align=3Dright>&nbsp;</TD>
    <TD align=3Dright><TT>2462.9650&nbsp;&nbsp;</TT></TD>
    <TD align=3Dright><TT>2461.9577&nbsp;&nbsp;</TT></TD>
    <TD align=3Dright><TT>2462.1795&nbsp;&nbsp;</TT></TD>
    <TD noWrap align=3Dright><TT>-90.06&nbsp;</TT></TD>
    <TD align=3Dright><TT>148&nbsp;</TT></TD>
    <TD noWrap align=3Dright><TT>-&nbsp;</TT></TD>
    <TD align=3Dright><TT>170&nbsp;</TT></TD>
    <TD align=3Dright><TT>1&nbsp;&nbsp;</TT></TD>
    <TD noWrap align=3Dright><TT>---&nbsp;&nbsp;</TT></TD>
    <TD noWrap><TT>&nbsp;K<U>.</U>QMGLSDQDIVALSGGHTLGRCHK.E + =
Gln-&gt;pyro-Glu=20
      (N-term Q)</TT></TD></TR></TBODY></TABLE>
<TABLE border=3D0 cellSpacing=3D0>
  <TBODY>
  <TR>
    <TD><TT>&nbsp;&nbsp;&nbsp;&nbsp;&nbsp;&nbsp;</TT></TD>
    <TD><TT><B>No match to: </B>1155.9243, 1241.6268, 1331.6912, =
1455.7437,=20
      1555.9854, 1584.1936, 1747.3471, 1796.2212, 1862.8567, 1870.4989,=20
      1940.7335, 1991.0789, 2103.5259, 2231.9442, 2381.2378, 2408.3943,=20
      2446.6504, 2700.9870, 2756.1484</TT></TD></TR></TBODY></TABLE><BR>
<TABLE border=3D0 cellSpacing=3D0>
  <TBODY>
  <TR>
    <TD><TT><B><A =
name=3DHit2>2.</A>&nbsp;&nbsp;&nbsp;&nbsp;</B></TT></TD>
    <TD noWrap><TT><A=20
      =
href=3D"http://www.matrixscience.com/cgi/protein_view.pl?file=3D../data/2=
0120110/FtoTofcOt.dat&amp;hit=3D2"=20
      =
target=3D_blank>gi|357112766</A>&nbsp;&nbsp;&nbsp;&nbsp;<B>Mass:</B>&nbsp=
;27593&nbsp;&nbsp;&nbsp;&nbsp;<B>Score:</B>&nbsp;88&nbsp;&nbsp;&nbsp;&nbs=
p;&nbsp;<B>Expect:</B>&nbsp;0.0014&nbsp;&nbsp;<B>Matches:</B>&nbsp;4</TT>=
</TD></TR>
  <TR>
    <TD>&nbsp;</TD>
    <TD noWrap><TT>PREDICTED: L-ascorbate peroxidase 1, cytosolic-like=20
      [Brachypodium distachyon]</TT></TD></TR></TBODY></TABLE>
<TABLE border=3D0 cellSpacing=3D0 cellPadding=3D0>
  <TBODY>
  <TR>
    <TD><TT>&nbsp;&nbsp;&nbsp;&nbsp;&nbsp;&nbsp;</TT></TD>
    <TD align=3Dright><TT><B>Observed&nbsp;&nbsp;</B></TT></TD>
    <TD noWrap align=3Dright><TT><B>Mr(expt)&nbsp;&nbsp;</B></TT></TD>
    <TD noWrap align=3Dright><TT><B>Mr(calc)&nbsp;&nbsp;</B></TT></TD>
    <TD align=3Dright><TT><B>&nbsp;ppm&nbsp;&nbsp;</B></TT></TD>
    <TD align=3Dright><TT><B>Start&nbsp;</B></TT></TD>
    <TD align=3Dright><TT><B>&nbsp;</B></TT></TD>
    <TD align=3Dright><TT><B>End&nbsp;</B></TT></TD>
    <TD align=3Dright><TT><B>Miss&nbsp;</B></TT></TD>
    <TD align=3Dright><TT><B>Ions&nbsp;</B></TT></TD>
    <TD><TT><B>&nbsp;Peptide</B></TT></TD></TR>
  <TR>
    <TD align=3Dright>&nbsp;</TD>
    <TD align=3Dright><TT>963.3942&nbsp;&nbsp;</TT></TD>
    <TD align=3Dright><TT>962.3869&nbsp;&nbsp;</TT></TD>
    <TD align=3Dright><TT>962.4677&nbsp;&nbsp;</TT></TD>
    <TD noWrap align=3Dright><TT>-83.97&nbsp;</TT></TD>
    <TD align=3Dright><TT>31&nbsp;</TT></TD>
    <TD noWrap align=3Dright><TT>-&nbsp;</TT></TD>
    <TD align=3Dright><TT>38&nbsp;</TT></TD>
    <TD align=3Dright><TT>0&nbsp;&nbsp;</TT></TD>
    <TD noWrap align=3Dright><TT>---&nbsp;&nbsp;</TT></TD>
    <TD noWrap><TT>&nbsp;K.SCAPLMLR.L + Oxidation (M)</TT></TD></TR>
  <TR>
    <TD align=3Dright>&nbsp;</TD>
    <TD align=3Dright><TT>1249.6479&nbsp;&nbsp;</TT></TD>
    <TD align=3Dright><TT>1248.6406&nbsp;&nbsp;</TT></TD>
    <TD align=3Dright><TT>1248.6098&nbsp;&nbsp;</TT></TD>
    <TD noWrap align=3Dright><TT>24.6&nbsp;</TT></TD>
    <TD align=3Dright><TT>120&nbsp;</TT></TD>
    <TD noWrap align=3Dright><TT>-&nbsp;</TT></TD>
    <TD align=3Dright><TT>130&nbsp;</TT></TD>
    <TD align=3Dright><TT>0&nbsp;&nbsp;</TT></TD>
    <TD noWrap align=3Dright><TT>49&nbsp;&nbsp;</TT></TD>
    <TD noWrap><TT>&nbsp;R.EDKPQPPPEGR.L</TT></TD></TR>
  <TR>
    <TD align=3Dright>&nbsp;</TD>
    <TD align=3Dright><TT>2291.0820&nbsp;&nbsp;</TT></TD>
    <TD align=3Dright><TT>2290.0748&nbsp;&nbsp;</TT></TD>
    <TD align=3Dright><TT>2290.2209&nbsp;&nbsp;</TT></TD>
    <TD noWrap align=3Dright><TT>-63.79&nbsp;</TT></TD>
    <TD align=3Dright><TT>210&nbsp;</TT></TD>
    <TD noWrap align=3Dright><TT>-&nbsp;</TT></TD>
    <TD align=3Dright><TT>229&nbsp;</TT></TD>
    <TD align=3Dright><TT>1&nbsp;&nbsp;</TT></TD>
    <TD noWrap align=3Dright><TT>---&nbsp;&nbsp;</TT></TD>
    <TD noWrap><TT>&nbsp;K.TLLSDPVFRPLVEKYAADEK.A</TT></TD></TR>
  <TR>
    <TD align=3Dright>&nbsp;</TD>
    <TD align=3Dright><TT>2462.9650&nbsp;&nbsp;</TT></TD>
    <TD align=3Dright><TT>2461.9577&nbsp;&nbsp;</TT></TD>
    <TD align=3Dright><TT>2462.1795&nbsp;&nbsp;</TT></TD>
    <TD noWrap align=3Dright><TT>-90.06&nbsp;</TT></TD>
    <TD align=3Dright><TT>148&nbsp;</TT></TD>
    <TD noWrap align=3Dright><TT>-&nbsp;</TT></TD>
    <TD align=3Dright><TT>170&nbsp;</TT></TD>
    <TD align=3Dright><TT>1&nbsp;&nbsp;</TT></TD>
    <TD noWrap align=3Dright><TT>---&nbsp;&nbsp;</TT></TD>
    <TD noWrap><TT>&nbsp;K<U>.</U>QMGLSDQDIVALSGGHTLGRCHK.E + =
Gln-&gt;pyro-Glu=20
      (N-term Q)</TT></TD></TR></TBODY></TABLE>
<TABLE border=3D0 cellSpacing=3D0>
  <TBODY>
  <TR>
    <TD><TT>&nbsp;&nbsp;&nbsp;&nbsp;&nbsp;&nbsp;</TT></TD>
    <TD><TT><B>No match to: </B>1155.9243, 1241.6268, 1331.6912, =
1455.7437,=20
      1555.9854, 1584.1936, 1747.3471, 1796.2212, 1862.8567, 1870.4989,=20
      1940.7335, 1991.0789, 2103.5259, 2231.9442, 2381.2378, 2408.3943,=20
      2446.6504, 2700.9870, 2756.1484</TT></TD></TR></TBODY></TABLE><BR>
<TABLE border=3D0 cellSpacing=3D0>
  <TBODY>
  <TR>
    <TD><TT><B><A =
name=3DHit3>3.</A>&nbsp;&nbsp;&nbsp;&nbsp;</B></TT></TD>
    <TD noWrap><TT><A=20
      =
href=3D"http://www.matrixscience.com/cgi/protein_view.pl?file=3D../data/2=
0120110/FtoTofcOt.dat&amp;hit=3D3"=20
      =
target=3D_blank>gi|56412205</A>&nbsp;&nbsp;&nbsp;&nbsp;<B>Mass:</B>&nbsp;=
20363&nbsp;&nbsp;&nbsp;&nbsp;<B>Score:</B>&nbsp;78&nbsp;&nbsp;&nbsp;&nbsp=
;&nbsp;<B>Expect:</B>&nbsp;0.015&nbsp;&nbsp;<B>Matches:</B>&nbsp;3</TT></=
TD></TR>
  <TR>
    <TD>&nbsp;</TD>
    <TD noWrap><TT>ascorbate peroxidase [Cenchrus=20
  americanus]</TT></TD></TR></TBODY></TABLE>
<TABLE border=3D0 cellSpacing=3D0 cellPadding=3D0>
  <TBODY>
  <TR>
    <TD><TT>&nbsp;&nbsp;&nbsp;&nbsp;&nbsp;&nbsp;</TT></TD>
    <TD align=3Dright><TT><B>Observed&nbsp;&nbsp;</B></TT></TD>
    <TD noWrap align=3Dright><TT><B>Mr(expt)&nbsp;&nbsp;</B></TT></TD>
    <TD noWrap align=3Dright><TT><B>Mr(calc)&nbsp;&nbsp;</B></TT></TD>
    <TD align=3Dright><TT><B>&nbsp;ppm&nbsp;&nbsp;</B></TT></TD>
    <TD align=3Dright><TT><B>Start&nbsp;</B></TT></TD>
    <TD align=3Dright><TT><B>&nbsp;</B></TT></TD>
    <TD align=3Dright><TT><B>End&nbsp;</B></TT></TD>
    <TD align=3Dright><TT><B>Miss&nbsp;</B></TT></TD>
    <TD align=3Dright><TT><B>Ions&nbsp;</B></TT></TD>
    <TD><TT><B>&nbsp;Peptide</B></TT></TD></TR>
  <TR>
    <TD align=3Dright>&nbsp;</TD>
    <TD align=3Dright><TT>963.3942&nbsp;&nbsp;</TT></TD>
    <TD align=3Dright><TT>962.3869&nbsp;&nbsp;</TT></TD>
    <TD align=3Dright><TT>962.4677&nbsp;&nbsp;</TT></TD>
    <TD noWrap align=3Dright><TT>-83.97&nbsp;</TT></TD>
    <TD align=3Dright><TT>31&nbsp;</TT></TD>
    <TD noWrap align=3Dright><TT>-&nbsp;</TT></TD>
    <TD align=3Dright><TT>38&nbsp;</TT></TD>
    <TD align=3Dright><TT>0&nbsp;&nbsp;</TT></TD>
    <TD noWrap align=3Dright><TT>---&nbsp;&nbsp;</TT></TD>
    <TD noWrap><TT>&nbsp;K.SCAPLMLR.L + Oxidation (M)</TT></TD></TR>
  <TR>
    <TD align=3Dright>&nbsp;</TD>
    <TD align=3Dright><TT>1249.6479&nbsp;&nbsp;</TT></TD>
    <TD align=3Dright><TT>1248.6406&nbsp;&nbsp;</TT></TD>
    <TD align=3Dright><TT>1248.6098&nbsp;&nbsp;</TT></TD>
    <TD noWrap align=3Dright><TT>24.6&nbsp;</TT></TD>
    <TD align=3Dright><TT>120&nbsp;</TT></TD>
    <TD noWrap align=3Dright><TT>-&nbsp;</TT></TD>
    <TD align=3Dright><TT>130&nbsp;</TT></TD>
    <TD align=3Dright><TT>0&nbsp;&nbsp;</TT></TD>
    <TD noWrap align=3Dright><TT>49&nbsp;&nbsp;</TT></TD>
    <TD noWrap><TT>&nbsp;R.EDKPQPPPEGR.L</TT></TD></TR>
  <TR>
    <TD align=3Dright>&nbsp;</TD>
    <TD align=3Dright><TT>2462.9650&nbsp;&nbsp;</TT></TD>
    <TD align=3Dright><TT>2461.9577&nbsp;&nbsp;</TT></TD>
    <TD align=3Dright><TT>2462.1795&nbsp;&nbsp;</TT></TD>
    <TD noWrap align=3Dright><TT>-90.06&nbsp;</TT></TD>
    <TD align=3Dright><TT>148&nbsp;</TT></TD>
    <TD noWrap align=3Dright><TT>-&nbsp;</TT></TD>
    <TD align=3Dright><TT>170&nbsp;</TT></TD>
    <TD align=3Dright><TT>1&nbsp;&nbsp;</TT></TD>
    <TD noWrap align=3Dright><TT>---&nbsp;&nbsp;</TT></TD>
    <TD noWrap><TT>&nbsp;K<U>.</U>QMGLSDQDIVALSGGHTLGRCHK.E + =
Gln-&gt;pyro-Glu=20
      (N-term Q)</TT></TD></TR></TBODY></TABLE>
<TABLE border=3D0 cellSpacing=3D0>
  <TBODY>
  <TR>
    <TD><TT>&nbsp;&nbsp;&nbsp;&nbsp;&nbsp;&nbsp;</TT></TD>
    <TD><TT><B>No match to: </B>1155.9243, 1241.6268, 1331.6912, =
1455.7437,=20
      1555.9854, 1584.1936, 1747.3471, 1796.2212, 1862.8567, 1870.4989,=20
      1940.7335, 1991.0789, 2103.5259, 2231.9442, 2291.0820, 2381.2378,=20
      2408.3943, 2446.6504, 2700.9870, =
2756.1484</TT></TD></TR></TBODY></TABLE><BR>
<TABLE border=3D0 cellSpacing=3D0>
  <TBODY>
  <TR>
    <TD><TT><B><A =
name=3DHit4>4.</A>&nbsp;&nbsp;&nbsp;&nbsp;</B></TT></TD>
    <TD noWrap><TT><A=20
      =
href=3D"http://www.matrixscience.com/cgi/protein_view.pl?file=3D../data/2=
0120110/FtoTofcOt.dat&amp;hit=3D4"=20
      =
target=3D_blank>gi|226530305</A>&nbsp;&nbsp;&nbsp;&nbsp;<B>Mass:</B>&nbsp=
;27462&nbsp;&nbsp;&nbsp;&nbsp;<B>Score:</B>&nbsp;75&nbsp;&nbsp;&nbsp;&nbs=
p;&nbsp;<B>Expect:</B>&nbsp;0.03&nbsp;&nbsp;<B>Matches:</B>&nbsp;3</TT></=
TD></TR>
  <TR>
    <TD>&nbsp;</TD>
    <TD noWrap><TT>APx1 - Cytosolic Ascorbate Peroxidase [Zea=20
  mays]</TT></TD></TR></TBODY></TABLE>
<TABLE border=3D0 cellSpacing=3D0 cellPadding=3D0>
  <TBODY>
  <TR>
    <TD><TT>&nbsp;&nbsp;&nbsp;&nbsp;&nbsp;&nbsp;</TT></TD>
    <TD align=3Dright><TT><B>Observed&nbsp;&nbsp;</B></TT></TD>
    <TD noWrap align=3Dright><TT><B>Mr(expt)&nbsp;&nbsp;</B></TT></TD>
    <TD noWrap align=3Dright><TT><B>Mr(calc)&nbsp;&nbsp;</B></TT></TD>
    <TD align=3Dright><TT><B>&nbsp;ppm&nbsp;&nbsp;</B></TT></TD>
    <TD align=3Dright><TT><B>Start&nbsp;</B></TT></TD>
    <TD align=3Dright><TT><B>&nbsp;</B></TT></TD>
    <TD align=3Dright><TT><B>End&nbsp;</B></TT></TD>
    <TD align=3Dright><TT><B>Miss&nbsp;</B></TT></TD>
    <TD align=3Dright><TT><B>Ions&nbsp;</B></TT></TD>
    <TD><TT><B>&nbsp;Peptide</B></TT></TD></TR>
  <TR>
    <TD align=3Dright>&nbsp;</TD>
    <TD align=3Dright><TT>963.3942&nbsp;&nbsp;</TT></TD>
    <TD align=3Dright><TT>962.3869&nbsp;&nbsp;</TT></TD>
    <TD align=3Dright><TT>962.4677&nbsp;&nbsp;</TT></TD>
    <TD noWrap align=3Dright><TT>-83.97&nbsp;</TT></TD>
    <TD align=3Dright><TT>31&nbsp;</TT></TD>
    <TD noWrap align=3Dright><TT>-&nbsp;</TT></TD>
    <TD align=3Dright><TT>38&nbsp;</TT></TD>
    <TD align=3Dright><TT>0&nbsp;&nbsp;</TT></TD>
    <TD noWrap align=3Dright><TT>---&nbsp;&nbsp;</TT></TD>
    <TD noWrap><TT>&nbsp;K.SCAPLMLR.L + Oxidation (M)</TT></TD></TR>
  <TR>
    <TD align=3Dright>&nbsp;</TD>
    <TD align=3Dright><TT>1249.6479&nbsp;&nbsp;</TT></TD>
    <TD align=3Dright><TT>1248.6406&nbsp;&nbsp;</TT></TD>
    <TD align=3Dright><TT>1248.6098&nbsp;&nbsp;</TT></TD>
    <TD noWrap align=3Dright><TT>24.6&nbsp;</TT></TD>
    <TD align=3Dright><TT>120&nbsp;</TT></TD>
    <TD noWrap align=3Dright><TT>-&nbsp;</TT></TD>
    <TD align=3Dright><TT>130&nbsp;</TT></TD>
    <TD align=3Dright><TT>0&nbsp;&nbsp;</TT></TD>
    <TD noWrap align=3Dright><TT>49&nbsp;&nbsp;</TT></TD>
    <TD noWrap><TT>&nbsp;R.EDKPQPPPEGR.L</TT></TD></TR>
  <TR>
    <TD align=3Dright>&nbsp;</TD>
    <TD align=3Dright><TT>2462.9650&nbsp;&nbsp;</TT></TD>
    <TD align=3Dright><TT>2461.9577&nbsp;&nbsp;</TT></TD>
    <TD align=3Dright><TT>2462.1795&nbsp;&nbsp;</TT></TD>
    <TD noWrap align=3Dright><TT>-90.06&nbsp;</TT></TD>
    <TD align=3Dright><TT>148&nbsp;</TT></TD>
    <TD noWrap align=3Dright><TT>-&nbsp;</TT></TD>
    <TD align=3Dright><TT>170&nbsp;</TT></TD>
    <TD align=3Dright><TT>1&nbsp;&nbsp;</TT></TD>
    <TD noWrap align=3Dright><TT>---&nbsp;&nbsp;</TT></TD>
    <TD noWrap><TT>&nbsp;K<U>.</U>QMGLSDQDIVALSGGHTLGRCHK.E + =
Gln-&gt;pyro-Glu=20
      (N-term Q)</TT></TD></TR></TBODY></TABLE>
<TABLE border=3D0 cellSpacing=3D0>
  <TBODY>
  <TR>
    <TD><TT>&nbsp;&nbsp;&nbsp;&nbsp;&nbsp;&nbsp;</TT></TD>
    <TD><TT><B>No match to: </B>1155.9243, 1241.6268, 1331.6912, =
1455.7437,=20
      1555.9854, 1584.1936, 1747.3471, 1796.2212, 1862.8567, 1870.4989,=20
      1940.7335, 1991.0789, 2103.5259, 2231.9442, 2291.0820, 2381.2378,=20
      2408.3943, 2446.6504, 2700.9870, =
2756.1484</TT></TD></TR></TBODY></TABLE><BR>
<TABLE border=3D0 cellSpacing=3D0>
  <TBODY>
  <TR>
    <TD><TT><B><A =
name=3DHit5>5.</A>&nbsp;&nbsp;&nbsp;&nbsp;</B></TT></TD>
    <TD noWrap><TT><A=20
      =
href=3D"http://www.matrixscience.com/cgi/protein_view.pl?file=3D../data/2=
0120110/FtoTofcOt.dat&amp;hit=3D5"=20
      =
target=3D_blank>gi|226533502</A>&nbsp;&nbsp;&nbsp;&nbsp;<B>Mass:</B>&nbsp=
;27468&nbsp;&nbsp;&nbsp;&nbsp;<B>Score:</B>&nbsp;75&nbsp;&nbsp;&nbsp;&nbs=
p;&nbsp;<B>Expect:</B>&nbsp;0.03&nbsp;&nbsp;<B>Matches:</B>&nbsp;3</TT></=
TD></TR>
  <TR>
    <TD>&nbsp;</TD>
    <TD noWrap><TT>ascorbate peroxidase [Zea =
mays]</TT></TD></TR></TBODY></TABLE>
<TABLE border=3D0 cellSpacing=3D0 cellPadding=3D0>
  <TBODY>
  <TR>
    <TD><TT>&nbsp;&nbsp;&nbsp;&nbsp;&nbsp;&nbsp;</TT></TD>
    <TD align=3Dright><TT><B>Observed&nbsp;&nbsp;</B></TT></TD>
    <TD noWrap align=3Dright><TT><B>Mr(expt)&nbsp;&nbsp;</B></TT></TD>
    <TD noWrap align=3Dright><TT><B>Mr(calc)&nbsp;&nbsp;</B></TT></TD>
    <TD align=3Dright><TT><B>&nbsp;ppm&nbsp;&nbsp;</B></TT></TD>
    <TD align=3Dright><TT><B>Start&nbsp;</B></TT></TD>
    <TD align=3Dright><TT><B>&nbsp;</B></TT></TD>
    <TD align=3Dright><TT><B>End&nbsp;</B></TT></TD>
    <TD align=3Dright><TT><B>Miss&nbsp;</B></TT></TD>
    <TD align=3Dright><TT><B>Ions&nbsp;</B></TT></TD>
    <TD><TT><B>&nbsp;Peptide</B></TT></TD></TR>
  <TR>
    <TD align=3Dright>&nbsp;</TD>
    <TD align=3Dright><TT>963.3942&nbsp;&nbsp;</TT></TD>
    <TD align=3Dright><TT>962.3869&nbsp;&nbsp;</TT></TD>
    <TD align=3Dright><TT>962.4677&nbsp;&nbsp;</TT></TD>
    <TD noWrap align=3Dright><TT>-83.97&nbsp;</TT></TD>
    <TD align=3Dright><TT>31&nbsp;</TT></TD>
    <TD noWrap align=3Dright><TT>-&nbsp;</TT></TD>
    <TD align=3Dright><TT>38&nbsp;</TT></TD>
    <TD align=3Dright><TT>0&nbsp;&nbsp;</TT></TD>
    <TD noWrap align=3Dright><TT>---&nbsp;&nbsp;</TT></TD>
    <TD noWrap><TT>&nbsp;K.SCAPLMLR.L + Oxidation (M)</TT></TD></TR>
  <TR>
    <TD align=3Dright>&nbsp;</TD>
    <TD align=3Dright><TT>1249.6479&nbsp;&nbsp;</TT></TD>
    <TD align=3Dright><TT>1248.6406&nbsp;&nbsp;</TT></TD>
    <TD align=3Dright><TT>1248.6098&nbsp;&nbsp;</TT></TD>
    <TD noWrap align=3Dright><TT>24.6&nbsp;</TT></TD>
    <TD align=3Dright><TT>120&nbsp;</TT></TD>
    <TD noWrap align=3Dright><TT>-&nbsp;</TT></TD>
    <TD align=3Dright><TT>130&nbsp;</TT></TD>
    <TD align=3Dright><TT>0&nbsp;&nbsp;</TT></TD>
    <TD noWrap align=3Dright><TT>49&nbsp;&nbsp;</TT></TD>
    <TD noWrap><TT>&nbsp;R.EDKPQPPPEGR.L</TT></TD></TR>
  <TR>
    <TD align=3Dright>&nbsp;</TD>
    <TD align=3Dright><TT>2462.9650&nbsp;&nbsp;</TT></TD>
    <TD align=3Dright><TT>2461.9577&nbsp;&nbsp;</TT></TD>
    <TD align=3Dright><TT>2462.1795&nbsp;&nbsp;</TT></TD>
    <TD noWrap align=3Dright><TT>-90.06&nbsp;</TT></TD>
    <TD align=3Dright><TT>148&nbsp;</TT></TD>
    <TD noWrap align=3Dright><TT>-&nbsp;</TT></TD>
    <TD align=3Dright><TT>170&nbsp;</TT></TD>
    <TD align=3Dright><TT>1&nbsp;&nbsp;</TT></TD>
    <TD noWrap align=3Dright><TT>---&nbsp;&nbsp;</TT></TD>
    <TD noWrap><TT>&nbsp;K<U>.</U>QMGLSDQDIVALSGGHTLGRCHK.E + =
Gln-&gt;pyro-Glu=20
      (N-term Q)</TT></TD></TR></TBODY></TABLE>
<TABLE border=3D0 cellSpacing=3D0>
  <TBODY>
  <TR>
    <TD><TT>&nbsp;&nbsp;&nbsp;&nbsp;&nbsp;&nbsp;</TT></TD>
    <TD><TT><B>No match to: </B>1155.9243, 1241.6268, 1331.6912, =
1455.7437,=20
      1555.9854, 1584.1936, 1747.3471, 1796.2212, 1862.8567, 1870.4989,=20
      1940.7335, 1991.0789, 2103.5259, 2231.9442, 2291.0820, 2381.2378,=20
      2408.3943, 2446.6504, 2700.9870, =
2756.1484</TT></TD></TR></TBODY></TABLE><BR>
<TABLE border=3D0 cellSpacing=3D0>
  <TBODY>
  <TR>
    <TD><TT><B><A =
name=3DHit6>6.</A>&nbsp;&nbsp;&nbsp;&nbsp;</B></TT></TD>
    <TD noWrap><TT><A=20
      =
href=3D"http://www.matrixscience.com/cgi/protein_view.pl?file=3D../data/2=
0120110/FtoTofcOt.dat&amp;hit=3D6"=20
      =
target=3D_blank>gi|226504576</A>&nbsp;&nbsp;&nbsp;&nbsp;<B>Mass:</B>&nbsp=
;27482&nbsp;&nbsp;&nbsp;&nbsp;<B>Score:</B>&nbsp;75&nbsp;&nbsp;&nbsp;&nbs=
p;&nbsp;<B>Expect:</B>&nbsp;0.03&nbsp;&nbsp;<B>Matches:</B>&nbsp;3</TT></=
TD></TR>
  <TR>
    <TD>&nbsp;</TD>
    <TD noWrap><TT>APx1 - Cytosolic Ascorbate Peroxidase [Zea=20
  mays]</TT></TD></TR></TBODY></TABLE>
<TABLE border=3D0 cellSpacing=3D0 cellPadding=3D0>
  <TBODY>
  <TR>
    <TD><TT>&nbsp;&nbsp;&nbsp;&nbsp;&nbsp;&nbsp;</TT></TD>
    <TD align=3Dright><TT><B>Observed&nbsp;&nbsp;</B></TT></TD>
    <TD noWrap align=3Dright><TT><B>Mr(expt)&nbsp;&nbsp;</B></TT></TD>
    <TD noWrap align=3Dright><TT><B>Mr(calc)&nbsp;&nbsp;</B></TT></TD>
    <TD align=3Dright><TT><B>&nbsp;ppm&nbsp;&nbsp;</B></TT></TD>
    <TD align=3Dright><TT><B>Start&nbsp;</B></TT></TD>
    <TD align=3Dright><TT><B>&nbsp;</B></TT></TD>
    <TD align=3Dright><TT><B>End&nbsp;</B></TT></TD>
    <TD align=3Dright><TT><B>Miss&nbsp;</B></TT></TD>
    <TD align=3Dright><TT><B>Ions&nbsp;</B></TT></TD>
    <TD><TT><B>&nbsp;Peptide</B></TT></TD></TR>
  <TR>
    <TD align=3Dright>&nbsp;</TD>
    <TD align=3Dright><TT>963.3942&nbsp;&nbsp;</TT></TD>
    <TD align=3Dright><TT>962.3869&nbsp;&nbsp;</TT></TD>
    <TD align=3Dright><TT>962.4677&nbsp;&nbsp;</TT></TD>
    <TD noWrap align=3Dright><TT>-83.97&nbsp;</TT></TD>
    <TD align=3Dright><TT>31&nbsp;</TT></TD>
    <TD noWrap align=3Dright><TT>-&nbsp;</TT></TD>
    <TD align=3Dright><TT>38&nbsp;</TT></TD>
    <TD align=3Dright><TT>0&nbsp;&nbsp;</TT></TD>
    <TD noWrap align=3Dright><TT>---&nbsp;&nbsp;</TT></TD>
    <TD noWrap><TT>&nbsp;K.SCAPLMLR.L + Oxidation (M)</TT></TD></TR>
  <TR>
    <TD align=3Dright>&nbsp;</TD>
    <TD align=3Dright><TT>1249.6479&nbsp;&nbsp;</TT></TD>
    <TD align=3Dright><TT>1248.6406&nbsp;&nbsp;</TT></TD>
    <TD align=3Dright><TT>1248.6098&nbsp;&nbsp;</TT></TD>
    <TD noWrap align=3Dright><TT>24.6&nbsp;</TT></TD>
    <TD align=3Dright><TT>120&nbsp;</TT></TD>
    <TD noWrap align=3Dright><TT>-&nbsp;</TT></TD>
    <TD align=3Dright><TT>130&nbsp;</TT></TD>
    <TD align=3Dright><TT>0&nbsp;&nbsp;</TT></TD>
    <TD noWrap align=3Dright><TT>49&nbsp;&nbsp;</TT></TD>
    <TD noWrap><TT>&nbsp;R.EDKPQPPPEGR.L</TT></TD></TR>
  <TR>
    <TD align=3Dright>&nbsp;</TD>
    <TD align=3Dright><TT>2462.9650&nbsp;&nbsp;</TT></TD>
    <TD align=3Dright><TT>2461.9577&nbsp;&nbsp;</TT></TD>
    <TD align=3Dright><TT>2462.1795&nbsp;&nbsp;</TT></TD>
    <TD noWrap align=3Dright><TT>-90.06&nbsp;</TT></TD>
    <TD align=3Dright><TT>148&nbsp;</TT></TD>
    <TD noWrap align=3Dright><TT>-&nbsp;</TT></TD>
    <TD align=3Dright><TT>170&nbsp;</TT></TD>
    <TD align=3Dright><TT>1&nbsp;&nbsp;</TT></TD>
    <TD noWrap align=3Dright><TT>---&nbsp;&nbsp;</TT></TD>
    <TD noWrap><TT>&nbsp;K<U>.</U>QMGLSDQDIVALSGGHTLGRCHK.E + =
Gln-&gt;pyro-Glu=20
      (N-term Q)</TT></TD></TR></TBODY></TABLE>
<TABLE border=3D0 cellSpacing=3D0>
  <TBODY>
  <TR>
    <TD><TT>&nbsp;&nbsp;&nbsp;&nbsp;&nbsp;&nbsp;</TT></TD>
    <TD><TT><B>No match to: </B>1155.9243, 1241.6268, 1331.6912, =
1455.7437,=20
      1555.9854, 1584.1936, 1747.3471, 1796.2212, 1862.8567, 1870.4989,=20
      1940.7335, 1991.0789, 2103.5259, 2231.9442, 2291.0820, 2381.2378,=20
      2408.3943, 2446.6504, 2700.9870, =
2756.1484</TT></TD></TR></TBODY></TABLE><BR>
<TABLE border=3D0 cellSpacing=3D0>
  <TBODY>
  <TR>
    <TD><TT><B><A =
name=3DHit7>7.</A>&nbsp;&nbsp;&nbsp;&nbsp;</B></TT></TD>
    <TD noWrap><TT><A=20
      =
href=3D"http://www.matrixscience.com/cgi/protein_view.pl?file=3D../data/2=
0120110/FtoTofcOt.dat&amp;hit=3D7"=20
      =
target=3D_blank>gi|242041317</A>&nbsp;&nbsp;&nbsp;&nbsp;<B>Mass:</B>&nbsp=
;27314&nbsp;&nbsp;&nbsp;&nbsp;<B>Score:</B>&nbsp;75&nbsp;&nbsp;&nbsp;&nbs=
p;&nbsp;<B>Expect:</B>&nbsp;0.03&nbsp;&nbsp;<B>Matches:</B>&nbsp;3</TT></=
TD></TR>
  <TR>
    <TD>&nbsp;</TD>
    <TD noWrap><TT>hypothetical protein SORBIDRAFT_01g038760 [Sorghum=20
      bicolor]</TT></TD></TR></TBODY></TABLE>
<TABLE border=3D0 cellSpacing=3D0 cellPadding=3D0>
  <TBODY>
  <TR>
    <TD><TT>&nbsp;&nbsp;&nbsp;&nbsp;&nbsp;&nbsp;</TT></TD>
    <TD align=3Dright><TT><B>Observed&nbsp;&nbsp;</B></TT></TD>
    <TD noWrap align=3Dright><TT><B>Mr(expt)&nbsp;&nbsp;</B></TT></TD>
    <TD noWrap align=3Dright><TT><B>Mr(calc)&nbsp;&nbsp;</B></TT></TD>
    <TD align=3Dright><TT><B>&nbsp;ppm&nbsp;&nbsp;</B></TT></TD>
    <TD align=3Dright><TT><B>Start&nbsp;</B></TT></TD>
    <TD align=3Dright><TT><B>&nbsp;</B></TT></TD>
    <TD align=3Dright><TT><B>End&nbsp;</B></TT></TD>
    <TD align=3Dright><TT><B>Miss&nbsp;</B></TT></TD>
    <TD align=3Dright><TT><B>Ions&nbsp;</B></TT></TD>
    <TD><TT><B>&nbsp;Peptide</B></TT></TD></TR>
  <TR>
    <TD align=3Dright>&nbsp;</TD>
    <TD align=3Dright><TT>963.3942&nbsp;&nbsp;</TT></TD>
    <TD align=3Dright><TT>962.3869&nbsp;&nbsp;</TT></TD>
    <TD align=3Dright><TT>962.4677&nbsp;&nbsp;</TT></TD>
    <TD noWrap align=3Dright><TT>-83.97&nbsp;</TT></TD>
    <TD align=3Dright><TT>31&nbsp;</TT></TD>
    <TD noWrap align=3Dright><TT>-&nbsp;</TT></TD>
    <TD align=3Dright><TT>38&nbsp;</TT></TD>
    <TD align=3Dright><TT>0&nbsp;&nbsp;</TT></TD>
    <TD noWrap align=3Dright><TT>---&nbsp;&nbsp;</TT></TD>
    <TD noWrap><TT>&nbsp;K.SCAPLMLR.L + Oxidation (M)</TT></TD></TR>
  <TR>
    <TD align=3Dright>&nbsp;</TD>
    <TD align=3Dright><TT>1249.6479&nbsp;&nbsp;</TT></TD>
    <TD align=3Dright><TT>1248.6406&nbsp;&nbsp;</TT></TD>
    <TD align=3Dright><TT>1248.6098&nbsp;&nbsp;</TT></TD>
    <TD noWrap align=3Dright><TT>24.6&nbsp;</TT></TD>
    <TD align=3Dright><TT>120&nbsp;</TT></TD>
    <TD noWrap align=3Dright><TT>-&nbsp;</TT></TD>
    <TD align=3Dright><TT>130&nbsp;</TT></TD>
    <TD align=3Dright><TT>0&nbsp;&nbsp;</TT></TD>
    <TD noWrap align=3Dright><TT>49&nbsp;&nbsp;</TT></TD>
    <TD noWrap><TT>&nbsp;R.EDKPQPPPEGR.L</TT></TD></TR>
  <TR>
    <TD align=3Dright>&nbsp;</TD>
    <TD align=3Dright><TT>2462.9650&nbsp;&nbsp;</TT></TD>
    <TD align=3Dright><TT>2461.9577&nbsp;&nbsp;</TT></TD>
    <TD align=3Dright><TT>2462.1795&nbsp;&nbsp;</TT></TD>
    <TD noWrap align=3Dright><TT>-90.06&nbsp;</TT></TD>
    <TD align=3Dright><TT>148&nbsp;</TT></TD>
    <TD noWrap align=3Dright><TT>-&nbsp;</TT></TD>
    <TD align=3Dright><TT>170&nbsp;</TT></TD>
    <TD align=3Dright><TT>1&nbsp;&nbsp;</TT></TD>
    <TD noWrap align=3Dright><TT>---&nbsp;&nbsp;</TT></TD>
    <TD noWrap><TT>&nbsp;K<U>.</U>QMGLSDQDIVALSGGHTLGRCHK.E + =
Gln-&gt;pyro-Glu=20
      (N-term Q)</TT></TD></TR></TBODY></TABLE>
<TABLE border=3D0 cellSpacing=3D0>
  <TBODY>
  <TR>
    <TD><TT>&nbsp;&nbsp;&nbsp;&nbsp;&nbsp;&nbsp;</TT></TD>
    <TD><TT><B>No match to: </B>1155.9243, 1241.6268, 1331.6912, =
1455.7437,=20
      1555.9854, 1584.1936, 1747.3471, 1796.2212, 1862.8567, 1870.4989,=20
      1940.7335, 1991.0789, 2103.5259, 2231.9442, 2291.0820, 2381.2378,=20
      2408.3943, 2446.6504, 2700.9870, =
2756.1484</TT></TD></TR></TBODY></TABLE><BR>
<TABLE border=3D0 cellSpacing=3D0>
  <TBODY>
  <TR>
    <TD><TT><B><A =
name=3DHit8>8.</A>&nbsp;&nbsp;&nbsp;&nbsp;</B></TT></TD>
    <TD noWrap><TT><A=20
      =
href=3D"http://www.matrixscience.com/cgi/protein_view.pl?file=3D../data/2=
0120110/FtoTofcOt.dat&amp;hit=3D8"=20
      =
target=3D_blank>gi|334690614</A>&nbsp;&nbsp;&nbsp;&nbsp;<B>Mass:</B>&nbsp=
;27640&nbsp;&nbsp;&nbsp;&nbsp;<B>Score:</B>&nbsp;75&nbsp;&nbsp;&nbsp;&nbs=
p;&nbsp;<B>Expect:</B>&nbsp;0.03&nbsp;&nbsp;<B>Matches:</B>&nbsp;3</TT></=
TD></TR>
  <TR>
    <TD>&nbsp;</TD>
    <TD noWrap><TT>cytosolic ascorbate peroxidase [Aeluropus=20
    littoralis]</TT></TD></TR></TBODY></TABLE>
<TABLE border=3D0 cellSpacing=3D0 cellPadding=3D0>
  <TBODY>
  <TR>
    <TD><TT>&nbsp;&nbsp;&nbsp;&nbsp;&nbsp;&nbsp;</TT></TD>
    <TD align=3Dright><TT><B>Observed&nbsp;&nbsp;</B></TT></TD>
    <TD noWrap align=3Dright><TT><B>Mr(expt)&nbsp;&nbsp;</B></TT></TD>
    <TD noWrap align=3Dright><TT><B>Mr(calc)&nbsp;&nbsp;</B></TT></TD>
    <TD align=3Dright><TT><B>&nbsp;ppm&nbsp;&nbsp;</B></TT></TD>
    <TD align=3Dright><TT><B>Start&nbsp;</B></TT></TD>
    <TD align=3Dright><TT><B>&nbsp;</B></TT></TD>
    <TD align=3Dright><TT><B>End&nbsp;</B></TT></TD>
    <TD align=3Dright><TT><B>Miss&nbsp;</B></TT></TD>
    <TD align=3Dright><TT><B>Ions&nbsp;</B></TT></TD>
    <TD><TT><B>&nbsp;Peptide</B></TT></TD></TR>
  <TR>
    <TD align=3Dright>&nbsp;</TD>
    <TD align=3Dright><TT>963.3942&nbsp;&nbsp;</TT></TD>
    <TD align=3Dright><TT>962.3869&nbsp;&nbsp;</TT></TD>
    <TD align=3Dright><TT>962.4677&nbsp;&nbsp;</TT></TD>
    <TD noWrap align=3Dright><TT>-83.97&nbsp;</TT></TD>
    <TD align=3Dright><TT>31&nbsp;</TT></TD>
    <TD noWrap align=3Dright><TT>-&nbsp;</TT></TD>
    <TD align=3Dright><TT>38&nbsp;</TT></TD>
    <TD align=3Dright><TT>0&nbsp;&nbsp;</TT></TD>
    <TD noWrap align=3Dright><TT>---&nbsp;&nbsp;</TT></TD>
    <TD noWrap><TT>&nbsp;K.SCAPLMLR.L + Oxidation (M)</TT></TD></TR>
  <TR>
    <TD align=3Dright>&nbsp;</TD>
    <TD align=3Dright><TT>1249.6479&nbsp;&nbsp;</TT></TD>
    <TD align=3Dright><TT>1248.6406&nbsp;&nbsp;</TT></TD>
    <TD align=3Dright><TT>1248.6098&nbsp;&nbsp;</TT></TD>
    <TD noWrap align=3Dright><TT>24.6&nbsp;</TT></TD>
    <TD align=3Dright><TT>120&nbsp;</TT></TD>
    <TD noWrap align=3Dright><TT>-&nbsp;</TT></TD>
    <TD align=3Dright><TT>130&nbsp;</TT></TD>
    <TD align=3Dright><TT>0&nbsp;&nbsp;</TT></TD>
    <TD noWrap align=3Dright><TT>49&nbsp;&nbsp;</TT></TD>
    <TD noWrap><TT>&nbsp;R.EDKPQPPPEGR.L</TT></TD></TR>
  <TR>
    <TD align=3Dright>&nbsp;</TD>
    <TD align=3Dright><TT>2462.9650&nbsp;&nbsp;</TT></TD>
    <TD align=3Dright><TT>2461.9577&nbsp;&nbsp;</TT></TD>
    <TD align=3Dright><TT>2462.1795&nbsp;&nbsp;</TT></TD>
    <TD noWrap align=3Dright><TT>-90.06&nbsp;</TT></TD>
    <TD align=3Dright><TT>148&nbsp;</TT></TD>
    <TD noWrap align=3Dright><TT>-&nbsp;</TT></TD>
    <TD align=3Dright><TT>170&nbsp;</TT></TD>
    <TD align=3Dright><TT>1&nbsp;&nbsp;</TT></TD>
    <TD noWrap align=3Dright><TT>---&nbsp;&nbsp;</TT></TD>
    <TD noWrap><TT>&nbsp;K<U>.</U>QMGLSDQDIVALSGGHTLGRCHK.E + =
Gln-&gt;pyro-Glu=20
      (N-term Q)</TT></TD></TR></TBODY></TABLE>
<TABLE border=3D0 cellSpacing=3D0>
  <TBODY>
  <TR>
    <TD><TT>&nbsp;&nbsp;&nbsp;&nbsp;&nbsp;&nbsp;</TT></TD>
    <TD><TT><B>No match to: </B>1155.9243, 1241.6268, 1331.6912, =
1455.7437,=20
      1555.9854, 1584.1936, 1747.3471, 1796.2212, 1862.8567, 1870.4989,=20
      1940.7335, 1991.0789, 2103.5259, 2231.9442, 2291.0820, 2381.2378,=20
      2408.3943, 2446.6504, 2700.9870, =
2756.1484</TT></TD></TR></TBODY></TABLE><BR>
<TABLE border=3D0 cellSpacing=3D0>
  <TBODY>
  <TR>
    <TD><TT><B><A =
name=3DHit9>9.</A>&nbsp;&nbsp;&nbsp;&nbsp;</B></TT></TD>
    <TD noWrap><TT><A=20
      =
href=3D"http://www.matrixscience.com/cgi/protein_view.pl?file=3D../data/2=
0120110/FtoTofcOt.dat&amp;hit=3D9"=20
      =
target=3D_blank>gi|338760827</A>&nbsp;&nbsp;&nbsp;&nbsp;<B>Mass:</B>&nbsp=
;27561&nbsp;&nbsp;&nbsp;&nbsp;<B>Score:</B>&nbsp;75&nbsp;&nbsp;&nbsp;&nbs=
p;&nbsp;<B>Expect:</B>&nbsp;0.03&nbsp;&nbsp;<B>Matches:</B>&nbsp;3</TT></=
TD></TR>
  <TR>
    <TD>&nbsp;</TD>
    <TD noWrap><TT>ascorbate peroxidase [Eleusine=20
coracana]</TT></TD></TR></TBODY></TABLE>
<TABLE border=3D0 cellSpacing=3D0 cellPadding=3D0>
  <TBODY>
  <TR>
    <TD><TT>&nbsp;&nbsp;&nbsp;&nbsp;&nbsp;&nbsp;</TT></TD>
    <TD align=3Dright><TT><B>Observed&nbsp;&nbsp;</B></TT></TD>
    <TD noWrap align=3Dright><TT><B>Mr(expt)&nbsp;&nbsp;</B></TT></TD>
    <TD noWrap align=3Dright><TT><B>Mr(calc)&nbsp;&nbsp;</B></TT></TD>
    <TD align=3Dright><TT><B>&nbsp;ppm&nbsp;&nbsp;</B></TT></TD>
    <TD align=3Dright><TT><B>Start&nbsp;</B></TT></TD>
    <TD align=3Dright><TT><B>&nbsp;</B></TT></TD>
    <TD align=3Dright><TT><B>End&nbsp;</B></TT></TD>
    <TD align=3Dright><TT><B>Miss&nbsp;</B></TT></TD>
    <TD align=3Dright><TT><B>Ions&nbsp;</B></TT></TD>
    <TD><TT><B>&nbsp;Peptide</B></TT></TD></TR>
  <TR>
    <TD align=3Dright>&nbsp;</TD>
    <TD align=3Dright><TT>963.3942&nbsp;&nbsp;</TT></TD>
    <TD align=3Dright><TT>962.3869&nbsp;&nbsp;</TT></TD>
    <TD align=3Dright><TT>962.4677&nbsp;&nbsp;</TT></TD>
    <TD noWrap align=3Dright><TT>-83.97&nbsp;</TT></TD>
    <TD align=3Dright><TT>31&nbsp;</TT></TD>
    <TD noWrap align=3Dright><TT>-&nbsp;</TT></TD>
    <TD align=3Dright><TT>38&nbsp;</TT></TD>
    <TD align=3Dright><TT>0&nbsp;&nbsp;</TT></TD>
    <TD noWrap align=3Dright><TT>---&nbsp;&nbsp;</TT></TD>
    <TD noWrap><TT>&nbsp;K.SCAPLMLR.L + Oxidation (M)</TT></TD></TR>
  <TR>
    <TD align=3Dright>&nbsp;</TD>
    <TD align=3Dright><TT>1249.6479&nbsp;&nbsp;</TT></TD>
    <TD align=3Dright><TT>1248.6406&nbsp;&nbsp;</TT></TD>
    <TD align=3Dright><TT>1248.6098&nbsp;&nbsp;</TT></TD>
    <TD noWrap align=3Dright><TT>24.6&nbsp;</TT></TD>
    <TD align=3Dright><TT>120&nbsp;</TT></TD>
    <TD noWrap align=3Dright><TT>-&nbsp;</TT></TD>
    <TD align=3Dright><TT>130&nbsp;</TT></TD>
    <TD align=3Dright><TT>0&nbsp;&nbsp;</TT></TD>
    <TD noWrap align=3Dright><TT>49&nbsp;&nbsp;</TT></TD>
    <TD noWrap><TT>&nbsp;R.EDKPQPPPEGR.L</TT></TD></TR>
  <TR>
    <TD align=3Dright>&nbsp;</TD>
    <TD align=3Dright><TT>2462.9650&nbsp;&nbsp;</TT></TD>
    <TD align=3Dright><TT>2461.9577&nbsp;&nbsp;</TT></TD>
    <TD align=3Dright><TT>2462.1795&nbsp;&nbsp;</TT></TD>
    <TD noWrap align=3Dright><TT>-90.06&nbsp;</TT></TD>
    <TD align=3Dright><TT>148&nbsp;</TT></TD>
    <TD noWrap align=3Dright><TT>-&nbsp;</TT></TD>
    <TD align=3Dright><TT>170&nbsp;</TT></TD>
    <TD align=3Dright><TT>1&nbsp;&nbsp;</TT></TD>
    <TD noWrap align=3Dright><TT>---&nbsp;&nbsp;</TT></TD>
    <TD noWrap><TT>&nbsp;K<U>.</U>QMGLSDQDIVALSGGHTLGRCHK.E + =
Gln-&gt;pyro-Glu=20
      (N-term Q)</TT></TD></TR></TBODY></TABLE>
<TABLE border=3D0 cellSpacing=3D0>
  <TBODY>
  <TR>
    <TD><TT>&nbsp;&nbsp;&nbsp;&nbsp;&nbsp;&nbsp;</TT></TD>
    <TD><TT><B>No match to: </B>1155.9243, 1241.6268, 1331.6912, =
1455.7437,=20
      1555.9854, 1584.1936, 1747.3471, 1796.2212, 1862.8567, 1870.4989,=20
      1940.7335, 1991.0789, 2103.5259, 2231.9442, 2291.0820, 2381.2378,=20
      2408.3943, 2446.6504, 2700.9870, =
2756.1484</TT></TD></TR></TBODY></TABLE><BR>
<TABLE border=3D0 cellSpacing=3D0>
  <TBODY>
  <TR>
    <TD><TT><B><A name=3DHit10>10.</A>&nbsp;&nbsp;&nbsp;</B></TT></TD>
    <TD noWrap><TT><A=20
      =
href=3D"http://www.matrixscience.com/cgi/protein_view.pl?file=3D../data/2=
0120110/FtoTofcOt.dat&amp;hit=3D10"=20
      =
target=3D_blank>gi|333973260</A>&nbsp;&nbsp;&nbsp;&nbsp;<B>Mass:</B>&nbsp=
;13568&nbsp;&nbsp;&nbsp;&nbsp;<B>Score:</B>&nbsp;71&nbsp;&nbsp;&nbsp;&nbs=
p;&nbsp;<B>Expect:</B>&nbsp;0.085&nbsp;&nbsp;<B>Matches:</B>&nbsp;2</TT><=
/TD></TR>
  <TR>
    <TD>&nbsp;</TD>
    <TD noWrap><TT>cytosolic ascorbate peroxidase [Eleusine=20
  coracana]</TT></TD></TR></TBODY></TABLE>
<TABLE border=3D0 cellSpacing=3D0 cellPadding=3D0>
  <TBODY>
  <TR>
    <TD><TT>&nbsp;&nbsp;&nbsp;&nbsp;&nbsp;&nbsp;</TT></TD>
    <TD align=3Dright><TT><B>Observed&nbsp;&nbsp;</B></TT></TD>
    <TD noWrap align=3Dright><TT><B>Mr(expt)&nbsp;&nbsp;</B></TT></TD>
    <TD noWrap align=3Dright><TT><B>Mr(calc)&nbsp;&nbsp;</B></TT></TD>
    <TD align=3Dright><TT><B>&nbsp;ppm&nbsp;&nbsp;</B></TT></TD>
    <TD align=3Dright><TT><B>Start&nbsp;</B></TT></TD>
    <TD align=3Dright><TT><B>&nbsp;</B></TT></TD>
    <TD align=3Dright><TT><B>End&nbsp;</B></TT></TD>
    <TD align=3Dright><TT><B>Miss&nbsp;</B></TT></TD>
    <TD align=3Dright><TT><B>Ions&nbsp;</B></TT></TD>
    <TD><TT><B>&nbsp;Peptide</B></TT></TD></TR>
  <TR>
    <TD align=3Dright>&nbsp;</TD>
    <TD align=3Dright><TT>1249.6479&nbsp;&nbsp;</TT></TD>
    <TD align=3Dright><TT>1248.6406&nbsp;&nbsp;</TT></TD>
    <TD align=3Dright><TT>1248.6098&nbsp;&nbsp;</TT></TD>
    <TD noWrap align=3Dright><TT>24.6&nbsp;</TT></TD>
    <TD align=3Dright><TT>22&nbsp;</TT></TD>
    <TD noWrap align=3Dright><TT>-&nbsp;</TT></TD>
    <TD align=3Dright><TT>32&nbsp;</TT></TD>
    <TD align=3Dright><TT>0&nbsp;&nbsp;</TT></TD>
    <TD noWrap align=3Dright><TT>49&nbsp;&nbsp;</TT></TD>
    <TD noWrap><TT>&nbsp;R.EDKPQPPPEGR.L</TT></TD></TR>
  <TR>
    <TD align=3Dright>&nbsp;</TD>
    <TD align=3Dright><TT>2462.9650&nbsp;&nbsp;</TT></TD>
    <TD align=3Dright><TT>2461.9577&nbsp;&nbsp;</TT></TD>
    <TD align=3Dright><TT>2462.1795&nbsp;&nbsp;</TT></TD>
    <TD noWrap align=3Dright><TT>-90.06&nbsp;</TT></TD>
    <TD align=3Dright><TT>50&nbsp;</TT></TD>
    <TD noWrap align=3Dright><TT>-&nbsp;</TT></TD>
    <TD align=3Dright><TT>72&nbsp;</TT></TD>
    <TD align=3Dright><TT>1&nbsp;&nbsp;</TT></TD>
    <TD noWrap align=3Dright><TT>---&nbsp;&nbsp;</TT></TD>
    <TD noWrap><TT>&nbsp;K<U>.</U>QMGLSDQDIVALSGGHTLGRCHK.E + =
Gln-&gt;pyro-Glu=20
      (N-term Q)</TT></TD></TR></TBODY></TABLE>
<TABLE border=3D0 cellSpacing=3D0>
  <TBODY>
  <TR>
    <TD><TT>&nbsp;&nbsp;&nbsp;&nbsp;&nbsp;&nbsp;</TT></TD>
    <TD><TT><B>No match to: </B>963.3942, 1155.9243, 1241.6268, =
1331.6912,=20
      1455.7437, 1555.9854, 1584.1936, 1747.3471, 1796.2212, 1862.8567,=20
      1870.4989, 1940.7335, 1991.0789, 2103.5259, 2231.9442, 2291.0820,=20
      2381.2378, 2408.3943, 2446.6504, 2700.9870,=20
2756.1484</TT></TD></TR></TBODY></TABLE><BR>
<TABLE border=3D0 cellSpacing=3D0>
  <TBODY>
  <TR>
    <TD><TT><B><A name=3DHit11>11.</A>&nbsp;&nbsp;&nbsp;</B></TT></TD>
    <TD noWrap><TT><A=20
      =
href=3D"http://www.matrixscience.com/cgi/protein_view.pl?file=3D../data/2=
0120110/FtoTofcOt.dat&amp;hit=3D11"=20
      =
target=3D_blank>gi|333973262</A>&nbsp;&nbsp;&nbsp;&nbsp;<B>Mass:</B>&nbsp=
;13819&nbsp;&nbsp;&nbsp;&nbsp;<B>Score:</B>&nbsp;71&nbsp;&nbsp;&nbsp;&nbs=
p;&nbsp;<B>Expect:</B>&nbsp;0.087&nbsp;&nbsp;<B>Matches:</B>&nbsp;2</TT><=
/TD></TR>
  <TR>
    <TD>&nbsp;</TD>
    <TD noWrap><TT>cytosolic ascorbate peroxidase [Eleusine=20
  coracana]</TT></TD></TR></TBODY></TABLE>
<TABLE border=3D0 cellSpacing=3D0 cellPadding=3D0>
  <TBODY>
  <TR>
    <TD><TT>&nbsp;&nbsp;&nbsp;&nbsp;&nbsp;&nbsp;</TT></TD>
    <TD align=3Dright><TT><B>Observed&nbsp;&nbsp;</B></TT></TD>
    <TD noWrap align=3Dright><TT><B>Mr(expt)&nbsp;&nbsp;</B></TT></TD>
    <TD noWrap align=3Dright><TT><B>Mr(calc)&nbsp;&nbsp;</B></TT></TD>
    <TD align=3Dright><TT><B>&nbsp;ppm&nbsp;&nbsp;</B></TT></TD>
    <TD align=3Dright><TT><B>Start&nbsp;</B></TT></TD>
    <TD align=3Dright><TT><B>&nbsp;</B></TT></TD>
    <TD align=3Dright><TT><B>End&nbsp;</B></TT></TD>
    <TD align=3Dright><TT><B>Miss&nbsp;</B></TT></TD>
    <TD align=3Dright><TT><B>Ions&nbsp;</B></TT></TD>
    <TD><TT><B>&nbsp;Peptide</B></TT></TD></TR>
  <TR>
    <TD align=3Dright>&nbsp;</TD>
    <TD align=3Dright><TT>1249.6479&nbsp;&nbsp;</TT></TD>
    <TD align=3Dright><TT>1248.6406&nbsp;&nbsp;</TT></TD>
    <TD align=3Dright><TT>1248.6098&nbsp;&nbsp;</TT></TD>
    <TD noWrap align=3Dright><TT>24.6&nbsp;</TT></TD>
    <TD align=3Dright><TT>38&nbsp;</TT></TD>
    <TD noWrap align=3Dright><TT>-&nbsp;</TT></TD>
    <TD align=3Dright><TT>48&nbsp;</TT></TD>
    <TD align=3Dright><TT>0&nbsp;&nbsp;</TT></TD>
    <TD noWrap align=3Dright><TT>49&nbsp;&nbsp;</TT></TD>
    <TD noWrap><TT>&nbsp;R.EDKPQPPPEGR.L</TT></TD></TR>
  <TR>
    <TD align=3Dright>&nbsp;</TD>
    <TD align=3Dright><TT>2462.9650&nbsp;&nbsp;</TT></TD>
    <TD align=3Dright><TT>2461.9577&nbsp;&nbsp;</TT></TD>
    <TD align=3Dright><TT>2462.1795&nbsp;&nbsp;</TT></TD>
    <TD noWrap align=3Dright><TT>-90.06&nbsp;</TT></TD>
    <TD align=3Dright><TT>66&nbsp;</TT></TD>
    <TD noWrap align=3Dright><TT>-&nbsp;</TT></TD>
    <TD align=3Dright><TT>88&nbsp;</TT></TD>
    <TD align=3Dright><TT>1&nbsp;&nbsp;</TT></TD>
    <TD noWrap align=3Dright><TT>---&nbsp;&nbsp;</TT></TD>
    <TD noWrap><TT>&nbsp;K<U>.</U>QMGLSDQDIVALSGGHTLGRCHK.E + =
Gln-&gt;pyro-Glu=20
      (N-term Q)</TT></TD></TR></TBODY></TABLE>
<TABLE border=3D0 cellSpacing=3D0>
  <TBODY>
  <TR>
    <TD><TT>&nbsp;&nbsp;&nbsp;&nbsp;&nbsp;&nbsp;</TT></TD>
    <TD><TT><B>No match to: </B>963.3942, 1155.9243, 1241.6268, =
1331.6912,=20
      1455.7437, 1555.9854, 1584.1936, 1747.3471, 1796.2212, 1862.8567,=20
      1870.4989, 1940.7335, 1991.0789, 2103.5259, 2231.9442, 2291.0820,=20
      2381.2378, 2408.3943, 2446.6504, 2700.9870,=20
2756.1484</TT></TD></TR></TBODY></TABLE><BR>
<TABLE border=3D0 cellSpacing=3D0>
  <TBODY>
  <TR>
    <TD><TT><B><A name=3DHit12>12.</A>&nbsp;&nbsp;&nbsp;</B></TT></TD>
    <TD noWrap><TT><A=20
      =
href=3D"http://www.matrixscience.com/cgi/protein_view.pl?file=3D../data/2=
0120110/FtoTofcOt.dat&amp;hit=3D12"=20
      =
target=3D_blank>gi|15808777</A>&nbsp;&nbsp;&nbsp;&nbsp;<B>Mass:</B>&nbsp;=
16907&nbsp;&nbsp;&nbsp;&nbsp;<B>Score:</B>&nbsp;69&nbsp;&nbsp;&nbsp;&nbsp=
;&nbsp;<B>Expect:</B>&nbsp;0.13&nbsp;&nbsp;<B>Matches:</B>&nbsp;2</TT></T=
D></TR>
  <TR>
    <TD>&nbsp;</TD>
    <TD noWrap><TT>ascorbate peroxidase [Hordeum vulgare subsp.=20
    vulgare]</TT></TD></TR></TBODY></TABLE>
<TABLE border=3D0 cellSpacing=3D0 cellPadding=3D0>
  <TBODY>
  <TR>
    <TD><TT>&nbsp;&nbsp;&nbsp;&nbsp;&nbsp;&nbsp;</TT></TD>
    <TD align=3Dright><TT><B>Observed&nbsp;&nbsp;</B></TT></TD>
    <TD noWrap align=3Dright><TT><B>Mr(expt)&nbsp;&nbsp;</B></TT></TD>
    <TD noWrap align=3Dright><TT><B>Mr(calc)&nbsp;&nbsp;</B></TT></TD>
    <TD align=3Dright><TT><B>&nbsp;ppm&nbsp;&nbsp;</B></TT></TD>
    <TD align=3Dright><TT><B>Start&nbsp;</B></TT></TD>
    <TD align=3Dright><TT><B>&nbsp;</B></TT></TD>
    <TD align=3Dright><TT><B>End&nbsp;</B></TT></TD>
    <TD align=3Dright><TT><B>Miss&nbsp;</B></TT></TD>
    <TD align=3Dright><TT><B>Ions&nbsp;</B></TT></TD>
    <TD><TT><B>&nbsp;Peptide</B></TT></TD></TR>
  <TR>
    <TD align=3Dright>&nbsp;</TD>
    <TD align=3Dright><TT>1249.6479&nbsp;&nbsp;</TT></TD>
    <TD align=3Dright><TT>1248.6406&nbsp;&nbsp;</TT></TD>
    <TD align=3Dright><TT>1248.6098&nbsp;&nbsp;</TT></TD>
    <TD noWrap align=3Dright><TT>24.6&nbsp;</TT></TD>
    <TD align=3Dright><TT>23&nbsp;</TT></TD>
    <TD noWrap align=3Dright><TT>-&nbsp;</TT></TD>
    <TD align=3Dright><TT>33&nbsp;</TT></TD>
    <TD align=3Dright><TT>0&nbsp;&nbsp;</TT></TD>
    <TD noWrap align=3Dright><TT>49&nbsp;&nbsp;</TT></TD>
    <TD noWrap><TT>&nbsp;R.EDKPQPPPEGR.L</TT></TD></TR>
  <TR>
    <TD align=3Dright>&nbsp;</TD>
    <TD align=3Dright><TT>2462.9650&nbsp;&nbsp;</TT></TD>
    <TD align=3Dright><TT>2461.9577&nbsp;&nbsp;</TT></TD>
    <TD align=3Dright><TT>2462.1795&nbsp;&nbsp;</TT></TD>
    <TD noWrap align=3Dright><TT>-90.06&nbsp;</TT></TD>
    <TD align=3Dright><TT>51&nbsp;</TT></TD>
    <TD noWrap align=3Dright><TT>-&nbsp;</TT></TD>
    <TD align=3Dright><TT>73&nbsp;</TT></TD>
    <TD align=3Dright><TT>1&nbsp;&nbsp;</TT></TD>
    <TD noWrap align=3Dright><TT>---&nbsp;&nbsp;</TT></TD>
    <TD noWrap><TT>&nbsp;K<U>.</U>QMGLSDQDIVALSGGHTLGRCHK.E + =
Gln-&gt;pyro-Glu=20
      (N-term Q)</TT></TD></TR></TBODY></TABLE>
<TABLE border=3D0 cellSpacing=3D0>
  <TBODY>
  <TR>
    <TD><TT>&nbsp;&nbsp;&nbsp;&nbsp;&nbsp;&nbsp;</TT></TD>
    <TD><TT><B>No match to: </B>963.3942, 1155.9243, 1241.6268, =
1331.6912,=20
      1455.7437, 1555.9854, 1584.1936, 1747.3471, 1796.2212, 1862.8567,=20
      1870.4989, 1940.7335, 1991.0789, 2103.5259, 2231.9442, 2291.0820,=20
      2381.2378, 2408.3943, 2446.6504, 2700.9870,=20
2756.1484</TT></TD></TR></TBODY></TABLE><BR>
<TABLE border=3D0 cellSpacing=3D0>
  <TBODY>
  <TR>
    <TD><TT><B><A name=3DHit13>13.</A>&nbsp;&nbsp;&nbsp;</B></TT></TD>
    <TD noWrap><TT><A=20
      =
href=3D"http://www.matrixscience.com/cgi/protein_view.pl?file=3D../data/2=
0120110/FtoTofcOt.dat&amp;hit=3D13"=20
      =
target=3D_blank>gi|194701654</A>&nbsp;&nbsp;&nbsp;&nbsp;<B>Mass:</B>&nbsp=
;23550&nbsp;&nbsp;&nbsp;&nbsp;<B>Score:</B>&nbsp;66&nbsp;&nbsp;&nbsp;&nbs=
p;&nbsp;<B>Expect:</B>&nbsp;0.23&nbsp;&nbsp;<B>Matches:</B>&nbsp;2</TT></=
TD></TR>
  <TR>
    <TD>&nbsp;</TD>
    <TD noWrap><TT>unknown [Zea mays]</TT></TD></TR></TBODY></TABLE>
<TABLE border=3D0 cellSpacing=3D0 cellPadding=3D0>
  <TBODY>
  <TR>
    <TD><TT>&nbsp;&nbsp;&nbsp;&nbsp;&nbsp;&nbsp;</TT></TD>
    <TD align=3Dright><TT><B>Observed&nbsp;&nbsp;</B></TT></TD>
    <TD noWrap align=3Dright><TT><B>Mr(expt)&nbsp;&nbsp;</B></TT></TD>
    <TD noWrap align=3Dright><TT><B>Mr(calc)&nbsp;&nbsp;</B></TT></TD>
    <TD align=3Dright><TT><B>&nbsp;ppm&nbsp;&nbsp;</B></TT></TD>
    <TD align=3Dright><TT><B>Start&nbsp;</B></TT></TD>
    <TD align=3Dright><TT><B>&nbsp;</B></TT></TD>
    <TD align=3Dright><TT><B>End&nbsp;</B></TT></TD>
    <TD align=3Dright><TT><B>Miss&nbsp;</B></TT></TD>
    <TD align=3Dright><TT><B>Ions&nbsp;</B></TT></TD>
    <TD><TT><B>&nbsp;Peptide</B></TT></TD></TR>
  <TR>
    <TD align=3Dright>&nbsp;</TD>
    <TD align=3Dright><TT>1249.6479&nbsp;&nbsp;</TT></TD>
    <TD align=3Dright><TT>1248.6406&nbsp;&nbsp;</TT></TD>
    <TD align=3Dright><TT>1248.6098&nbsp;&nbsp;</TT></TD>
    <TD noWrap align=3Dright><TT>24.6&nbsp;</TT></TD>
    <TD align=3Dright><TT>85&nbsp;</TT></TD>
    <TD noWrap align=3Dright><TT>-&nbsp;</TT></TD>
    <TD align=3Dright><TT>95&nbsp;</TT></TD>
    <TD align=3Dright><TT>0&nbsp;&nbsp;</TT></TD>
    <TD noWrap align=3Dright><TT>49&nbsp;&nbsp;</TT></TD>
    <TD noWrap><TT>&nbsp;R.EDKPQPPPEGR.L</TT></TD></TR>
  <TR>
    <TD align=3Dright>&nbsp;</TD>
    <TD align=3Dright><TT>2462.9650&nbsp;&nbsp;</TT></TD>
    <TD align=3Dright><TT>2461.9577&nbsp;&nbsp;</TT></TD>
    <TD align=3Dright><TT>2462.1795&nbsp;&nbsp;</TT></TD>
    <TD noWrap align=3Dright><TT>-90.06&nbsp;</TT></TD>
    <TD align=3Dright><TT>113&nbsp;</TT></TD>
    <TD noWrap align=3Dright><TT>-&nbsp;</TT></TD>
    <TD align=3Dright><TT>135&nbsp;</TT></TD>
    <TD align=3Dright><TT>1&nbsp;&nbsp;</TT></TD>
    <TD noWrap align=3Dright><TT>---&nbsp;&nbsp;</TT></TD>
    <TD noWrap><TT>&nbsp;K<U>.</U>QMGLSDQDIVALSGGHTLGRCHK.E + =
Gln-&gt;pyro-Glu=20
      (N-term Q)</TT></TD></TR></TBODY></TABLE>
<TABLE border=3D0 cellSpacing=3D0>
  <TBODY>
  <TR>
    <TD><TT>&nbsp;&nbsp;&nbsp;&nbsp;&nbsp;&nbsp;</TT></TD>
    <TD><TT><B>No match to: </B>963.3942, 1155.9243, 1241.6268, =
1331.6912,=20
      1455.7437, 1555.9854, 1584.1936, 1747.3471, 1796.2212, 1862.8567,=20
      1870.4989, 1940.7335, 1991.0789, 2103.5259, 2231.9442, 2291.0820,=20
      2381.2378, 2408.3943, 2446.6504, 2700.9870,=20
2756.1484</TT></TD></TR></TBODY></TABLE><BR>
<TABLE border=3D0 cellSpacing=3D0>
  <TBODY>
  <TR>
    <TD><TT><B><A name=3DHit14>14.</A>&nbsp;&nbsp;&nbsp;</B></TT></TD>
    <TD noWrap><TT><A=20
      =
href=3D"http://www.matrixscience.com/cgi/protein_view.pl?file=3D../data/2=
0120110/FtoTofcOt.dat&amp;hit=3D14"=20
      =
target=3D_blank>gi|3688398</A>&nbsp;&nbsp;&nbsp;&nbsp;<B>Mass:</B>&nbsp;2=
7532&nbsp;&nbsp;&nbsp;&nbsp;<B>Score:</B>&nbsp;65&nbsp;&nbsp;&nbsp;&nbsp;=
&nbsp;<B>Expect:</B>&nbsp;0.31&nbsp;&nbsp;<B>Matches:</B>&nbsp;2</TT></TD=
></TR>
  <TR>
    <TD>&nbsp;</TD>
    <TD noWrap><TT>ascorbate peroxidase [Hordeum vulgare subsp.=20
    vulgare]</TT></TD></TR></TBODY></TABLE>
<TABLE border=3D0 cellSpacing=3D0 cellPadding=3D0>
  <TBODY>
  <TR>
    <TD><TT>&nbsp;&nbsp;&nbsp;&nbsp;&nbsp;&nbsp;</TT></TD>
    <TD align=3Dright><TT><B>Observed&nbsp;&nbsp;</B></TT></TD>
    <TD noWrap align=3Dright><TT><B>Mr(expt)&nbsp;&nbsp;</B></TT></TD>
    <TD noWrap align=3Dright><TT><B>Mr(calc)&nbsp;&nbsp;</B></TT></TD>
    <TD align=3Dright><TT><B>&nbsp;ppm&nbsp;&nbsp;</B></TT></TD>
    <TD align=3Dright><TT><B>Start&nbsp;</B></TT></TD>
    <TD align=3Dright><TT><B>&nbsp;</B></TT></TD>
    <TD align=3Dright><TT><B>End&nbsp;</B></TT></TD>
    <TD align=3Dright><TT><B>Miss&nbsp;</B></TT></TD>
    <TD align=3Dright><TT><B>Ions&nbsp;</B></TT></TD>
    <TD><TT><B>&nbsp;Peptide</B></TT></TD></TR>
  <TR>
    <TD align=3Dright>&nbsp;</TD>
    <TD align=3Dright><TT>1249.6479&nbsp;&nbsp;</TT></TD>
    <TD align=3Dright><TT>1248.6406&nbsp;&nbsp;</TT></TD>
    <TD align=3Dright><TT>1248.6098&nbsp;&nbsp;</TT></TD>
    <TD noWrap align=3Dright><TT>24.6&nbsp;</TT></TD>
    <TD align=3Dright><TT>120&nbsp;</TT></TD>
    <TD noWrap align=3Dright><TT>-&nbsp;</TT></TD>
    <TD align=3Dright><TT>130&nbsp;</TT></TD>
    <TD align=3Dright><TT>0&nbsp;&nbsp;</TT></TD>
    <TD noWrap align=3Dright><TT>49&nbsp;&nbsp;</TT></TD>
    <TD noWrap><TT>&nbsp;R.EDKPQPPPEGR.L</TT></TD></TR>
  <TR>
    <TD align=3Dright>&nbsp;</TD>
    <TD align=3Dright><TT>2462.9650&nbsp;&nbsp;</TT></TD>
    <TD align=3Dright><TT>2461.9577&nbsp;&nbsp;</TT></TD>
    <TD align=3Dright><TT>2462.1795&nbsp;&nbsp;</TT></TD>
    <TD noWrap align=3Dright><TT>-90.06&nbsp;</TT></TD>
    <TD align=3Dright><TT>148&nbsp;</TT></TD>
    <TD noWrap align=3Dright><TT>-&nbsp;</TT></TD>
    <TD align=3Dright><TT>170&nbsp;</TT></TD>
    <TD align=3Dright><TT>1&nbsp;&nbsp;</TT></TD>
    <TD noWrap align=3Dright><TT>---&nbsp;&nbsp;</TT></TD>
    <TD noWrap><TT>&nbsp;K<U>.</U>QMGLSDQDIVALSGGHTLGRCHK.E + =
Gln-&gt;pyro-Glu=20
      (N-term Q)</TT></TD></TR></TBODY></TABLE>
<TABLE border=3D0 cellSpacing=3D0>
  <TBODY>
  <TR>
    <TD><TT>&nbsp;&nbsp;&nbsp;&nbsp;&nbsp;&nbsp;</TT></TD>
    <TD><TT><B>No match to: </B>963.3942, 1155.9243, 1241.6268, =
1331.6912,=20
      1455.7437, 1555.9854, 1584.1936, 1747.3471, 1796.2212, 1862.8567,=20
      1870.4989, 1940.7335, 1991.0789, 2103.5259, 2231.9442, 2291.0820,=20
      2381.2378, 2408.3943, 2446.6504, 2700.9870,=20
2756.1484</TT></TD></TR></TBODY></TABLE><BR>
<TABLE border=3D0 cellSpacing=3D0>
  <TBODY>
  <TR>
    <TD><TT><B><A name=3DHit15>15.</A>&nbsp;&nbsp;&nbsp;</B></TT></TD>
    <TD noWrap><TT><A=20
      =
href=3D"http://www.matrixscience.com/cgi/protein_view.pl?file=3D../data/2=
0120110/FtoTofcOt.dat&amp;hit=3D15"=20
      =
target=3D_blank>gi|111434273</A>&nbsp;&nbsp;&nbsp;&nbsp;<B>Mass:</B>&nbsp=
;24968&nbsp;&nbsp;&nbsp;&nbsp;<B>Score:</B>&nbsp;64&nbsp;&nbsp;&nbsp;&nbs=
p;&nbsp;<B>Expect:</B>&nbsp;0.39&nbsp;&nbsp;<B>Matches:</B>&nbsp;2</TT></=
TD></TR>
  <TR>
    <TD>&nbsp;</TD>
    <TD noWrap><TT>ascorbate peroxidase [Eucalyptus=20
  camaldulensis]</TT></TD></TR></TBODY></TABLE>
<TABLE border=3D0 cellSpacing=3D0 cellPadding=3D0>
  <TBODY>
  <TR>
    <TD><TT>&nbsp;&nbsp;&nbsp;&nbsp;&nbsp;&nbsp;</TT></TD>
    <TD align=3Dright><TT><B>Observed&nbsp;&nbsp;</B></TT></TD>
    <TD noWrap align=3Dright><TT><B>Mr(expt)&nbsp;&nbsp;</B></TT></TD>
    <TD noWrap align=3Dright><TT><B>Mr(calc)&nbsp;&nbsp;</B></TT></TD>
    <TD align=3Dright><TT><B>&nbsp;ppm&nbsp;&nbsp;</B></TT></TD>
    <TD align=3Dright><TT><B>Start&nbsp;</B></TT></TD>
    <TD align=3Dright><TT><B>&nbsp;</B></TT></TD>
    <TD align=3Dright><TT><B>End&nbsp;</B></TT></TD>
    <TD align=3Dright><TT><B>Miss&nbsp;</B></TT></TD>
    <TD align=3Dright><TT><B>Ions&nbsp;</B></TT></TD>
    <TD><TT><B>&nbsp;Peptide</B></TT></TD></TR>
  <TR>
    <TD align=3Dright>&nbsp;</TD>
    <TD align=3Dright><TT>1249.6479&nbsp;&nbsp;</TT></TD>
    <TD align=3Dright><TT>1248.6406&nbsp;&nbsp;</TT></TD>
    <TD align=3Dright><TT>1248.6098&nbsp;&nbsp;</TT></TD>
    <TD noWrap align=3Dright><TT>24.6&nbsp;</TT></TD>
    <TD align=3Dright><TT>97&nbsp;</TT></TD>
    <TD noWrap align=3Dright><TT>-&nbsp;</TT></TD>
    <TD align=3Dright><TT>107&nbsp;</TT></TD>
    <TD align=3Dright><TT>0&nbsp;&nbsp;</TT></TD>
    <TD noWrap align=3Dright><TT>49&nbsp;&nbsp;</TT></TD>
    <TD noWrap><TT>&nbsp;R.EDKPQPPPEGR.L</TT></TD></TR>
  <TR>
    <TD align=3Dright>&nbsp;</TD>
    <TD align=3Dright><TT>1331.6912&nbsp;&nbsp;</TT></TD>
    <TD align=3Dright><TT>1330.6839&nbsp;&nbsp;</TT></TD>
    <TD align=3Dright><TT>1330.6670&nbsp;&nbsp;</TT></TD>
    <TD noWrap align=3Dright><TT>12.7&nbsp;</TT></TD>
    <TD align=3Dright><TT>16&nbsp;</TT></TD>
    <TD noWrap align=3Dright><TT>-&nbsp;</TT></TD>
    <TD align=3Dright><TT>27&nbsp;</TT></TD>
    <TD align=3Dright><TT>0&nbsp;&nbsp;</TT></TD>
    <TD noWrap align=3Dright><TT>---&nbsp;&nbsp;</TT></TD>
    <TD noWrap><TT>&nbsp;R.IAWHSAGTFDVK.T</TT></TD></TR></TBODY></TABLE>
<TABLE border=3D0 cellSpacing=3D0>
  <TBODY>
  <TR>
    <TD><TT>&nbsp;&nbsp;&nbsp;&nbsp;&nbsp;&nbsp;</TT></TD>
    <TD><TT><B>No match to: </B>963.3942, 1155.9243, 1241.6268, =
1455.7437,=20
      1555.9854, 1584.1936, 1747.3471, 1796.2212, 1862.8567, 1870.4989,=20
      1940.7335, 1991.0789, 2103.5259, 2231.9442, 2291.0820, 2381.2378,=20
      2408.3943, 2446.6504, 2462.9650, 2700.9870,=20
2756.1484</TT></TD></TR></TBODY></TABLE><BR>
<TABLE border=3D0 cellSpacing=3D0>
  <TBODY>
  <TR>
    <TD><TT><B><A name=3DHit16>16.</A>&nbsp;&nbsp;&nbsp;</B></TT></TD>
    <TD noWrap><TT><A=20
      =
href=3D"http://www.matrixscience.com/cgi/protein_view.pl?file=3D../data/2=
0120110/FtoTofcOt.dat&amp;hit=3D16"=20
      =
target=3D_blank>gi|297822705</A>&nbsp;&nbsp;&nbsp;&nbsp;<B>Mass:</B>&nbsp=
;11193&nbsp;&nbsp;&nbsp;&nbsp;<B>Score:</B>&nbsp;58&nbsp;&nbsp;&nbsp;&nbs=
p;&nbsp;<B>Expect:</B>&nbsp;1.6&nbsp;&nbsp;<B>Matches:</B>&nbsp;1</TT></T=
D></TR>
  <TR>
    <TD>&nbsp;</TD>
    <TD noWrap><TT>hypothetical protein ARALYDRAFT_901951 [Arabidopsis =
lyrata=20
      subsp. lyrata]</TT></TD></TR></TBODY></TABLE>
<TABLE border=3D0 cellSpacing=3D0 cellPadding=3D0>
  <TBODY>
  <TR>
    <TD><TT>&nbsp;&nbsp;&nbsp;&nbsp;&nbsp;&nbsp;</TT></TD>
    <TD align=3Dright><TT><B>Observed&nbsp;&nbsp;</B></TT></TD>
    <TD noWrap align=3Dright><TT><B>Mr(expt)&nbsp;&nbsp;</B></TT></TD>
    <TD noWrap align=3Dright><TT><B>Mr(calc)&nbsp;&nbsp;</B></TT></TD>
    <TD align=3Dright><TT><B>&nbsp;ppm&nbsp;&nbsp;</B></TT></TD>
    <TD align=3Dright><TT><B>Start&nbsp;</B></TT></TD>
    <TD align=3Dright><TT><B>&nbsp;</B></TT></TD>
    <TD align=3Dright><TT><B>End&nbsp;</B></TT></TD>
    <TD align=3Dright><TT><B>Miss&nbsp;</B></TT></TD>
    <TD align=3Dright><TT><B>Ions&nbsp;</B></TT></TD>
    <TD><TT><B>&nbsp;Peptide</B></TT></TD></TR>
  <TR>
    <TD align=3Dright>&nbsp;</TD>
    <TD align=3Dright><TT>1249.6479&nbsp;&nbsp;</TT></TD>
    <TD align=3Dright><TT>1248.6406&nbsp;&nbsp;</TT></TD>
    <TD align=3Dright><TT>1248.6098&nbsp;&nbsp;</TT></TD>
    <TD noWrap align=3Dright><TT>24.6&nbsp;</TT></TD>
    <TD align=3Dright><TT>83&nbsp;</TT></TD>
    <TD noWrap align=3Dright><TT>-&nbsp;</TT></TD>
    <TD align=3Dright><TT>93&nbsp;</TT></TD>
    <TD align=3Dright><TT>0&nbsp;&nbsp;</TT></TD>
    <TD noWrap align=3Dright><TT>49&nbsp;&nbsp;</TT></TD>
    <TD noWrap><TT>&nbsp;R.EDKPQPPPEGR.L</TT></TD></TR></TBODY></TABLE>
<TABLE border=3D0 cellSpacing=3D0>
  <TBODY>
  <TR>
    <TD><TT>&nbsp;&nbsp;&nbsp;&nbsp;&nbsp;&nbsp;</TT></TD>
    <TD><TT><B>No match to: </B>963.3942, 1155.9243, 1241.6268, =
1331.6912,=20
      1455.7437, 1555.9854, 1584.1936, 1747.3471, 1796.2212, 1862.8567,=20
      1870.4989, 1940.7335, 1991.0789, 2103.5259, 2231.9442, 2291.0820,=20
      2381.2378, 2408.3943, 2446.6504, 2462.9650, 2700.9870,=20
  2756.1484</TT></TD></TR></TBODY></TABLE><BR>
<TABLE border=3D0 cellSpacing=3D0>
  <TBODY>
  <TR>
    <TD><TT><B><A name=3DHit17>17.</A>&nbsp;&nbsp;&nbsp;</B></TT></TD>
    <TD noWrap><TT><A=20
      =
href=3D"http://www.matrixscience.com/cgi/protein_view.pl?file=3D../data/2=
0120110/FtoTofcOt.dat&amp;hit=3D17"=20
      =
target=3D_blank>gi|320526113</A>&nbsp;&nbsp;&nbsp;&nbsp;<B>Mass:</B>&nbsp=
;11974&nbsp;&nbsp;&nbsp;&nbsp;<B>Score:</B>&nbsp;58&nbsp;&nbsp;&nbsp;&nbs=
p;&nbsp;<B>Expect:</B>&nbsp;1.7&nbsp;&nbsp;<B>Matches:</B>&nbsp;1</TT></T=
D></TR>
  <TR>
    <TD>&nbsp;</TD>
    <TD noWrap><TT>ascorbate peroxidase [Setaria=20
italica]</TT></TD></TR></TBODY></TABLE>
<TABLE border=3D0 cellSpacing=3D0 cellPadding=3D0>
  <TBODY>
  <TR>
    <TD><TT>&nbsp;&nbsp;&nbsp;&nbsp;&nbsp;&nbsp;</TT></TD>
    <TD align=3Dright><TT><B>Observed&nbsp;&nbsp;</B></TT></TD>
    <TD noWrap align=3Dright><TT><B>Mr(expt)&nbsp;&nbsp;</B></TT></TD>
    <TD noWrap align=3Dright><TT><B>Mr(calc)&nbsp;&nbsp;</B></TT></TD>
    <TD align=3Dright><TT><B>&nbsp;ppm&nbsp;&nbsp;</B></TT></TD>
    <TD align=3Dright><TT><B>Start&nbsp;</B></TT></TD>
    <TD align=3Dright><TT><B>&nbsp;</B></TT></TD>
    <TD align=3Dright><TT><B>End&nbsp;</B></TT></TD>
    <TD align=3Dright><TT><B>Miss&nbsp;</B></TT></TD>
    <TD align=3Dright><TT><B>Ions&nbsp;</B></TT></TD>
    <TD><TT><B>&nbsp;Peptide</B></TT></TD></TR>
  <TR>
    <TD align=3Dright>&nbsp;</TD>
    <TD align=3Dright><TT>1249.6479&nbsp;&nbsp;</TT></TD>
    <TD align=3Dright><TT>1248.6406&nbsp;&nbsp;</TT></TD>
    <TD align=3Dright><TT>1248.6098&nbsp;&nbsp;</TT></TD>
    <TD noWrap align=3Dright><TT>24.6&nbsp;</TT></TD>
    <TD align=3Dright><TT>75&nbsp;</TT></TD>
    <TD noWrap align=3Dright><TT>-&nbsp;</TT></TD>
    <TD align=3Dright><TT>85&nbsp;</TT></TD>
    <TD align=3Dright><TT>0&nbsp;&nbsp;</TT></TD>
    <TD noWrap align=3Dright><TT>49&nbsp;&nbsp;</TT></TD>
    <TD noWrap><TT>&nbsp;R.EDKPQPPPEGR.L</TT></TD></TR></TBODY></TABLE>
<TABLE border=3D0 cellSpacing=3D0>
  <TBODY>
  <TR>
    <TD><TT>&nbsp;&nbsp;&nbsp;&nbsp;&nbsp;&nbsp;</TT></TD>
    <TD><TT><B>No match to: </B>963.3942, 1155.9243, 1241.6268, =
1331.6912,=20
      1455.7437, 1555.9854, 1584.1936, 1747.3471, 1796.2212, 1862.8567,=20
      1870.4989, 1940.7335, 1991.0789, 2103.5259, 2231.9442, 2291.0820,=20
      2381.2378, 2408.3943, 2446.6504, 2462.9650, 2700.9870,=20
  2756.1484</TT></TD></TR></TBODY></TABLE><BR>
<TABLE border=3D0 cellSpacing=3D0>
  <TBODY>
  <TR>
    <TD><TT><B><A name=3DHit18>18.</A>&nbsp;&nbsp;&nbsp;</B></TT></TD>
    <TD noWrap><TT><A=20
      =
href=3D"http://www.matrixscience.com/cgi/protein_view.pl?file=3D../data/2=
0120110/FtoTofcOt.dat&amp;hit=3D18"=20
      =
target=3D_blank>gi|294805364</A>&nbsp;&nbsp;&nbsp;&nbsp;<B>Mass:</B>&nbsp=
;14730&nbsp;&nbsp;&nbsp;&nbsp;<B>Score:</B>&nbsp;57&nbsp;&nbsp;&nbsp;&nbs=
p;&nbsp;<B>Expect:</B>&nbsp;2.1&nbsp;&nbsp;<B>Matches:</B>&nbsp;1</TT></T=
D></TR>
  <TR>
    <TD>&nbsp;</TD>
    <TD noWrap><TT>ascorbate peroxidase [Rosa=20
roxburghii]</TT></TD></TR></TBODY></TABLE>
<TABLE border=3D0 cellSpacing=3D0 cellPadding=3D0>
  <TBODY>
  <TR>
    <TD><TT>&nbsp;&nbsp;&nbsp;&nbsp;&nbsp;&nbsp;</TT></TD>
    <TD align=3Dright><TT><B>Observed&nbsp;&nbsp;</B></TT></TD>
    <TD noWrap align=3Dright><TT><B>Mr(expt)&nbsp;&nbsp;</B></TT></TD>
    <TD noWrap align=3Dright><TT><B>Mr(calc)&nbsp;&nbsp;</B></TT></TD>
    <TD align=3Dright><TT><B>&nbsp;ppm&nbsp;&nbsp;</B></TT></TD>
    <TD align=3Dright><TT><B>Start&nbsp;</B></TT></TD>
    <TD align=3Dright><TT><B>&nbsp;</B></TT></TD>
    <TD align=3Dright><TT><B>End&nbsp;</B></TT></TD>
    <TD align=3Dright><TT><B>Miss&nbsp;</B></TT></TD>
    <TD align=3Dright><TT><B>Ions&nbsp;</B></TT></TD>
    <TD><TT><B>&nbsp;Peptide</B></TT></TD></TR>
  <TR>
    <TD align=3Dright>&nbsp;</TD>
    <TD align=3Dright><TT>1249.6479&nbsp;&nbsp;</TT></TD>
    <TD align=3Dright><TT>1248.6406&nbsp;&nbsp;</TT></TD>
    <TD align=3Dright><TT>1248.6098&nbsp;&nbsp;</TT></TD>
    <TD noWrap align=3Dright><TT>24.6&nbsp;</TT></TD>
    <TD align=3Dright><TT>84&nbsp;</TT></TD>
    <TD noWrap align=3Dright><TT>-&nbsp;</TT></TD>
    <TD align=3Dright><TT>94&nbsp;</TT></TD>
    <TD align=3Dright><TT>0&nbsp;&nbsp;</TT></TD>
    <TD noWrap align=3Dright><TT>49&nbsp;&nbsp;</TT></TD>
    <TD noWrap><TT>&nbsp;R.EDKPQPPPEGR.L</TT></TD></TR></TBODY></TABLE>
<TABLE border=3D0 cellSpacing=3D0>
  <TBODY>
  <TR>
    <TD><TT>&nbsp;&nbsp;&nbsp;&nbsp;&nbsp;&nbsp;</TT></TD>
    <TD><TT><B>No match to: </B>963.3942, 1155.9243, 1241.6268, =
1331.6912,=20
      1455.7437, 1555.9854, 1584.1936, 1747.3471, 1796.2212, 1862.8567,=20
      1870.4989, 1940.7335, 1991.0789, 2103.5259, 2231.9442, 2291.0820,=20
      2381.2378, 2408.3943, 2446.6504, 2462.9650, 2700.9870,=20
  2756.1484</TT></TD></TR></TBODY></TABLE><BR>
<TABLE border=3D0 cellSpacing=3D0>
  <TBODY>
  <TR>
    <TD><TT><B><A name=3DHit19>19.</A>&nbsp;&nbsp;&nbsp;</B></TT></TD>
    <TD noWrap><TT><A=20
      =
href=3D"http://www.matrixscience.com/cgi/protein_view.pl?file=3D../data/2=
0120110/FtoTofcOt.dat&amp;hit=3D19"=20
      =
target=3D_blank>gi|2274984</A>&nbsp;&nbsp;&nbsp;&nbsp;<B>Mass:</B>&nbsp;1=
7050&nbsp;&nbsp;&nbsp;&nbsp;<B>Score:</B>&nbsp;56&nbsp;&nbsp;&nbsp;&nbsp;=
&nbsp;<B>Expect:</B>&nbsp;2.3&nbsp;&nbsp;<B>Matches:</B>&nbsp;1</TT></TD>=
</TR>
  <TR>
    <TD>&nbsp;</TD>
    <TD noWrap><TT>ascorbate peroxidase [Hordeum vulgare subsp.=20
    vulgare]</TT></TD></TR></TBODY></TABLE>
<TABLE border=3D0 cellSpacing=3D0 cellPadding=3D0>
  <TBODY>
  <TR>
    <TD><TT>&nbsp;&nbsp;&nbsp;&nbsp;&nbsp;&nbsp;</TT></TD>
    <TD align=3Dright><TT><B>Observed&nbsp;&nbsp;</B></TT></TD>
    <TD noWrap align=3Dright><TT><B>Mr(expt)&nbsp;&nbsp;</B></TT></TD>
    <TD noWrap align=3Dright><TT><B>Mr(calc)&nbsp;&nbsp;</B></TT></TD>
    <TD align=3Dright><TT><B>&nbsp;ppm&nbsp;&nbsp;</B></TT></TD>
    <TD align=3Dright><TT><B>Start&nbsp;</B></TT></TD>
    <TD align=3Dright><TT><B>&nbsp;</B></TT></TD>
    <TD align=3Dright><TT><B>End&nbsp;</B></TT></TD>
    <TD align=3Dright><TT><B>Miss&nbsp;</B></TT></TD>
    <TD align=3Dright><TT><B>Ions&nbsp;</B></TT></TD>
    <TD><TT><B>&nbsp;Peptide</B></TT></TD></TR>
  <TR>
    <TD align=3Dright>&nbsp;</TD>
    <TD align=3Dright><TT>1249.6479&nbsp;&nbsp;</TT></TD>
    <TD align=3Dright><TT>1248.6406&nbsp;&nbsp;</TT></TD>
    <TD align=3Dright><TT>1248.6098&nbsp;&nbsp;</TT></TD>
    <TD noWrap align=3Dright><TT>24.6&nbsp;</TT></TD>
    <TD align=3Dright><TT>120&nbsp;</TT></TD>
    <TD noWrap align=3Dright><TT>-&nbsp;</TT></TD>
    <TD align=3Dright><TT>130&nbsp;</TT></TD>
    <TD align=3Dright><TT>0&nbsp;&nbsp;</TT></TD>
    <TD noWrap align=3Dright><TT>49&nbsp;&nbsp;</TT></TD>
    <TD noWrap><TT>&nbsp;R.EDKPQPPPEGR.L</TT></TD></TR></TBODY></TABLE>
<TABLE border=3D0 cellSpacing=3D0>
  <TBODY>
  <TR>
    <TD><TT>&nbsp;&nbsp;&nbsp;&nbsp;&nbsp;&nbsp;</TT></TD>
    <TD><TT><B>No match to: </B>963.3942, 1155.9243, 1241.6268, =
1331.6912,=20
      1455.7437, 1555.9854, 1584.1936, 1747.3471, 1796.2212, 1862.8567,=20
      1870.4989, 1940.7335, 1991.0789, 2103.5259, 2231.9442, 2291.0820,=20
      2381.2378, 2408.3943, 2446.6504, 2462.9650, 2700.9870,=20
  2756.1484</TT></TD></TR></TBODY></TABLE><BR>
<TABLE border=3D0 cellSpacing=3D0>
  <TBODY>
  <TR>
    <TD><TT><B><A name=3DHit20>20.</A>&nbsp;&nbsp;&nbsp;</B></TT></TD>
    <TD noWrap><TT><A=20
      =
href=3D"http://www.matrixscience.com/cgi/protein_view.pl?file=3D../data/2=
0120110/FtoTofcOt.dat&amp;hit=3D20"=20
      =
target=3D_blank>gi|227202864</A>&nbsp;&nbsp;&nbsp;&nbsp;<B>Mass:</B>&nbsp=
;21019&nbsp;&nbsp;&nbsp;&nbsp;<B>Score:</B>&nbsp;56&nbsp;&nbsp;&nbsp;&nbs=
p;&nbsp;<B>Expect:</B>&nbsp;2.7&nbsp;&nbsp;<B>Matches:</B>&nbsp;1</TT></T=
D></TR>
  <TR>
    <TD>&nbsp;</TD>
    <TD noWrap><TT>AT1G07890 [Arabidopsis =
thaliana]</TT></TD></TR></TBODY></TABLE>
<TABLE border=3D0 cellSpacing=3D0 cellPadding=3D0>
  <TBODY>
  <TR>
    <TD><TT>&nbsp;&nbsp;&nbsp;&nbsp;&nbsp;&nbsp;</TT></TD>
    <TD align=3Dright><TT><B>Observed&nbsp;&nbsp;</B></TT></TD>
    <TD noWrap align=3Dright><TT><B>Mr(expt)&nbsp;&nbsp;</B></TT></TD>
    <TD noWrap align=3Dright><TT><B>Mr(calc)&nbsp;&nbsp;</B></TT></TD>
    <TD align=3Dright><TT><B>&nbsp;ppm&nbsp;&nbsp;</B></TT></TD>
    <TD align=3Dright><TT><B>Start&nbsp;</B></TT></TD>
    <TD align=3Dright><TT><B>&nbsp;</B></TT></TD>
    <TD align=3Dright><TT><B>End&nbsp;</B></TT></TD>
    <TD align=3Dright><TT><B>Miss&nbsp;</B></TT></TD>
    <TD align=3Dright><TT><B>Ions&nbsp;</B></TT></TD>
    <TD><TT><B>&nbsp;Peptide</B></TT></TD></TR>
  <TR>
    <TD align=3Dright>&nbsp;</TD>
    <TD align=3Dright><TT>1249.6479&nbsp;&nbsp;</TT></TD>
    <TD align=3Dright><TT>1248.6406&nbsp;&nbsp;</TT></TD>
    <TD align=3Dright><TT>1248.6098&nbsp;&nbsp;</TT></TD>
    <TD noWrap align=3Dright><TT>24.6&nbsp;</TT></TD>
    <TD align=3Dright><TT>61&nbsp;</TT></TD>
    <TD noWrap align=3Dright><TT>-&nbsp;</TT></TD>
    <TD align=3Dright><TT>71&nbsp;</TT></TD>
    <TD align=3Dright><TT>0&nbsp;&nbsp;</TT></TD>
    <TD noWrap align=3Dright><TT>49&nbsp;&nbsp;</TT></TD>
    <TD noWrap><TT>&nbsp;R.EDKPQPPPEGR.L</TT></TD></TR></TBODY></TABLE>
<TABLE border=3D0 cellSpacing=3D0>
  <TBODY>
  <TR>
    <TD><TT>&nbsp;&nbsp;&nbsp;&nbsp;&nbsp;&nbsp;</TT></TD>
    <TD><TT><B>No match to: </B>963.3942, 1155.9243, 1241.6268, =
1331.6912,=20
      1455.7437, 1555.9854, 1584.1936, 1747.3471, 1796.2212, 1862.8567,=20
      1870.4989, 1940.7335, 1991.0789, 2103.5259, 2231.9442, 2291.0820,=20
      2381.2378, 2408.3943, 2446.6504, 2462.9650, 2700.9870,=20
  2756.1484</TT></TD></TR></TBODY></TABLE><BR>
<H3>Search Parameters</H3><FONT face=3D"Courier =
New,Courier,monospace"><PRE><B>Type of search         : MS/MS Ion =
Search</B>
<B>Enzyme                 : Trypsin</B>
<B>Fixed modifications    : <A =
href=3D"http://www.matrixscience.com/cgi/client.pl?modification&amp;mod_n=
ame=3DCarbamidomethyl+%28C%29&amp;file=3D../data/20120110/FtoTofcOt.dat" =
target=3D_blank>Carbamidomethyl (C)</A></B>
<B>Variable modifications : <A =
href=3D"http://www.matrixscience.com/cgi/client.pl?modification&amp;mod_n=
ame=3DGln%2d%3epyro%2dGlu+%28N%2dterm+Q%29&amp;file=3D../data/20120110/Ft=
oTofcOt.dat" target=3D_blank>Gln-&gt;pyro-Glu (N-term Q)</A>,<A =
href=3D"http://www.matrixscience.com/cgi/client.pl?modification&amp;mod_n=
ame=3DOxidation+%28M%29&amp;file=3D../data/20120110/FtoTofcOt.dat" =
target=3D_blank>Oxidation (M)</A></B>
<B>Mass values            : Monoisotopic</B>
<B>Protein Mass           : Unrestricted</B>
<B>Peptide Mass Tolerance : =C2=B1 100 ppm</B>
<B>Fragment Mass Tolerance: =C2=B1 0.5 Da</B>
<B>Max Missed Cleavages   : 1</B>
<B>Instrument type        : MALDI-TOF-TOF</B>
<A name=3DQuery1><B>Query1 (963.3942,1+)   </A>: &lt;no title&gt;</B>
<A name=3DQuery2><B>Query2 (1155.9243,1+)  </A>: &lt;no title&gt;</B>
<A name=3DQuery3><B>Query3 (1241.6268,1+)  </A>: &lt;no title&gt;</B>
<A name=3DQuery4><B>Query4 (1249.6479,1+)  </A>: &lt;no title&gt;</B>
<A name=3DQuery5><B>Query5 (1331.6912,1+)  </A>: &lt;no title&gt;</B>
<A name=3DQuery6><B>Query6 (1455.7437,1+)  </A>: &lt;no title&gt;</B>
<A name=3DQuery7><B>Query7 (1555.9854,1+)  </A>: &lt;no title&gt;</B>
<A name=3DQuery8><B>Query8 (1584.1936,1+)  </A>: &lt;no title&gt;</B>
<A name=3DQuery9><B>Query9 (1747.3471,1+)  </A>: &lt;no title&gt;</B>
<A name=3DQuery10><B>Query10 (1796.2212,1+) </A>: &lt;no title&gt;</B>
<A name=3DQuery11><B>Query11 (1862.8567,1+) </A>: &lt;no title&gt;</B>
<A name=3DQuery12><B>Query12 (1870.4989,1+) </A>: &lt;no title&gt;</B>
<A name=3DQuery13><B>Query13 (1940.7335,1+) </A>: &lt;no title&gt;</B>
<A name=3DQuery14><B>Query14 (1991.0789,1+) </A>: &lt;no title&gt;</B>
<A name=3DQuery15><B>Query15 (2103.5259,1+) </A>: &lt;no title&gt;</B>
<A name=3DQuery16><B>Query16 (2231.9442,1+) </A>: &lt;no title&gt;</B>
<A name=3DQuery17><B>Query17 (2291.0820,1+) </A>: &lt;no title&gt;</B>
<A name=3DQuery18><B>Query18 (2381.2378,1+) </A>: &lt;no title&gt;</B>
<A name=3DQuery19><B>Query19 (2408.3943,1+) </A>: &lt;no title&gt;</B>
<A name=3DQuery20><B>Query20 (2446.6504,1+) </A>: &lt;no title&gt;</B>
<A name=3DQuery21><B>Query21 (2462.9650,1+) </A>: &lt;no title&gt;</B>
<A name=3DQuery22><B>Query22 (2700.9870,1+) </A>: &lt;no title&gt;</B>
<A name=3DQuery23><B>Query23 (2756.1484,1+) </A>: &lt;no title&gt;</B>
</PRE></FONT>
<P>
<TABLE border=3D2 cellSpacing=3D2 cellPadding=3D1 width=3D"100%">
  <TBODY>
  <TR>
    <TD noWrap align=3Dmiddle><B>Mascot:</B>&nbsp; <A=20
      =
href=3D"http://www.matrixscience.com/">http://www.matrixscience.com/</A> =

  </TD></TR></TBODY></TABLE></P></BODY></HTML>

------=_NextPart_000_0033_01C9725B.6EFA2F10
Content-Type: image/gif
Content-Transfer-Encoding: base64
Content-Location: http://www.matrixscience.com/images/88x31_logo_white.gif

R0lGODlhWAAfANX/AMDAwP/v7//f3//Pz/+/v/+vr/+fn/+Pj/9/f/9wcP9gYP9QUP9AQP8wMP8g
IP8QEP8AAO/v/+/v79/f/9/f38/P/8/Pz7+//7+/v6+v/6+vr5+f/5+fn4+P/4+Pj39//39/f3Bw
/3BwcGBg/2BgYFBQ/1BQUEBA/0BAQDAw/zAwMCAg/yAgIBAQ/xAQEAAA/wAAAAAAAAAAAAAAAAAA
AAAAAAAAAAAAAAAAAAAAAAAAAAAAAAAAAAAAAAAAAAAAACH5BAEAAAAALAAAAABYAB8AQAb/QIBw
SCwaj8ikcslsEl0wTDHz+bxOgMrp8mpFiJFThfsyjl4j82tVLaVGk+Hq1TF2ut8jCkYRSkgcToKD
hIQUKiBCHnxEAghDBA8QQg4QBEQBQwyWQ5ICAAsBAZcACKQJEAsMQgQQk5hCAhAPlAACn0MkUYMS
HCIaABMfJychRSPEH0YbWEMXJyUhxCPSJQAb0icjH8gfeRvIxRnXxCfeGcQlFwAWIn1HLC7vQhtl
AFZ1ES0v6/QrRGSIWPlXpF6LISWuVNgA4EyaIRta9Jvw4kUcInsCDZEARcqQBQ6I0AJQAEIDIgQU
xJo1pOQqIQFUCmFQyYAQAzZBQXikqYAQ/wQQZAIgkFPIHmCFkipdyrSp06eDSLiQUDBhM3JrjFSY
Y++aMgAnXnwdUUFIwodgX1gTso/hkAgVK0w4Ma4IBxZHQMDACzCNlRJiKFokEu5EiopFrFwdYiWF
EC5rhYQ1BqbEhsN1inCE4YGIBBAo5kEdrRS0EQkwEhEp0AABAgYGeA6liUBBAgOXFDDYvUDA7t+/
LxHYzTPAb1wHHCxAsMBAgtnAf2cawsGFhSIUYOwiAtSVgwFCDphM4mmlpQQhiSgQMMBVAAEyNx1A
UtJBgQVCh2DQjoRE5yEOODDdAA+AV0oqMClgoAIQzDcTJwAE8Fp4zwEIwXQANABBTillEv9AeREu
px8LGpFm4okopqjiiiyOxoEKHg2xz2Jn8KPVPkSYA0AGeDT0EI8v5HEYWiG84BhEiAEQARueoXDd
EYv8R0QKij2GzAtuvVUCkIwJUUFFF30l2EVf2nhNVkWEBVhZRnDASBH7wUBVjhEoFkYEZ3w1BFkA
BESEYGy+1dYFH6wQaJ89HgMmlDC4cIQIMJBQRAlxWNHCOEWi5ZUzSQqhzwt1ETGHW1UKMSYRFaRQ
1h1HErEIX3ZZl2NFjo2QRglcpZBBBIehIcQIuQpzwj4tnHDRXMSKseMaHzxT0QppZNArFh/0ukI/
RqlQhAkmiNbitwBIoMKTG71ZxC1JEIDsYYqjJEUBCSB4q5dqQrSHS3s5GRDUEAmMpFNRlZBigL/i
PTCggBFqCLBMAcwyHQInDWFBpEfooi0RmzBAyiMfQhieTwdW+C8ABxCA7lAIoLKAEKGQBEF6H1n4
SSjqDpHddkS4KakRBWzCEgDyIaHvyj8FVcADRdkiU00JgNcwBLgYsQkC+pJChF4oHDFxEQnIBnTE
AauXSXswDy2ETwl8YtwQ7TVY78uNyMQgT5e0LMTEUua1swAF9MybgT8FiN8n8Emi8QALuLJAAgxI
ou4mD8h2QH4BLPBAA8tlMpwrtvmcCQgieDAnuKQXEgQAOw==

------=_NextPart_000_0033_01C9725B.6EFA2F10
Content-Type: application/octet-stream
Content-Transfer-Encoding: base64
Content-Location: http://www.matrixscience.com/cgi/score_gif.pl?score_gif_2460450487081535

R0lGODlhkAHIAMIAAP///wAAAP8AAAD/AAAA/////wAAAAAAACH5BAEAAAAALAAAAACQAcgAAAP+
CLrc/jDKSau9OOvNu/9gKI5kaZ5oqq5s675wLM90bd94ru987//AoHBILBqPyKRyyWw6n9CodEqt
Wq/YrHbL7Xq/4LB4TC6bz+i0es1uu9/wuHxOr98I+AFDv+Ar/ACAgnuEfYV/h4GJg4aNiI6KkH4C
AwKWlJaPmpGbjJ2LoJKhn5B2SAScqZ6qo6yir6SxrrKMlpWXlbCzu6u9rb66gKYgAQrFKai8v8vB
zLTOyriXlNDAz83Y15vDHcfFxyfJytnj2uXn1rzTt7bV7uTp8YncG9/GyO/m8vD56Hvrl/zxG6iv
H70M9gCAM0FgX0GCAh9KxCRNgMSIGB2eO9j+7R4+jSD7hYRYi6ItixdHphTJsUgylRlZknRXsd3M
myshtuSwkCHOmD9hxgOIS2bOoxh3WljYk4Q4oEiFGlVXE6pVqTqVTmCKDGvUqV45maT4NSjYeVop
BFjLtqkIPKjCyj1786Q0s3jLbkur1sVLunqvsqxJLa9gw8L45hA3FzFgdERtBm4cWDGOp5QPT64W
WbPnzIktS3D7FvRj07DG3trs+KdoCN/akg4R97Tt1qTsnsT9eepr2Axmg/jLGzVrRISN93b9mwbj
28eXd4pcOLpyjc1nYIYuvbugzte5Y28um21X8ehxq87kPb257A+Ej6hd3P1y3Zjq638PP3j+C+LW
2TdXcgIWWEp/HiGDx37tFUddeAymA195a+EToYFRgYdhg7Ig6BeEAarHDlkcliihhzDQF+KK9613
4Yt7ofgfiyD2RiCMJqIl4wrP4VgjSA9u+OOOL2zno5C/aHgkjkSetySN+ayH0pBMNonBUwBg+YCK
OT4pEH65QOmlh/JBsOACqGjZAIBdirnSjW62mUp/4JSJZpZ3KqBmnnJSmVKQXtY44QJ2MiDOoRIY
GaefkFXFKKMTlmcBonoaChdcjyKZjZSLbkhkoXxSamafmj4EJkqkVmllBU+lOQGbmQZKCJypxoli
W6xeymcEPXYqqySA+mornf6hoGityPb+oqSwchJLqJPMxhoLp8naJyNXxlb7a24uRmvtreZZKK22
n9A6rnKrZuvttqoES26J6frE7rn/OFpqs/HOR++8C1C7b3T5lgCXYObeO9Kp/PIWsMAZFpzwMw6v
C/DCbwW17LtARozxYxTTZpS/Bot08b/dIQiqBw3JhLDEUIH8sGfX+kUwmCHX1e3GCpMp81XukiyP
xj77pjMLvWY0cs369Ix0yXTKZuFRLrOcsW44s9jxBynbPGKYVUcUdddh7VghjzOrtvTBNwdt2K0K
JSivUEq/7AvQZwtNrDfhnMmzvXInSXffWQ2Kt7pQb82e2knzLTV3JodrLFYrg+3M14j+W3V1xVL9
vfgrkVceNrhjqwu35pIbQrrn0AztNsMNU416MHFvXpmzqzv1seFT1g3P0YAjZXLtTkGetu7aUE68
5Y1Lmm3mNPc+TufHf345yq2b7fzczcvOdPKhy7u369H7nX3psw86I07GX18v+OozF2n3TuWh8vDt
a5K+9jDFPCPz1uPPDPT1SwqZnCY6kZ0ufAcM4CqmR73qsYN8jRrf63zXNFwRrmW489/uFAdB6f0O
WkABoAanlcEO2u1THxmMBMPHOfqNEHkoLCBJYmdC061Qganj3sk0ULSpmaSGtKDhBAXIQB7ejigv
HAoHh5g/8lAIhGgzHA4dcT8gbuT+Uzu8wMD4tzUWXkOEVhwPAKZBRsXALxwOXIcXo3HDJBpkjGQM
iFbOSLjRsc+NwEogHjsURznuhEJZ1OIRK7JHqtwxjP3oI3uKuCXhSbGQnqgiE1vBAEWiipFrKlsX
p/gIME6SHP1SJCa3lMaicFIRekTkgSw5Sgf0kDNLXON3UvnJbbCylYYapF0guQje8ZIct2zSpfZk
JkcC5JSTKGEtiQjHPq6KmK/SpBqRqQBPyjKHzYzjMwd2pVJKRpXIaSM4rxhMIolqS8N85QYPuUzc
fTOZSBynMMr5zG6iT5nXzCM7q+nCcdLTStB0pTHv8kv74dOG/RtnJUUJ0F1RgEv+IaGl7jwpxDWG
0pnbDKgrvVkdeTZzk9OJZQD5iVFcVsqbHu1D7CRp0X+O8lgOYen1eGfNALoUk1nLSU33aDyJsmuh
JTUpRGkizk9S1Kcsu6g2TXpSOya0nR+dZkj3OdJslpGpeEIpVFUaMZm+0KrTwGpWCxfPrf6Bpv1c
5k0ZiKn5PbJdSOVQT4tqUaVelalD5QfQfKmto9LVeXYNK1ZhBcs2epVUexVpIUm6VLxaTKQ7TdZK
D1pQxt5VqLok0SDieh20vtWsYPWjUAe6m6k+FWlzPW1VLStYx3JRqnCl6rr8qtrFsla0uCTsOmt7
2CElVrZWvO0iMavVQkT2UZP+LWs+bclQx95TuQgFKdg8e8zKAmKtRcxpCNNa0SelVrrLBGpjW7lF
FdY2EHyNFW3Bu1zxXja3HI0kZTf22x+CVriXhG9xG3FcISWXkCkNLG7Jm9nVsIKz4qEuQQMc2uHm
lrT5MS17t/Vd2IZXwA4m8GtNKeGAqG29Fm4vhvNL4O/xdr70qu8D79tgEr/0sVTtr4/+u0sGt1is
MJ0ciqPK4elCNq3txS5bIcy1Wf5VWBXu8YXxi2NpKnl99p0odxE8JiYPNr6H6G2BVOzh9iZGyFfj
polXbFwg75bMM+zqjs8c4mruWGM3NgKYq5DjTb35yOXQsj6jzF8zJy7GUxb+55x1MOgpaDeK1Y3t
efchYxJCN5yL1vGjUVnUi7m3tUQotBTyWhAuZ2LD73wHiJ88kFGH2s2THvERNB0F3f75xJP24YQ7
XWnF+sPTFinJZx3Aahv0+gnqfDWaO+nnCPL5T2qOdWFhDeDNijPORfi1E+pcvDtH2s7KZvOny7zr
NAO622fVmLRnMG4mHFrUgb72F4ttjSSfeiLWnjV6OXjpAQeh3Evg9K1rDdyf4RkYpu4oohdsZGbX
ODT4hkHCk+BqY89azx0mNa0Xnd5l4NoVYLRytJvrhWA7vMt9BrfRbK1Ew65Z2G0eY7xTrvFMc7wL
1M7zyiXutZN/fNshT7T+U4cdiYCvYuEuALpL5Kc1nUNZ3u7EeLofPvN311zZFw8NtHn9coVXfQv6
9jfFFetugR8d5MQWuTu9Xuqlp/xrqoaA0DWwdpdgmYpr9nmWm072cPfb4vw+ds/72fIGtB0Dfx+C
x0uudz5YM+rcNjpXTZ5tlEu86wtca+AtMPkgxLzddFdWsps9q7zz3PDsFl/h+Sl2Gkr+6kFHfRbO
XfbSIz7nBP/64zNf4MN1fuuHrHeG005u1WMh63jH/ehRzfnosjzpula83dX9PLPPPtV9172LUx9U
mL/doNmWO9yh7nmwx+T1YVc+76lefauX/xRG3G/4Y298miM/8exfPtP+G3/zd0N+Hqc/P/XHy/Cx
Tqr2udN+Tjd28sV9wvd5pCd+suZ9oOd6gqZ6lUcBEagC5/RQRIYqBYd0ClZaijZ/xQdpSCdpH0hp
B+h90hcBEygBKUg4GpVLoFZ38yZb97dnCAhHDsh8AOd89jdf4+d3vrcCK4hGJ2Um6VSERniESJiE
SriETNiETviEUBiFUjiFVFiFVniFWJiE5+N/D+Uxw+GFWFMxXziGYQiGDVSGaJiGFMiFXUiGZ/iG
HdCCrGKGcUiHdeiGd6iGeUg06aeHGyCH0YSHeziIHACIiSKGftiHcEiIPGCIvGKHfwiJkSiIk5iI
isiIl1iIiPgDjjj+KpSYiZVoifYkioIkiRnQiaT0iaAoVqzYiq74irAYi7KoIGKGinAwTFmiK7P4
BVriKqLhi7sYBrpYgUqRDLoYjNZXKcS4E8boUMjIBcBoi2+gJtL4jPk2VtXYBtRojViXJ8CoFa3i
jNxIZ3rDhsy4JuU4juq4juzYju74jvAYj/I4j/RYjz1gQRVQJifjOPbYSnWyFCTwj/3oj88SG4Qy
NvjoOKFjkPHhAAqJkApRJ3Q0kK/xjxApkNjSNgkCkfEhkG1jkXjjkRTpRBz5LB7BFAlpkhoJHCu5
kS0Zkfw4khXZAD2BkcVCkyopHwmRky8ZSDJJDzWJkyd5D27hkUUoWZBISZRC+ZPmo5IHiZJPGZUr
SRoPKZGDExwTyZRauZVc2ZVeqQEJAAA7

------=_NextPart_000_0033_01C9725B.6EFA2F10
Content-Type: image/gif
Content-Transfer-Encoding: base64
Content-Location: http://www.matrixscience.com/images/cyan_ball_white.gif

R0lGODlhEAAQAOb/AP////7+/v39/fz8/Pv7+/n5+ff39/Hx8e7u7u3t7evr6+rq6t3d3czMzMvL
y729vbi4uLbc3Kamppu/v5iYmJbR0YODg3SXl2xsbGtra2qiomRkZGNjY2LBwVSuri9QUCyCgin/
/yWysiKrqyC2th9SUhf//xWhoRNlZRJlZRCYmAuLiwaEhASsrAP//wOFhQGZmQD//wD29gDw8ADu
7gDo6ADm5gDg4ADe3gDY2ADU1ADS0gDQ0ADOzgDGxgDCwgDAwAC+vgC6ugCysgCsrACoqACmpgCi
ogAAAAAAAAAAAAAAAAAAAAAAAAAAAAAAAAAAAAAAAAAAAAAAAAAAAAAAAAAAAAAAAAAAAAAAAAAA
AAAAAAAAAAAAAAAAAAAAAAAAAAAAAAAAAAAAAAAAAAAAAAAAAAAAAAAAAAAAAAAAAAAAAAAAAAAA
AAAAAAAAAAAAAAAAAAAAAAAAAAAAAAAAAAAAAAAAAAAAAAAAAAAAAAAAAAAAAAAAAAAAAAAAACwA
AAAAEAAQAEAHuIAAggAGBgiHhYOCCB4tPj06Oj1BQ0YoGA8IhB1BOC4mLjaTRiASDAaDCA0SFhgb
GBYSDZqKFSJBPj6UJxoNDKmOnqAyOj4tMJiaBgwaKkYtLUZGLCUbpqiKhYcIiYqDER0jLSMeEwy0
3yI+ODY4PT5DKhezggbqNiYhJsRBLSsWDVAhGBGkBw0ZNNwFmbYhE6EJJ4YEmUhp2geAtFRdALEC
BgsUHzZQoDfIEIMGD1L64uatpUsAgQAAOw==

------=_NextPart_000_0033_01C9725B.6EFA2F10
Content-Type: application/octet-stream
Content-Transfer-Encoding: quoted-printable
Content-Location: http://www.matrixscience.com/templates/browser.js

	var browser_EXCLUDE =3D 1; =0A=
	var browser_IE =3D 0; =0A=
	var browser_IE4 =3D 0; =0A=
	var browser_IE5 =3D 0; =0A=
	var browser_IE6 =3D 0;=0A=
	var browser_MZ7 =3D 0;=0A=
	var browser_NS3 =3D 0;=0A=
	var browser_NS4 =3D 0;=0A=
	var browser_NS6 =3D 0; =0A=
	var browser_NS7 =3D 0; =0A=
	var browser_OP5 =3D 0; =0A=
	var browser_OP6 =3D 0;=0A=
	var browser_OP7 =3D 0;=0A=
	var browser_KDE =3D 0;=0A=
	var browser_SAF =3D 0;=0A=
=0A=
	var agt=3Dnavigator.userAgent.toLowerCase();=0A=
=0A=
  if(typeof navigator.vendor !=3D "undefined" && navigator.vendor =3D=3D =
"KDE"){=0A=
  	var thisKDE =3D agt;=0A=
  	var splitKDE =3D thisKDE.split("konqueror/");=0A=
  	var aKDE =3D splitKDE[1] . split("; ");=0A=
  	var KDEn =3D parseFloat(aKDE[0]);=0A=
  	if (KDEn >=3D 2.2) {=0A=
  		browser_KDE =3D 1;=0A=
  //		browser_NS6 =3D 1;=0A=
  		browser_EXCLUDE =3D 0;=0A=
  	}=0A=
  }=0A=
=0A=
  else if(agt.indexOf('webtv') !=3D -1){browser_EXCLUDE =3D 1;}=0A=
  =0A=
  else if(typeof window.opera !=3D "undefined"){=0A=
  	browser_EXCLUDE =3D 0;=0A=
  	if(agt.indexOf("opera/5") !=3D -1 || agt.indexOf("opera 5") !=3D =
-1){browser_OP5 =3D 1;}=0A=
  	if(agt.indexOf("opera/6") !=3D -1 || agt.indexOf("opera 6") !=3D =
-1){browser_OP6 =3D 1;}=0A=
  	if(agt.indexOf("opera/7") !=3D -1 || agt.indexOf("opera 7") !=3D =
-1){browser_OP7 =3D 1;}=0A=
  }=0A=
  =0A=
  else if(typeof document.all !=3D "undefined"){=0A=
  	browser_EXCLUDE =3D 0;=0A=
  	browser_IE =3D 1;=0A=
  	if(typeof document.getElementById !=3D "undefined"){=0A=
  		browser_IE5 =3D 1;=0A=
  		if(agt.indexOf("msie 6") !=3D -1){=0A=
  			browser_IE6 =3D 1;=0A=
  		}=0A=
  	}=0A=
  	else{browser_IE4 =3D 1;}=0A=
  }=0A=
  =0A=
  else if(typeof document.getElementById !=3D "undefined"){=0A=
  	browser_EXCLUDE =3D 0;=0A=
  	if(agt.indexOf("netscape/6") !=3D -1 || agt.indexOf("netscape6") !=3D =
-1){browser_NS6 =3D 1;}=0A=
  	else if(agt.indexOf("netscape/7") !=3D -1 || agt.indexOf("netscape7") =
!=3D -1){browser_NS6 =3D 1; browser_NS7 =3D 1;}=0A=
  	else if(agt.indexOf("gecko") !=3D -1){browser_NS6 =3D 1; browser_MZ7 =
=3D 1;}=0A=
  	if(agt.indexOf("safari") !=3D -1 || (typeof document.childNodes !=3D =
"undefined" && typeof document.all =3D=3D "undefined" && typeof =
navigator.taintEnabled =3D=3D "undefined")){browser_MZ7 =3D 0; =
browser_NS6 =3D 1; browser_SAF =3D 1;}=0A=
  }=0A=
  =0A=
  else if((agt.indexOf('mozilla') !=3D -1) && =
(parseInt(navigator.appVersion) >=3D 3)){=0A=
  	browser_EXCLUDE =3D 0;=0A=
  	if (parseInt(navigator.appVersion) >=3D 4) {=0A=
    	browser_NS4 =3D 1;=0A=
  	} else {=0A=
    	browser_NS3 =3D 1;=0A=
  	}=0A=
  	if(typeof navigator.mimeTypes['*'] =3D=3D "undefined"){=0A=
  		browser_EXCLUDE =3D 1;=0A=
  		browser_NS4 =3D 0;=0A=
    	browser_NS3 =3D 0;=0A=
  	}=0A=
  }=0A=
  =0A=
  if(agt.indexOf('escape') !=3D -1){browser_EXCLUDE =3D 1; browser_NS3 =
=3D 0; browser_NS4 =3D 0;}=0A=
  =0A=
  if(typeof navigator.__ice_version !=3D "undefined"){browser_EXCLUDE =
=3D 1; browser_IE4 =3D 0;}=0A=
=0A=
	var sTemp =3D "Browser detected as ";=0A=
	if (browser_EXCLUDE) { sTemp +=3D "EXCLUDE " }=0A=
	if (browser_IE)  { sTemp +=3D "IE " }=0A=
	if (browser_IE4) { sTemp +=3D "IE4 " }=0A=
	if (browser_IE5) { sTemp +=3D "IE5 " }=0A=
	if (browser_IE6) { sTemp +=3D "IE6 " }=0A=
	if (browser_MZ7) { sTemp +=3D "MZ7 " }=0A=
	if (browser_NS3) { sTemp +=3D "NS3 " }=0A=
	if (browser_NS4) { sTemp +=3D "NS4 " }=0A=
	if (browser_NS6) { sTemp +=3D "NS6 " }=0A=
	if (browser_NS7) { sTemp +=3D "NS7 " }=0A=
	if (browser_OP5) { sTemp +=3D "OP5 " }=0A=
	if (browser_OP6) { sTemp +=3D "OP6 " }=0A=
	if (browser_OP7) { sTemp +=3D "OP7 " }=0A=
	if (browser_KDE) { sTemp +=3D "KDE " }=0A=
	if (browser_SAF) { sTemp +=3D "SAF " }=0A=
//	alert(sTemp);=0A=

------=_NextPart_000_0033_01C9725B.6EFA2F10--
