# Supplementary material for: Proteomic Identification of Differentially Expressed Proteins between Male and Female Plants in Pistacia chinensis
Source: PLoS One. 2013 May 17;8(5):e64276. doi: 10.1371/journal.pone.0064276 (PMC3656840; doi:10.1371/journal.pone.0064276)
Supplement: Figure S2 — Plant materials from Pistacia chinensis used for proteomic analysis. A, compound leaves. B, a segment of twig, separated stem phloem and separated stem xylem. No discernible differences in appearance were observed in leaves or twigs between male and female. (ZIP) [file pone.0064276.s002.zip › Figure S2/spot X3/Protein Summary Report (__-data-20120110-FtoTofcem_dat).mht]

From: <�� Windows Internet Explorer 8 ����>
Subject: Protein Summary Report (../data/20120110/FtoTofcem.dat)
Date: Fri, 9 Jan 2009 13:03:38 +0800
MIME-Version: 1.0
Content-Type: multipart/related;
	type="text/html";
	boundary="----=_NextPart_000_001D_01C9725A.B06434B0"
X-MimeOLE: Produced By Microsoft MimeOLE V6.00.2900.6109

This is a multi-part message in MIME format.

------=_NextPart_000_001D_01C9725A.B06434B0
Content-Type: text/html;
	charset="utf-8"
Content-Transfer-Encoding: quoted-printable
Content-Location: http://www.matrixscience.com/cgi/master_results.pl?file=..%2Fdata%2F20120110%2FFtoTofcem.dat&REPTYPE=protein&_sigthreshold=0.05&REPORT=20&_server_mudpit_switch=99999999&_ignoreionsscorebelow=0&_showsubsets=0&_showpopups=TRUE&_sortunassigned=scoredown&_requireboldred=0

=EF=BB=BF<!DOCTYPE HTML PUBLIC "-//W3C//DTD HTML 4.0 Transitional//EN">
<!-- 0 seconds --><!-- 0 seconds --><!-- 0 seconds --><!-- 0 seconds =
--><HTML><HEAD><TITLE>Protein Summary Report =
(../data/20120110/FtoTofcem.dat)</TITLE>
<META content=3D"text/html; charset=3Dutf-8" http-equiv=3DContent-Type>
<STYLE type=3Dtext/css>.tooltip {
	POSITION: absolute; VISIBILITY: hidden; TOP: 0px; LEFT: 0px
}
</STYLE>

<SCRIPT language=3DJavaScript type=3Dtext/javascript=20
src=3D"http://www.matrixscience.com/templates/browser.js"></SCRIPT>

<SCRIPT language=3DJavaScript>=0A=
<!-- Begin hiding Javascript from old browsers.=0A=
 =0A=
  var arrayReady=3D0;=0A=
  =0A=
  if (document.images){=0A=
    redBall =3D new Image();=0A=
    redBall.src =3D "../images/red_ball_white.gif";  =0A=
    cyanBall =3D new Image();=0A=
    cyanBall.src =3D "../images/cyan_ball_white.gif";  =0A=
  }=0A=
  =0A=
  function cover(hit,query,protSeq){=0A=
    document.Results.OV_Title.value =3D queryTitle[query];=0A=
    document.Results.OV_Accession.value =3D protName[hit];=0A=
    document.Results.OV_Sequence.value =3D protSeq;=0A=
    if (hit =3D=3D 0) {=0A=
      self.status =3D queryTitle[query];=0A=
    } else {=0A=
      self.status =3D protName[hit] + ": " + protSeq;=0A=
    }=0A=
    if (protSeq !=3D "" && document.fred && arrayReady =3D=3D 1){=0A=
      var i =3D 0;=0A=
      var element =3D 0;=0A=
      element =3D eval(protSeq+"["+i+"]");=0A=
      while(element) {=0A=
        document.images[element].src =3D redBall.src;=0A=
        i++;=0A=
        element =3D eval(protSeq+"["+i+"]");=0A=
      }=0A=
    }=0A=
  }=0A=
=0A=
  function uncover(hit,query,protSeq){=0A=
    document.Results.OV_Title.value =3D "-Query-";=0A=
    document.Results.OV_Accession.value=3D"-Accession-";=0A=
    document.Results.OV_Sequence.value=3D"-Sequence-";=0A=
    self.status=3D"";=0A=
    if (protSeq !=3D "" && document.fred && arrayReady =3D=3D 1){=0A=
      var i =3D 0;=0A=
      var element =3D 0;=0A=
      element =3D eval(protSeq+"["+i+"]");=0A=
      while(element) {=0A=
        document.images[element].src =3D cyanBall.src;=0A=
        i++;=0A=
        element =3D eval(protSeq+"["+i+"]");=0A=
      }=0A=
    }=0A=
  }=0A=
=0A=
  function checkQuery(checkState,numChecks,form){=0A=
    if (numChecks =3D=3D 1){=0A=
      form.QUE.checked =3D checkState;=0A=
    } else {=0A=
      for (var i =3D 0; i < form.elements.length; i++) {=0A=
        if (form.elements[i].name =3D=3D "QUE"){=0A=
          form.elements[i].checked =3D checkState;=0A=
        }=0A=
      }=0A=
    }=0A=
  }=0A=
=0A=
  function SaveClicks(checkBox,form){=0A=
    if (form.ErrTolRepeat && form.ErrTolRepeat.checked) {=0A=
      return;=0A=
    }=0A=
    var checkState =3D checkBox.checked;=0A=
    var thisHit =3D 0;=0A=
    for (var i =3D 0; i < form.elements.length; i++) {=0A=
      if (thisHit =3D=3D 1){=0A=
        if (form.elements[i].name =3D=3D "QUE") {=0A=
          form.elements[i].checked =3D !checkState;=0A=
        } else {=0A=
          break;=0A=
        }=0A=
      } else {=0A=
        if (form.elements[i] =3D=3D checkBox){=0A=
          thisHit =3D 1;=0A=
        }=0A=
      }=0A=
    }=0A=
  }=0A=
=0A=
  function unMatched(form){=0A=
    var numMisses =3D 0;=0A=
    for (var i =3D 0; i < form.elements.length; i++) {=0A=
      if (form.elements[i].name =3D=3D "MISSES"){=0A=
        numMisses++;=0A=
      } =0A=
    }=0A=
    if (numMisses < 1) {=0A=
      alert("No unmatched mass values to be searched");=0A=
      return false;=0A=
    }=0A=
    for (var i =3D 0; i < form.elements.length; i++) {=0A=
      if (form.elements[i].name =3D=3D "QUE"){=0A=
        form.elements[i].name =3D "DUMMY";=0A=
      } =0A=
    }=0A=
    for (var i =3D 0; i < form.elements.length; i++) {=0A=
      if (form.elements[i].name =3D=3D "MISSES"){=0A=
        form.elements[i].name =3D "QUE";=0A=
      } =0A=
    }=0A=
    form.submit();=0A=
    return true;=0A=
  }=0A=
=0A=
  function setReFormatAction(form){=0A=
    if (form.REPTYPE.options[form.REPTYPE.selectedIndex].value =3D=3D =
"export"){=0A=
      form.action =3D "./export_dat_2.pl";=0A=
    } else if (form.REPTYPE.options[form.REPTYPE.selectedIndex].value =
=3D=3D "family") {=0A=
      form.action =3D "./master_results_2.pl";=0A=
    } else {=0A=
      form.action =3D "./master_results.pl";=0A=
    }=0A=
  }=0A=
  =0A=
  function chooseQueryList(form) {=0A=
    var formatForm =3D window.document.forms['Re-format'];=0A=
    if (formatForm._querylist.value =3D=3D 'unassigned') {=0A=
      form.QUERYLIST.value =3D queryListUnassigned;=0A=
    } else if (formatForm._querylist.value =3D=3D 'identity') {=0A=
      form.QUERYLIST.value =3D queryListIdentity;=0A=
    } else if (formatForm._querylist.value =3D=3D 'homology') {=0A=
      form.QUERYLIST.value =3D queryListHomology;=0A=
    } else {=0A=
      form.QUERYLIST.value =3D "All";=0A=
    }=0A=
    return true;=0A=
  }=0A=
    =0A=
  function makeAccessionString(form){=0A=
    if (!form.ErrTolRepeat || !form.ErrTolRepeat.checked) {=0A=
      form.ACCESSION.value =3D "";=0A=
      return true;=0A=
    }=0A=
    var tempString =3D "";=0A=
    var numAccessions =3D 1;=0A=
    for (var i =3D 0; i < form.elements.length; i++) {=0A=
      if (form.elements[i].name =3D=3D "INCLUDE" && =
form.elements[i].checked){=0A=
        tempString =3D tempString + =
unescape(et_list[form.elements[i].value]) + ",";=0A=
      }=0A=
    }=0A=
    if (tempString =3D=3D "") {=0A=
      alert("No hits selected for error tolerant search");=0A=
      return false;=0A=
    }=0A=
    tempString =3D tempString.substring(0, tempString.length - 1);=0A=
    i =3D 0;=0A=
    while(tempString.indexOf(",", i) !=3D -1 && numAccessions <=3D 3) {=0A=
      i =3D tempString.indexOf(",", i) + 1;=0A=
      numAccessions++;=0A=
    }=0A=
    if (numAccessions > 3) {=0A=
      alert("Number of protein entries for error tolerant search has =
been limited to 3");=0A=
      tempString =3D tempString.substring(0, i - 1);=0A=
    }=0A=
    form.ACCESSION.value =3D tempString;=0A=
    checkQuery(1,38, form);=0A=
    return true;=0A=
  }=0A=
=0A=
  function clearEl() {}=0A=
=0A=
  function makeArchive(form){=0A=
    var tempUrl =3D =
"http://www.matrixscience.com/cgi/master_results.pl?file=3D..%2Fdata%2F20=
120110%2FFtoTofcem.dat;REPTYPE=3Darchive;_sigthreshold=3D0.05;REPORT=3D20=
;_server_mudpit_switch=3D99999999;_ignoreionsscorebelow=3D0;_showsubsets=3D=
0;_showpopups=3DTRUE;_sortunassigned=3Dscoredown;_requireboldred=3D0&INTE=
RMEDIATE=3D%2e%2e%2fdata%2f20120110%2fFtoTofcem%2edat";    for (var i =
=3D 0; i < form.elements.length; i++) {=0A=
      if (form.elements[i].name =3D=3D "INCLUDE" && =
form.elements[i].checked){=0A=
        tempUrl =3D tempUrl + "&INCLUDE=3D" + form.elements[i].value;=0A=
      }=0A=
    }=0A=
    window.location.href =3D tempUrl;=0A=
  }=0A=
=0A=
protName =3D new Array(1);=0A=
protName[0] =3D "";=0A=
protName[1] =3D "gi|255565025";=0A=
protName[2] =3D "gi|357139889";=0A=
protName[3] =3D "gi|46390039";=0A=
protName[4] =3D "gi|255603420";=0A=
protName[5] =3D "gi|302785463";=0A=
protName[6] =3D "gi|168016928";=0A=
protName[7] =3D "gi|297802524";=0A=
protName[8] =3D "gi|357167763";=0A=
protName[9] =3D "gi|356506164";=0A=
protName[10] =3D "gi|358343740";=0A=
protName[11] =3D "gi|38637208";=0A=
protName[12] =3D "gi|38605770";=0A=
protName[13] =3D "gi|302774242";=0A=
protName[14] =3D "gi|226492629";=0A=
protName[15] =3D "gi|47848564";=0A=
protName[16] =3D "gi|159468834";=0A=
protName[17] =3D "gi|296087963";=0A=
protName[18] =3D "gi|302143609";=0A=
protName[19] =3D "gi|223973221";=0A=
protName[20] =3D "gi|356531421";=0A=
=0A=
queryTitle =3D new Array(1);=0A=
queryTitle[0] =3D "";=0A=
queryTitle[1] =3D "";=0A=
queryTitle[2] =3D "";=0A=
queryTitle[3] =3D "";=0A=
queryTitle[4] =3D "";=0A=
queryTitle[5] =3D "";=0A=
queryTitle[6] =3D "";=0A=
queryTitle[7] =3D "";=0A=
queryTitle[8] =3D "";=0A=
queryTitle[9] =3D "";=0A=
queryTitle[10] =3D "";=0A=
queryTitle[11] =3D "";=0A=
queryTitle[12] =3D "";=0A=
queryTitle[13] =3D "";=0A=
queryTitle[14] =3D "";=0A=
queryTitle[15] =3D "";=0A=
queryTitle[16] =3D "";=0A=
queryTitle[17] =3D "";=0A=
queryTitle[18] =3D "";=0A=
queryTitle[19] =3D "";=0A=
queryTitle[20] =3D "";=0A=
queryTitle[21] =3D "";=0A=
queryTitle[22] =3D "";=0A=
queryTitle[23] =3D "";=0A=
queryTitle[24] =3D "";=0A=
queryTitle[25] =3D "";=0A=
queryTitle[26] =3D "";=0A=
queryTitle[27] =3D "";=0A=
queryTitle[28] =3D "";=0A=
queryTitle[29] =3D "";=0A=
queryTitle[30] =3D "";=0A=
queryTitle[31] =3D "";=0A=
queryTitle[32] =3D "";=0A=
queryTitle[33] =3D "";=0A=
queryTitle[34] =3D "";=0A=
queryTitle[35] =3D "";=0A=
queryTitle[36] =3D "";=0A=
queryTitle[37] =3D "";=0A=
queryTitle[38] =3D "";=0A=
=0A=
// End hiding Javascript from old browsers. -->=0A=
</SCRIPT>

<META name=3DGENERATOR content=3D"MSHTML 8.00.6001.19088"></HEAD>
<BODY aLink=3D#0000ff bgColor=3D#ffffff vLink=3D#0000ff>
<H1><IMG border=3D0 name=3Dfred align=3Dtop=20
src=3D"http://www.matrixscience.com/images/88x31_logo_white.gif" =
width=3D88=20
height=3D31 NATURALSIZEFLAG=3D"3"> Mascot Search Results</H1><FONT=20
face=3D"Courier New,Courier,monospace"><PRE><B>User            : yms</B>
<B>Email           : yanmeishuang@genomics.org.cn</B>
<B>Search title    : </B>
<B>MS data file    : DATA.TXT</B>
<B>Database        : NCBInr 20120107 (16831682 sequences; 5781564572 =
residues)</B>
<B>Taxonomy        : Viridiplantae (Green Plants) (1022713 =
sequences)</B>
<B>Timestamp       : 10 Jan 2012 at 05:02:16 GMT</B>
<B>Warning         : <FONT color=3D#ff0000>A Peptide summary report will =
usually give a much clearer picture of MS/MS search results.</FONT></B>
<B>Top Score       : 143 for <FONT color=3D#ff0000>gi|255565025</FONT>, =
apolipoprotein d, putative [Ricinus communis]</B>
</PRE></FONT>
<H3>Mascot Score Histogram</H3>Protein score is -10*Log(P), where P is =
the=20
probability that the observed match is a random event.<BR>Protein scores =
greater=20
than 73 are significant (p&lt;0.05).<BR>Protein scores are derived from =
ions=20
scores as a non-probabilistic basis for ranking protein hits.
<P><IMG alt=3D"Score Distribution"=20
src=3D"http://www.matrixscience.com/cgi/score_gif.pl?score_gif_2369639882=
375376"=20
width=3D400 height=3D200>=20
<FORM onsubmit=3D"return setReFormatAction(this)" method=3Dget =
name=3DRe-format=20
action=3D./master_results.pl><INPUT =
value=3D../data/20120110/FtoTofcem.dat=20
type=3Dhidden name=3Dfile>=20
<H3>Protein Summary Report</H3>
<TABLE border=3D0 cellSpacing=3D1 cellPadding=3D3>
  <TBODY>
  <TR>
    <TD bgColor=3D#eeeeff noWrap><INPUT value=3D"Format As" =
type=3Dsubmit> </TD>
    <TD bgColor=3D#eeeeff noWrap><SELECT name=3DREPTYPE> <OPTION =
selected=20
        value=3Dprotein>Protein Summary (deprecated)</OPTION> <OPTION=20
        value=3Dfamily>Protein Family Summary</OPTION> <OPTION=20
        value=3Dpeptide>Peptide Summary</OPTION> <OPTION =
value=3Dselect>Select=20
        Summary (protein hits)</OPTION> <OPTION =
value=3Dunassigned>Select Summary=20
        (unassigned)</OPTION> <OPTION value=3Dexport>Export Search=20
      Results</OPTION></SELECT> </TD>
    <TD bgColor=3D#eeeeff>&nbsp;</TD>
    <TD bgColor=3D#eeeeff noWrap><A=20
      =
href=3D"http://www.matrixscience.com/help/msms_summaries_help.html"=20
      target=3D_blank>Help</A> </TD></TR>
  <TR>
    <TD bgColor=3D#eeeeff>&nbsp;</TD>
    <TD bgColor=3D#eeeeff noWrap>Significance threshold p&lt; <INPUT =
value=3D0.05=20
      size=3D8 name=3D_sigthreshold> </TD>
    <TD bgColor=3D#eeeeff noWrap>Max. number of hits <INPUT value=3D20 =
size=3D5=20
      name=3DREPORT> </TD>
    <TD bgColor=3D#eeeeff>&nbsp;</TD></TR></TBODY></TABLE></FORM>
<FORM method=3Dpost name=3DResults action=3D./search_form.pl>
<H3>Overview Table</H3>Click on column header to jump to entry in =
results=20
list.<BR>Move mouse over any indicator to highlight identical =
peptides.<BR>Click=20
on an indicator to see details of individual match.<BR>Use check boxes =
to select=20
sub-set of queries for new search.=20
<P>
<TABLE border=3D0 cellSpacing=3D0 cellPadding=3D0 width=3D600>
  <TBODY>
  <TR>
    <TD noWrap><B>Mouse over:&nbsp;</B></TD>
    <TD><INPUT value=3D-Query- size=3D62 name=3DOV_Title></TD></TR>
  <TR>
    <TD>&nbsp;</TD>
    <TD noWrap><INPUT value=3D-Accession- name=3DOV_Accession> =
&nbsp;<INPUT=20
      value=3D-Sequence- size=3D40 name=3DOV_Sequence> =
</TD></TR></TBODY></TABLE>
<P>
<TABLE border=3D1 cellSpacing=3D0 cellPadding=3D1>
  <TBODY>
  <TR>
    <TH bgColor=3D#cccccc align=3Dright>Hit:</TH>
    <TH bgColor=3D#cccccc width=3D16 align=3Dmiddle><A=20
      onmouseover=3D"cover(1,0,''); return true"=20
      onmouseout=3D"uncover(1,0,''); return true"=20
      =
href=3D"http://www.matrixscience.com/cgi/master_results.pl?file=3D..%2Fda=
ta%2F20120110%2FFtoTofcem.dat&amp;REPTYPE=3Dprotein&amp;_sigthreshold=3D0=
.05&amp;REPORT=3D20&amp;_server_mudpit_switch=3D99999999&amp;_ignoreionss=
corebelow=3D0&amp;_showsubsets=3D0&amp;_showpopups=3DTRUE&amp;_sortunassi=
gned=3Dscoredown&amp;_requireboldred=3D0#Hit1">1</A></TH>
    <TH bgColor=3D#cccccc width=3D16 align=3Dmiddle><A=20
      onmouseover=3D"cover(2,0,''); return true"=20
      onmouseout=3D"uncover(2,0,''); return true"=20
      =
href=3D"http://www.matrixscience.com/cgi/master_results.pl?file=3D..%2Fda=
ta%2F20120110%2FFtoTofcem.dat&amp;REPTYPE=3Dprotein&amp;_sigthreshold=3D0=
.05&amp;REPORT=3D20&amp;_server_mudpit_switch=3D99999999&amp;_ignoreionss=
corebelow=3D0&amp;_showsubsets=3D0&amp;_showpopups=3DTRUE&amp;_sortunassi=
gned=3Dscoredown&amp;_requireboldred=3D0#Hit2">2</A></TH>
    <TH bgColor=3D#cccccc width=3D16 align=3Dmiddle><A=20
      onmouseover=3D"cover(3,0,''); return true"=20
      onmouseout=3D"uncover(3,0,''); return true"=20
      =
href=3D"http://www.matrixscience.com/cgi/master_results.pl?file=3D..%2Fda=
ta%2F20120110%2FFtoTofcem.dat&amp;REPTYPE=3Dprotein&amp;_sigthreshold=3D0=
.05&amp;REPORT=3D20&amp;_server_mudpit_switch=3D99999999&amp;_ignoreionss=
corebelow=3D0&amp;_showsubsets=3D0&amp;_showpopups=3DTRUE&amp;_sortunassi=
gned=3Dscoredown&amp;_requireboldred=3D0#Hit3">3</A></TH>
    <TH bgColor=3D#cccccc width=3D16 align=3Dmiddle><A=20
      onmouseover=3D"cover(4,0,''); return true"=20
      onmouseout=3D"uncover(4,0,''); return true"=20
      =
href=3D"http://www.matrixscience.com/cgi/master_results.pl?file=3D..%2Fda=
ta%2F20120110%2FFtoTofcem.dat&amp;REPTYPE=3Dprotein&amp;_sigthreshold=3D0=
.05&amp;REPORT=3D20&amp;_server_mudpit_switch=3D99999999&amp;_ignoreionss=
corebelow=3D0&amp;_showsubsets=3D0&amp;_showpopups=3DTRUE&amp;_sortunassi=
gned=3Dscoredown&amp;_requireboldred=3D0#Hit4">4</A></TH>
    <TH bgColor=3D#cccccc width=3D16 align=3Dmiddle><A=20
      onmouseover=3D"cover(5,0,''); return true"=20
      onmouseout=3D"uncover(5,0,''); return true"=20
      =
href=3D"http://www.matrixscience.com/cgi/master_results.pl?file=3D..%2Fda=
ta%2F20120110%2FFtoTofcem.dat&amp;REPTYPE=3Dprotein&amp;_sigthreshold=3D0=
.05&amp;REPORT=3D20&amp;_server_mudpit_switch=3D99999999&amp;_ignoreionss=
corebelow=3D0&amp;_showsubsets=3D0&amp;_showpopups=3DTRUE&amp;_sortunassi=
gned=3Dscoredown&amp;_requireboldred=3D0#Hit5">5</A></TH>
    <TH bgColor=3D#cccccc width=3D16 align=3Dmiddle><A=20
      onmouseover=3D"cover(6,0,''); return true"=20
      onmouseout=3D"uncover(6,0,''); return true"=20
      =
href=3D"http://www.matrixscience.com/cgi/master_results.pl?file=3D..%2Fda=
ta%2F20120110%2FFtoTofcem.dat&amp;REPTYPE=3Dprotein&amp;_sigthreshold=3D0=
.05&amp;REPORT=3D20&amp;_server_mudpit_switch=3D99999999&amp;_ignoreionss=
corebelow=3D0&amp;_showsubsets=3D0&amp;_showpopups=3DTRUE&amp;_sortunassi=
gned=3Dscoredown&amp;_requireboldred=3D0#Hit6">6</A></TH>
    <TH bgColor=3D#cccccc width=3D16 align=3Dmiddle><A=20
      onmouseover=3D"cover(7,0,''); return true"=20
      onmouseout=3D"uncover(7,0,''); return true"=20
      =
href=3D"http://www.matrixscience.com/cgi/master_results.pl?file=3D..%2Fda=
ta%2F20120110%2FFtoTofcem.dat&amp;REPTYPE=3Dprotein&amp;_sigthreshold=3D0=
.05&amp;REPORT=3D20&amp;_server_mudpit_switch=3D99999999&amp;_ignoreionss=
corebelow=3D0&amp;_showsubsets=3D0&amp;_showpopups=3DTRUE&amp;_sortunassi=
gned=3Dscoredown&amp;_requireboldred=3D0#Hit7">7</A></TH>
    <TH bgColor=3D#cccccc width=3D16 align=3Dmiddle><A=20
      onmouseover=3D"cover(8,0,''); return true"=20
      onmouseout=3D"uncover(8,0,''); return true"=20
      =
href=3D"http://www.matrixscience.com/cgi/master_results.pl?file=3D..%2Fda=
ta%2F20120110%2FFtoTofcem.dat&amp;REPTYPE=3Dprotein&amp;_sigthreshold=3D0=
.05&amp;REPORT=3D20&amp;_server_mudpit_switch=3D99999999&amp;_ignoreionss=
corebelow=3D0&amp;_showsubsets=3D0&amp;_showpopups=3DTRUE&amp;_sortunassi=
gned=3Dscoredown&amp;_requireboldred=3D0#Hit8">8</A></TH>
    <TH bgColor=3D#cccccc width=3D16 align=3Dmiddle><A=20
      onmouseover=3D"cover(9,0,''); return true"=20
      onmouseout=3D"uncover(9,0,''); return true"=20
      =
href=3D"http://www.matrixscience.com/cgi/master_results.pl?file=3D..%2Fda=
ta%2F20120110%2FFtoTofcem.dat&amp;REPTYPE=3Dprotein&amp;_sigthreshold=3D0=
.05&amp;REPORT=3D20&amp;_server_mudpit_switch=3D99999999&amp;_ignoreionss=
corebelow=3D0&amp;_showsubsets=3D0&amp;_showpopups=3DTRUE&amp;_sortunassi=
gned=3Dscoredown&amp;_requireboldred=3D0#Hit9">9</A></TH>
    <TH bgColor=3D#cccccc width=3D16 align=3Dmiddle><A=20
      onmouseover=3D"cover(10,0,''); return true"=20
      onmouseout=3D"uncover(10,0,''); return true"=20
      =
href=3D"http://www.matrixscience.com/cgi/master_results.pl?file=3D..%2Fda=
ta%2F20120110%2FFtoTofcem.dat&amp;REPTYPE=3Dprotein&amp;_sigthreshold=3D0=
.05&amp;REPORT=3D20&amp;_server_mudpit_switch=3D99999999&amp;_ignoreionss=
corebelow=3D0&amp;_showsubsets=3D0&amp;_showpopups=3DTRUE&amp;_sortunassi=
gned=3Dscoredown&amp;_requireboldred=3D0#Hit10">10</A></TH>
    <TH bgColor=3D#cccccc width=3D16 align=3Dmiddle><A=20
      onmouseover=3D"cover(11,0,''); return true"=20
      onmouseout=3D"uncover(11,0,''); return true"=20
      =
href=3D"http://www.matrixscience.com/cgi/master_results.pl?file=3D..%2Fda=
ta%2F20120110%2FFtoTofcem.dat&amp;REPTYPE=3Dprotein&amp;_sigthreshold=3D0=
.05&amp;REPORT=3D20&amp;_server_mudpit_switch=3D99999999&amp;_ignoreionss=
corebelow=3D0&amp;_showsubsets=3D0&amp;_showpopups=3DTRUE&amp;_sortunassi=
gned=3Dscoredown&amp;_requireboldred=3D0#Hit11">11</A></TH>
    <TH bgColor=3D#cccccc width=3D16 align=3Dmiddle><A=20
      onmouseover=3D"cover(12,0,''); return true"=20
      onmouseout=3D"uncover(12,0,''); return true"=20
      =
href=3D"http://www.matrixscience.com/cgi/master_results.pl?file=3D..%2Fda=
ta%2F20120110%2FFtoTofcem.dat&amp;REPTYPE=3Dprotein&amp;_sigthreshold=3D0=
.05&amp;REPORT=3D20&amp;_server_mudpit_switch=3D99999999&amp;_ignoreionss=
corebelow=3D0&amp;_showsubsets=3D0&amp;_showpopups=3DTRUE&amp;_sortunassi=
gned=3Dscoredown&amp;_requireboldred=3D0#Hit12">12</A></TH>
    <TH bgColor=3D#cccccc width=3D16 align=3Dmiddle><A=20
      onmouseover=3D"cover(13,0,''); return true"=20
      onmouseout=3D"uncover(13,0,''); return true"=20
      =
href=3D"http://www.matrixscience.com/cgi/master_results.pl?file=3D..%2Fda=
ta%2F20120110%2FFtoTofcem.dat&amp;REPTYPE=3Dprotein&amp;_sigthreshold=3D0=
.05&amp;REPORT=3D20&amp;_server_mudpit_switch=3D99999999&amp;_ignoreionss=
corebelow=3D0&amp;_showsubsets=3D0&amp;_showpopups=3DTRUE&amp;_sortunassi=
gned=3Dscoredown&amp;_requireboldred=3D0#Hit13">13</A></TH>
    <TH bgColor=3D#cccccc width=3D16 align=3Dmiddle><A=20
      onmouseover=3D"cover(14,0,''); return true"=20
      onmouseout=3D"uncover(14,0,''); return true"=20
      =
href=3D"http://www.matrixscience.com/cgi/master_results.pl?file=3D..%2Fda=
ta%2F20120110%2FFtoTofcem.dat&amp;REPTYPE=3Dprotein&amp;_sigthreshold=3D0=
.05&amp;REPORT=3D20&amp;_server_mudpit_switch=3D99999999&amp;_ignoreionss=
corebelow=3D0&amp;_showsubsets=3D0&amp;_showpopups=3DTRUE&amp;_sortunassi=
gned=3Dscoredown&amp;_requireboldred=3D0#Hit14">14</A></TH>
    <TH bgColor=3D#cccccc width=3D16 align=3Dmiddle><A=20
      onmouseover=3D"cover(15,0,''); return true"=20
      onmouseout=3D"uncover(15,0,''); return true"=20
      =
href=3D"http://www.matrixscience.com/cgi/master_results.pl?file=3D..%2Fda=
ta%2F20120110%2FFtoTofcem.dat&amp;REPTYPE=3Dprotein&amp;_sigthreshold=3D0=
.05&amp;REPORT=3D20&amp;_server_mudpit_switch=3D99999999&amp;_ignoreionss=
corebelow=3D0&amp;_showsubsets=3D0&amp;_showpopups=3DTRUE&amp;_sortunassi=
gned=3Dscoredown&amp;_requireboldred=3D0#Hit15">15</A></TH>
    <TH bgColor=3D#cccccc width=3D16 align=3Dmiddle><A=20
      onmouseover=3D"cover(16,0,''); return true"=20
      onmouseout=3D"uncover(16,0,''); return true"=20
      =
href=3D"http://www.matrixscience.com/cgi/master_results.pl?file=3D..%2Fda=
ta%2F20120110%2FFtoTofcem.dat&amp;REPTYPE=3Dprotein&amp;_sigthreshold=3D0=
.05&amp;REPORT=3D20&amp;_server_mudpit_switch=3D99999999&amp;_ignoreionss=
corebelow=3D0&amp;_showsubsets=3D0&amp;_showpopups=3DTRUE&amp;_sortunassi=
gned=3Dscoredown&amp;_requireboldred=3D0#Hit16">16</A></TH>
    <TH bgColor=3D#cccccc width=3D16 align=3Dmiddle><A=20
      onmouseover=3D"cover(17,0,''); return true"=20
      onmouseout=3D"uncover(17,0,''); return true"=20
      =
href=3D"http://www.matrixscience.com/cgi/master_results.pl?file=3D..%2Fda=
ta%2F20120110%2FFtoTofcem.dat&amp;REPTYPE=3Dprotein&amp;_sigthreshold=3D0=
.05&amp;REPORT=3D20&amp;_server_mudpit_switch=3D99999999&amp;_ignoreionss=
corebelow=3D0&amp;_showsubsets=3D0&amp;_showpopups=3DTRUE&amp;_sortunassi=
gned=3Dscoredown&amp;_requireboldred=3D0#Hit17">17</A></TH>
    <TH bgColor=3D#cccccc width=3D16 align=3Dmiddle><A=20
      onmouseover=3D"cover(18,0,''); return true"=20
      onmouseout=3D"uncover(18,0,''); return true"=20
      =
href=3D"http://www.matrixscience.com/cgi/master_results.pl?file=3D..%2Fda=
ta%2F20120110%2FFtoTofcem.dat&amp;REPTYPE=3Dprotein&amp;_sigthreshold=3D0=
.05&amp;REPORT=3D20&amp;_server_mudpit_switch=3D99999999&amp;_ignoreionss=
corebelow=3D0&amp;_showsubsets=3D0&amp;_showpopups=3DTRUE&amp;_sortunassi=
gned=3Dscoredown&amp;_requireboldred=3D0#Hit18">18</A></TH>
    <TH bgColor=3D#cccccc width=3D16 align=3Dmiddle><A=20
      onmouseover=3D"cover(19,0,''); return true"=20
      onmouseout=3D"uncover(19,0,''); return true"=20
      =
href=3D"http://www.matrixscience.com/cgi/master_results.pl?file=3D..%2Fda=
ta%2F20120110%2FFtoTofcem.dat&amp;REPTYPE=3Dprotein&amp;_sigthreshold=3D0=
.05&amp;REPORT=3D20&amp;_server_mudpit_switch=3D99999999&amp;_ignoreionss=
corebelow=3D0&amp;_showsubsets=3D0&amp;_showpopups=3DTRUE&amp;_sortunassi=
gned=3Dscoredown&amp;_requireboldred=3D0#Hit19">19</A></TH>
    <TH bgColor=3D#cccccc width=3D16 align=3Dmiddle><A=20
      onmouseover=3D"cover(20,0,''); return true"=20
      onmouseout=3D"uncover(20,0,''); return true"=20
      =
href=3D"http://www.matrixscience.com/cgi/master_results.pl?file=3D..%2Fda=
ta%2F20120110%2FFtoTofcem.dat&amp;REPTYPE=3Dprotein&amp;_sigthreshold=3D0=
.05&amp;REPORT=3D20&amp;_server_mudpit_switch=3D99999999&amp;_ignoreionss=
corebelow=3D0&amp;_showsubsets=3D0&amp;_showpopups=3DTRUE&amp;_sortunassi=
gned=3Dscoredown&amp;_requireboldred=3D0#Hit20">20</A></TH></TR>
  <TR>
    <TD bgColor=3D#cccccc noWrap><B><INPUT=20
      value=3D"799.313187 from(800.320463,1+) query(1)" CHECKED =
type=3Dcheckbox=20
      name=3DQUE> <A onmouseover=3D"cover(0,1,''); return true"=20
      onmouseout=3D"uncover(0,1,''); return true"=20
      =
href=3D"http://www.matrixscience.com/cgi/master_results.pl?file=3D..%2Fda=
ta%2F20120110%2FFtoTofcem.dat&amp;REPTYPE=3Dprotein&amp;_sigthreshold=3D0=
.05&amp;REPORT=3D20&amp;_server_mudpit_switch=3D99999999&amp;_ignoreionss=
corebelow=3D0&amp;_showsubsets=3D0&amp;_showpopups=3DTRUE&amp;_sortunassi=
gned=3Dscoredown&amp;_requireboldred=3D0#Query1">800.3205</A>=20
      (1+) </B></TD>
    <TD>&nbsp;</TD>
    <TD>&nbsp;</TD>
    <TD>&nbsp;</TD>
    <TD>&nbsp;</TD>
    <TD>&nbsp;</TD>
    <TD>&nbsp;</TD>
    <TD>&nbsp;</TD>
    <TD>&nbsp;</TD>
    <TD>&nbsp;</TD>
    <TD>&nbsp;</TD>
    <TD>&nbsp;</TD>
    <TD>&nbsp;</TD>
    <TD>&nbsp;</TD>
    <TD>&nbsp;</TD>
    <TD>&nbsp;</TD>
    <TD>&nbsp;</TD>
    <TD>&nbsp;</TD>
    <TD>&nbsp;</TD>
    <TD>&nbsp;</TD>
    <TD>&nbsp;</TD></TR>
  <TR>
    <TD bgColor=3D#cccccc noWrap><B><INPUT=20
      value=3D"835.608106 from(836.615382,1+) query(2)" CHECKED =
type=3Dcheckbox=20
      name=3DQUE> <A onmouseover=3D"cover(0,2,''); return true"=20
      onmouseout=3D"uncover(0,2,''); return true"=20
      =
href=3D"http://www.matrixscience.com/cgi/master_results.pl?file=3D..%2Fda=
ta%2F20120110%2FFtoTofcem.dat&amp;REPTYPE=3Dprotein&amp;_sigthreshold=3D0=
.05&amp;REPORT=3D20&amp;_server_mudpit_switch=3D99999999&amp;_ignoreionss=
corebelow=3D0&amp;_showsubsets=3D0&amp;_showpopups=3DTRUE&amp;_sortunassi=
gned=3Dscoredown&amp;_requireboldred=3D0#Query2">836.6154</A>=20
      (1+) </B></TD>
    <TD>&nbsp;</TD>
    <TD>&nbsp;</TD>
    <TD>&nbsp;</TD>
    <TD>&nbsp;</TD>
    <TD>&nbsp;</TD>
    <TD>&nbsp;</TD>
    <TD>&nbsp;</TD>
    <TD>&nbsp;</TD>
    <TD>&nbsp;</TD>
    <TD>&nbsp;</TD>
    <TD>&nbsp;</TD>
    <TD>&nbsp;</TD>
    <TD>&nbsp;</TD>
    <TD>&nbsp;</TD>
    <TD>&nbsp;</TD>
    <TD>&nbsp;</TD>
    <TD>&nbsp;</TD>
    <TD>&nbsp;</TD>
    <TD>&nbsp;</TD>
    <TD>&nbsp;</TD></TR>
  <TR>
    <TD bgColor=3D#cccccc noWrap><B><INPUT=20
      value=3D"841.664441 from(842.671717,1+) query(3)" CHECKED =
type=3Dcheckbox=20
      name=3DQUE> <A onmouseover=3D"cover(0,3,''); return true"=20
      onmouseout=3D"uncover(0,3,''); return true"=20
      =
href=3D"http://www.matrixscience.com/cgi/master_results.pl?file=3D..%2Fda=
ta%2F20120110%2FFtoTofcem.dat&amp;REPTYPE=3Dprotein&amp;_sigthreshold=3D0=
.05&amp;REPORT=3D20&amp;_server_mudpit_switch=3D99999999&amp;_ignoreionss=
corebelow=3D0&amp;_showsubsets=3D0&amp;_showpopups=3DTRUE&amp;_sortunassi=
gned=3Dscoredown&amp;_requireboldred=3D0#Query3">842.6717</A>=20
      (1+) </B></TD>
    <TD>&nbsp;</TD>
    <TD>&nbsp;</TD>
    <TD>&nbsp;</TD>
    <TD>&nbsp;</TD>
    <TD>&nbsp;</TD>
    <TD>&nbsp;</TD>
    <TD>&nbsp;</TD>
    <TD>&nbsp;</TD>
    <TD>&nbsp;</TD>
    <TD>&nbsp;</TD>
    <TD>&nbsp;</TD>
    <TD>&nbsp;</TD>
    <TD>&nbsp;</TD>
    <TD>&nbsp;</TD>
    <TD>&nbsp;</TD>
    <TD>&nbsp;</TD>
    <TD>&nbsp;</TD>
    <TD>&nbsp;</TD>
    <TD>&nbsp;</TD>
    <TD>&nbsp;</TD></TR>
  <TR>
    <TD bgColor=3D#cccccc noWrap><B><INPUT=20
      value=3D"854.023552 from(855.030828,1+) query(4)" CHECKED =
type=3Dcheckbox=20
      name=3DQUE> <A onmouseover=3D"cover(0,4,''); return true"=20
      onmouseout=3D"uncover(0,4,''); return true"=20
      =
href=3D"http://www.matrixscience.com/cgi/master_results.pl?file=3D..%2Fda=
ta%2F20120110%2FFtoTofcem.dat&amp;REPTYPE=3Dprotein&amp;_sigthreshold=3D0=
.05&amp;REPORT=3D20&amp;_server_mudpit_switch=3D99999999&amp;_ignoreionss=
corebelow=3D0&amp;_showsubsets=3D0&amp;_showpopups=3DTRUE&amp;_sortunassi=
gned=3Dscoredown&amp;_requireboldred=3D0#Query4">855.0308</A>=20
      (1+) </B></TD>
    <TD>&nbsp;</TD>
    <TD>&nbsp;</TD>
    <TD>&nbsp;</TD>
    <TD>&nbsp;</TD>
    <TD>&nbsp;</TD>
    <TD>&nbsp;</TD>
    <TD>&nbsp;</TD>
    <TD>&nbsp;</TD>
    <TD>&nbsp;</TD>
    <TD>&nbsp;</TD>
    <TD>&nbsp;</TD>
    <TD>&nbsp;</TD>
    <TD>&nbsp;</TD>
    <TD>&nbsp;</TD>
    <TD>&nbsp;</TD>
    <TD>&nbsp;</TD>
    <TD>&nbsp;</TD>
    <TD>&nbsp;</TD>
    <TD>&nbsp;</TD>
    <TD>&nbsp;</TD></TR>
  <TR>
    <TD bgColor=3D#cccccc noWrap><B><INPUT=20
      value=3D"860.012294 from(861.019570,1+) query(5)" CHECKED =
type=3Dcheckbox=20
      name=3DQUE> <A onmouseover=3D"cover(0,5,''); return true"=20
      onmouseout=3D"uncover(0,5,''); return true"=20
      =
href=3D"http://www.matrixscience.com/cgi/master_results.pl?file=3D..%2Fda=
ta%2F20120110%2FFtoTofcem.dat&amp;REPTYPE=3Dprotein&amp;_sigthreshold=3D0=
.05&amp;REPORT=3D20&amp;_server_mudpit_switch=3D99999999&amp;_ignoreionss=
corebelow=3D0&amp;_showsubsets=3D0&amp;_showpopups=3DTRUE&amp;_sortunassi=
gned=3Dscoredown&amp;_requireboldred=3D0#Query5">861.0196</A>=20
      (1+) </B></TD>
    <TD>&nbsp;</TD>
    <TD>&nbsp;</TD>
    <TD>&nbsp;</TD>
    <TD>&nbsp;</TD>
    <TD>&nbsp;</TD>
    <TD>&nbsp;</TD>
    <TD>&nbsp;</TD>
    <TD>&nbsp;</TD>
    <TD>&nbsp;</TD>
    <TD>&nbsp;</TD>
    <TD>&nbsp;</TD>
    <TD>&nbsp;</TD>
    <TD>&nbsp;</TD>
    <TD>&nbsp;</TD>
    <TD>&nbsp;</TD>
    <TD>&nbsp;</TD>
    <TD>&nbsp;</TD>
    <TD>&nbsp;</TD>
    <TD>&nbsp;</TD>
    <TD>&nbsp;</TD></TR>
  <TR>
    <TD bgColor=3D#cccccc noWrap><B><INPUT=20
      value=3D"871.384198 from(872.391474,1+) query(6)" CHECKED =
type=3Dcheckbox=20
      name=3DQUE> <A onmouseover=3D"cover(0,6,''); return true"=20
      onmouseout=3D"uncover(0,6,''); return true"=20
      =
href=3D"http://www.matrixscience.com/cgi/master_results.pl?file=3D..%2Fda=
ta%2F20120110%2FFtoTofcem.dat&amp;REPTYPE=3Dprotein&amp;_sigthreshold=3D0=
.05&amp;REPORT=3D20&amp;_server_mudpit_switch=3D99999999&amp;_ignoreionss=
corebelow=3D0&amp;_showsubsets=3D0&amp;_showpopups=3DTRUE&amp;_sortunassi=
gned=3Dscoredown&amp;_requireboldred=3D0#Query6">872.3915</A>=20
      (1+) </B></TD>
    <TD>&nbsp;</TD>
    <TD>&nbsp;</TD>
    <TD>&nbsp;</TD>
    <TD>&nbsp;</TD>
    <TD>&nbsp;</TD>
    <TD>&nbsp;</TD>
    <TD>&nbsp;</TD>
    <TD>&nbsp;</TD>
    <TD>&nbsp;</TD>
    <TD>&nbsp;</TD>
    <TD>&nbsp;</TD>
    <TD>&nbsp;</TD>
    <TD>&nbsp;</TD>
    <TD>&nbsp;</TD>
    <TD>&nbsp;</TD>
    <TD>&nbsp;</TD>
    <TD>&nbsp;</TD>
    <TD>&nbsp;</TD>
    <TD>&nbsp;</TD>
    <TD>&nbsp;</TD></TR>
  <TR>
    <TD bgColor=3D#cccccc noWrap><B><INPUT=20
      value=3D"876.021612 from(877.028888,1+) query(7)" CHECKED =
type=3Dcheckbox=20
      name=3DQUE> <A onmouseover=3D"cover(0,7,''); return true"=20
      onmouseout=3D"uncover(0,7,''); return true"=20
      =
href=3D"http://www.matrixscience.com/cgi/master_results.pl?file=3D..%2Fda=
ta%2F20120110%2FFtoTofcem.dat&amp;REPTYPE=3Dprotein&amp;_sigthreshold=3D0=
.05&amp;REPORT=3D20&amp;_server_mudpit_switch=3D99999999&amp;_ignoreionss=
corebelow=3D0&amp;_showsubsets=3D0&amp;_showpopups=3DTRUE&amp;_sortunassi=
gned=3Dscoredown&amp;_requireboldred=3D0#Query7">877.0289</A>=20
      (1+) </B></TD>
    <TD>&nbsp;</TD>
    <TD>&nbsp;</TD>
    <TD>&nbsp;</TD>
    <TD>&nbsp;</TD>
    <TD>&nbsp;</TD>
    <TD>&nbsp;</TD>
    <TD>&nbsp;</TD>
    <TD>&nbsp;</TD>
    <TD>&nbsp;</TD>
    <TD>&nbsp;</TD>
    <TD>&nbsp;</TD>
    <TD>&nbsp;</TD>
    <TD>&nbsp;</TD>
    <TD>&nbsp;</TD>
    <TD>&nbsp;</TD>
    <TD>&nbsp;</TD>
    <TD>&nbsp;</TD>
    <TD>&nbsp;</TD>
    <TD>&nbsp;</TD>
    <TD>&nbsp;</TD></TR>
  <TR>
    <TD bgColor=3D#cccccc noWrap><B><INPUT=20
      value=3D"965.747259 from(966.754535,1+) query(8)" CHECKED =
type=3Dcheckbox=20
      name=3DQUE> <A onmouseover=3D"cover(0,8,''); return true"=20
      onmouseout=3D"uncover(0,8,''); return true"=20
      =
href=3D"http://www.matrixscience.com/cgi/master_results.pl?file=3D..%2Fda=
ta%2F20120110%2FFtoTofcem.dat&amp;REPTYPE=3Dprotein&amp;_sigthreshold=3D0=
.05&amp;REPORT=3D20&amp;_server_mudpit_switch=3D99999999&amp;_ignoreionss=
corebelow=3D0&amp;_showsubsets=3D0&amp;_showpopups=3DTRUE&amp;_sortunassi=
gned=3Dscoredown&amp;_requireboldred=3D0#Query8">966.7545</A>=20
      (1+) </B></TD>
    <TD>&nbsp;</TD>
    <TD>&nbsp;</TD>
    <TD>&nbsp;</TD>
    <TD>&nbsp;</TD>
    <TD>&nbsp;</TD>
    <TD>&nbsp;</TD>
    <TD>&nbsp;</TD>
    <TD>&nbsp;</TD>
    <TD>&nbsp;</TD>
    <TD>&nbsp;</TD>
    <TD>&nbsp;</TD>
    <TD>&nbsp;</TD>
    <TD>&nbsp;</TD>
    <TD>&nbsp;</TD>
    <TD>&nbsp;</TD>
    <TD>&nbsp;</TD>
    <TD>&nbsp;</TD>
    <TD>&nbsp;</TD>
    <TD>&nbsp;</TD>
    <TD>&nbsp;</TD></TR>
  <TR>
    <TD bgColor=3D#cccccc noWrap><B><INPUT=20
      value=3D"1022.715205 from(1023.722481,1+) query(9)" CHECKED =
type=3Dcheckbox=20
      name=3DQUE> <A onmouseover=3D"cover(0,9,''); return true"=20
      onmouseout=3D"uncover(0,9,''); return true"=20
      =
href=3D"http://www.matrixscience.com/cgi/master_results.pl?file=3D..%2Fda=
ta%2F20120110%2FFtoTofcem.dat&amp;REPTYPE=3Dprotein&amp;_sigthreshold=3D0=
.05&amp;REPORT=3D20&amp;_server_mudpit_switch=3D99999999&amp;_ignoreionss=
corebelow=3D0&amp;_showsubsets=3D0&amp;_showpopups=3DTRUE&amp;_sortunassi=
gned=3Dscoredown&amp;_requireboldred=3D0#Query9">1023.7225</A>=20
      (1+) </B></TD>
    <TD>&nbsp;</TD>
    <TD>&nbsp;</TD>
    <TD>&nbsp;</TD>
    <TD>&nbsp;</TD>
    <TD>&nbsp;</TD>
    <TD>&nbsp;</TD>
    <TD>&nbsp;</TD>
    <TD>&nbsp;</TD>
    <TD>&nbsp;</TD>
    <TD>&nbsp;</TD>
    <TD>&nbsp;</TD>
    <TD>&nbsp;</TD>
    <TD>&nbsp;</TD>
    <TD>&nbsp;</TD>
    <TD>&nbsp;</TD>
    <TD>&nbsp;</TD>
    <TD>&nbsp;</TD>
    <TD>&nbsp;</TD>
    <TD>&nbsp;</TD>
    <TD>&nbsp;</TD></TR>
  <TR>
    <TD bgColor=3D#cccccc noWrap><B><INPUT=20
      value=3D"1044.799738 from(1045.807014,1+) query(10)" CHECKED =
type=3Dcheckbox=20
      name=3DQUE> <A onmouseover=3D"cover(0,10,''); return true"=20
      onmouseout=3D"uncover(0,10,''); return true"=20
      =
href=3D"http://www.matrixscience.com/cgi/master_results.pl?file=3D..%2Fda=
ta%2F20120110%2FFtoTofcem.dat&amp;REPTYPE=3Dprotein&amp;_sigthreshold=3D0=
.05&amp;REPORT=3D20&amp;_server_mudpit_switch=3D99999999&amp;_ignoreionss=
corebelow=3D0&amp;_showsubsets=3D0&amp;_showpopups=3DTRUE&amp;_sortunassi=
gned=3Dscoredown&amp;_requireboldred=3D0#Query10">1045.8070</A>=20
      (1+) </B></TD>
    <TD>&nbsp;</TD>
    <TD>&nbsp;</TD>
    <TD>&nbsp;</TD>
    <TD>&nbsp;</TD>
    <TD>&nbsp;</TD>
    <TD>&nbsp;</TD>
    <TD>&nbsp;</TD>
    <TD>&nbsp;</TD>
    <TD>&nbsp;</TD>
    <TD>&nbsp;</TD>
    <TD>&nbsp;</TD>
    <TD>&nbsp;</TD>
    <TD>&nbsp;</TD>
    <TD>&nbsp;</TD>
    <TD>&nbsp;</TD>
    <TD>&nbsp;</TD>
    <TD>&nbsp;</TD>
    <TD>&nbsp;</TD>
    <TD>&nbsp;</TD>
    <TD>&nbsp;</TD></TR>
  <TR>
    <TD bgColor=3D#cccccc noWrap><B><INPUT=20
      value=3D"1083.701152 from(1084.708428,1+) query(11)" CHECKED =
type=3Dcheckbox=20
      name=3DQUE> <A onmouseover=3D"cover(0,11,''); return true"=20
      onmouseout=3D"uncover(0,11,''); return true"=20
      =
href=3D"http://www.matrixscience.com/cgi/master_results.pl?file=3D..%2Fda=
ta%2F20120110%2FFtoTofcem.dat&amp;REPTYPE=3Dprotein&amp;_sigthreshold=3D0=
.05&amp;REPORT=3D20&amp;_server_mudpit_switch=3D99999999&amp;_ignoreionss=
corebelow=3D0&amp;_showsubsets=3D0&amp;_showpopups=3DTRUE&amp;_sortunassi=
gned=3Dscoredown&amp;_requireboldred=3D0#Query11">1084.7084</A>=20
      (1+) </B></TD>
    <TD>&nbsp;</TD>
    <TD>&nbsp;</TD>
    <TD>&nbsp;</TD>
    <TD>&nbsp;</TD>
    <TD>&nbsp;</TD>
    <TD>&nbsp;</TD>
    <TD>&nbsp;</TD>
    <TD>&nbsp;</TD>
    <TD>&nbsp;</TD>
    <TD>&nbsp;</TD>
    <TD>&nbsp;</TD>
    <TD>&nbsp;</TD>
    <TD>&nbsp;</TD>
    <TD>&nbsp;</TD>
    <TD>&nbsp;</TD>
    <TD>&nbsp;</TD>
    <TD>&nbsp;</TD>
    <TD>&nbsp;</TD>
    <TD>&nbsp;</TD>
    <TD>&nbsp;</TD></TR>
  <TR>
    <TD bgColor=3D#cccccc noWrap><B><INPUT=20
      value=3D"1305.049705 from(1306.056981,1+) query(12)" CHECKED =
type=3Dcheckbox=20
      name=3DQUE> <A onmouseover=3D"cover(0,12,''); return true"=20
      onmouseout=3D"uncover(0,12,''); return true"=20
      =
href=3D"http://www.matrixscience.com/cgi/master_results.pl?file=3D..%2Fda=
ta%2F20120110%2FFtoTofcem.dat&amp;REPTYPE=3Dprotein&amp;_sigthreshold=3D0=
.05&amp;REPORT=3D20&amp;_server_mudpit_switch=3D99999999&amp;_ignoreionss=
corebelow=3D0&amp;_showsubsets=3D0&amp;_showpopups=3DTRUE&amp;_sortunassi=
gned=3Dscoredown&amp;_requireboldred=3D0#Query12">1306.0570</A>=20
      (1+) </B></TD>
    <TD>&nbsp;</TD>
    <TD>&nbsp;</TD>
    <TD>&nbsp;</TD>
    <TD>&nbsp;</TD>
    <TD>&nbsp;</TD>
    <TD>&nbsp;</TD>
    <TD>&nbsp;</TD>
    <TD>&nbsp;</TD>
    <TD>&nbsp;</TD>
    <TD>&nbsp;</TD>
    <TD>&nbsp;</TD>
    <TD>&nbsp;</TD>
    <TD>&nbsp;</TD>
    <TD>&nbsp;</TD>
    <TD>&nbsp;</TD>
    <TD>&nbsp;</TD>
    <TD>&nbsp;</TD>
    <TD>&nbsp;</TD>
    <TD>&nbsp;</TD>
    <TD>&nbsp;</TD></TR>
  <TR>
    <TD bgColor=3D#cccccc noWrap><B><INPUT=20
      value=3D"1305.654690 from(1306.661966,1+) query(13)" CHECKED =
type=3Dcheckbox=20
      name=3DQUE> <A onmouseover=3D"cover(0,13,''); return true"=20
      onmouseout=3D"uncover(0,13,''); return true"=20
      =
href=3D"http://www.matrixscience.com/cgi/master_results.pl?file=3D..%2Fda=
ta%2F20120110%2FFtoTofcem.dat&amp;REPTYPE=3Dprotein&amp;_sigthreshold=3D0=
.05&amp;REPORT=3D20&amp;_server_mudpit_switch=3D99999999&amp;_ignoreionss=
corebelow=3D0&amp;_showsubsets=3D0&amp;_showpopups=3DTRUE&amp;_sortunassi=
gned=3Dscoredown&amp;_requireboldred=3D0#Query13">1306.6620</A>=20
      (1+) </B></TD>
    <TD>&nbsp;</TD>
    <TD>&nbsp;</TD>
    <TD>&nbsp;</TD>
    <TD>&nbsp;</TD>
    <TD>&nbsp;</TD>
    <TD>&nbsp;</TD>
    <TD>&nbsp;</TD>
    <TD>&nbsp;</TD>
    <TD>&nbsp;</TD>
    <TD>&nbsp;</TD>
    <TD>&nbsp;</TD>
    <TD>&nbsp;</TD>
    <TD>&nbsp;</TD>
    <TD>&nbsp;</TD>
    <TD>&nbsp;</TD>
    <TD>&nbsp;</TD>
    <TD>&nbsp;</TD>
    <TD>&nbsp;</TD>
    <TD>&nbsp;</TD>
    <TD>&nbsp;</TD></TR>
  <TR>
    <TD bgColor=3D#cccccc noWrap><B><INPUT=20
      value=3D"1320.794152 from(1321.801428,1+) query(14)" CHECKED =
type=3Dcheckbox=20
      name=3DQUE> <A onmouseover=3D"cover(0,14,''); return true"=20
      onmouseout=3D"uncover(0,14,''); return true"=20
      =
href=3D"http://www.matrixscience.com/cgi/master_results.pl?file=3D..%2Fda=
ta%2F20120110%2FFtoTofcem.dat&amp;REPTYPE=3Dprotein&amp;_sigthreshold=3D0=
.05&amp;REPORT=3D20&amp;_server_mudpit_switch=3D99999999&amp;_ignoreionss=
corebelow=3D0&amp;_showsubsets=3D0&amp;_showpopups=3DTRUE&amp;_sortunassi=
gned=3Dscoredown&amp;_requireboldred=3D0#Query14">1321.8014</A>=20
      (1+) </B></TD>
    <TD>&nbsp;</TD>
    <TD>&nbsp;</TD>
    <TD>&nbsp;</TD>
    <TD>&nbsp;</TD>
    <TD>&nbsp;</TD>
    <TD>&nbsp;</TD>
    <TD>&nbsp;</TD>
    <TD>&nbsp;</TD>
    <TD>&nbsp;</TD>
    <TD>&nbsp;</TD>
    <TD>&nbsp;</TD>
    <TD>&nbsp;</TD>
    <TD>&nbsp;</TD>
    <TD>&nbsp;</TD>
    <TD>&nbsp;</TD>
    <TD>&nbsp;</TD>
    <TD>&nbsp;</TD>
    <TD>&nbsp;</TD>
    <TD>&nbsp;</TD>
    <TD>&nbsp;</TD></TR>
  <TR>
    <TD bgColor=3D#cccccc noWrap><B><INPUT=20
      value=3D"1394.096028 from(1395.103304,1+) query(15)" CHECKED =
type=3Dcheckbox=20
      name=3DQUE> <A onmouseover=3D"cover(0,15,''); return true"=20
      onmouseout=3D"uncover(0,15,''); return true"=20
      =
href=3D"http://www.matrixscience.com/cgi/master_results.pl?file=3D..%2Fda=
ta%2F20120110%2FFtoTofcem.dat&amp;REPTYPE=3Dprotein&amp;_sigthreshold=3D0=
.05&amp;REPORT=3D20&amp;_server_mudpit_switch=3D99999999&amp;_ignoreionss=
corebelow=3D0&amp;_showsubsets=3D0&amp;_showpopups=3DTRUE&amp;_sortunassi=
gned=3Dscoredown&amp;_requireboldred=3D0#Query15">1395.1033</A>=20
      (1+) </B></TD>
    <TD>&nbsp;</TD>
    <TD>&nbsp;</TD>
    <TD>&nbsp;</TD>
    <TD>&nbsp;</TD>
    <TD>&nbsp;</TD>
    <TD>&nbsp;</TD>
    <TD>&nbsp;</TD>
    <TD>&nbsp;</TD>
    <TD>&nbsp;</TD>
    <TD>&nbsp;</TD>
    <TD>&nbsp;</TD>
    <TD>&nbsp;</TD>
    <TD>&nbsp;</TD>
    <TD>&nbsp;</TD>
    <TD>&nbsp;</TD>
    <TD>&nbsp;</TD>
    <TD>&nbsp;</TD>
    <TD>&nbsp;</TD>
    <TD>&nbsp;</TD>
    <TD>&nbsp;</TD></TR>
  <TR>
    <TD bgColor=3D#cccccc noWrap><B><INPUT=20
      value=3D"1427.115176 from(1428.122452,1+) query(16)" CHECKED =
type=3Dcheckbox=20
      name=3DQUE> <A onmouseover=3D"cover(0,16,''); return true"=20
      onmouseout=3D"uncover(0,16,''); return true"=20
      =
href=3D"http://www.matrixscience.com/cgi/master_results.pl?file=3D..%2Fda=
ta%2F20120110%2FFtoTofcem.dat&amp;REPTYPE=3Dprotein&amp;_sigthreshold=3D0=
.05&amp;REPORT=3D20&amp;_server_mudpit_switch=3D99999999&amp;_ignoreionss=
corebelow=3D0&amp;_showsubsets=3D0&amp;_showpopups=3DTRUE&amp;_sortunassi=
gned=3Dscoredown&amp;_requireboldred=3D0#Query16">1428.1225</A>=20
      (1+) </B></TD>
    <TD>&nbsp;</TD>
    <TD>&nbsp;</TD>
    <TD>&nbsp;</TD>
    <TD>&nbsp;</TD>
    <TD>&nbsp;</TD>
    <TD>&nbsp;</TD>
    <TD>&nbsp;</TD>
    <TD>&nbsp;</TD>
    <TD>&nbsp;</TD>
    <TD>&nbsp;</TD>
    <TD>&nbsp;</TD>
    <TD>&nbsp;</TD>
    <TD>&nbsp;</TD>
    <TD>&nbsp;</TD>
    <TD>&nbsp;</TD>
    <TD>&nbsp;</TD>
    <TD>&nbsp;</TD>
    <TD>&nbsp;</TD>
    <TD>&nbsp;</TD>
    <TD>&nbsp;</TD></TR>
  <TR>
    <TD bgColor=3D#cccccc noWrap><B><INPUT=20
      value=3D"1715.944482 from(1716.951758,1+) index(0) query(17)" =
CHECKED=20
      type=3Dcheckbox name=3DQUE> <A onmouseover=3D"cover(0,17,''); =
return true"=20
      onmouseout=3D"uncover(0,17,''); return true"=20
      =
href=3D"http://www.matrixscience.com/cgi/master_results.pl?file=3D..%2Fda=
ta%2F20120110%2FFtoTofcem.dat&amp;REPTYPE=3Dprotein&amp;_sigthreshold=3D0=
.05&amp;REPORT=3D20&amp;_server_mudpit_switch=3D99999999&amp;_ignoreionss=
corebelow=3D0&amp;_showsubsets=3D0&amp;_showpopups=3DTRUE&amp;_sortunassi=
gned=3Dscoredown&amp;_requireboldred=3D0#Query17">1716.9518</A>=20
      (1+) </B></TD>
    <TD align=3Dmiddle><A=20
      onmouseover=3D"cover(1,17,'THLDDEIYNQLVEK'); return true"=20
      onmouseout=3D"uncover(1,17,'THLDDEIYNQLVEK'); return true"=20
      =
href=3D"http://www.matrixscience.com/cgi/peptide_view.pl?file=3D../data/2=
0120110/FtoTofcem.dat&amp;query=3D17&amp;hit=3D1"=20
      target=3D_blank><IMG border=3D0=20
      src=3D"http://www.matrixscience.com/images/cyan_ball_white.gif" =
width=3D16=20
      height=3D16></A></TD>
    <TD>&nbsp;</TD>
    <TD>&nbsp;</TD>
    <TD>&nbsp;</TD>
    <TD>&nbsp;</TD>
    <TD>&nbsp;</TD>
    <TD>&nbsp;</TD>
    <TD>&nbsp;</TD>
    <TD>&nbsp;</TD>
    <TD>&nbsp;</TD>
    <TD>&nbsp;</TD>
    <TD>&nbsp;</TD>
    <TD>&nbsp;</TD>
    <TD>&nbsp;</TD>
    <TD>&nbsp;</TD>
    <TD>&nbsp;</TD>
    <TD>&nbsp;</TD>
    <TD>&nbsp;</TD>
    <TD>&nbsp;</TD>
    <TD>&nbsp;</TD></TR>
  <TR>
    <TD bgColor=3D#cccccc noWrap><B><INPUT=20
      value=3D"1738.302131 from(1739.309407,1+) query(18)" CHECKED =
type=3Dcheckbox=20
      name=3DQUE> <A onmouseover=3D"cover(0,18,''); return true"=20
      onmouseout=3D"uncover(0,18,''); return true"=20
      =
href=3D"http://www.matrixscience.com/cgi/master_results.pl?file=3D..%2Fda=
ta%2F20120110%2FFtoTofcem.dat&amp;REPTYPE=3Dprotein&amp;_sigthreshold=3D0=
.05&amp;REPORT=3D20&amp;_server_mudpit_switch=3D99999999&amp;_ignoreionss=
corebelow=3D0&amp;_showsubsets=3D0&amp;_showpopups=3DTRUE&amp;_sortunassi=
gned=3Dscoredown&amp;_requireboldred=3D0#Query18">1739.3094</A>=20
      (1+) </B></TD>
    <TD>&nbsp;</TD>
    <TD>&nbsp;</TD>
    <TD>&nbsp;</TD>
    <TD>&nbsp;</TD>
    <TD>&nbsp;</TD>
    <TD>&nbsp;</TD>
    <TD>&nbsp;</TD>
    <TD>&nbsp;</TD>
    <TD>&nbsp;</TD>
    <TD>&nbsp;</TD>
    <TD>&nbsp;</TD>
    <TD>&nbsp;</TD>
    <TD>&nbsp;</TD>
    <TD>&nbsp;</TD>
    <TD>&nbsp;</TD>
    <TD>&nbsp;</TD>
    <TD>&nbsp;</TD>
    <TD>&nbsp;</TD>
    <TD>&nbsp;</TD>
    <TD>&nbsp;</TD></TR>
  <TR>
    <TD bgColor=3D#cccccc noWrap><B><INPUT=20
      value=3D"1745.936299 from(1746.943575,1+) query(19)" CHECKED =
type=3Dcheckbox=20
      name=3DQUE> <A onmouseover=3D"cover(0,19,''); return true"=20
      onmouseout=3D"uncover(0,19,''); return true"=20
      =
href=3D"http://www.matrixscience.com/cgi/master_results.pl?file=3D..%2Fda=
ta%2F20120110%2FFtoTofcem.dat&amp;REPTYPE=3Dprotein&amp;_sigthreshold=3D0=
.05&amp;REPORT=3D20&amp;_server_mudpit_switch=3D99999999&amp;_ignoreionss=
corebelow=3D0&amp;_showsubsets=3D0&amp;_showpopups=3DTRUE&amp;_sortunassi=
gned=3Dscoredown&amp;_requireboldred=3D0#Query19">1746.9436</A>=20
      (1+) </B></TD>
    <TD>&nbsp;</TD>
    <TD>&nbsp;</TD>
    <TD>&nbsp;</TD>
    <TD>&nbsp;</TD>
    <TD>&nbsp;</TD>
    <TD>&nbsp;</TD>
    <TD>&nbsp;</TD>
    <TD>&nbsp;</TD>
    <TD>&nbsp;</TD>
    <TD>&nbsp;</TD>
    <TD>&nbsp;</TD>
    <TD>&nbsp;</TD>
    <TD>&nbsp;</TD>
    <TD>&nbsp;</TD>
    <TD>&nbsp;</TD>
    <TD>&nbsp;</TD>
    <TD>&nbsp;</TD>
    <TD>&nbsp;</TD>
    <TD>&nbsp;</TD>
    <TD>&nbsp;</TD></TR>
  <TR>
    <TD bgColor=3D#cccccc noWrap><B><INPUT=20
      value=3D"1754.007902 from(1755.015178,1+) query(20)" CHECKED =
type=3Dcheckbox=20
      name=3DQUE> <A onmouseover=3D"cover(0,20,''); return true"=20
      onmouseout=3D"uncover(0,20,''); return true"=20
      =
href=3D"http://www.matrixscience.com/cgi/master_results.pl?file=3D..%2Fda=
ta%2F20120110%2FFtoTofcem.dat&amp;REPTYPE=3Dprotein&amp;_sigthreshold=3D0=
.05&amp;REPORT=3D20&amp;_server_mudpit_switch=3D99999999&amp;_ignoreionss=
corebelow=3D0&amp;_showsubsets=3D0&amp;_showpopups=3DTRUE&amp;_sortunassi=
gned=3Dscoredown&amp;_requireboldred=3D0#Query20">1755.0152</A>=20
      (1+) </B></TD>
    <TD>&nbsp;</TD>
    <TD>&nbsp;</TD>
    <TD>&nbsp;</TD>
    <TD>&nbsp;</TD>
    <TD>&nbsp;</TD>
    <TD>&nbsp;</TD>
    <TD>&nbsp;</TD>
    <TD>&nbsp;</TD>
    <TD>&nbsp;</TD>
    <TD>&nbsp;</TD>
    <TD>&nbsp;</TD>
    <TD>&nbsp;</TD>
    <TD>&nbsp;</TD>
    <TD>&nbsp;</TD>
    <TD>&nbsp;</TD>
    <TD>&nbsp;</TD>
    <TD>&nbsp;</TD>
    <TD>&nbsp;</TD>
    <TD>&nbsp;</TD>
    <TD>&nbsp;</TD></TR>
  <TR>
    <TD bgColor=3D#cccccc noWrap><B><INPUT=20
      value=3D"1767.557269 from(1768.564545,1+) query(21)" CHECKED =
type=3Dcheckbox=20
      name=3DQUE> <A onmouseover=3D"cover(0,21,''); return true"=20
      onmouseout=3D"uncover(0,21,''); return true"=20
      =
href=3D"http://www.matrixscience.com/cgi/master_results.pl?file=3D..%2Fda=
ta%2F20120110%2FFtoTofcem.dat&amp;REPTYPE=3Dprotein&amp;_sigthreshold=3D0=
.05&amp;REPORT=3D20&amp;_server_mudpit_switch=3D99999999&amp;_ignoreionss=
corebelow=3D0&amp;_showsubsets=3D0&amp;_showpopups=3DTRUE&amp;_sortunassi=
gned=3Dscoredown&amp;_requireboldred=3D0#Query21">1768.5645</A>=20
      (1+) </B></TD>
    <TD>&nbsp;</TD>
    <TD>&nbsp;</TD>
    <TD>&nbsp;</TD>
    <TD>&nbsp;</TD>
    <TD>&nbsp;</TD>
    <TD>&nbsp;</TD>
    <TD>&nbsp;</TD>
    <TD>&nbsp;</TD>
    <TD>&nbsp;</TD>
    <TD>&nbsp;</TD>
    <TD>&nbsp;</TD>
    <TD>&nbsp;</TD>
    <TD>&nbsp;</TD>
    <TD>&nbsp;</TD>
    <TD>&nbsp;</TD>
    <TD>&nbsp;</TD>
    <TD>&nbsp;</TD>
    <TD>&nbsp;</TD>
    <TD>&nbsp;</TD>
    <TD>&nbsp;</TD></TR>
  <TR>
    <TD bgColor=3D#cccccc noWrap><B><INPUT=20
      value=3D"1768.879190 from(1769.886466,1+) query(22)" CHECKED =
type=3Dcheckbox=20
      name=3DQUE> <A onmouseover=3D"cover(0,22,''); return true"=20
      onmouseout=3D"uncover(0,22,''); return true"=20
      =
href=3D"http://www.matrixscience.com/cgi/master_results.pl?file=3D..%2Fda=
ta%2F20120110%2FFtoTofcem.dat&amp;REPTYPE=3Dprotein&amp;_sigthreshold=3D0=
.05&amp;REPORT=3D20&amp;_server_mudpit_switch=3D99999999&amp;_ignoreionss=
corebelow=3D0&amp;_showsubsets=3D0&amp;_showpopups=3DTRUE&amp;_sortunassi=
gned=3Dscoredown&amp;_requireboldred=3D0#Query22">1769.8865</A>=20
      (1+) </B></TD>
    <TD>&nbsp;</TD>
    <TD>&nbsp;</TD>
    <TD>&nbsp;</TD>
    <TD>&nbsp;</TD>
    <TD>&nbsp;</TD>
    <TD>&nbsp;</TD>
    <TD>&nbsp;</TD>
    <TD>&nbsp;</TD>
    <TD>&nbsp;</TD>
    <TD>&nbsp;</TD>
    <TD>&nbsp;</TD>
    <TD>&nbsp;</TD>
    <TD>&nbsp;</TD>
    <TD>&nbsp;</TD>
    <TD>&nbsp;</TD>
    <TD>&nbsp;</TD>
    <TD>&nbsp;</TD>
    <TD>&nbsp;</TD>
    <TD>&nbsp;</TD>
    <TD>&nbsp;</TD></TR>
  <TR>
    <TD bgColor=3D#cccccc noWrap><B><INPUT=20
      value=3D"1784.762992 from(1785.770268,1+) query(23)" CHECKED =
type=3Dcheckbox=20
      name=3DQUE> <A onmouseover=3D"cover(0,23,''); return true"=20
      onmouseout=3D"uncover(0,23,''); return true"=20
      =
href=3D"http://www.matrixscience.com/cgi/master_results.pl?file=3D..%2Fda=
ta%2F20120110%2FFtoTofcem.dat&amp;REPTYPE=3Dprotein&amp;_sigthreshold=3D0=
.05&amp;REPORT=3D20&amp;_server_mudpit_switch=3D99999999&amp;_ignoreionss=
corebelow=3D0&amp;_showsubsets=3D0&amp;_showpopups=3DTRUE&amp;_sortunassi=
gned=3Dscoredown&amp;_requireboldred=3D0#Query23">1785.7703</A>=20
      (1+) </B></TD>
    <TD>&nbsp;</TD>
    <TD>&nbsp;</TD>
    <TD>&nbsp;</TD>
    <TD>&nbsp;</TD>
    <TD>&nbsp;</TD>
    <TD>&nbsp;</TD>
    <TD>&nbsp;</TD>
    <TD>&nbsp;</TD>
    <TD>&nbsp;</TD>
    <TD>&nbsp;</TD>
    <TD>&nbsp;</TD>
    <TD>&nbsp;</TD>
    <TD>&nbsp;</TD>
    <TD>&nbsp;</TD>
    <TD>&nbsp;</TD>
    <TD>&nbsp;</TD>
    <TD>&nbsp;</TD>
    <TD>&nbsp;</TD>
    <TD>&nbsp;</TD>
    <TD>&nbsp;</TD></TR>
  <TR>
    <TD bgColor=3D#cccccc noWrap><B><INPUT=20
      value=3D"1850.030201 from(1851.037477,1+) query(24)" CHECKED =
type=3Dcheckbox=20
      name=3DQUE> <A onmouseover=3D"cover(0,24,''); return true"=20
      onmouseout=3D"uncover(0,24,''); return true"=20
      =
href=3D"http://www.matrixscience.com/cgi/master_results.pl?file=3D..%2Fda=
ta%2F20120110%2FFtoTofcem.dat&amp;REPTYPE=3Dprotein&amp;_sigthreshold=3D0=
.05&amp;REPORT=3D20&amp;_server_mudpit_switch=3D99999999&amp;_ignoreionss=
corebelow=3D0&amp;_showsubsets=3D0&amp;_showpopups=3DTRUE&amp;_sortunassi=
gned=3Dscoredown&amp;_requireboldred=3D0#Query24">1851.0375</A>=20
      (1+) </B></TD>
    <TD>&nbsp;</TD>
    <TD>&nbsp;</TD>
    <TD>&nbsp;</TD>
    <TD>&nbsp;</TD>
    <TD>&nbsp;</TD>
    <TD>&nbsp;</TD>
    <TD>&nbsp;</TD>
    <TD>&nbsp;</TD>
    <TD>&nbsp;</TD>
    <TD>&nbsp;</TD>
    <TD>&nbsp;</TD>
    <TD>&nbsp;</TD>
    <TD>&nbsp;</TD>
    <TD>&nbsp;</TD>
    <TD>&nbsp;</TD>
    <TD>&nbsp;</TD>
    <TD>&nbsp;</TD>
    <TD>&nbsp;</TD>
    <TD>&nbsp;</TD>
    <TD>&nbsp;</TD></TR>
  <TR>
    <TD bgColor=3D#cccccc noWrap><B><INPUT=20
      value=3D"1854.641297 from(1855.648573,1+) query(25)" CHECKED =
type=3Dcheckbox=20
      name=3DQUE> <A onmouseover=3D"cover(0,25,''); return true"=20
      onmouseout=3D"uncover(0,25,''); return true"=20
      =
href=3D"http://www.matrixscience.com/cgi/master_results.pl?file=3D..%2Fda=
ta%2F20120110%2FFtoTofcem.dat&amp;REPTYPE=3Dprotein&amp;_sigthreshold=3D0=
.05&amp;REPORT=3D20&amp;_server_mudpit_switch=3D99999999&amp;_ignoreionss=
corebelow=3D0&amp;_showsubsets=3D0&amp;_showpopups=3DTRUE&amp;_sortunassi=
gned=3Dscoredown&amp;_requireboldred=3D0#Query25">1855.6486</A>=20
      (1+) </B></TD>
    <TD>&nbsp;</TD>
    <TD>&nbsp;</TD>
    <TD>&nbsp;</TD>
    <TD>&nbsp;</TD>
    <TD>&nbsp;</TD>
    <TD>&nbsp;</TD>
    <TD>&nbsp;</TD>
    <TD>&nbsp;</TD>
    <TD>&nbsp;</TD>
    <TD>&nbsp;</TD>
    <TD>&nbsp;</TD>
    <TD>&nbsp;</TD>
    <TD>&nbsp;</TD>
    <TD>&nbsp;</TD>
    <TD>&nbsp;</TD>
    <TD>&nbsp;</TD>
    <TD>&nbsp;</TD>
    <TD>&nbsp;</TD>
    <TD>&nbsp;</TD>
    <TD>&nbsp;</TD></TR>
  <TR>
    <TD bgColor=3D#cccccc noWrap><B><INPUT=20
      value=3D"1862.274722 from(1863.281998,1+) query(26)" CHECKED =
type=3Dcheckbox=20
      name=3DQUE> <A onmouseover=3D"cover(0,26,''); return true"=20
      onmouseout=3D"uncover(0,26,''); return true"=20
      =
href=3D"http://www.matrixscience.com/cgi/master_results.pl?file=3D..%2Fda=
ta%2F20120110%2FFtoTofcem.dat&amp;REPTYPE=3Dprotein&amp;_sigthreshold=3D0=
.05&amp;REPORT=3D20&amp;_server_mudpit_switch=3D99999999&amp;_ignoreionss=
corebelow=3D0&amp;_showsubsets=3D0&amp;_showpopups=3DTRUE&amp;_sortunassi=
gned=3Dscoredown&amp;_requireboldred=3D0#Query26">1863.2820</A>=20
      (1+) </B></TD>
    <TD>&nbsp;</TD>
    <TD>&nbsp;</TD>
    <TD>&nbsp;</TD>
    <TD>&nbsp;</TD>
    <TD>&nbsp;</TD>
    <TD>&nbsp;</TD>
    <TD>&nbsp;</TD>
    <TD>&nbsp;</TD>
    <TD>&nbsp;</TD>
    <TD>&nbsp;</TD>
    <TD>&nbsp;</TD>
    <TD>&nbsp;</TD>
    <TD>&nbsp;</TD>
    <TD>&nbsp;</TD>
    <TD>&nbsp;</TD>
    <TD>&nbsp;</TD>
    <TD>&nbsp;</TD>
    <TD>&nbsp;</TD>
    <TD>&nbsp;</TD>
    <TD>&nbsp;</TD></TR>
  <TR>
    <TD bgColor=3D#cccccc noWrap><B><INPUT=20
      value=3D"1872.435919 from(1873.443195,1+) index(1) query(27)" =
CHECKED=20
      type=3Dcheckbox name=3DQUE> <A onmouseover=3D"cover(0,27,''); =
return true"=20
      onmouseout=3D"uncover(0,27,''); return true"=20
      =
href=3D"http://www.matrixscience.com/cgi/master_results.pl?file=3D..%2Fda=
ta%2F20120110%2FFtoTofcem.dat&amp;REPTYPE=3Dprotein&amp;_sigthreshold=3D0=
.05&amp;REPORT=3D20&amp;_server_mudpit_switch=3D99999999&amp;_ignoreionss=
corebelow=3D0&amp;_showsubsets=3D0&amp;_showpopups=3DTRUE&amp;_sortunassi=
gned=3Dscoredown&amp;_requireboldred=3D0#Query27">1873.4432</A>=20
      (1+) </B></TD>
    <TD>&nbsp;</TD>
    <TD>&nbsp;</TD>
    <TD>&nbsp;</TD>
    <TD>&nbsp;</TD>
    <TD>&nbsp;</TD>
    <TD>&nbsp;</TD>
    <TD>&nbsp;</TD>
    <TD>&nbsp;</TD>
    <TD>&nbsp;</TD>
    <TD>&nbsp;</TD>
    <TD>&nbsp;</TD>
    <TD>&nbsp;</TD>
    <TD>&nbsp;</TD>
    <TD>&nbsp;</TD>
    <TD>&nbsp;</TD>
    <TD>&nbsp;</TD>
    <TD>&nbsp;</TD>
    <TD>&nbsp;</TD>
    <TD>&nbsp;</TD>
    <TD>&nbsp;</TD></TR>
  <TR>
    <TD bgColor=3D#cccccc noWrap><B><INPUT=20
      value=3D"1886.154596 from(1887.161872,1+) query(28)" CHECKED =
type=3Dcheckbox=20
      name=3DQUE> <A onmouseover=3D"cover(0,28,''); return true"=20
      onmouseout=3D"uncover(0,28,''); return true"=20
      =
href=3D"http://www.matrixscience.com/cgi/master_results.pl?file=3D..%2Fda=
ta%2F20120110%2FFtoTofcem.dat&amp;REPTYPE=3Dprotein&amp;_sigthreshold=3D0=
.05&amp;REPORT=3D20&amp;_server_mudpit_switch=3D99999999&amp;_ignoreionss=
corebelow=3D0&amp;_showsubsets=3D0&amp;_showpopups=3DTRUE&amp;_sortunassi=
gned=3Dscoredown&amp;_requireboldred=3D0#Query28">1887.1619</A>=20
      (1+) </B></TD>
    <TD>&nbsp;</TD>
    <TD>&nbsp;</TD>
    <TD>&nbsp;</TD>
    <TD>&nbsp;</TD>
    <TD>&nbsp;</TD>
    <TD>&nbsp;</TD>
    <TD>&nbsp;</TD>
    <TD>&nbsp;</TD>
    <TD>&nbsp;</TD>
    <TD>&nbsp;</TD>
    <TD>&nbsp;</TD>
    <TD>&nbsp;</TD>
    <TD>&nbsp;</TD>
    <TD>&nbsp;</TD>
    <TD>&nbsp;</TD>
    <TD>&nbsp;</TD>
    <TD>&nbsp;</TD>
    <TD>&nbsp;</TD>
    <TD>&nbsp;</TD>
    <TD>&nbsp;</TD></TR>
  <TR>
    <TD bgColor=3D#cccccc noWrap><B><INPUT=20
      value=3D"1899.515864 from(1900.523140,1+) query(29)" CHECKED =
type=3Dcheckbox=20
      name=3DQUE> <A onmouseover=3D"cover(0,29,''); return true"=20
      onmouseout=3D"uncover(0,29,''); return true"=20
      =
href=3D"http://www.matrixscience.com/cgi/master_results.pl?file=3D..%2Fda=
ta%2F20120110%2FFtoTofcem.dat&amp;REPTYPE=3Dprotein&amp;_sigthreshold=3D0=
.05&amp;REPORT=3D20&amp;_server_mudpit_switch=3D99999999&amp;_ignoreionss=
corebelow=3D0&amp;_showsubsets=3D0&amp;_showpopups=3DTRUE&amp;_sortunassi=
gned=3Dscoredown&amp;_requireboldred=3D0#Query29">1900.5231</A>=20
      (1+) </B></TD>
    <TD>&nbsp;</TD>
    <TD>&nbsp;</TD>
    <TD>&nbsp;</TD>
    <TD>&nbsp;</TD>
    <TD>&nbsp;</TD>
    <TD>&nbsp;</TD>
    <TD>&nbsp;</TD>
    <TD>&nbsp;</TD>
    <TD>&nbsp;</TD>
    <TD>&nbsp;</TD>
    <TD>&nbsp;</TD>
    <TD>&nbsp;</TD>
    <TD>&nbsp;</TD>
    <TD>&nbsp;</TD>
    <TD>&nbsp;</TD>
    <TD>&nbsp;</TD>
    <TD>&nbsp;</TD>
    <TD>&nbsp;</TD>
    <TD>&nbsp;</TD>
    <TD>&nbsp;</TD></TR>
  <TR>
    <TD bgColor=3D#cccccc noWrap><B><INPUT=20
      value=3D"1901.027184 from(1902.034460,1+) query(30)" CHECKED =
type=3Dcheckbox=20
      name=3DQUE> <A onmouseover=3D"cover(0,30,''); return true"=20
      onmouseout=3D"uncover(0,30,''); return true"=20
      =
href=3D"http://www.matrixscience.com/cgi/master_results.pl?file=3D..%2Fda=
ta%2F20120110%2FFtoTofcem.dat&amp;REPTYPE=3Dprotein&amp;_sigthreshold=3D0=
.05&amp;REPORT=3D20&amp;_server_mudpit_switch=3D99999999&amp;_ignoreionss=
corebelow=3D0&amp;_showsubsets=3D0&amp;_showpopups=3DTRUE&amp;_sortunassi=
gned=3Dscoredown&amp;_requireboldred=3D0#Query30">1902.0345</A>=20
      (1+) </B></TD>
    <TD>&nbsp;</TD>
    <TD>&nbsp;</TD>
    <TD>&nbsp;</TD>
    <TD>&nbsp;</TD>
    <TD>&nbsp;</TD>
    <TD>&nbsp;</TD>
    <TD>&nbsp;</TD>
    <TD>&nbsp;</TD>
    <TD>&nbsp;</TD>
    <TD>&nbsp;</TD>
    <TD>&nbsp;</TD>
    <TD>&nbsp;</TD>
    <TD>&nbsp;</TD>
    <TD>&nbsp;</TD>
    <TD>&nbsp;</TD>
    <TD>&nbsp;</TD>
    <TD>&nbsp;</TD>
    <TD>&nbsp;</TD>
    <TD>&nbsp;</TD>
    <TD>&nbsp;</TD></TR>
  <TR>
    <TD bgColor=3D#cccccc noWrap><B><INPUT=20
      value=3D"1940.093868 from(1941.101144,1+) query(31)" CHECKED =
type=3Dcheckbox=20
      name=3DQUE> <A onmouseover=3D"cover(0,31,''); return true"=20
      onmouseout=3D"uncover(0,31,''); return true"=20
      =
href=3D"http://www.matrixscience.com/cgi/master_results.pl?file=3D..%2Fda=
ta%2F20120110%2FFtoTofcem.dat&amp;REPTYPE=3Dprotein&amp;_sigthreshold=3D0=
.05&amp;REPORT=3D20&amp;_server_mudpit_switch=3D99999999&amp;_ignoreionss=
corebelow=3D0&amp;_showsubsets=3D0&amp;_showpopups=3DTRUE&amp;_sortunassi=
gned=3Dscoredown&amp;_requireboldred=3D0#Query31">1941.1011</A>=20
      (1+) </B></TD>
    <TD>&nbsp;</TD>
    <TD>&nbsp;</TD>
    <TD>&nbsp;</TD>
    <TD>&nbsp;</TD>
    <TD>&nbsp;</TD>
    <TD>&nbsp;</TD>
    <TD>&nbsp;</TD>
    <TD>&nbsp;</TD>
    <TD>&nbsp;</TD>
    <TD>&nbsp;</TD>
    <TD>&nbsp;</TD>
    <TD>&nbsp;</TD>
    <TD>&nbsp;</TD>
    <TD>&nbsp;</TD>
    <TD>&nbsp;</TD>
    <TD>&nbsp;</TD>
    <TD>&nbsp;</TD>
    <TD>&nbsp;</TD>
    <TD>&nbsp;</TD>
    <TD>&nbsp;</TD></TR>
  <TR>
    <TD bgColor=3D#cccccc noWrap><B><INPUT=20
      value=3D"2210.263249 from(2211.270525,1+) query(32)" CHECKED =
type=3Dcheckbox=20
      name=3DQUE> <A onmouseover=3D"cover(0,32,''); return true"=20
      onmouseout=3D"uncover(0,32,''); return true"=20
      =
href=3D"http://www.matrixscience.com/cgi/master_results.pl?file=3D..%2Fda=
ta%2F20120110%2FFtoTofcem.dat&amp;REPTYPE=3Dprotein&amp;_sigthreshold=3D0=
.05&amp;REPORT=3D20&amp;_server_mudpit_switch=3D99999999&amp;_ignoreionss=
corebelow=3D0&amp;_showsubsets=3D0&amp;_showpopups=3DTRUE&amp;_sortunassi=
gned=3Dscoredown&amp;_requireboldred=3D0#Query32">2211.2705</A>=20
      (1+) </B></TD>
    <TD>&nbsp;</TD>
    <TD>&nbsp;</TD>
    <TD>&nbsp;</TD>
    <TD>&nbsp;</TD>
    <TD>&nbsp;</TD>
    <TD>&nbsp;</TD>
    <TD>&nbsp;</TD>
    <TD>&nbsp;</TD>
    <TD>&nbsp;</TD>
    <TD>&nbsp;</TD>
    <TD>&nbsp;</TD>
    <TD>&nbsp;</TD>
    <TD>&nbsp;</TD>
    <TD>&nbsp;</TD>
    <TD>&nbsp;</TD>
    <TD>&nbsp;</TD>
    <TD>&nbsp;</TD>
    <TD>&nbsp;</TD>
    <TD>&nbsp;</TD>
    <TD>&nbsp;</TD></TR>
  <TR>
    <TD bgColor=3D#cccccc noWrap><B><INPUT=20
      value=3D"2283.339067 from(2284.346343,1+) query(33)" CHECKED =
type=3Dcheckbox=20
      name=3DQUE> <A onmouseover=3D"cover(0,33,''); return true"=20
      onmouseout=3D"uncover(0,33,''); return true"=20
      =
href=3D"http://www.matrixscience.com/cgi/master_results.pl?file=3D..%2Fda=
ta%2F20120110%2FFtoTofcem.dat&amp;REPTYPE=3Dprotein&amp;_sigthreshold=3D0=
.05&amp;REPORT=3D20&amp;_server_mudpit_switch=3D99999999&amp;_ignoreionss=
corebelow=3D0&amp;_showsubsets=3D0&amp;_showpopups=3DTRUE&amp;_sortunassi=
gned=3Dscoredown&amp;_requireboldred=3D0#Query33">2284.3463</A>=20
      (1+) </B></TD>
    <TD>&nbsp;</TD>
    <TD>&nbsp;</TD>
    <TD>&nbsp;</TD>
    <TD>&nbsp;</TD>
    <TD>&nbsp;</TD>
    <TD>&nbsp;</TD>
    <TD>&nbsp;</TD>
    <TD>&nbsp;</TD>
    <TD>&nbsp;</TD>
    <TD>&nbsp;</TD>
    <TD>&nbsp;</TD>
    <TD>&nbsp;</TD>
    <TD>&nbsp;</TD>
    <TD>&nbsp;</TD>
    <TD>&nbsp;</TD>
    <TD>&nbsp;</TD>
    <TD>&nbsp;</TD>
    <TD>&nbsp;</TD>
    <TD>&nbsp;</TD>
    <TD>&nbsp;</TD></TR>
  <TR>
    <TD bgColor=3D#cccccc noWrap><B><INPUT=20
      value=3D"2546.925851 from(2547.933127,1+) query(34)" CHECKED =
type=3Dcheckbox=20
      name=3DQUE> <A onmouseover=3D"cover(0,34,''); return true"=20
      onmouseout=3D"uncover(0,34,''); return true"=20
      =
href=3D"http://www.matrixscience.com/cgi/master_results.pl?file=3D..%2Fda=
ta%2F20120110%2FFtoTofcem.dat&amp;REPTYPE=3Dprotein&amp;_sigthreshold=3D0=
.05&amp;REPORT=3D20&amp;_server_mudpit_switch=3D99999999&amp;_ignoreionss=
corebelow=3D0&amp;_showsubsets=3D0&amp;_showpopups=3DTRUE&amp;_sortunassi=
gned=3Dscoredown&amp;_requireboldred=3D0#Query34">2547.9331</A>=20
      (1+) </B></TD>
    <TD>&nbsp;</TD>
    <TD>&nbsp;</TD>
    <TD>&nbsp;</TD>
    <TD>&nbsp;</TD>
    <TD>&nbsp;</TD>
    <TD>&nbsp;</TD>
    <TD>&nbsp;</TD>
    <TD>&nbsp;</TD>
    <TD>&nbsp;</TD>
    <TD>&nbsp;</TD>
    <TD>&nbsp;</TD>
    <TD>&nbsp;</TD>
    <TD>&nbsp;</TD>
    <TD>&nbsp;</TD>
    <TD>&nbsp;</TD>
    <TD>&nbsp;</TD>
    <TD>&nbsp;</TD>
    <TD>&nbsp;</TD>
    <TD>&nbsp;</TD>
    <TD>&nbsp;</TD></TR>
  <TR>
    <TD bgColor=3D#cccccc noWrap><B><INPUT=20
      value=3D"2591.237163 from(2592.244439,1+) query(35)" CHECKED =
type=3Dcheckbox=20
      name=3DQUE> <A onmouseover=3D"cover(0,35,''); return true"=20
      onmouseout=3D"uncover(0,35,''); return true"=20
      =
href=3D"http://www.matrixscience.com/cgi/master_results.pl?file=3D..%2Fda=
ta%2F20120110%2FFtoTofcem.dat&amp;REPTYPE=3Dprotein&amp;_sigthreshold=3D0=
.05&amp;REPORT=3D20&amp;_server_mudpit_switch=3D99999999&amp;_ignoreionss=
corebelow=3D0&amp;_showsubsets=3D0&amp;_showpopups=3DTRUE&amp;_sortunassi=
gned=3Dscoredown&amp;_requireboldred=3D0#Query35">2592.2444</A>=20
      (1+) </B></TD>
    <TD>&nbsp;</TD>
    <TD>&nbsp;</TD>
    <TD>&nbsp;</TD>
    <TD>&nbsp;</TD>
    <TD>&nbsp;</TD>
    <TD>&nbsp;</TD>
    <TD>&nbsp;</TD>
    <TD>&nbsp;</TD>
    <TD>&nbsp;</TD>
    <TD>&nbsp;</TD>
    <TD>&nbsp;</TD>
    <TD>&nbsp;</TD>
    <TD>&nbsp;</TD>
    <TD>&nbsp;</TD>
    <TD>&nbsp;</TD>
    <TD>&nbsp;</TD>
    <TD>&nbsp;</TD>
    <TD>&nbsp;</TD>
    <TD>&nbsp;</TD>
    <TD>&nbsp;</TD></TR>
  <TR>
    <TD bgColor=3D#cccccc noWrap><B><INPUT=20
      value=3D"2606.196757 from(2607.204033,1+) index(2) query(36)" =
CHECKED=20
      type=3Dcheckbox name=3DQUE> <A onmouseover=3D"cover(0,36,''); =
return true"=20
      onmouseout=3D"uncover(0,36,''); return true"=20
      =
href=3D"http://www.matrixscience.com/cgi/master_results.pl?file=3D..%2Fda=
ta%2F20120110%2FFtoTofcem.dat&amp;REPTYPE=3Dprotein&amp;_sigthreshold=3D0=
.05&amp;REPORT=3D20&amp;_server_mudpit_switch=3D99999999&amp;_ignoreionss=
corebelow=3D0&amp;_showsubsets=3D0&amp;_showpopups=3DTRUE&amp;_sortunassi=
gned=3Dscoredown&amp;_requireboldred=3D0#Query36">2607.2040</A>=20
      (1+) </B></TD>
    <TD>&nbsp;</TD>
    <TD>&nbsp;</TD>
    <TD>&nbsp;</TD>
    <TD>&nbsp;</TD>
    <TD>&nbsp;</TD>
    <TD>&nbsp;</TD>
    <TD>&nbsp;</TD>
    <TD>&nbsp;</TD>
    <TD align=3Dmiddle><A=20
      onmouseover=3D"cover(9,36,'MGAKVTWSENSVTVTGPPQDSSGQK'); return =
true"=20
      onmouseout=3D"uncover(9,36,'MGAKVTWSENSVTVTGPPQDSSGQK'); return =
true"=20
      =
href=3D"http://www.matrixscience.com/cgi/peptide_view.pl?file=3D../data/2=
0120110/FtoTofcem.dat&amp;query=3D36&amp;hit=3D9"=20
      target=3D_blank><IMG border=3D0=20
      src=3D"http://www.matrixscience.com/images/cyan_ball_white.gif" =
width=3D16=20
      height=3D16></A></TD>
    <TD>&nbsp;</TD>
    <TD>&nbsp;</TD>
    <TD>&nbsp;</TD>
    <TD>&nbsp;</TD>
    <TD>&nbsp;</TD>
    <TD>&nbsp;</TD>
    <TD>&nbsp;</TD>
    <TD>&nbsp;</TD>
    <TD>&nbsp;</TD>
    <TD>&nbsp;</TD>
    <TD>&nbsp;</TD></TR>
  <TR>
    <TD bgColor=3D#cccccc noWrap><B><INPUT=20
      value=3D"2621.710114 from(2622.717390,1+) query(37)" CHECKED =
type=3Dcheckbox=20
      name=3DQUE> <A onmouseover=3D"cover(0,37,''); return true"=20
      onmouseout=3D"uncover(0,37,''); return true"=20
      =
href=3D"http://www.matrixscience.com/cgi/master_results.pl?file=3D..%2Fda=
ta%2F20120110%2FFtoTofcem.dat&amp;REPTYPE=3Dprotein&amp;_sigthreshold=3D0=
.05&amp;REPORT=3D20&amp;_server_mudpit_switch=3D99999999&amp;_ignoreionss=
corebelow=3D0&amp;_showsubsets=3D0&amp;_showpopups=3DTRUE&amp;_sortunassi=
gned=3Dscoredown&amp;_requireboldred=3D0#Query37">2622.7174</A>=20
      (1+) </B></TD>
    <TD>&nbsp;</TD>
    <TD>&nbsp;</TD>
    <TD>&nbsp;</TD>
    <TD>&nbsp;</TD>
    <TD>&nbsp;</TD>
    <TD>&nbsp;</TD>
    <TD>&nbsp;</TD>
    <TD>&nbsp;</TD>
    <TD>&nbsp;</TD>
    <TD>&nbsp;</TD>
    <TD>&nbsp;</TD>
    <TD>&nbsp;</TD>
    <TD>&nbsp;</TD>
    <TD>&nbsp;</TD>
    <TD>&nbsp;</TD>
    <TD>&nbsp;</TD>
    <TD>&nbsp;</TD>
    <TD>&nbsp;</TD>
    <TD>&nbsp;</TD>
    <TD>&nbsp;</TD></TR>
  <TR>
    <TD bgColor=3D#cccccc noWrap><B><INPUT=20
      value=3D"2638.022200 from(2639.029476,1+) query(38)" CHECKED =
type=3Dcheckbox=20
      name=3DQUE> <A onmouseover=3D"cover(0,38,''); return true"=20
      onmouseout=3D"uncover(0,38,''); return true"=20
      =
href=3D"http://www.matrixscience.com/cgi/master_results.pl?file=3D..%2Fda=
ta%2F20120110%2FFtoTofcem.dat&amp;REPTYPE=3Dprotein&amp;_sigthreshold=3D0=
.05&amp;REPORT=3D20&amp;_server_mudpit_switch=3D99999999&amp;_ignoreionss=
corebelow=3D0&amp;_showsubsets=3D0&amp;_showpopups=3DTRUE&amp;_sortunassi=
gned=3Dscoredown&amp;_requireboldred=3D0#Query38">2639.0295</A>=20
      (1+) </B></TD>
    <TD>&nbsp;</TD>
    <TD>&nbsp;</TD>
    <TD>&nbsp;</TD>
    <TD>&nbsp;</TD>
    <TD>&nbsp;</TD>
    <TD>&nbsp;</TD>
    <TD>&nbsp;</TD>
    <TD>&nbsp;</TD>
    <TD>&nbsp;</TD>
    <TD>&nbsp;</TD>
    <TD>&nbsp;</TD>
    <TD>&nbsp;</TD>
    <TD>&nbsp;</TD>
    <TD>&nbsp;</TD>
    <TD>&nbsp;</TD>
    <TD>&nbsp;</TD>
    <TD>&nbsp;</TD>
    <TD>&nbsp;</TD>
    <TD>&nbsp;</TD>
    <TD>&nbsp;</TD></TR></TBODY></TABLE>
<SCRIPT language=3DJavaScript>=0A=
<!-- =0A=
=0A=
MGAKVTWSENSVTVTGPPQDSSGQK =3D new Array(1);=0A=
MGAKVTWSENSVTVTGPPQDSSGQK[0] =3D 3;=0A=
THLDDEIYNQLVEK =3D new Array(1);=0A=
THLDDEIYNQLVEK[0] =3D 2;=0A=
arrayReady =3D 1;=0A=
=0A=
// -->=0A=
</SCRIPT>
<INPUT value=3D2 type=3Dhidden name=3DFORMVER> <INPUT value=3DMIS =
type=3Dhidden=20
name=3DSEARCH> <INPUT value=3Dyms type=3Dhidden name=3DUSERNAME> <INPUT=20
value=3Dyanmeishuang@genomics.org.cn type=3Dhidden name=3DUSEREMAIL> =
<INPUT=20
type=3Dhidden name=3DCOM> <INPUT value=3D"Carbamidomethyl (C)" =
type=3Dhidden name=3DMODS>=20
<INPUT value=3D"Gln->pyro-Glu (N-term Q),Oxidation (M)" type=3Dhidden =
name=3DIT_MODS>=20
<INPUT value=3DTrypsin type=3Dhidden name=3DCLE> <INPUT =
value=3DMonoisotopic type=3Dhidden=20
name=3DMASS> <INPUT type=3Dhidden name=3DSEG> <INPUT value=3D100 =
type=3Dhidden name=3DTOL>=20
<INPUT value=3Dppm type=3Dhidden name=3DTOLU> <INPUT value=3D0.5 =
type=3Dhidden name=3DITOL>=20
<INPUT value=3DDa type=3Dhidden name=3DITOLU> <INPUT value=3DNCBInr =
type=3Dhidden name=3DDB>=20
<INPUT value=3D1+ type=3Dhidden name=3DCHARGE> <INPUT value=3D1 =
type=3Dhidden name=3DPFA>=20
<INPUT value=3DDATA.TXT type=3Dhidden name=3DFILE> <INPUT =
value=3D"Mascot generic"=20
type=3Dhidden name=3DFORMAT> <INPUT =
value=3D../data/20120110/FtoTofcem.dat type=3Dhidden=20
name=3DINTERMEDIATE> <INPUT value=3D20 type=3Dhidden name=3DREPORT> =
<INPUT value=3DON=20
type=3Dhidden name=3DOVERVIEW> <INPUT type=3Dhidden name=3DPRECURSOR> =
<INPUT=20
value=3D". . . . Viridiplantae (Green Plants)" type=3Dhidden =
name=3DTAXONOMY> <INPUT=20
value=3Dpeptide type=3Dhidden name=3DREPTYPE> <INPUT value=3D"not again" =
type=3Dhidden=20
name=3DrepeatSearch> <INPUT value=3DMALDI-TOF-TOF type=3Dhidden =
name=3DINSTRUMENT>=20
<INPUT type=3Dhidden name=3DACCESSION> <INPUT type=3Dhidden =
name=3DQUANTITATION> <INPUT=20
value=3DPEP_INT(800.320463:39.840424,836.615382:73.092880,842.671717:158.=
559138,855.030828:24.743748,861.019570:17.793507,872.391474:14.324715,877=
.028888:12.743453,966.754535:17.718696,1023.722481:264.170566,1045.807014=
:13.768378,1084.708428:370.359478,1306.056981:35.409324,1306.661966:64.54=
9534,1321.801428:7.607561,1395.103304:493.723745,1428.122452:14.297405,17=
16.951758:1461.531206,1739.309407:27.295842,1746.943575:194.099217,1755.0=
15178:83.560633,1768.564545:31.322154,1769.886466:10.597215,1785.770268:1=
2.984259,1851.037477:37.766497,1855.648573:33.334091,1863.281998:7.289302=
,1873.443195:839.696426,1887.161872:7.731956,1900.523140:21.435172,1902.0=
34460:52.617991,1941.101144:138.901940,2211.270525:166.033940,2284.346343=
:6.904916,2547.933127:13.431597,2592.244439:28.427568,2607.204033:3383.67=
1955,2622.717390:71.469385,2639.029476:42.205442,)=20
type=3Dhidden name=3DUSER00>=20
<P><INPUT onclick=3D"checkQuery(1,38, this.form)" value=3D"Select All" =
type=3Dbutton>=20
&nbsp;&nbsp;<INPUT onclick=3D"checkQuery(0,38, this.form)" =
value=3D"Select None" type=3Dbutton>=20
&nbsp;&nbsp;<INPUT value=3D"Search Selected" type=3Dsubmit>=20
&nbsp;&nbsp;&nbsp;&nbsp;</FORM>
<H3>Index</H3>
<TABLE border=3D0 cellSpacing=3D0 cellPadding=3D0>
  <TBODY>
  <TR>
    <TD>&nbsp;</TD>
    <TD><TT><B>&nbsp;Accession</B></TT></TD>
    <TD><TT><B>&nbsp;&nbsp;Mass</B></TT></TD>
    <TD><TT><B>&nbsp;&nbsp;Score</B></TT></TD>
    <TD><TT><B>&nbsp;&nbsp;Description</B></TT></TD></TR>
  <TR>
    <TD noWrap align=3Dright><TT><B>1.</B></TT></TD>
    <TD noWrap><TT><B>&nbsp;<A=20
      =
href=3D"http://www.matrixscience.com/cgi/master_results.pl?file=3D..%2Fda=
ta%2F20120110%2FFtoTofcem.dat&amp;REPTYPE=3Dprotein&amp;_sigthreshold=3D0=
.05&amp;REPORT=3D20&amp;_server_mudpit_switch=3D99999999&amp;_ignoreionss=
corebelow=3D0&amp;_showsubsets=3D0&amp;_showpopups=3DTRUE&amp;_sortunassi=
gned=3Dscoredown&amp;_requireboldred=3D0#Hit1">gi|255565025</A></B></TT><=
/TD>
    <TD noWrap><TT>&nbsp;&nbsp;21626</TT></TD>
    <TD noWrap align=3Dright><TT>143</TT></TD>
    <TD noWrap><TT>&nbsp;&nbsp;apolipoprotein d, putative [Ricinus=20
      communis]</TT></TD></TR>
  <TR>
    <TD noWrap align=3Dright><TT><B>2.</B></TT></TD>
    <TD noWrap><TT><B>&nbsp;<A=20
      =
href=3D"http://www.matrixscience.com/cgi/master_results.pl?file=3D..%2Fda=
ta%2F20120110%2FFtoTofcem.dat&amp;REPTYPE=3Dprotein&amp;_sigthreshold=3D0=
.05&amp;REPORT=3D20&amp;_server_mudpit_switch=3D99999999&amp;_ignoreionss=
corebelow=3D0&amp;_showsubsets=3D0&amp;_showpopups=3DTRUE&amp;_sortunassi=
gned=3Dscoredown&amp;_requireboldred=3D0#Hit2">gi|357139889</A></B></TT><=
/TD>
    <TD noWrap><TT>&nbsp;&nbsp;41870</TT></TD>
    <TD noWrap align=3Dright><TT>44</TT></TD>
    <TD noWrap><TT>&nbsp;&nbsp;PREDICTED: putative F-box/LRR-repeat =
protein=20
      23-like [Brachypodium distachyon]</TT></TD></TR>
  <TR>
    <TD noWrap align=3Dright><TT><B>3.</B></TT></TD>
    <TD noWrap><TT><B>&nbsp;<A=20
      =
href=3D"http://www.matrixscience.com/cgi/master_results.pl?file=3D..%2Fda=
ta%2F20120110%2FFtoTofcem.dat&amp;REPTYPE=3Dprotein&amp;_sigthreshold=3D0=
.05&amp;REPORT=3D20&amp;_server_mudpit_switch=3D99999999&amp;_ignoreionss=
corebelow=3D0&amp;_showsubsets=3D0&amp;_showpopups=3DTRUE&amp;_sortunassi=
gned=3Dscoredown&amp;_requireboldred=3D0#Hit3">gi|46390039</A></B></TT></=
TD>
    <TD noWrap><TT>&nbsp;&nbsp;17235</TT></TD>
    <TD noWrap align=3Dright><TT>38</TT></TD>
    <TD noWrap><TT>&nbsp;&nbsp;hypothetical protein [Oryza sativa =
Japonica=20
      Group]</TT></TD></TR>
  <TR>
    <TD noWrap align=3Dright><TT><B>4.</B></TT></TD>
    <TD noWrap><TT><B>&nbsp;<A=20
      =
href=3D"http://www.matrixscience.com/cgi/master_results.pl?file=3D..%2Fda=
ta%2F20120110%2FFtoTofcem.dat&amp;REPTYPE=3Dprotein&amp;_sigthreshold=3D0=
.05&amp;REPORT=3D20&amp;_server_mudpit_switch=3D99999999&amp;_ignoreionss=
corebelow=3D0&amp;_showsubsets=3D0&amp;_showpopups=3DTRUE&amp;_sortunassi=
gned=3Dscoredown&amp;_requireboldred=3D0#Hit4">gi|255603420</A></B></TT><=
/TD>
    <TD noWrap><TT>&nbsp;&nbsp;11044</TT></TD>
    <TD noWrap align=3Dright><TT>38</TT></TD>
    <TD noWrap><TT>&nbsp;&nbsp;conserved hypothetical protein [Ricinus=20
      communis]</TT></TD></TR>
  <TR>
    <TD noWrap align=3Dright><TT><B>5.</B></TT></TD>
    <TD noWrap><TT><B>&nbsp;<A=20
      =
href=3D"http://www.matrixscience.com/cgi/master_results.pl?file=3D..%2Fda=
ta%2F20120110%2FFtoTofcem.dat&amp;REPTYPE=3Dprotein&amp;_sigthreshold=3D0=
.05&amp;REPORT=3D20&amp;_server_mudpit_switch=3D99999999&amp;_ignoreionss=
corebelow=3D0&amp;_showsubsets=3D0&amp;_showpopups=3DTRUE&amp;_sortunassi=
gned=3Dscoredown&amp;_requireboldred=3D0#Hit5">gi|302785463</A></B></TT><=
/TD>
    <TD noWrap><TT>&nbsp;&nbsp;43165</TT></TD>
    <TD noWrap align=3Dright><TT>34</TT></TD>
    <TD noWrap><TT>&nbsp;&nbsp;hypothetical protein SELMODRAFT_414731=20
      [Selaginella moellendorffii]</TT></TD></TR>
  <TR>
    <TD noWrap align=3Dright><TT><B>6.</B></TT></TD>
    <TD noWrap><TT><B>&nbsp;<A=20
      =
href=3D"http://www.matrixscience.com/cgi/master_results.pl?file=3D..%2Fda=
ta%2F20120110%2FFtoTofcem.dat&amp;REPTYPE=3Dprotein&amp;_sigthreshold=3D0=
.05&amp;REPORT=3D20&amp;_server_mudpit_switch=3D99999999&amp;_ignoreionss=
corebelow=3D0&amp;_showsubsets=3D0&amp;_showpopups=3DTRUE&amp;_sortunassi=
gned=3Dscoredown&amp;_requireboldred=3D0#Hit6">gi|168016928</A></B></TT><=
/TD>
    <TD noWrap><TT>&nbsp;&nbsp;11063</TT></TD>
    <TD noWrap align=3Dright><TT>34</TT></TD>
    <TD noWrap><TT>&nbsp;&nbsp;predicted protein [Physcomitrella patens =
subsp.=20
      patens]</TT></TD></TR>
  <TR>
    <TD noWrap align=3Dright><TT><B>7.</B></TT></TD>
    <TD noWrap><TT><B>&nbsp;<A=20
      =
href=3D"http://www.matrixscience.com/cgi/master_results.pl?file=3D..%2Fda=
ta%2F20120110%2FFtoTofcem.dat&amp;REPTYPE=3Dprotein&amp;_sigthreshold=3D0=
.05&amp;REPORT=3D20&amp;_server_mudpit_switch=3D99999999&amp;_ignoreionss=
corebelow=3D0&amp;_showsubsets=3D0&amp;_showpopups=3DTRUE&amp;_sortunassi=
gned=3Dscoredown&amp;_requireboldred=3D0#Hit7">gi|297802524</A></B></TT><=
/TD>
    <TD noWrap><TT>&nbsp;&nbsp;108527</TT></TD>
    <TD noWrap align=3Dright><TT>33</TT></TD>
    <TD noWrap><TT>&nbsp;&nbsp;hypothetical protein ARALYDRAFT_491219=20
      [Arabidopsis lyrata subsp. lyrata]</TT></TD></TR>
  <TR>
    <TD noWrap align=3Dright><TT><B>8.</B></TT></TD>
    <TD noWrap><TT><B>&nbsp;<A=20
      =
href=3D"http://www.matrixscience.com/cgi/master_results.pl?file=3D..%2Fda=
ta%2F20120110%2FFtoTofcem.dat&amp;REPTYPE=3Dprotein&amp;_sigthreshold=3D0=
.05&amp;REPORT=3D20&amp;_server_mudpit_switch=3D99999999&amp;_ignoreionss=
corebelow=3D0&amp;_showsubsets=3D0&amp;_showpopups=3DTRUE&amp;_sortunassi=
gned=3Dscoredown&amp;_requireboldred=3D0#Hit8">gi|357167763</A></B></TT><=
/TD>
    <TD noWrap><TT>&nbsp;&nbsp;69587</TT></TD>
    <TD noWrap align=3Dright><TT>33</TT></TD>
    <TD noWrap><TT>&nbsp;&nbsp;PREDICTED: LOW QUALITY PROTEIN: nitrate=20
      transporter 1.3-like [Brachypodium distachyon]</TT></TD></TR>
  <TR>
    <TD noWrap align=3Dright><TT><B>9.</B></TT></TD>
    <TD noWrap><TT><B>&nbsp;<A=20
      =
href=3D"http://www.matrixscience.com/cgi/master_results.pl?file=3D..%2Fda=
ta%2F20120110%2FFtoTofcem.dat&amp;REPTYPE=3Dprotein&amp;_sigthreshold=3D0=
.05&amp;REPORT=3D20&amp;_server_mudpit_switch=3D99999999&amp;_ignoreionss=
corebelow=3D0&amp;_showsubsets=3D0&amp;_showpopups=3DTRUE&amp;_sortunassi=
gned=3Dscoredown&amp;_requireboldred=3D0#Hit9">gi|356506164</A></B></TT><=
/TD>
    <TD noWrap><TT>&nbsp;&nbsp;56256</TT></TD>
    <TD noWrap align=3Dright><TT>33</TT></TD>
    <TD noWrap><TT>&nbsp;&nbsp;PREDICTED: 3-phosphoshikimate=20
      1-carboxyvinyltransferase, chloroplastic-like [Glycine =
max]</TT></TD></TR>
  <TR>
    <TD noWrap align=3Dright><TT><B>10.</B></TT></TD>
    <TD noWrap><TT><B>&nbsp;<A=20
      =
href=3D"http://www.matrixscience.com/cgi/master_results.pl?file=3D..%2Fda=
ta%2F20120110%2FFtoTofcem.dat&amp;REPTYPE=3Dprotein&amp;_sigthreshold=3D0=
.05&amp;REPORT=3D20&amp;_server_mudpit_switch=3D99999999&amp;_ignoreionss=
corebelow=3D0&amp;_showsubsets=3D0&amp;_showpopups=3DTRUE&amp;_sortunassi=
gned=3Dscoredown&amp;_requireboldred=3D0#Hit10">gi|358343740</A></B></TT>=
</TD>
    <TD noWrap><TT>&nbsp;&nbsp;24604</TT></TD>
    <TD noWrap align=3Dright><TT>33</TT></TD>
    <TD noWrap><TT>&nbsp;&nbsp;Prevent-host-death family protein =
[Medicago=20
      truncatula]</TT></TD></TR>
  <TR>
    <TD noWrap align=3Dright><TT><B>11.</B></TT></TD>
    <TD noWrap><TT><B>&nbsp;<A=20
      =
href=3D"http://www.matrixscience.com/cgi/master_results.pl?file=3D..%2Fda=
ta%2F20120110%2FFtoTofcem.dat&amp;REPTYPE=3Dprotein&amp;_sigthreshold=3D0=
.05&amp;REPORT=3D20&amp;_server_mudpit_switch=3D99999999&amp;_ignoreionss=
corebelow=3D0&amp;_showsubsets=3D0&amp;_showpopups=3DTRUE&amp;_sortunassi=
gned=3Dscoredown&amp;_requireboldred=3D0#Hit11">gi|38637208</A></B></TT><=
/TD>
    <TD noWrap><TT>&nbsp;&nbsp;12459</TT></TD>
    <TD noWrap align=3Dright><TT>32</TT></TD>
    <TD noWrap><TT>&nbsp;&nbsp;hypothetical protein [Oryza sativa =
Japonica=20
      Group]</TT></TD></TR>
  <TR>
    <TD noWrap align=3Dright><TT><B>12.</B></TT></TD>
    <TD noWrap><TT><B>&nbsp;<A=20
      =
href=3D"http://www.matrixscience.com/cgi/master_results.pl?file=3D..%2Fda=
ta%2F20120110%2FFtoTofcem.dat&amp;REPTYPE=3Dprotein&amp;_sigthreshold=3D0=
.05&amp;REPORT=3D20&amp;_server_mudpit_switch=3D99999999&amp;_ignoreionss=
corebelow=3D0&amp;_showsubsets=3D0&amp;_showpopups=3DTRUE&amp;_sortunassi=
gned=3Dscoredown&amp;_requireboldred=3D0#Hit12">gi|38605770</A></B></TT><=
/TD>
    <TD noWrap><TT>&nbsp;&nbsp;31675</TT></TD>
    <TD noWrap align=3Dright><TT>32</TT></TD>
    <TD noWrap><TT>&nbsp;&nbsp;OSJNBa0044K18.13 [Oryza sativa Japonica=20
      Group]</TT></TD></TR>
  <TR>
    <TD noWrap align=3Dright><TT><B>13.</B></TT></TD>
    <TD noWrap><TT><B>&nbsp;<A=20
      =
href=3D"http://www.matrixscience.com/cgi/master_results.pl?file=3D..%2Fda=
ta%2F20120110%2FFtoTofcem.dat&amp;REPTYPE=3Dprotein&amp;_sigthreshold=3D0=
.05&amp;REPORT=3D20&amp;_server_mudpit_switch=3D99999999&amp;_ignoreionss=
corebelow=3D0&amp;_showsubsets=3D0&amp;_showpopups=3DTRUE&amp;_sortunassi=
gned=3Dscoredown&amp;_requireboldred=3D0#Hit13">gi|302774242</A></B></TT>=
</TD>
    <TD noWrap><TT>&nbsp;&nbsp;12465</TT></TD>
    <TD noWrap align=3Dright><TT>31</TT></TD>
    <TD noWrap><TT>&nbsp;&nbsp;hypothetical protein SELMODRAFT_18196=20
      [Selaginella moellendorffii]</TT></TD></TR>
  <TR>
    <TD noWrap align=3Dright><TT><B>14.</B></TT></TD>
    <TD noWrap><TT><B>&nbsp;<A=20
      =
href=3D"http://www.matrixscience.com/cgi/master_results.pl?file=3D..%2Fda=
ta%2F20120110%2FFtoTofcem.dat&amp;REPTYPE=3Dprotein&amp;_sigthreshold=3D0=
.05&amp;REPORT=3D20&amp;_server_mudpit_switch=3D99999999&amp;_ignoreionss=
corebelow=3D0&amp;_showsubsets=3D0&amp;_showpopups=3DTRUE&amp;_sortunassi=
gned=3Dscoredown&amp;_requireboldred=3D0#Hit14">gi|226492629</A></B></TT>=
</TD>
    <TD noWrap><TT>&nbsp;&nbsp;52906</TT></TD>
    <TD noWrap align=3Dright><TT>31</TT></TD>
    <TD noWrap><TT>&nbsp;&nbsp;uncharacterized protein LOC100275629 [Zea =

      mays]</TT></TD></TR>
  <TR>
    <TD noWrap align=3Dright><TT><B>15.</B></TT></TD>
    <TD noWrap><TT><B>&nbsp;<A=20
      =
href=3D"http://www.matrixscience.com/cgi/master_results.pl?file=3D..%2Fda=
ta%2F20120110%2FFtoTofcem.dat&amp;REPTYPE=3Dprotein&amp;_sigthreshold=3D0=
.05&amp;REPORT=3D20&amp;_server_mudpit_switch=3D99999999&amp;_ignoreionss=
corebelow=3D0&amp;_showsubsets=3D0&amp;_showpopups=3DTRUE&amp;_sortunassi=
gned=3Dscoredown&amp;_requireboldred=3D0#Hit15">gi|47848564</A></B></TT><=
/TD>
    <TD noWrap><TT>&nbsp;&nbsp;15018</TT></TD>
    <TD noWrap align=3Dright><TT>31</TT></TD>
    <TD noWrap><TT>&nbsp;&nbsp;hypothetical protein [Oryza sativa =
Japonica=20
      Group]</TT></TD></TR>
  <TR>
    <TD noWrap align=3Dright><TT><B>16.</B></TT></TD>
    <TD noWrap><TT><B>&nbsp;<A=20
      =
href=3D"http://www.matrixscience.com/cgi/master_results.pl?file=3D..%2Fda=
ta%2F20120110%2FFtoTofcem.dat&amp;REPTYPE=3Dprotein&amp;_sigthreshold=3D0=
.05&amp;REPORT=3D20&amp;_server_mudpit_switch=3D99999999&amp;_ignoreionss=
corebelow=3D0&amp;_showsubsets=3D0&amp;_showpopups=3DTRUE&amp;_sortunassi=
gned=3Dscoredown&amp;_requireboldred=3D0#Hit16">gi|159468834</A></B></TT>=
</TD>
    <TD noWrap><TT>&nbsp;&nbsp;28674</TT></TD>
    <TD noWrap align=3Dright><TT>31</TT></TD>
    <TD noWrap><TT>&nbsp;&nbsp;mitochondrial ribosomal protein L2=20
      [Chlamydomonas reinhardtii]</TT></TD></TR>
  <TR>
    <TD noWrap align=3Dright><TT><B>17.</B></TT></TD>
    <TD noWrap><TT><B>&nbsp;<A=20
      =
href=3D"http://www.matrixscience.com/cgi/master_results.pl?file=3D..%2Fda=
ta%2F20120110%2FFtoTofcem.dat&amp;REPTYPE=3Dprotein&amp;_sigthreshold=3D0=
.05&amp;REPORT=3D20&amp;_server_mudpit_switch=3D99999999&amp;_ignoreionss=
corebelow=3D0&amp;_showsubsets=3D0&amp;_showpopups=3DTRUE&amp;_sortunassi=
gned=3Dscoredown&amp;_requireboldred=3D0#Hit17">gi|296087963</A></B></TT>=
</TD>
    <TD noWrap><TT>&nbsp;&nbsp;8675</TT></TD>
    <TD noWrap align=3Dright><TT>31</TT></TD>
    <TD noWrap><TT>&nbsp;&nbsp;unnamed protein product [Vitis=20
  vinifera]</TT></TD></TR>
  <TR>
    <TD noWrap align=3Dright><TT><B>18.</B></TT></TD>
    <TD noWrap><TT><B>&nbsp;<A=20
      =
href=3D"http://www.matrixscience.com/cgi/master_results.pl?file=3D..%2Fda=
ta%2F20120110%2FFtoTofcem.dat&amp;REPTYPE=3Dprotein&amp;_sigthreshold=3D0=
.05&amp;REPORT=3D20&amp;_server_mudpit_switch=3D99999999&amp;_ignoreionss=
corebelow=3D0&amp;_showsubsets=3D0&amp;_showpopups=3DTRUE&amp;_sortunassi=
gned=3Dscoredown&amp;_requireboldred=3D0#Hit18">gi|302143609</A></B></TT>=
</TD>
    <TD noWrap><TT>&nbsp;&nbsp;8752</TT></TD>
    <TD noWrap align=3Dright><TT>31</TT></TD>
    <TD noWrap><TT>&nbsp;&nbsp;unnamed protein product [Vitis=20
  vinifera]</TT></TD></TR>
  <TR>
    <TD noWrap align=3Dright><TT><B>19.</B></TT></TD>
    <TD noWrap><TT><B>&nbsp;<A=20
      =
href=3D"http://www.matrixscience.com/cgi/master_results.pl?file=3D..%2Fda=
ta%2F20120110%2FFtoTofcem.dat&amp;REPTYPE=3Dprotein&amp;_sigthreshold=3D0=
.05&amp;REPORT=3D20&amp;_server_mudpit_switch=3D99999999&amp;_ignoreionss=
corebelow=3D0&amp;_showsubsets=3D0&amp;_showpopups=3DTRUE&amp;_sortunassi=
gned=3Dscoredown&amp;_requireboldred=3D0#Hit19">gi|223973221</A></B></TT>=
</TD>
    <TD noWrap><TT>&nbsp;&nbsp;2780</TT></TD>
    <TD noWrap align=3Dright><TT>31</TT></TD>
    <TD noWrap><TT>&nbsp;&nbsp;unknown [Zea mays]</TT></TD></TR>
  <TR>
    <TD noWrap align=3Dright><TT><B>20.</B></TT></TD>
    <TD noWrap><TT><B>&nbsp;<A=20
      =
href=3D"http://www.matrixscience.com/cgi/master_results.pl?file=3D..%2Fda=
ta%2F20120110%2FFtoTofcem.dat&amp;REPTYPE=3Dprotein&amp;_sigthreshold=3D0=
.05&amp;REPORT=3D20&amp;_server_mudpit_switch=3D99999999&amp;_ignoreionss=
corebelow=3D0&amp;_showsubsets=3D0&amp;_showpopups=3DTRUE&amp;_sortunassi=
gned=3Dscoredown&amp;_requireboldred=3D0#Hit20">gi|356531421</A></B></TT>=
</TD>
    <TD noWrap><TT>&nbsp;&nbsp;27423</TT></TD>
    <TD noWrap align=3Dright><TT>30</TT></TD>
    <TD noWrap><TT>&nbsp;&nbsp;PREDICTED: uncharacterized protein =
LOC100791221=20
      [Glycine max]</TT></TD></TR></TBODY></TABLE>
<H3>Results List</H3>
<TABLE border=3D0 cellSpacing=3D0>
  <TBODY>
  <TR>
    <TD><TT><B><A =
name=3DHit1>1.</A>&nbsp;&nbsp;&nbsp;&nbsp;</B></TT></TD>
    <TD noWrap><TT><A=20
      =
href=3D"http://www.matrixscience.com/cgi/protein_view.pl?file=3D../data/2=
0120110/FtoTofcem.dat&amp;hit=3D1"=20
      =
target=3D_blank>gi|255565025</A>&nbsp;&nbsp;&nbsp;&nbsp;<B>Mass:</B>&nbsp=
;21626&nbsp;&nbsp;&nbsp;&nbsp;<B>Score:</B>&nbsp;143&nbsp;&nbsp;&nbsp;&nb=
sp;<B>Expect:</B>&nbsp;5.1e-09&nbsp;&nbsp;<B>Matches:</B>&nbsp;1</TT></TD=
></TR>
  <TR>
    <TD>&nbsp;</TD>
    <TD noWrap><TT>apolipoprotein d, putative [Ricinus=20
  communis]</TT></TD></TR></TBODY></TABLE>
<TABLE border=3D0 cellSpacing=3D0 cellPadding=3D0>
  <TBODY>
  <TR>
    <TD><TT>&nbsp;&nbsp;&nbsp;&nbsp;&nbsp;&nbsp;</TT></TD>
    <TD align=3Dright><TT><B>Observed&nbsp;&nbsp;</B></TT></TD>
    <TD noWrap align=3Dright><TT><B>Mr(expt)&nbsp;&nbsp;</B></TT></TD>
    <TD noWrap align=3Dright><TT><B>Mr(calc)&nbsp;&nbsp;</B></TT></TD>
    <TD align=3Dright><TT><B>&nbsp;ppm&nbsp;&nbsp;</B></TT></TD>
    <TD align=3Dright><TT><B>Start&nbsp;</B></TT></TD>
    <TD align=3Dright><TT><B>&nbsp;</B></TT></TD>
    <TD align=3Dright><TT><B>End&nbsp;</B></TT></TD>
    <TD align=3Dright><TT><B>Miss&nbsp;</B></TT></TD>
    <TD align=3Dright><TT><B>Ions&nbsp;</B></TT></TD>
    <TD><TT><B>&nbsp;Peptide</B></TT></TD></TR>
  <TR>
    <TD align=3Dright>&nbsp;</TD>
    <TD align=3Dright><TT>1716.9518&nbsp;&nbsp;</TT></TD>
    <TD align=3Dright><TT>1715.9445&nbsp;&nbsp;</TT></TD>
    <TD align=3Dright><TT>1715.8366&nbsp;&nbsp;</TT></TD>
    <TD noWrap align=3Dright><TT>62.9&nbsp;</TT></TD>
    <TD align=3Dright><TT>132&nbsp;</TT></TD>
    <TD noWrap align=3Dright><TT>-&nbsp;</TT></TD>
    <TD align=3Dright><TT>145&nbsp;</TT></TD>
    <TD align=3Dright><TT>0&nbsp;&nbsp;</TT></TD>
    <TD noWrap align=3Dright><TT>137&nbsp;&nbsp;</TT></TD>
    <TD =
noWrap><TT>&nbsp;R.THLDDEIYNQLVEK.A</TT></TD></TR></TBODY></TABLE>
<TABLE border=3D0 cellSpacing=3D0>
  <TBODY>
  <TR>
    <TD><TT>&nbsp;&nbsp;&nbsp;&nbsp;&nbsp;&nbsp;</TT></TD>
    <TD><TT><B>No match to: </B>800.3205, 836.6154, 842.6717, 855.0308,=20
      861.0196, 872.3915, 877.0289, 966.7545, 1023.7225, 1045.8070, =
1084.7084,=20
      1306.0570, 1306.6620, 1321.8014, 1395.1033, 1428.1225, 1739.3094,=20
      1746.9436, 1755.0152, 1768.5645, 1769.8865, 1785.7703, 1851.0375,=20
      1855.6486, 1863.2820, 1873.4432, 1887.1619, 1900.5231, 1902.0345,=20
      1941.1011, 2211.2705, 2284.3463, 2547.9331, 2592.2444, 2607.2040,=20
      2622.7174, 2639.0295</TT></TD></TR></TBODY></TABLE><BR>
<TABLE border=3D0 cellSpacing=3D0>
  <TBODY>
  <TR>
    <TD><TT><B><A =
name=3DHit2>2.</A>&nbsp;&nbsp;&nbsp;&nbsp;</B></TT></TD>
    <TD noWrap><TT><A=20
      =
href=3D"http://www.matrixscience.com/cgi/protein_view.pl?file=3D../data/2=
0120110/FtoTofcem.dat&amp;hit=3D2"=20
      =
target=3D_blank>gi|357139889</A>&nbsp;&nbsp;&nbsp;&nbsp;<B>Mass:</B>&nbsp=
;41870&nbsp;&nbsp;&nbsp;&nbsp;<B>Score:</B>&nbsp;44&nbsp;&nbsp;&nbsp;&nbs=
p;&nbsp;<B>Expect:</B>&nbsp;42&nbsp;&nbsp;<B>Matches:</B>&nbsp;7</TT></TD=
></TR>
  <TR>
    <TD>&nbsp;</TD>
    <TD noWrap><TT>PREDICTED: putative F-box/LRR-repeat protein 23-like=20
      [Brachypodium distachyon]</TT></TD></TR></TBODY></TABLE>
<TABLE border=3D0 cellSpacing=3D0 cellPadding=3D0>
  <TBODY>
  <TR>
    <TD><TT>&nbsp;&nbsp;&nbsp;&nbsp;&nbsp;&nbsp;</TT></TD>
    <TD align=3Dright><TT><B>Observed&nbsp;&nbsp;</B></TT></TD>
    <TD noWrap align=3Dright><TT><B>Mr(expt)&nbsp;&nbsp;</B></TT></TD>
    <TD noWrap align=3Dright><TT><B>Mr(calc)&nbsp;&nbsp;</B></TT></TD>
    <TD align=3Dright><TT><B>&nbsp;ppm&nbsp;&nbsp;</B></TT></TD>
    <TD align=3Dright><TT><B>Start&nbsp;</B></TT></TD>
    <TD align=3Dright><TT><B>&nbsp;</B></TT></TD>
    <TD align=3Dright><TT><B>End&nbsp;</B></TT></TD>
    <TD align=3Dright><TT><B>Miss&nbsp;</B></TT></TD>
    <TD align=3Dright><TT><B>Ions&nbsp;</B></TT></TD>
    <TD><TT><B>&nbsp;Peptide</B></TT></TD></TR>
  <TR>
    <TD align=3Dright>&nbsp;</TD>
    <TD align=3Dright><TT>1306.6620&nbsp;&nbsp;</TT></TD>
    <TD align=3Dright><TT>1305.6547&nbsp;&nbsp;</TT></TD>
    <TD align=3Dright><TT>1305.7075&nbsp;&nbsp;</TT></TD>
    <TD noWrap align=3Dright><TT>-40.41&nbsp;</TT></TD>
    <TD align=3Dright><TT>148&nbsp;</TT></TD>
    <TD noWrap align=3Dright><TT>-&nbsp;</TT></TD>
    <TD align=3Dright><TT>159&nbsp;</TT></TD>
    <TD align=3Dright><TT>1&nbsp;&nbsp;</TT></TD>
    <TD noWrap align=3Dright><TT>---&nbsp;&nbsp;</TT></TD>
    <TD noWrap><TT>&nbsp;K.SLRLISCSGVSK.E</TT></TD></TR>
  <TR>
    <TD align=3Dright>&nbsp;</TD>
    <TD align=3Dright><TT>1321.8014&nbsp;&nbsp;</TT></TD>
    <TD align=3Dright><TT>1320.7942&nbsp;&nbsp;</TT></TD>
    <TD align=3Dright><TT>1320.7038&nbsp;&nbsp;</TT></TD>
    <TD noWrap align=3Dright><TT>68.4&nbsp;</TT></TD>
    <TD align=3Dright><TT>232&nbsp;</TT></TD>
    <TD noWrap align=3Dright><TT>-&nbsp;</TT></TD>
    <TD align=3Dright><TT>243&nbsp;</TT></TD>
    <TD align=3Dright><TT>0&nbsp;&nbsp;</TT></TD>
    <TD noWrap align=3Dright><TT>---&nbsp;&nbsp;</TT></TD>
    <TD noWrap><TT>&nbsp;R.SVQLFANSLTNK.G</TT></TD></TR>
  <TR>
    <TD align=3Dright>&nbsp;</TD>
    <TD align=3Dright><TT>1716.9518&nbsp;&nbsp;</TT></TD>
    <TD align=3Dright><TT>1715.9445&nbsp;&nbsp;</TT></TD>
    <TD align=3Dright><TT>1715.8162&nbsp;&nbsp;</TT></TD>
    <TD noWrap align=3Dright><TT>74.8&nbsp;</TT></TD>
    <TD align=3Dright><TT>18&nbsp;</TT></TD>
    <TD noWrap align=3Dright><TT>-&nbsp;</TT></TD>
    <TD align=3Dright><TT>33&nbsp;</TT></TD>
    <TD align=3Dright><TT>0&nbsp;&nbsp;</TT></TD>
    <TD noWrap align=3Dright><TT>---&nbsp;&nbsp;</TT></TD>
    <TD noWrap><TT>&nbsp;K.SPNPAKPHHAMPSSSR.G + Oxidation =
(M)</TT></TD></TR>
  <TR>
    <TD align=3Dright>&nbsp;</TD>
    <TD align=3Dright><TT>1755.0152&nbsp;&nbsp;</TT></TD>
    <TD align=3Dright><TT>1754.0079&nbsp;&nbsp;</TT></TD>
    <TD align=3Dright><TT>1753.8999&nbsp;&nbsp;</TT></TD>
    <TD noWrap align=3Dright><TT>61.6&nbsp;</TT></TD>
    <TD align=3Dright><TT>2&nbsp;</TT></TD>
    <TD noWrap align=3Dright><TT>-&nbsp;</TT></TD>
    <TD align=3Dright><TT>17&nbsp;</TT></TD>
    <TD align=3Dright><TT>1&nbsp;&nbsp;</TT></TD>
    <TD noWrap align=3Dright><TT>---&nbsp;&nbsp;</TT></TD>
    <TD noWrap><TT>&nbsp;M.PTTTKYPQTNAPNPPK.S</TT></TD></TR>
  <TR>
    <TD align=3Dright>&nbsp;</TD>
    <TD align=3Dright><TT>1769.8865&nbsp;&nbsp;</TT></TD>
    <TD align=3Dright><TT>1768.8792&nbsp;&nbsp;</TT></TD>
    <TD align=3Dright><TT>1768.8600&nbsp;&nbsp;</TT></TD>
    <TD noWrap align=3Dright><TT>10.8&nbsp;</TT></TD>
    <TD align=3Dright><TT>63&nbsp;</TT></TD>
    <TD noWrap align=3Dright><TT>-&nbsp;</TT></TD>
    <TD align=3Dright><TT>77&nbsp;</TT></TD>
    <TD align=3Dright><TT>0&nbsp;&nbsp;</TT></TD>
    <TD noWrap align=3Dright><TT>---&nbsp;&nbsp;</TT></TD>
    <TD noWrap><TT>&nbsp;K.LDHIDILMAADQVCR.S</TT></TD></TR>
  <TR>
    <TD align=3Dright>&nbsp;</TD>
    <TD align=3Dright><TT>1785.7703&nbsp;&nbsp;</TT></TD>
    <TD align=3Dright><TT>1784.7630&nbsp;&nbsp;</TT></TD>
    <TD align=3Dright><TT>1784.8549&nbsp;&nbsp;</TT></TD>
    <TD noWrap align=3Dright><TT>-51.51&nbsp;</TT></TD>
    <TD align=3Dright><TT>63&nbsp;</TT></TD>
    <TD noWrap align=3Dright><TT>-&nbsp;</TT></TD>
    <TD align=3Dright><TT>77&nbsp;</TT></TD>
    <TD align=3Dright><TT>0&nbsp;&nbsp;</TT></TD>
    <TD noWrap align=3Dright><TT>---&nbsp;&nbsp;</TT></TD>
    <TD noWrap><TT>&nbsp;K.LDHIDILMAADQVCR.S + Oxidation =
(M)</TT></TD></TR>
  <TR>
    <TD align=3Dright>&nbsp;</TD>
    <TD align=3Dright><TT>1902.0345&nbsp;&nbsp;</TT></TD>
    <TD align=3Dright><TT>1901.0272&nbsp;&nbsp;</TT></TD>
    <TD align=3Dright><TT>1900.9353&nbsp;&nbsp;</TT></TD>
    <TD noWrap align=3Dright><TT>48.3&nbsp;</TT></TD>
    <TD align=3Dright><TT>1&nbsp;</TT></TD>
    <TD noWrap align=3Dright><TT>-&nbsp;</TT></TD>
    <TD align=3Dright><TT>17&nbsp;</TT></TD>
    <TD align=3Dright><TT>1&nbsp;&nbsp;</TT></TD>
    <TD noWrap align=3Dright><TT>---&nbsp;&nbsp;</TT></TD>
    <TD noWrap><TT>&nbsp;-.MPTTTKYPQTNAPNPPK.S + Oxidation=20
  (M)</TT></TD></TR></TBODY></TABLE>
<TABLE border=3D0 cellSpacing=3D0>
  <TBODY>
  <TR>
    <TD><TT>&nbsp;&nbsp;&nbsp;&nbsp;&nbsp;&nbsp;</TT></TD>
    <TD><TT><B>No match to: </B>800.3205, 836.6154, 842.6717, 855.0308,=20
      861.0196, 872.3915, 877.0289, 966.7545, 1023.7225, 1045.8070, =
1084.7084,=20
      1306.0570, 1395.1033, 1428.1225, 1739.3094, 1746.9436, 1768.5645,=20
      1851.0375, 1855.6486, 1863.2820, 1873.4432, 1887.1619, 1900.5231,=20
      1941.1011, 2211.2705, 2284.3463, 2547.9331, 2592.2444, 2607.2040,=20
      2622.7174, 2639.0295</TT></TD></TR></TBODY></TABLE><BR>
<TABLE border=3D0 cellSpacing=3D0>
  <TBODY>
  <TR>
    <TD><TT><B><A =
name=3DHit3>3.</A>&nbsp;&nbsp;&nbsp;&nbsp;</B></TT></TD>
    <TD noWrap><TT><A=20
      =
href=3D"http://www.matrixscience.com/cgi/protein_view.pl?file=3D../data/2=
0120110/FtoTofcem.dat&amp;hit=3D3"=20
      =
target=3D_blank>gi|46390039</A>&nbsp;&nbsp;&nbsp;&nbsp;<B>Mass:</B>&nbsp;=
17235&nbsp;&nbsp;&nbsp;&nbsp;<B>Score:</B>&nbsp;38&nbsp;&nbsp;&nbsp;&nbsp=
;&nbsp;<B>Expect:</B>&nbsp;1.4e+02&nbsp;&nbsp;<B>Matches:</B>&nbsp;4</TT>=
</TD></TR>
  <TR>
    <TD>&nbsp;</TD>
    <TD noWrap><TT>hypothetical protein [Oryza sativa Japonica=20
  Group]</TT></TD></TR></TBODY></TABLE>
<TABLE border=3D0 cellSpacing=3D0 cellPadding=3D0>
  <TBODY>
  <TR>
    <TD><TT>&nbsp;&nbsp;&nbsp;&nbsp;&nbsp;&nbsp;</TT></TD>
    <TD align=3Dright><TT><B>Observed&nbsp;&nbsp;</B></TT></TD>
    <TD noWrap align=3Dright><TT><B>Mr(expt)&nbsp;&nbsp;</B></TT></TD>
    <TD noWrap align=3Dright><TT><B>Mr(calc)&nbsp;&nbsp;</B></TT></TD>
    <TD align=3Dright><TT><B>&nbsp;ppm&nbsp;&nbsp;</B></TT></TD>
    <TD align=3Dright><TT><B>Start&nbsp;</B></TT></TD>
    <TD align=3Dright><TT><B>&nbsp;</B></TT></TD>
    <TD align=3Dright><TT><B>End&nbsp;</B></TT></TD>
    <TD align=3Dright><TT><B>Miss&nbsp;</B></TT></TD>
    <TD align=3Dright><TT><B>Ions&nbsp;</B></TT></TD>
    <TD><TT><B>&nbsp;Peptide</B></TT></TD></TR>
  <TR>
    <TD align=3Dright>&nbsp;</TD>
    <TD align=3Dright><TT>872.3915&nbsp;&nbsp;</TT></TD>
    <TD align=3Dright><TT>871.3842&nbsp;&nbsp;</TT></TD>
    <TD align=3Dright><TT>871.4624&nbsp;&nbsp;</TT></TD>
    <TD noWrap align=3Dright><TT>-89.74&nbsp;</TT></TD>
    <TD align=3Dright><TT>15&nbsp;</TT></TD>
    <TD noWrap align=3Dright><TT>-&nbsp;</TT></TD>
    <TD align=3Dright><TT>22&nbsp;</TT></TD>
    <TD align=3Dright><TT>1&nbsp;&nbsp;</TT></TD>
    <TD noWrap align=3Dright><TT>---&nbsp;&nbsp;</TT></TD>
    <TD noWrap><TT>&nbsp;R.QPSTGARR.G</TT></TD></TR>
  <TR>
    <TD align=3Dright>&nbsp;</TD>
    <TD align=3Dright><TT>1306.6620&nbsp;&nbsp;</TT></TD>
    <TD align=3Dright><TT>1305.6547&nbsp;&nbsp;</TT></TD>
    <TD align=3Dright><TT>1305.7194&nbsp;&nbsp;</TT></TD>
    <TD noWrap align=3Dright><TT>-49.53&nbsp;</TT></TD>
    <TD align=3Dright><TT>144&nbsp;</TT></TD>
    <TD noWrap align=3Dright><TT>-&nbsp;</TT></TD>
    <TD align=3Dright><TT>155&nbsp;</TT></TD>
    <TD align=3Dright><TT>1&nbsp;&nbsp;</TT></TD>
    <TD noWrap align=3Dright><TT>---&nbsp;&nbsp;</TT></TD>
    <TD noWrap><TT>&nbsp;K.NKGVAHIWVPVS.-</TT></TD></TR>
  <TR>
    <TD align=3Dright>&nbsp;</TD>
    <TD align=3Dright><TT>1769.8865&nbsp;&nbsp;</TT></TD>
    <TD align=3Dright><TT>1768.8792&nbsp;&nbsp;</TT></TD>
    <TD align=3Dright><TT>1769.0060&nbsp;&nbsp;</TT></TD>
    <TD noWrap align=3Dright><TT>-71.68&nbsp;</TT></TD>
    <TD align=3Dright><TT>59&nbsp;</TT></TD>
    <TD noWrap align=3Dright><TT>-&nbsp;</TT></TD>
    <TD align=3Dright><TT>76&nbsp;</TT></TD>
    <TD align=3Dright><TT>1&nbsp;&nbsp;</TT></TD>
    <TD noWrap align=3Dright><TT>---&nbsp;&nbsp;</TT></TD>
    <TD noWrap><TT>&nbsp;R.NPPPPLAVAAGLRAAQAR.R</TT></TD></TR>
  <TR>
    <TD align=3Dright>&nbsp;</TD>
    <TD align=3Dright><TT>2284.3463&nbsp;&nbsp;</TT></TD>
    <TD align=3Dright><TT>2283.3391&nbsp;&nbsp;</TT></TD>
    <TD align=3Dright><TT>2283.2045&nbsp;&nbsp;</TT></TD>
    <TD noWrap align=3Dright><TT>58.9&nbsp;</TT></TD>
    <TD align=3Dright><TT>1&nbsp;</TT></TD>
    <TD noWrap align=3Dright><TT>-&nbsp;</TT></TD>
    <TD align=3Dright><TT>21&nbsp;</TT></TD>
    <TD align=3Dright><TT>1&nbsp;&nbsp;</TT></TD>
    <TD noWrap align=3Dright><TT>---&nbsp;&nbsp;</TT></TD>
    <TD noWrap><TT>&nbsp;-.MVGPTEPIFLIPTRQPSTGAR.R + Oxidation=20
  (M)</TT></TD></TR></TBODY></TABLE>
<TABLE border=3D0 cellSpacing=3D0>
  <TBODY>
  <TR>
    <TD><TT>&nbsp;&nbsp;&nbsp;&nbsp;&nbsp;&nbsp;</TT></TD>
    <TD><TT><B>No match to: </B>800.3205, 836.6154, 842.6717, 855.0308,=20
      861.0196, 877.0289, 966.7545, 1023.7225, 1045.8070, 1084.7084, =
1306.0570,=20
      1321.8014, 1395.1033, 1428.1225, 1716.9518, 1739.3094, 1746.9436,=20
      1755.0152, 1768.5645, 1785.7703, 1851.0375, 1855.6486, 1863.2820,=20
      1873.4432, 1887.1619, 1900.5231, 1902.0345, 1941.1011, 2211.2705,=20
      2547.9331, 2592.2444, 2607.2040, 2622.7174,=20
2639.0295</TT></TD></TR></TBODY></TABLE><BR>
<TABLE border=3D0 cellSpacing=3D0>
  <TBODY>
  <TR>
    <TD><TT><B><A =
name=3DHit4>4.</A>&nbsp;&nbsp;&nbsp;&nbsp;</B></TT></TD>
    <TD noWrap><TT><A=20
      =
href=3D"http://www.matrixscience.com/cgi/protein_view.pl?file=3D../data/2=
0120110/FtoTofcem.dat&amp;hit=3D4"=20
      =
target=3D_blank>gi|255603420</A>&nbsp;&nbsp;&nbsp;&nbsp;<B>Mass:</B>&nbsp=
;11044&nbsp;&nbsp;&nbsp;&nbsp;<B>Score:</B>&nbsp;38&nbsp;&nbsp;&nbsp;&nbs=
p;&nbsp;<B>Expect:</B>&nbsp;1.7e+02&nbsp;&nbsp;<B>Matches:</B>&nbsp;4</TT=
></TD></TR>
  <TR>
    <TD>&nbsp;</TD>
    <TD noWrap><TT>conserved hypothetical protein [Ricinus=20
  communis]</TT></TD></TR></TBODY></TABLE>
<TABLE border=3D0 cellSpacing=3D0 cellPadding=3D0>
  <TBODY>
  <TR>
    <TD><TT>&nbsp;&nbsp;&nbsp;&nbsp;&nbsp;&nbsp;</TT></TD>
    <TD align=3Dright><TT><B>Observed&nbsp;&nbsp;</B></TT></TD>
    <TD noWrap align=3Dright><TT><B>Mr(expt)&nbsp;&nbsp;</B></TT></TD>
    <TD noWrap align=3Dright><TT><B>Mr(calc)&nbsp;&nbsp;</B></TT></TD>
    <TD align=3Dright><TT><B>&nbsp;ppm&nbsp;&nbsp;</B></TT></TD>
    <TD align=3Dright><TT><B>Start&nbsp;</B></TT></TD>
    <TD align=3Dright><TT><B>&nbsp;</B></TT></TD>
    <TD align=3Dright><TT><B>End&nbsp;</B></TT></TD>
    <TD align=3Dright><TT><B>Miss&nbsp;</B></TT></TD>
    <TD align=3Dright><TT><B>Ions&nbsp;</B></TT></TD>
    <TD><TT><B>&nbsp;Peptide</B></TT></TD></TR>
  <TR>
    <TD align=3Dright>&nbsp;</TD>
    <TD align=3Dright><TT>1306.6620&nbsp;&nbsp;</TT></TD>
    <TD align=3Dright><TT>1305.6547&nbsp;&nbsp;</TT></TD>
    <TD align=3Dright><TT>1305.6500&nbsp;&nbsp;</TT></TD>
    <TD noWrap align=3Dright><TT>3.62&nbsp;</TT></TD>
    <TD align=3Dright><TT>7&nbsp;</TT></TD>
    <TD noWrap align=3Dright><TT>-&nbsp;</TT></TD>
    <TD align=3Dright><TT>18&nbsp;</TT></TD>
    <TD align=3Dright><TT>1&nbsp;&nbsp;</TT></TD>
    <TD noWrap align=3Dright><TT>---&nbsp;&nbsp;</TT></TD>
    <TD noWrap><TT>&nbsp;R.GAGGITDWKVMR.A + Oxidation (M)</TT></TD></TR>
  <TR>
    <TD align=3Dright>&nbsp;</TD>
    <TD align=3Dright><TT>1746.9436&nbsp;&nbsp;</TT></TD>
    <TD align=3Dright><TT>1745.9363&nbsp;&nbsp;</TT></TD>
    <TD align=3Dright><TT>1745.8730&nbsp;&nbsp;</TT></TD>
    <TD noWrap align=3Dright><TT>36.2&nbsp;</TT></TD>
    <TD align=3Dright><TT>70&nbsp;</TT></TD>
    <TD noWrap align=3Dright><TT>-&nbsp;</TT></TD>
    <TD align=3Dright><TT>85&nbsp;</TT></TD>
    <TD align=3Dright><TT>1&nbsp;&nbsp;</TT></TD>
    <TD noWrap align=3Dright><TT>---&nbsp;&nbsp;</TT></TD>
    <TD noWrap><TT>&nbsp;R.VPISAQDRMPSSTVSR.L + Oxidation =
(M)</TT></TD></TR>
  <TR>
    <TD align=3Dright>&nbsp;</TD>
    <TD align=3Dright><TT>1941.1011&nbsp;&nbsp;</TT></TD>
    <TD align=3Dright><TT>1940.0939&nbsp;&nbsp;</TT></TD>
    <TD align=3Dright><TT>1939.9358&nbsp;&nbsp;</TT></TD>
    <TD noWrap align=3Dright><TT>81.5&nbsp;</TT></TD>
    <TD align=3Dright><TT>19&nbsp;</TT></TD>
    <TD noWrap align=3Dright><TT>-&nbsp;</TT></TD>
    <TD align=3Dright><TT>35&nbsp;</TT></TD>
    <TD align=3Dright><TT>0&nbsp;&nbsp;</TT></TD>
    <TD noWrap align=3Dright><TT>---&nbsp;&nbsp;</TT></TD>
    <TD noWrap><TT>&nbsp;R.APLAQFTMPMLFGPTMR.T + 2 Oxidation =
(M)</TT></TD></TR>
  <TR>
    <TD align=3Dright>&nbsp;</TD>
    <TD align=3Dright><TT>2211.2705&nbsp;&nbsp;</TT></TD>
    <TD align=3Dright><TT>2210.2632&nbsp;&nbsp;</TT></TD>
    <TD align=3Dright><TT>2210.0597&nbsp;&nbsp;</TT></TD>
    <TD noWrap align=3Dright><TT>92.1&nbsp;</TT></TD>
    <TD align=3Dright><TT>78&nbsp;</TT></TD>
    <TD noWrap align=3Dright><TT>-&nbsp;</TT></TD>
    <TD align=3Dright><TT>99&nbsp;</TT></TD>
    <TD align=3Dright><TT>1&nbsp;&nbsp;</TT></TD>
    <TD noWrap align=3Dright><TT>---&nbsp;&nbsp;</TT></TD>
    <TD noWrap><TT>&nbsp;R.MPSSTVSRLPTSTAQSGTSGSR.S + Oxidation=20
  (M)</TT></TD></TR></TBODY></TABLE>
<TABLE border=3D0 cellSpacing=3D0>
  <TBODY>
  <TR>
    <TD><TT>&nbsp;&nbsp;&nbsp;&nbsp;&nbsp;&nbsp;</TT></TD>
    <TD><TT><B>No match to: </B>800.3205, 836.6154, 842.6717, 855.0308,=20
      861.0196, 872.3915, 877.0289, 966.7545, 1023.7225, 1045.8070, =
1084.7084,=20
      1306.0570, 1321.8014, 1395.1033, 1428.1225, 1716.9518, 1739.3094,=20
      1755.0152, 1768.5645, 1769.8865, 1785.7703, 1851.0375, 1855.6486,=20
      1863.2820, 1873.4432, 1887.1619, 1900.5231, 1902.0345, 2284.3463,=20
      2547.9331, 2592.2444, 2607.2040, 2622.7174,=20
2639.0295</TT></TD></TR></TBODY></TABLE><BR>
<TABLE border=3D0 cellSpacing=3D0>
  <TBODY>
  <TR>
    <TD><TT><B><A =
name=3DHit5>5.</A>&nbsp;&nbsp;&nbsp;&nbsp;</B></TT></TD>
    <TD noWrap><TT><A=20
      =
href=3D"http://www.matrixscience.com/cgi/protein_view.pl?file=3D../data/2=
0120110/FtoTofcem.dat&amp;hit=3D5"=20
      =
target=3D_blank>gi|302785463</A>&nbsp;&nbsp;&nbsp;&nbsp;<B>Mass:</B>&nbsp=
;43165&nbsp;&nbsp;&nbsp;&nbsp;<B>Score:</B>&nbsp;34&nbsp;&nbsp;&nbsp;&nbs=
p;&nbsp;<B>Expect:</B>&nbsp;4.2e+02&nbsp;&nbsp;<B>Matches:</B>&nbsp;5</TT=
></TD></TR>
  <TR>
    <TD>&nbsp;</TD>
    <TD noWrap><TT>hypothetical protein SELMODRAFT_414731 [Selaginella=20
      moellendorffii]</TT></TD></TR></TBODY></TABLE>
<TABLE border=3D0 cellSpacing=3D0 cellPadding=3D0>
  <TBODY>
  <TR>
    <TD><TT>&nbsp;&nbsp;&nbsp;&nbsp;&nbsp;&nbsp;</TT></TD>
    <TD align=3Dright><TT><B>Observed&nbsp;&nbsp;</B></TT></TD>
    <TD noWrap align=3Dright><TT><B>Mr(expt)&nbsp;&nbsp;</B></TT></TD>
    <TD noWrap align=3Dright><TT><B>Mr(calc)&nbsp;&nbsp;</B></TT></TD>
    <TD align=3Dright><TT><B>&nbsp;ppm&nbsp;&nbsp;</B></TT></TD>
    <TD align=3Dright><TT><B>Start&nbsp;</B></TT></TD>
    <TD align=3Dright><TT><B>&nbsp;</B></TT></TD>
    <TD align=3Dright><TT><B>End&nbsp;</B></TT></TD>
    <TD align=3Dright><TT><B>Miss&nbsp;</B></TT></TD>
    <TD align=3Dright><TT><B>Ions&nbsp;</B></TT></TD>
    <TD><TT><B>&nbsp;Peptide</B></TT></TD></TR>
  <TR>
    <TD align=3Dright>&nbsp;</TD>
    <TD align=3Dright><TT>800.3205&nbsp;&nbsp;</TT></TD>
    <TD align=3Dright><TT>799.3132&nbsp;&nbsp;</TT></TD>
    <TD align=3Dright><TT>799.3244&nbsp;&nbsp;</TT></TD>
    <TD noWrap align=3Dright><TT>-14.09&nbsp;</TT></TD>
    <TD align=3Dright><TT>384&nbsp;</TT></TD>
    <TD noWrap align=3Dright><TT>-&nbsp;</TT></TD>
    <TD align=3Dright><TT>389&nbsp;</TT></TD>
    <TD align=3Dright><TT>0&nbsp;&nbsp;</TT></TD>
    <TD noWrap align=3Dright><TT>---&nbsp;&nbsp;</TT></TD>
    <TD noWrap><TT>&nbsp;K.WLTMSM.- + 2 Oxidation (M)</TT></TD></TR>
  <TR>
    <TD align=3Dright>&nbsp;</TD>
    <TD align=3Dright><TT>1769.8865&nbsp;&nbsp;</TT></TD>
    <TD align=3Dright><TT>1768.8792&nbsp;&nbsp;</TT></TD>
    <TD align=3Dright><TT>1769.0127&nbsp;&nbsp;</TT></TD>
    <TD noWrap align=3Dright><TT>-75.49&nbsp;</TT></TD>
    <TD align=3Dright><TT>368&nbsp;</TT></TD>
    <TD noWrap align=3Dright><TT>-&nbsp;</TT></TD>
    <TD align=3Dright><TT>383&nbsp;</TT></TD>
    <TD align=3Dright><TT>1&nbsp;&nbsp;</TT></TD>
    <TD noWrap align=3Dright><TT>---&nbsp;&nbsp;</TT></TD>
    <TD noWrap><TT>&nbsp;R.AGKSLFILSLFIDAFK.W</TT></TD></TR>
  <TR>
    <TD align=3Dright>&nbsp;</TD>
    <TD align=3Dright><TT>1785.7703&nbsp;&nbsp;</TT></TD>
    <TD align=3Dright><TT>1784.7630&nbsp;&nbsp;</TT></TD>
    <TD align=3Dright><TT>1784.7523&nbsp;&nbsp;</TT></TD>
    <TD noWrap align=3Dright><TT>6.00&nbsp;</TT></TD>
    <TD align=3Dright><TT>165&nbsp;</TT></TD>
    <TD noWrap align=3Dright><TT>-&nbsp;</TT></TD>
    <TD align=3Dright><TT>181&nbsp;</TT></TD>
    <TD align=3Dright><TT>0&nbsp;&nbsp;</TT></TD>
    <TD noWrap align=3Dright><TT>---&nbsp;&nbsp;</TT></TD>
    <TD noWrap><TT>&nbsp;R.ADEGSAMTDPLYSGSER.S</TT></TD></TR>
  <TR>
    <TD align=3Dright>&nbsp;</TD>
    <TD align=3Dright><TT>1851.0375&nbsp;&nbsp;</TT></TD>
    <TD align=3Dright><TT>1850.0302&nbsp;&nbsp;</TT></TD>
    <TD align=3Dright><TT>1849.9170&nbsp;&nbsp;</TT></TD>
    <TD noWrap align=3Dright><TT>61.2&nbsp;</TT></TD>
    <TD align=3Dright><TT>102&nbsp;</TT></TD>
    <TD noWrap align=3Dright><TT>-&nbsp;</TT></TD>
    <TD align=3Dright><TT>119&nbsp;</TT></TD>
    <TD align=3Dright><TT>1&nbsp;&nbsp;</TT></TD>
    <TD noWrap align=3Dright><TT>---&nbsp;&nbsp;</TT></TD>
    <TD noWrap><TT>&nbsp;R.GLRSDGEGLESFASAINK.E</TT></TD></TR>
  <TR>
    <TD align=3Dright>&nbsp;</TD>
    <TD align=3Dright><TT>2607.2040&nbsp;&nbsp;</TT></TD>
    <TD align=3Dright><TT>2606.1968&nbsp;&nbsp;</TT></TD>
    <TD align=3Dright><TT>2606.2945&nbsp;&nbsp;</TT></TD>
    <TD noWrap align=3Dright><TT>-37.49&nbsp;</TT></TD>
    <TD align=3Dright><TT>28&nbsp;</TT></TD>
    <TD noWrap align=3Dright><TT>-&nbsp;</TT></TD>
    <TD align=3Dright><TT>50&nbsp;</TT></TD>
    <TD align=3Dright><TT>1&nbsp;&nbsp;</TT></TD>
    <TD noWrap align=3Dright><TT>---&nbsp;&nbsp;</TT></TD>
    <TD =
noWrap><TT>&nbsp;R.SSSRDLAPVVVECLEQMPPLHSR.F</TT></TD></TR></TBODY></TABL=
E>
<TABLE border=3D0 cellSpacing=3D0>
  <TBODY>
  <TR>
    <TD><TT>&nbsp;&nbsp;&nbsp;&nbsp;&nbsp;&nbsp;</TT></TD>
    <TD><TT><B>No match to: </B>836.6154, 842.6717, 855.0308, 861.0196,=20
      872.3915, 877.0289, 966.7545, 1023.7225, 1045.8070, 1084.7084, =
1306.0570,=20
      1306.6620, 1321.8014, 1395.1033, 1428.1225, 1716.9518, 1739.3094,=20
      1746.9436, 1755.0152, 1768.5645, 1855.6486, 1863.2820, 1873.4432,=20
      1887.1619, 1900.5231, 1902.0345, 1941.1011, 2211.2705, 2284.3463,=20
      2547.9331, 2592.2444, 2622.7174, =
2639.0295</TT></TD></TR></TBODY></TABLE><BR>
<TABLE border=3D0 cellSpacing=3D0>
  <TBODY>
  <TR>
    <TD><TT><B><A =
name=3DHit6>6.</A>&nbsp;&nbsp;&nbsp;&nbsp;</B></TT></TD>
    <TD noWrap><TT><A=20
      =
href=3D"http://www.matrixscience.com/cgi/protein_view.pl?file=3D../data/2=
0120110/FtoTofcem.dat&amp;hit=3D6"=20
      =
target=3D_blank>gi|168016928</A>&nbsp;&nbsp;&nbsp;&nbsp;<B>Mass:</B>&nbsp=
;11063&nbsp;&nbsp;&nbsp;&nbsp;<B>Score:</B>&nbsp;34&nbsp;&nbsp;&nbsp;&nbs=
p;&nbsp;<B>Expect:</B>&nbsp;4.4e+02&nbsp;&nbsp;<B>Matches:</B>&nbsp;3</TT=
></TD></TR>
  <TR>
    <TD>&nbsp;</TD>
    <TD noWrap><TT>predicted protein [Physcomitrella patens subsp.=20
    patens]</TT></TD></TR></TBODY></TABLE>
<TABLE border=3D0 cellSpacing=3D0 cellPadding=3D0>
  <TBODY>
  <TR>
    <TD><TT>&nbsp;&nbsp;&nbsp;&nbsp;&nbsp;&nbsp;</TT></TD>
    <TD align=3Dright><TT><B>Observed&nbsp;&nbsp;</B></TT></TD>
    <TD noWrap align=3Dright><TT><B>Mr(expt)&nbsp;&nbsp;</B></TT></TD>
    <TD noWrap align=3Dright><TT><B>Mr(calc)&nbsp;&nbsp;</B></TT></TD>
    <TD align=3Dright><TT><B>&nbsp;ppm&nbsp;&nbsp;</B></TT></TD>
    <TD align=3Dright><TT><B>Start&nbsp;</B></TT></TD>
    <TD align=3Dright><TT><B>&nbsp;</B></TT></TD>
    <TD align=3Dright><TT><B>End&nbsp;</B></TT></TD>
    <TD align=3Dright><TT><B>Miss&nbsp;</B></TT></TD>
    <TD align=3Dright><TT><B>Ions&nbsp;</B></TT></TD>
    <TD><TT><B>&nbsp;Peptide</B></TT></TD></TR>
  <TR>
    <TD align=3Dright>&nbsp;</TD>
    <TD align=3Dright><TT>1851.0375&nbsp;&nbsp;</TT></TD>
    <TD align=3Dright><TT>1850.0302&nbsp;&nbsp;</TT></TD>
    <TD align=3Dright><TT>1849.9614&nbsp;&nbsp;</TT></TD>
    <TD noWrap align=3Dright><TT>37.2&nbsp;</TT></TD>
    <TD align=3Dright><TT>12&nbsp;</TT></TD>
    <TD noWrap align=3Dright><TT>-&nbsp;</TT></TD>
    <TD align=3Dright><TT>27&nbsp;</TT></TD>
    <TD align=3Dright><TT>0&nbsp;&nbsp;</TT></TD>
    <TD noWrap align=3Dright><TT>---&nbsp;&nbsp;</TT></TD>
    <TD noWrap><TT>&nbsp;R.ETFAPYYVTVITPPPR.N</TT></TD></TR>
  <TR>
    <TD align=3Dright>&nbsp;</TD>
    <TD align=3Dright><TT>1887.1619&nbsp;&nbsp;</TT></TD>
    <TD align=3Dright><TT>1886.1546&nbsp;&nbsp;</TT></TD>
    <TD align=3Dright><TT>1885.9686&nbsp;&nbsp;</TT></TD>
    <TD noWrap align=3Dright><TT>98.6&nbsp;</TT></TD>
    <TD align=3Dright><TT>48&nbsp;</TT></TD>
    <TD noWrap align=3Dright><TT>-&nbsp;</TT></TD>
    <TD align=3Dright><TT>63&nbsp;</TT></TD>
    <TD align=3Dright><TT>1&nbsp;&nbsp;</TT></TD>
    <TD noWrap align=3Dright><TT>---&nbsp;&nbsp;</TT></TD>
    <TD noWrap><TT>&nbsp;K.GEPYVVSGVTYRYQLR.R</TT></TD></TR>
  <TR>
    <TD align=3Dright>&nbsp;</TD>
    <TD align=3Dright><TT>2592.2444&nbsp;&nbsp;</TT></TD>
    <TD align=3Dright><TT>2591.2372&nbsp;&nbsp;</TT></TD>
    <TD align=3Dright><TT>2591.2908&nbsp;&nbsp;</TT></TD>
    <TD noWrap align=3Dright><TT>-20.69&nbsp;</TT></TD>
    <TD align=3Dright><TT>74&nbsp;</TT></TD>
    <TD noWrap align=3Dright><TT>-&nbsp;</TT></TD>
    <TD align=3Dright><TT>95&nbsp;</TT></TD>
    <TD align=3Dright><TT>1&nbsp;&nbsp;</TT></TD>
    <TD noWrap align=3Dright><TT>---&nbsp;&nbsp;</TT></TD>
    <TD =
noWrap><TT>&nbsp;R.LDVQSLGRYFVNLYFDNLLDTS.-</TT></TD></TR></TBODY></TABLE=
>
<TABLE border=3D0 cellSpacing=3D0>
  <TBODY>
  <TR>
    <TD><TT>&nbsp;&nbsp;&nbsp;&nbsp;&nbsp;&nbsp;</TT></TD>
    <TD><TT><B>No match to: </B>800.3205, 836.6154, 842.6717, 855.0308,=20
      861.0196, 872.3915, 877.0289, 966.7545, 1023.7225, 1045.8070, =
1084.7084,=20
      1306.0570, 1306.6620, 1321.8014, 1395.1033, 1428.1225, 1716.9518,=20
      1739.3094, 1746.9436, 1755.0152, 1768.5645, 1769.8865, 1785.7703,=20
      1855.6486, 1863.2820, 1873.4432, 1900.5231, 1902.0345, 1941.1011,=20
      2211.2705, 2284.3463, 2547.9331, 2607.2040, 2622.7174,=20
  2639.0295</TT></TD></TR></TBODY></TABLE><BR>
<TABLE border=3D0 cellSpacing=3D0>
  <TBODY>
  <TR>
    <TD><TT><B><A =
name=3DHit7>7.</A>&nbsp;&nbsp;&nbsp;&nbsp;</B></TT></TD>
    <TD noWrap><TT><A=20
      =
href=3D"http://www.matrixscience.com/cgi/protein_view.pl?file=3D../data/2=
0120110/FtoTofcem.dat&amp;hit=3D7"=20
      =
target=3D_blank>gi|297802524</A>&nbsp;&nbsp;&nbsp;&nbsp;<B>Mass:</B>&nbsp=
;108527&nbsp;&nbsp;&nbsp;<B>Score:</B>&nbsp;33&nbsp;&nbsp;&nbsp;&nbsp;&nb=
sp;<B>Expect:</B>&nbsp;4.7e+02&nbsp;&nbsp;<B>Matches:</B>&nbsp;7</TT></TD=
></TR>
  <TR>
    <TD>&nbsp;</TD>
    <TD noWrap><TT>hypothetical protein ARALYDRAFT_491219 [Arabidopsis =
lyrata=20
      subsp. lyrata]</TT></TD></TR></TBODY></TABLE>
<TABLE border=3D0 cellSpacing=3D0 cellPadding=3D0>
  <TBODY>
  <TR>
    <TD><TT>&nbsp;&nbsp;&nbsp;&nbsp;&nbsp;&nbsp;</TT></TD>
    <TD align=3Dright><TT><B>Observed&nbsp;&nbsp;</B></TT></TD>
    <TD noWrap align=3Dright><TT><B>Mr(expt)&nbsp;&nbsp;</B></TT></TD>
    <TD noWrap align=3Dright><TT><B>Mr(calc)&nbsp;&nbsp;</B></TT></TD>
    <TD align=3Dright><TT><B>&nbsp;ppm&nbsp;&nbsp;</B></TT></TD>
    <TD align=3Dright><TT><B>Start&nbsp;</B></TT></TD>
    <TD align=3Dright><TT><B>&nbsp;</B></TT></TD>
    <TD align=3Dright><TT><B>End&nbsp;</B></TT></TD>
    <TD align=3Dright><TT><B>Miss&nbsp;</B></TT></TD>
    <TD align=3Dright><TT><B>Ions&nbsp;</B></TT></TD>
    <TD><TT><B>&nbsp;Peptide</B></TT></TD></TR>
  <TR>
    <TD align=3Dright>&nbsp;</TD>
    <TD align=3Dright><TT>1306.6620&nbsp;&nbsp;</TT></TD>
    <TD align=3Dright><TT>1305.6547&nbsp;&nbsp;</TT></TD>
    <TD align=3Dright><TT>1305.6677&nbsp;&nbsp;</TT></TD>
    <TD noWrap align=3Dright><TT>-9.95&nbsp;</TT></TD>
    <TD align=3Dright><TT>130&nbsp;</TT></TD>
    <TD noWrap align=3Dright><TT>-&nbsp;</TT></TD>
    <TD align=3Dright><TT>140&nbsp;</TT></TD>
    <TD align=3Dright><TT>1&nbsp;&nbsp;</TT></TD>
    <TD noWrap align=3Dright><TT>---&nbsp;&nbsp;</TT></TD>
    <TD noWrap><TT>&nbsp;K.IEADFEAIRSR.D</TT></TD></TR>
  <TR>
    <TD align=3Dright>&nbsp;</TD>
    <TD align=3Dright><TT>1755.0152&nbsp;&nbsp;</TT></TD>
    <TD align=3Dright><TT>1754.0079&nbsp;&nbsp;</TT></TD>
    <TD align=3Dright><TT>1753.9032&nbsp;&nbsp;</TT></TD>
    <TD noWrap align=3Dright><TT>59.7&nbsp;</TT></TD>
    <TD align=3Dright><TT>874&nbsp;</TT></TD>
    <TD noWrap align=3Dright><TT>-&nbsp;</TT></TD>
    <TD align=3Dright><TT>888&nbsp;</TT></TD>
    <TD align=3Dright><TT>1&nbsp;&nbsp;</TT></TD>
    <TD noWrap align=3Dright><TT>---&nbsp;&nbsp;</TT></TD>
    <TD noWrap><TT>&nbsp;K.LSIFSEAESLTMRVR.E + Oxidation =
(M)</TT></TD></TR>
  <TR>
    <TD align=3Dright>&nbsp;</TD>
    <TD align=3Dright><TT>1769.8865&nbsp;&nbsp;</TT></TD>
    <TD align=3Dright><TT>1768.8792&nbsp;&nbsp;</TT></TD>
    <TD align=3Dright><TT>1768.8744&nbsp;&nbsp;</TT></TD>
    <TD noWrap align=3Dright><TT>2.72&nbsp;</TT></TD>
    <TD align=3Dright><TT>384&nbsp;</TT></TD>
    <TD noWrap align=3Dright><TT>-&nbsp;</TT></TD>
    <TD align=3Dright><TT>398&nbsp;</TT></TD>
    <TD align=3Dright><TT>1&nbsp;&nbsp;</TT></TD>
    <TD noWrap align=3Dright><TT>---&nbsp;&nbsp;</TT></TD>
    <TD noWrap><TT>&nbsp;K.ENWNEIAEHVATKTK.A</TT></TD></TR>
  <TR>
    <TD align=3Dright>&nbsp;</TD>
    <TD align=3Dright><TT>1851.0375&nbsp;&nbsp;</TT></TD>
    <TD align=3Dright><TT>1850.0302&nbsp;&nbsp;</TT></TD>
    <TD align=3Dright><TT>1849.8727&nbsp;&nbsp;</TT></TD>
    <TD noWrap align=3Dright><TT>85.1&nbsp;</TT></TD>
    <TD align=3Dright><TT>772&nbsp;</TT></TD>
    <TD noWrap align=3Dright><TT>-&nbsp;</TT></TD>
    <TD align=3Dright><TT>788&nbsp;</TT></TD>
    <TD align=3Dright><TT>1&nbsp;&nbsp;</TT></TD>
    <TD noWrap align=3Dright><TT>---&nbsp;&nbsp;</TT></TD>
    <TD noWrap><TT>&nbsp;K.EEGAKDVLSTPDMSLSR.Q + Oxidation =
(M)</TT></TD></TR>
  <TR>
    <TD align=3Dright>&nbsp;</TD>
    <TD align=3Dright><TT>1941.1011&nbsp;&nbsp;</TT></TD>
    <TD align=3Dright><TT>1940.0939&nbsp;&nbsp;</TT></TD>
    <TD align=3Dright><TT>1940.0050&nbsp;&nbsp;</TT></TD>
    <TD noWrap align=3Dright><TT>45.8&nbsp;</TT></TD>
    <TD align=3Dright><TT>64&nbsp;</TT></TD>
    <TD noWrap align=3Dright><TT>-&nbsp;</TT></TD>
    <TD align=3Dright><TT>81&nbsp;</TT></TD>
    <TD align=3Dright><TT>1&nbsp;&nbsp;</TT></TD>
    <TD noWrap align=3Dright><TT>---&nbsp;&nbsp;</TT></TD>
    <TD noWrap><TT>&nbsp;K.AMLASFSPVHNGPLTRAR.Q + Oxidation =
(M)</TT></TD></TR>
  <TR>
    <TD align=3Dright>&nbsp;</TD>
    <TD align=3Dright><TT>2284.3463&nbsp;&nbsp;</TT></TD>
    <TD align=3Dright><TT>2283.3391&nbsp;&nbsp;</TT></TD>
    <TD align=3Dright><TT>2283.1998&nbsp;&nbsp;</TT></TD>
    <TD noWrap align=3Dright><TT>61.0&nbsp;</TT></TD>
    <TD align=3Dright><TT>279&nbsp;</TT></TD>
    <TD noWrap align=3Dright><TT>-&nbsp;</TT></TD>
    <TD align=3Dright><TT>300&nbsp;</TT></TD>
    <TD align=3Dright><TT>0&nbsp;&nbsp;</TT></TD>
    <TD noWrap align=3Dright><TT>---&nbsp;&nbsp;</TT></TD>
    <TD noWrap><TT>&nbsp;R.LTAQATPSGLFPDPVATDELLK.Q</TT></TD></TR>
  <TR>
    <TD align=3Dright>&nbsp;</TD>
    <TD align=3Dright><TT>2547.9331&nbsp;&nbsp;</TT></TD>
    <TD align=3Dright><TT>2546.9259&nbsp;&nbsp;</TT></TD>
    <TD align=3Dright><TT>2547.1660&nbsp;&nbsp;</TT></TD>
    <TD noWrap align=3Dright><TT>-94.27&nbsp;</TT></TD>
    <TD align=3Dright><TT>7&nbsp;</TT></TD>
    <TD noWrap align=3Dright><TT>-&nbsp;</TT></TD>
    <TD align=3Dright><TT>32&nbsp;</TT></TD>
    <TD align=3Dright><TT>1&nbsp;&nbsp;</TT></TD>
    <TD noWrap align=3Dright><TT>---&nbsp;&nbsp;</TT></TD>
    <TD noWrap><TT>&nbsp;R.DSAGTLAFAGSSGDSPASEPMPAPRR.R + Oxidation=20
  (M)</TT></TD></TR></TBODY></TABLE>
<TABLE border=3D0 cellSpacing=3D0>
  <TBODY>
  <TR>
    <TD><TT>&nbsp;&nbsp;&nbsp;&nbsp;&nbsp;&nbsp;</TT></TD>
    <TD><TT><B>No match to: </B>800.3205, 836.6154, 842.6717, 855.0308,=20
      861.0196, 872.3915, 877.0289, 966.7545, 1023.7225, 1045.8070, =
1084.7084,=20
      1306.0570, 1321.8014, 1395.1033, 1428.1225, 1716.9518, 1739.3094,=20
      1746.9436, 1768.5645, 1785.7703, 1855.6486, 1863.2820, 1873.4432,=20
      1887.1619, 1900.5231, 1902.0345, 2211.2705, 2592.2444, 2607.2040,=20
      2622.7174, 2639.0295</TT></TD></TR></TBODY></TABLE><BR>
<TABLE border=3D0 cellSpacing=3D0>
  <TBODY>
  <TR>
    <TD><TT><B><A =
name=3DHit8>8.</A>&nbsp;&nbsp;&nbsp;&nbsp;</B></TT></TD>
    <TD noWrap><TT><A=20
      =
href=3D"http://www.matrixscience.com/cgi/protein_view.pl?file=3D../data/2=
0120110/FtoTofcem.dat&amp;hit=3D8"=20
      =
target=3D_blank>gi|357167763</A>&nbsp;&nbsp;&nbsp;&nbsp;<B>Mass:</B>&nbsp=
;69587&nbsp;&nbsp;&nbsp;&nbsp;<B>Score:</B>&nbsp;33&nbsp;&nbsp;&nbsp;&nbs=
p;&nbsp;<B>Expect:</B>&nbsp;4.8e+02&nbsp;&nbsp;<B>Matches:</B>&nbsp;6</TT=
></TD></TR>
  <TR>
    <TD>&nbsp;</TD>
    <TD noWrap><TT>PREDICTED: LOW QUALITY PROTEIN: nitrate transporter=20
      1.3-like [Brachypodium distachyon]</TT></TD></TR></TBODY></TABLE>
<TABLE border=3D0 cellSpacing=3D0 cellPadding=3D0>
  <TBODY>
  <TR>
    <TD><TT>&nbsp;&nbsp;&nbsp;&nbsp;&nbsp;&nbsp;</TT></TD>
    <TD align=3Dright><TT><B>Observed&nbsp;&nbsp;</B></TT></TD>
    <TD noWrap align=3Dright><TT><B>Mr(expt)&nbsp;&nbsp;</B></TT></TD>
    <TD noWrap align=3Dright><TT><B>Mr(calc)&nbsp;&nbsp;</B></TT></TD>
    <TD align=3Dright><TT><B>&nbsp;ppm&nbsp;&nbsp;</B></TT></TD>
    <TD align=3Dright><TT><B>Start&nbsp;</B></TT></TD>
    <TD align=3Dright><TT><B>&nbsp;</B></TT></TD>
    <TD align=3Dright><TT><B>End&nbsp;</B></TT></TD>
    <TD align=3Dright><TT><B>Miss&nbsp;</B></TT></TD>
    <TD align=3Dright><TT><B>Ions&nbsp;</B></TT></TD>
    <TD><TT><B>&nbsp;Peptide</B></TT></TD></TR>
  <TR>
    <TD align=3Dright>&nbsp;</TD>
    <TD align=3Dright><TT>872.3915&nbsp;&nbsp;</TT></TD>
    <TD align=3Dright><TT>871.3842&nbsp;&nbsp;</TT></TD>
    <TD align=3Dright><TT>871.4512&nbsp;&nbsp;</TT></TD>
    <TD noWrap align=3Dright><TT>-76.85&nbsp;</TT></TD>
    <TD align=3Dright><TT>52&nbsp;</TT></TD>
    <TD noWrap align=3Dright><TT>-&nbsp;</TT></TD>
    <TD align=3Dright><TT>59&nbsp;</TT></TD>
    <TD align=3Dright><TT>1&nbsp;&nbsp;</TT></TD>
    <TD noWrap align=3Dright><TT>---&nbsp;&nbsp;</TT></TD>
    <TD noWrap><TT>&nbsp;R.GNPVDKSR.V</TT></TD></TR>
  <TR>
    <TD align=3Dright>&nbsp;</TD>
    <TD align=3Dright><TT>1321.8014&nbsp;&nbsp;</TT></TD>
    <TD align=3Dright><TT>1320.7942&nbsp;&nbsp;</TT></TD>
    <TD align=3Dright><TT>1320.7336&nbsp;&nbsp;</TT></TD>
    <TD noWrap align=3Dright><TT>45.8&nbsp;</TT></TD>
    <TD align=3Dright><TT>13&nbsp;</TT></TD>
    <TD noWrap align=3Dright><TT>-&nbsp;</TT></TD>
    <TD align=3Dright><TT>23&nbsp;</TT></TD>
    <TD align=3Dright><TT>1&nbsp;&nbsp;</TT></TD>
    <TD noWrap align=3Dright><TT>---&nbsp;&nbsp;</TT></TD>
    <TD noWrap><TT>&nbsp;R.ASVLCLSRFLR.R</TT></TD></TR>
  <TR>
    <TD align=3Dright>&nbsp;</TD>
    <TD align=3Dright><TT>1769.8865&nbsp;&nbsp;</TT></TD>
    <TD align=3Dright><TT>1768.8792&nbsp;&nbsp;</TT></TD>
    <TD align=3Dright><TT>1768.7653&nbsp;&nbsp;</TT></TD>
    <TD noWrap align=3Dright><TT>64.4&nbsp;</TT></TD>
    <TD align=3Dright><TT>198&nbsp;</TT></TD>
    <TD noWrap align=3Dright><TT>-&nbsp;</TT></TD>
    <TD align=3Dright><TT>215&nbsp;</TT></TD>
    <TD align=3Dright><TT>0&nbsp;&nbsp;</TT></TD>
    <TD noWrap align=3Dright><TT>---&nbsp;&nbsp;</TT></TD>
    <TD noWrap><TT>&nbsp;K.ASVSGFGSDQFDGAGDPR.E</TT></TD></TR>
  <TR>
    <TD align=3Dright>&nbsp;</TD>
    <TD align=3Dright><TT>1851.0375&nbsp;&nbsp;</TT></TD>
    <TD align=3Dright><TT>1850.0302&nbsp;&nbsp;</TT></TD>
    <TD align=3Dright><TT>1849.9211&nbsp;&nbsp;</TT></TD>
    <TD noWrap align=3Dright><TT>59.0&nbsp;</TT></TD>
    <TD align=3Dright><TT>34&nbsp;</TT></TD>
    <TD noWrap align=3Dright><TT>-&nbsp;</TT></TD>
    <TD align=3Dright><TT>51&nbsp;</TT></TD>
    <TD align=3Dright><TT>0&nbsp;&nbsp;</TT></TD>
    <TD noWrap align=3Dright><TT>---&nbsp;&nbsp;</TT></TD>
    <TD noWrap><TT>&nbsp;R.FLPAATSGADDGLVVDFR.G</TT></TD></TR>
  <TR>
    <TD align=3Dright>&nbsp;</TD>
    <TD align=3Dright><TT>2211.2705&nbsp;&nbsp;</TT></TD>
    <TD align=3Dright><TT>2210.2632&nbsp;&nbsp;</TT></TD>
    <TD align=3Dright><TT>2210.1783&nbsp;&nbsp;</TT></TD>
    <TD noWrap align=3Dright><TT>38.4&nbsp;</TT></TD>
    <TD align=3Dright><TT>277&nbsp;</TT></TD>
    <TD noWrap align=3Dright><TT>-&nbsp;</TT></TD>
    <TD align=3Dright><TT>296&nbsp;</TT></TD>
    <TD align=3Dright><TT>1&nbsp;&nbsp;</TT></TD>
    <TD noWrap align=3Dright><TT>---&nbsp;&nbsp;</TT></TD>
    <TD noWrap><TT>&nbsp;R.MPQGGSPLTVIGRVLWAAWR.N + Oxidation =
(M)</TT></TD></TR>
  <TR>
    <TD align=3Dright>&nbsp;</TD>
    <TD align=3Dright><TT>2607.2040&nbsp;&nbsp;</TT></TD>
    <TD align=3Dright><TT>2606.1968&nbsp;&nbsp;</TT></TD>
    <TD align=3Dright><TT>2606.3792&nbsp;&nbsp;</TT></TD>
    <TD noWrap align=3Dright><TT>-69.98&nbsp;</TT></TD>
    <TD align=3Dright><TT>251&nbsp;</TT></TD>
    <TD noWrap align=3Dright><TT>-&nbsp;</TT></TD>
    <TD align=3Dright><TT>276&nbsp;</TT></TD>
    <TD align=3Dright><TT>1&nbsp;&nbsp;</TT></TD>
    <TD noWrap align=3Dright><TT>---&nbsp;&nbsp;</TT></TD>
    <TD noWrap><TT>&nbsp;R.GWGYGVSALAMAAVVGVLVAGAPRYR.M + Oxidation=20
  (M)</TT></TD></TR></TBODY></TABLE>
<TABLE border=3D0 cellSpacing=3D0>
  <TBODY>
  <TR>
    <TD><TT>&nbsp;&nbsp;&nbsp;&nbsp;&nbsp;&nbsp;</TT></TD>
    <TD><TT><B>No match to: </B>800.3205, 836.6154, 842.6717, 855.0308,=20
      861.0196, 877.0289, 966.7545, 1023.7225, 1045.8070, 1084.7084, =
1306.0570,=20
      1306.6620, 1395.1033, 1428.1225, 1716.9518, 1739.3094, 1746.9436,=20
      1755.0152, 1768.5645, 1785.7703, 1855.6486, 1863.2820, 1873.4432,=20
      1887.1619, 1900.5231, 1902.0345, 1941.1011, 2284.3463, 2547.9331,=20
      2592.2444, 2622.7174, 2639.0295</TT></TD></TR></TBODY></TABLE><BR>
<TABLE border=3D0 cellSpacing=3D0>
  <TBODY>
  <TR>
    <TD><TT><B><A =
name=3DHit9>9.</A>&nbsp;&nbsp;&nbsp;&nbsp;</B></TT></TD>
    <TD noWrap><TT><A=20
      =
href=3D"http://www.matrixscience.com/cgi/protein_view.pl?file=3D../data/2=
0120110/FtoTofcem.dat&amp;hit=3D9"=20
      =
target=3D_blank>gi|356506164</A>&nbsp;&nbsp;&nbsp;&nbsp;<B>Mass:</B>&nbsp=
;56256&nbsp;&nbsp;&nbsp;&nbsp;<B>Score:</B>&nbsp;33&nbsp;&nbsp;&nbsp;&nbs=
p;&nbsp;<B>Expect:</B>&nbsp;5.5e+02&nbsp;&nbsp;<B>Matches:</B>&nbsp;2</TT=
></TD></TR>
  <TR>
    <TD>&nbsp;</TD>
    <TD noWrap><TT>PREDICTED: 3-phosphoshikimate =
1-carboxyvinyltransferase,=20
      chloroplastic-like [Glycine max]</TT></TD></TR></TBODY></TABLE>
<TABLE border=3D0 cellSpacing=3D0 cellPadding=3D0>
  <TBODY>
  <TR>
    <TD><TT>&nbsp;&nbsp;&nbsp;&nbsp;&nbsp;&nbsp;</TT></TD>
    <TD align=3Dright><TT><B>Observed&nbsp;&nbsp;</B></TT></TD>
    <TD noWrap align=3Dright><TT><B>Mr(expt)&nbsp;&nbsp;</B></TT></TD>
    <TD noWrap align=3Dright><TT><B>Mr(calc)&nbsp;&nbsp;</B></TT></TD>
    <TD align=3Dright><TT><B>&nbsp;ppm&nbsp;&nbsp;</B></TT></TD>
    <TD align=3Dright><TT><B>Start&nbsp;</B></TT></TD>
    <TD align=3Dright><TT><B>&nbsp;</B></TT></TD>
    <TD align=3Dright><TT><B>End&nbsp;</B></TT></TD>
    <TD align=3Dright><TT><B>Miss&nbsp;</B></TT></TD>
    <TD align=3Dright><TT><B>Ions&nbsp;</B></TT></TD>
    <TD><TT><B>&nbsp;Peptide</B></TT></TD></TR>
  <TR>
    <TD align=3Dright>&nbsp;</TD>
    <TD align=3Dright><TT>1755.0152&nbsp;&nbsp;</TT></TD>
    <TD align=3Dright><TT>1754.0079&nbsp;&nbsp;</TT></TD>
    <TD align=3Dright><TT>1753.9587&nbsp;&nbsp;</TT></TD>
    <TD noWrap align=3Dright><TT>28.0&nbsp;</TT></TD>
    <TD align=3Dright><TT>28&nbsp;</TT></TD>
    <TD noWrap align=3Dright><TT>-&nbsp;</TT></TD>
    <TD align=3Dright><TT>43&nbsp;</TT></TD>
    <TD align=3Dright><TT>1&nbsp;&nbsp;</TT></TD>
    <TD noWrap align=3Dright><TT>---&nbsp;&nbsp;</TT></TD>
    <TD noWrap><TT>&nbsp;K.SANSVSLRPRLWGPSK.S</TT></TD></TR>
  <TR>
    <TD align=3Dright>&nbsp;</TD>
    <TD align=3Dright><TT>2607.2040&nbsp;&nbsp;</TT></TD>
    <TD align=3Dright><TT>2606.1968&nbsp;&nbsp;</TT></TD>
    <TD align=3Dright><TT>2606.2283&nbsp;&nbsp;</TT></TD>
    <TD noWrap align=3Dright><TT>-12.09&nbsp;</TT></TD>
    <TD align=3Dright><TT>375&nbsp;</TT></TD>
    <TD noWrap align=3Dright><TT>-&nbsp;</TT></TD>
    <TD align=3Dright><TT>399&nbsp;</TT></TD>
    <TD align=3Dright><TT>1&nbsp;&nbsp;</TT></TD>
    <TD noWrap align=3Dright><TT>23&nbsp;&nbsp;</TT></TD>
    <TD noWrap><TT>&nbsp;K.MGAKVTWSENSVTVTGPPQDSSGQK.V + Oxidation=20
  (M)</TT></TD></TR></TBODY></TABLE>
<TABLE border=3D0 cellSpacing=3D0>
  <TBODY>
  <TR>
    <TD><TT>&nbsp;&nbsp;&nbsp;&nbsp;&nbsp;&nbsp;</TT></TD>
    <TD><TT><B>No match to: </B>800.3205, 836.6154, 842.6717, 855.0308,=20
      861.0196, 872.3915, 877.0289, 966.7545, 1023.7225, 1045.8070, =
1084.7084,=20
      1306.0570, 1306.6620, 1321.8014, 1395.1033, 1428.1225, 1716.9518,=20
      1739.3094, 1746.9436, 1768.5645, 1769.8865, 1785.7703, 1851.0375,=20
      1855.6486, 1863.2820, 1873.4432, 1887.1619, 1900.5231, 1902.0345,=20
      1941.1011, 2211.2705, 2284.3463, 2547.9331, 2592.2444, 2622.7174,=20
      2639.0295</TT></TD></TR></TBODY></TABLE><BR>
<TABLE border=3D0 cellSpacing=3D0>
  <TBODY>
  <TR>
    <TD><TT><B><A name=3DHit10>10.</A>&nbsp;&nbsp;&nbsp;</B></TT></TD>
    <TD noWrap><TT><A=20
      =
href=3D"http://www.matrixscience.com/cgi/protein_view.pl?file=3D../data/2=
0120110/FtoTofcem.dat&amp;hit=3D10"=20
      =
target=3D_blank>gi|358343740</A>&nbsp;&nbsp;&nbsp;&nbsp;<B>Mass:</B>&nbsp=
;24604&nbsp;&nbsp;&nbsp;&nbsp;<B>Score:</B>&nbsp;33&nbsp;&nbsp;&nbsp;&nbs=
p;&nbsp;<B>Expect:</B>&nbsp;5.6e+02&nbsp;&nbsp;<B>Matches:</B>&nbsp;4</TT=
></TD></TR>
  <TR>
    <TD>&nbsp;</TD>
    <TD noWrap><TT>Prevent-host-death family protein [Medicago=20
    truncatula]</TT></TD></TR></TBODY></TABLE>
<TABLE border=3D0 cellSpacing=3D0 cellPadding=3D0>
  <TBODY>
  <TR>
    <TD><TT>&nbsp;&nbsp;&nbsp;&nbsp;&nbsp;&nbsp;</TT></TD>
    <TD align=3Dright><TT><B>Observed&nbsp;&nbsp;</B></TT></TD>
    <TD noWrap align=3Dright><TT><B>Mr(expt)&nbsp;&nbsp;</B></TT></TD>
    <TD noWrap align=3Dright><TT><B>Mr(calc)&nbsp;&nbsp;</B></TT></TD>
    <TD align=3Dright><TT><B>&nbsp;ppm&nbsp;&nbsp;</B></TT></TD>
    <TD align=3Dright><TT><B>Start&nbsp;</B></TT></TD>
    <TD align=3Dright><TT><B>&nbsp;</B></TT></TD>
    <TD align=3Dright><TT><B>End&nbsp;</B></TT></TD>
    <TD align=3Dright><TT><B>Miss&nbsp;</B></TT></TD>
    <TD align=3Dright><TT><B>Ions&nbsp;</B></TT></TD>
    <TD><TT><B>&nbsp;Peptide</B></TT></TD></TR>
  <TR>
    <TD align=3Dright>&nbsp;</TD>
    <TD align=3Dright><TT>1321.8014&nbsp;&nbsp;</TT></TD>
    <TD align=3Dright><TT>1320.7942&nbsp;&nbsp;</TT></TD>
    <TD align=3Dright><TT>1320.6833&nbsp;&nbsp;</TT></TD>
    <TD noWrap align=3Dright><TT>83.9&nbsp;</TT></TD>
    <TD align=3Dright><TT>173&nbsp;</TT></TD>
    <TD noWrap align=3Dright><TT>-&nbsp;</TT></TD>
    <TD align=3Dright><TT>183&nbsp;</TT></TD>
    <TD align=3Dright><TT>1&nbsp;&nbsp;</TT></TD>
    <TD noWrap align=3Dright><TT>---&nbsp;&nbsp;</TT></TD>
    <TD noWrap><TT>&nbsp;R.HGLHVMTRNTR.H</TT></TD></TR>
  <TR>
    <TD align=3Dright>&nbsp;</TD>
    <TD align=3Dright><TT>1755.0152&nbsp;&nbsp;</TT></TD>
    <TD align=3Dright><TT>1754.0079&nbsp;&nbsp;</TT></TD>
    <TD align=3Dright><TT>1753.8900&nbsp;&nbsp;</TT></TD>
    <TD noWrap align=3Dright><TT>67.2&nbsp;</TT></TD>
    <TD align=3Dright><TT>184&nbsp;</TT></TD>
    <TD noWrap align=3Dright><TT>-&nbsp;</TT></TD>
    <TD align=3Dright><TT>199&nbsp;</TT></TD>
    <TD align=3Dright><TT>0&nbsp;&nbsp;</TT></TD>
    <TD noWrap align=3Dright><TT>---&nbsp;&nbsp;</TT></TD>
    <TD noWrap><TT>&nbsp;R.HFEASGALLINPWSGR.M</TT></TD></TR>
  <TR>
    <TD align=3Dright>&nbsp;</TD>
    <TD align=3Dright><TT>1941.1011&nbsp;&nbsp;</TT></TD>
    <TD align=3Dright><TT>1940.0939&nbsp;&nbsp;</TT></TD>
    <TD align=3Dright><TT>1940.0578&nbsp;&nbsp;</TT></TD>
    <TD noWrap align=3Dright><TT>18.6&nbsp;</TT></TD>
    <TD align=3Dright><TT>12&nbsp;</TT></TD>
    <TD noWrap align=3Dright><TT>-&nbsp;</TT></TD>
    <TD align=3Dright><TT>29&nbsp;</TT></TD>
    <TD align=3Dright><TT>0&nbsp;&nbsp;</TT></TD>
    <TD noWrap align=3Dright><TT>---&nbsp;&nbsp;</TT></TD>
    <TD noWrap><TT>&nbsp;R.LSEVVNLALTEGPQTITR.R</TT></TD></TR>
  <TR>
    <TD align=3Dright>&nbsp;</TD>
    <TD align=3Dright><TT>2211.2705&nbsp;&nbsp;</TT></TD>
    <TD align=3Dright><TT>2210.2632&nbsp;&nbsp;</TT></TD>
    <TD align=3Dright><TT>2210.2019&nbsp;&nbsp;</TT></TD>
    <TD noWrap align=3Dright><TT>27.8&nbsp;</TT></TD>
    <TD align=3Dright><TT>10&nbsp;</TT></TD>
    <TD noWrap align=3Dright><TT>-&nbsp;</TT></TD>
    <TD align=3Dright><TT>29&nbsp;</TT></TD>
    <TD align=3Dright><TT>1&nbsp;&nbsp;</TT></TD>
    <TD noWrap align=3Dright><TT>---&nbsp;&nbsp;</TT></TD>
    <TD =
noWrap><TT>&nbsp;K.NRLSEVVNLALTEGPQTITR.R</TT></TD></TR></TBODY></TABLE>
<TABLE border=3D0 cellSpacing=3D0>
  <TBODY>
  <TR>
    <TD><TT>&nbsp;&nbsp;&nbsp;&nbsp;&nbsp;&nbsp;</TT></TD>
    <TD><TT><B>No match to: </B>800.3205, 836.6154, 842.6717, 855.0308,=20
      861.0196, 872.3915, 877.0289, 966.7545, 1023.7225, 1045.8070, =
1084.7084,=20
      1306.0570, 1306.6620, 1395.1033, 1428.1225, 1716.9518, 1739.3094,=20
      1746.9436, 1768.5645, 1769.8865, 1785.7703, 1851.0375, 1855.6486,=20
      1863.2820, 1873.4432, 1887.1619, 1900.5231, 1902.0345, 2284.3463,=20
      2547.9331, 2592.2444, 2607.2040, 2622.7174,=20
2639.0295</TT></TD></TR></TBODY></TABLE><BR>
<TABLE border=3D0 cellSpacing=3D0>
  <TBODY>
  <TR>
    <TD><TT><B><A name=3DHit11>11.</A>&nbsp;&nbsp;&nbsp;</B></TT></TD>
    <TD noWrap><TT><A=20
      =
href=3D"http://www.matrixscience.com/cgi/protein_view.pl?file=3D../data/2=
0120110/FtoTofcem.dat&amp;hit=3D11"=20
      =
target=3D_blank>gi|38637208</A>&nbsp;&nbsp;&nbsp;&nbsp;<B>Mass:</B>&nbsp;=
12459&nbsp;&nbsp;&nbsp;&nbsp;<B>Score:</B>&nbsp;32&nbsp;&nbsp;&nbsp;&nbsp=
;&nbsp;<B>Expect:</B>&nbsp;6.5e+02&nbsp;&nbsp;<B>Matches:</B>&nbsp;3</TT>=
</TD></TR>
  <TR>
    <TD>&nbsp;</TD>
    <TD noWrap><TT>hypothetical protein [Oryza sativa Japonica=20
  Group]</TT></TD></TR></TBODY></TABLE>
<TABLE border=3D0 cellSpacing=3D0 cellPadding=3D0>
  <TBODY>
  <TR>
    <TD><TT>&nbsp;&nbsp;&nbsp;&nbsp;&nbsp;&nbsp;</TT></TD>
    <TD align=3Dright><TT><B>Observed&nbsp;&nbsp;</B></TT></TD>
    <TD noWrap align=3Dright><TT><B>Mr(expt)&nbsp;&nbsp;</B></TT></TD>
    <TD noWrap align=3Dright><TT><B>Mr(calc)&nbsp;&nbsp;</B></TT></TD>
    <TD align=3Dright><TT><B>&nbsp;ppm&nbsp;&nbsp;</B></TT></TD>
    <TD align=3Dright><TT><B>Start&nbsp;</B></TT></TD>
    <TD align=3Dright><TT><B>&nbsp;</B></TT></TD>
    <TD align=3Dright><TT><B>End&nbsp;</B></TT></TD>
    <TD align=3Dright><TT><B>Miss&nbsp;</B></TT></TD>
    <TD align=3Dright><TT><B>Ions&nbsp;</B></TT></TD>
    <TD><TT><B>&nbsp;Peptide</B></TT></TD></TR>
  <TR>
    <TD align=3Dright>&nbsp;</TD>
    <TD align=3Dright><TT>1768.5645&nbsp;&nbsp;</TT></TD>
    <TD align=3Dright><TT>1767.5573&nbsp;&nbsp;</TT></TD>
    <TD align=3Dright><TT>1767.7071&nbsp;&nbsp;</TT></TD>
    <TD noWrap align=3Dright><TT>-84.76&nbsp;</TT></TD>
    <TD align=3Dright><TT>90&nbsp;</TT></TD>
    <TD noWrap align=3Dright><TT>-&nbsp;</TT></TD>
    <TD align=3Dright><TT>104&nbsp;</TT></TD>
    <TD align=3Dright><TT>1&nbsp;&nbsp;</TT></TD>
    <TD noWrap align=3Dright><TT>---&nbsp;&nbsp;</TT></TD>
    <TD noWrap><TT>&nbsp;R.GDGEGEKEEEEEEFR.L</TT></TD></TR>
  <TR>
    <TD align=3Dright>&nbsp;</TD>
    <TD align=3Dright><TT>1941.1011&nbsp;&nbsp;</TT></TD>
    <TD align=3Dright><TT>1940.0939&nbsp;&nbsp;</TT></TD>
    <TD align=3Dright><TT>1940.0163&nbsp;&nbsp;</TT></TD>
    <TD noWrap align=3Dright><TT>40.0&nbsp;</TT></TD>
    <TD align=3Dright><TT>69&nbsp;</TT></TD>
    <TD noWrap align=3Dright><TT>-&nbsp;</TT></TD>
    <TD align=3Dright><TT>85&nbsp;</TT></TD>
    <TD align=3Dright><TT>1&nbsp;&nbsp;</TT></TD>
    <TD noWrap align=3Dright><TT>---&nbsp;&nbsp;</TT></TD>
    <TD noWrap><TT>&nbsp;R.HPCSPLATARQLSPLHR.D</TT></TD></TR>
  <TR>
    <TD align=3Dright>&nbsp;</TD>
    <TD align=3Dright><TT>2547.9331&nbsp;&nbsp;</TT></TD>
    <TD align=3Dright><TT>2546.9259&nbsp;&nbsp;</TT></TD>
    <TD align=3Dright><TT>2547.0481&nbsp;&nbsp;</TT></TD>
    <TD noWrap align=3Dright><TT>-47.98&nbsp;</TT></TD>
    <TD align=3Dright><TT>24&nbsp;</TT></TD>
    <TD noWrap align=3Dright><TT>-&nbsp;</TT></TD>
    <TD align=3Dright><TT>45&nbsp;</TT></TD>
    <TD align=3Dright><TT>1&nbsp;&nbsp;</TT></TD>
    <TD noWrap align=3Dright><TT>---&nbsp;&nbsp;</TT></TD>
    <TD =
noWrap><TT>&nbsp;R.ALPTSLQRGDNDEDDDDEEEER.E</TT></TD></TR></TBODY></TABLE=
>
<TABLE border=3D0 cellSpacing=3D0>
  <TBODY>
  <TR>
    <TD><TT>&nbsp;&nbsp;&nbsp;&nbsp;&nbsp;&nbsp;</TT></TD>
    <TD><TT><B>No match to: </B>800.3205, 836.6154, 842.6717, 855.0308,=20
      861.0196, 872.3915, 877.0289, 966.7545, 1023.7225, 1045.8070, =
1084.7084,=20
      1306.0570, 1306.6620, 1321.8014, 1395.1033, 1428.1225, 1716.9518,=20
      1739.3094, 1746.9436, 1755.0152, 1769.8865, 1785.7703, 1851.0375,=20
      1855.6486, 1863.2820, 1873.4432, 1887.1619, 1900.5231, 1902.0345,=20
      2211.2705, 2284.3463, 2592.2444, 2607.2040, 2622.7174,=20
  2639.0295</TT></TD></TR></TBODY></TABLE><BR>
<TABLE border=3D0 cellSpacing=3D0>
  <TBODY>
  <TR>
    <TD><TT><B><A name=3DHit12>12.</A>&nbsp;&nbsp;&nbsp;</B></TT></TD>
    <TD noWrap><TT><A=20
      =
href=3D"http://www.matrixscience.com/cgi/protein_view.pl?file=3D../data/2=
0120110/FtoTofcem.dat&amp;hit=3D12"=20
      =
target=3D_blank>gi|38605770</A>&nbsp;&nbsp;&nbsp;&nbsp;<B>Mass:</B>&nbsp;=
31675&nbsp;&nbsp;&nbsp;&nbsp;<B>Score:</B>&nbsp;32&nbsp;&nbsp;&nbsp;&nbsp=
;&nbsp;<B>Expect:</B>&nbsp;6.9e+02&nbsp;&nbsp;<B>Matches:</B>&nbsp;5</TT>=
</TD></TR>
  <TR>
    <TD>&nbsp;</TD>
    <TD noWrap><TT>OSJNBa0044K18.13 [Oryza sativa Japonica=20
  Group]</TT></TD></TR></TBODY></TABLE>
<TABLE border=3D0 cellSpacing=3D0 cellPadding=3D0>
  <TBODY>
  <TR>
    <TD><TT>&nbsp;&nbsp;&nbsp;&nbsp;&nbsp;&nbsp;</TT></TD>
    <TD align=3Dright><TT><B>Observed&nbsp;&nbsp;</B></TT></TD>
    <TD noWrap align=3Dright><TT><B>Mr(expt)&nbsp;&nbsp;</B></TT></TD>
    <TD noWrap align=3Dright><TT><B>Mr(calc)&nbsp;&nbsp;</B></TT></TD>
    <TD align=3Dright><TT><B>&nbsp;ppm&nbsp;&nbsp;</B></TT></TD>
    <TD align=3Dright><TT><B>Start&nbsp;</B></TT></TD>
    <TD align=3Dright><TT><B>&nbsp;</B></TT></TD>
    <TD align=3Dright><TT><B>End&nbsp;</B></TT></TD>
    <TD align=3Dright><TT><B>Miss&nbsp;</B></TT></TD>
    <TD align=3Dright><TT><B>Ions&nbsp;</B></TT></TD>
    <TD><TT><B>&nbsp;Peptide</B></TT></TD></TR>
  <TR>
    <TD align=3Dright>&nbsp;</TD>
    <TD align=3Dright><TT>800.3205&nbsp;&nbsp;</TT></TD>
    <TD align=3Dright><TT>799.3132&nbsp;&nbsp;</TT></TD>
    <TD align=3Dright><TT>799.3647&nbsp;&nbsp;</TT></TD>
    <TD noWrap align=3Dright><TT>-64.39&nbsp;</TT></TD>
    <TD align=3Dright><TT>136&nbsp;</TT></TD>
    <TD noWrap align=3Dright><TT>-&nbsp;</TT></TD>
    <TD align=3Dright><TT>141&nbsp;</TT></TD>
    <TD align=3Dright><TT>0&nbsp;&nbsp;</TT></TD>
    <TD noWrap align=3Dright><TT>---&nbsp;&nbsp;</TT></TD>
    <TD noWrap><TT>&nbsp;K.MLEDHR.T</TT></TD></TR>
  <TR>
    <TD align=3Dright>&nbsp;</TD>
    <TD align=3Dright><TT>1306.6620&nbsp;&nbsp;</TT></TD>
    <TD align=3Dright><TT>1305.6547&nbsp;&nbsp;</TT></TD>
    <TD align=3Dright><TT>1305.7479&nbsp;&nbsp;</TT></TD>
    <TD noWrap align=3Dright><TT>-71.36&nbsp;</TT></TD>
    <TD align=3Dright><TT>7&nbsp;</TT></TD>
    <TD noWrap align=3Dright><TT>-&nbsp;</TT></TD>
    <TD align=3Dright><TT>17&nbsp;</TT></TD>
    <TD align=3Dright><TT>0&nbsp;&nbsp;</TT></TD>
    <TD noWrap align=3Dright><TT>---&nbsp;&nbsp;</TT></TD>
    <TD noWrap><TT>&nbsp;K.SLLTACIIFLR.V</TT></TD></TR>
  <TR>
    <TD align=3Dright>&nbsp;</TD>
    <TD align=3Dright><TT>1321.8014&nbsp;&nbsp;</TT></TD>
    <TD align=3Dright><TT>1320.7942&nbsp;&nbsp;</TT></TD>
    <TD align=3Dright><TT>1320.7053&nbsp;&nbsp;</TT></TD>
    <TD noWrap align=3Dright><TT>67.3&nbsp;</TT></TD>
    <TD align=3Dright><TT>251&nbsp;</TT></TD>
    <TD noWrap align=3Dright><TT>-&nbsp;</TT></TD>
    <TD align=3Dright><TT>260&nbsp;</TT></TD>
    <TD align=3Dright><TT>0&nbsp;&nbsp;</TT></TD>
    <TD noWrap align=3Dright><TT>---&nbsp;&nbsp;</TT></TD>
    <TD noWrap><TT>&nbsp;K.VMWYFPIIPR.L</TT></TD></TR>
  <TR>
    <TD align=3Dright>&nbsp;</TD>
    <TD align=3Dright><TT>1716.9518&nbsp;&nbsp;</TT></TD>
    <TD align=3Dright><TT>1715.9445&nbsp;&nbsp;</TT></TD>
    <TD align=3Dright><TT>1715.9756&nbsp;&nbsp;</TT></TD>
    <TD noWrap align=3Dright><TT>-18.15&nbsp;</TT></TD>
    <TD align=3Dright><TT>2&nbsp;</TT></TD>
    <TD noWrap align=3Dright><TT>-&nbsp;</TT></TD>
    <TD align=3Dright><TT>17&nbsp;</TT></TD>
    <TD align=3Dright><TT>1&nbsp;&nbsp;</TT></TD>
    <TD noWrap align=3Dright><TT>---&nbsp;&nbsp;</TT></TD>
    <TD noWrap><TT>&nbsp;M.AGGPKSLLTACIIFLR.V</TT></TD></TR>
  <TR>
    <TD align=3Dright>&nbsp;</TD>
    <TD align=3Dright><TT>1746.9436&nbsp;&nbsp;</TT></TD>
    <TD align=3Dright><TT>1745.9363&nbsp;&nbsp;</TT></TD>
    <TD align=3Dright><TT>1745.9691&nbsp;&nbsp;</TT></TD>
    <TD noWrap align=3Dright><TT>-18.78&nbsp;</TT></TD>
    <TD align=3Dright><TT>247&nbsp;</TT></TD>
    <TD noWrap align=3Dright><TT>-&nbsp;</TT></TD>
    <TD align=3Dright><TT>260&nbsp;</TT></TD>
    <TD align=3Dright><TT>1&nbsp;&nbsp;</TT></TD>
    <TD noWrap align=3Dright><TT>---&nbsp;&nbsp;</TT></TD>
    <TD noWrap><TT>&nbsp;R.IPAKVMWYFPIIPR.L + Oxidation=20
(M)</TT></TD></TR></TBODY></TABLE>
<TABLE border=3D0 cellSpacing=3D0>
  <TBODY>
  <TR>
    <TD><TT>&nbsp;&nbsp;&nbsp;&nbsp;&nbsp;&nbsp;</TT></TD>
    <TD><TT><B>No match to: </B>836.6154, 842.6717, 855.0308, 861.0196,=20
      872.3915, 877.0289, 966.7545, 1023.7225, 1045.8070, 1084.7084, =
1306.0570,=20
      1395.1033, 1428.1225, 1739.3094, 1755.0152, 1768.5645, 1769.8865,=20
      1785.7703, 1851.0375, 1855.6486, 1863.2820, 1873.4432, 1887.1619,=20
      1900.5231, 1902.0345, 1941.1011, 2211.2705, 2284.3463, 2547.9331,=20
      2592.2444, 2607.2040, 2622.7174, =
2639.0295</TT></TD></TR></TBODY></TABLE><BR>
<TABLE border=3D0 cellSpacing=3D0>
  <TBODY>
  <TR>
    <TD><TT><B><A name=3DHit13>13.</A>&nbsp;&nbsp;&nbsp;</B></TT></TD>
    <TD noWrap><TT><A=20
      =
href=3D"http://www.matrixscience.com/cgi/protein_view.pl?file=3D../data/2=
0120110/FtoTofcem.dat&amp;hit=3D13"=20
      =
target=3D_blank>gi|302774242</A>&nbsp;&nbsp;&nbsp;&nbsp;<B>Mass:</B>&nbsp=
;12465&nbsp;&nbsp;&nbsp;&nbsp;<B>Score:</B>&nbsp;31&nbsp;&nbsp;&nbsp;&nbs=
p;&nbsp;<B>Expect:</B>&nbsp;7.6e+02&nbsp;&nbsp;<B>Matches:</B>&nbsp;3</TT=
></TD></TR>
  <TR>
    <TD>&nbsp;</TD>
    <TD noWrap><TT>hypothetical protein SELMODRAFT_18196 [Selaginella=20
      moellendorffii]</TT></TD></TR></TBODY></TABLE>
<TABLE border=3D0 cellSpacing=3D0 cellPadding=3D0>
  <TBODY>
  <TR>
    <TD><TT>&nbsp;&nbsp;&nbsp;&nbsp;&nbsp;&nbsp;</TT></TD>
    <TD align=3Dright><TT><B>Observed&nbsp;&nbsp;</B></TT></TD>
    <TD noWrap align=3Dright><TT><B>Mr(expt)&nbsp;&nbsp;</B></TT></TD>
    <TD noWrap align=3Dright><TT><B>Mr(calc)&nbsp;&nbsp;</B></TT></TD>
    <TD align=3Dright><TT><B>&nbsp;ppm&nbsp;&nbsp;</B></TT></TD>
    <TD align=3Dright><TT><B>Start&nbsp;</B></TT></TD>
    <TD align=3Dright><TT><B>&nbsp;</B></TT></TD>
    <TD align=3Dright><TT><B>End&nbsp;</B></TT></TD>
    <TD align=3Dright><TT><B>Miss&nbsp;</B></TT></TD>
    <TD align=3Dright><TT><B>Ions&nbsp;</B></TT></TD>
    <TD><TT><B>&nbsp;Peptide</B></TT></TD></TR>
  <TR>
    <TD align=3Dright>&nbsp;</TD>
    <TD align=3Dright><TT>1716.9518&nbsp;&nbsp;</TT></TD>
    <TD align=3Dright><TT>1715.9445&nbsp;&nbsp;</TT></TD>
    <TD align=3Dright><TT>1715.8254&nbsp;&nbsp;</TT></TD>
    <TD noWrap align=3Dright><TT>69.4&nbsp;</TT></TD>
    <TD align=3Dright><TT>81&nbsp;</TT></TD>
    <TD noWrap align=3Dright><TT>-&nbsp;</TT></TD>
    <TD align=3Dright><TT>95&nbsp;</TT></TD>
    <TD align=3Dright><TT>1&nbsp;&nbsp;</TT></TD>
    <TD noWrap align=3Dright><TT>---&nbsp;&nbsp;</TT></TD>
    <TD noWrap><TT>&nbsp;K.SEYDDLKASYVDLAK.E</TT></TD></TR>
  <TR>
    <TD align=3Dright>&nbsp;</TD>
    <TD align=3Dright><TT>1902.0345&nbsp;&nbsp;</TT></TD>
    <TD align=3Dright><TT>1901.0272&nbsp;&nbsp;</TT></TD>
    <TD align=3Dright><TT>1900.8473&nbsp;&nbsp;</TT></TD>
    <TD noWrap align=3Dright><TT>94.7&nbsp;</TT></TD>
    <TD align=3Dright><TT>1&nbsp;</TT></TD>
    <TD noWrap align=3Dright><TT>-&nbsp;</TT></TD>
    <TD align=3Dright><TT>16&nbsp;</TT></TD>
    <TD align=3Dright><TT>1&nbsp;&nbsp;</TT></TD>
    <TD noWrap align=3Dright><TT>---&nbsp;&nbsp;</TT></TD>
    <TD noWrap><TT>&nbsp;-.DDDLCDESIAQHVEKK.R</TT></TD></TR>
  <TR>
    <TD align=3Dright>&nbsp;</TD>
    <TD align=3Dright><TT>1941.1011&nbsp;&nbsp;</TT></TD>
    <TD align=3Dright><TT>1940.0939&nbsp;&nbsp;</TT></TD>
    <TD align=3Dright><TT>1940.0381&nbsp;&nbsp;</TT></TD>
    <TD noWrap align=3Dright><TT>28.8&nbsp;</TT></TD>
    <TD align=3Dright><TT>48&nbsp;</TT></TD>
    <TD noWrap align=3Dright><TT>-&nbsp;</TT></TD>
    <TD align=3Dright><TT>63&nbsp;</TT></TD>
    <TD align=3Dright><TT>1&nbsp;&nbsp;</TT></TD>
    <TD noWrap align=3Dright><TT>---&nbsp;&nbsp;</TT></TD>
    <TD =
noWrap><TT>&nbsp;K.ELGLQPRQVAVWFQNR.R</TT></TD></TR></TBODY></TABLE>
<TABLE border=3D0 cellSpacing=3D0>
  <TBODY>
  <TR>
    <TD><TT>&nbsp;&nbsp;&nbsp;&nbsp;&nbsp;&nbsp;</TT></TD>
    <TD><TT><B>No match to: </B>800.3205, 836.6154, 842.6717, 855.0308,=20
      861.0196, 872.3915, 877.0289, 966.7545, 1023.7225, 1045.8070, =
1084.7084,=20
      1306.0570, 1306.6620, 1321.8014, 1395.1033, 1428.1225, 1739.3094,=20
      1746.9436, 1755.0152, 1768.5645, 1769.8865, 1785.7703, 1851.0375,=20
      1855.6486, 1863.2820, 1873.4432, 1887.1619, 1900.5231, 2211.2705,=20
      2284.3463, 2547.9331, 2592.2444, 2607.2040, 2622.7174,=20
  2639.0295</TT></TD></TR></TBODY></TABLE><BR>
<TABLE border=3D0 cellSpacing=3D0>
  <TBODY>
  <TR>
    <TD><TT><B><A name=3DHit14>14.</A>&nbsp;&nbsp;&nbsp;</B></TT></TD>
    <TD noWrap><TT><A=20
      =
href=3D"http://www.matrixscience.com/cgi/protein_view.pl?file=3D../data/2=
0120110/FtoTofcem.dat&amp;hit=3D14"=20
      =
target=3D_blank>gi|226492629</A>&nbsp;&nbsp;&nbsp;&nbsp;<B>Mass:</B>&nbsp=
;52906&nbsp;&nbsp;&nbsp;&nbsp;<B>Score:</B>&nbsp;31&nbsp;&nbsp;&nbsp;&nbs=
p;&nbsp;<B>Expect:</B>&nbsp;7.8e+02&nbsp;&nbsp;<B>Matches:</B>&nbsp;6</TT=
></TD></TR>
  <TR>
    <TD>&nbsp;</TD>
    <TD noWrap><TT>uncharacterized protein LOC100275629 [Zea=20
  mays]</TT></TD></TR></TBODY></TABLE>
<TABLE border=3D0 cellSpacing=3D0 cellPadding=3D0>
  <TBODY>
  <TR>
    <TD><TT>&nbsp;&nbsp;&nbsp;&nbsp;&nbsp;&nbsp;</TT></TD>
    <TD align=3Dright><TT><B>Observed&nbsp;&nbsp;</B></TT></TD>
    <TD noWrap align=3Dright><TT><B>Mr(expt)&nbsp;&nbsp;</B></TT></TD>
    <TD noWrap align=3Dright><TT><B>Mr(calc)&nbsp;&nbsp;</B></TT></TD>
    <TD align=3Dright><TT><B>&nbsp;ppm&nbsp;&nbsp;</B></TT></TD>
    <TD align=3Dright><TT><B>Start&nbsp;</B></TT></TD>
    <TD align=3Dright><TT><B>&nbsp;</B></TT></TD>
    <TD align=3Dright><TT><B>End&nbsp;</B></TT></TD>
    <TD align=3Dright><TT><B>Miss&nbsp;</B></TT></TD>
    <TD align=3Dright><TT><B>Ions&nbsp;</B></TT></TD>
    <TD><TT><B>&nbsp;Peptide</B></TT></TD></TR>
  <TR>
    <TD align=3Dright>&nbsp;</TD>
    <TD align=3Dright><TT>1321.8014&nbsp;&nbsp;</TT></TD>
    <TD align=3Dright><TT>1320.7942&nbsp;&nbsp;</TT></TD>
    <TD align=3Dright><TT>1320.6786&nbsp;&nbsp;</TT></TD>
    <TD noWrap align=3Dright><TT>87.5&nbsp;</TT></TD>
    <TD align=3Dright><TT>118&nbsp;</TT></TD>
    <TD noWrap align=3Dright><TT>-&nbsp;</TT></TD>
    <TD align=3Dright><TT>130&nbsp;</TT></TD>
    <TD align=3Dright><TT>0&nbsp;&nbsp;</TT></TD>
    <TD noWrap align=3Dright><TT>---&nbsp;&nbsp;</TT></TD>
    <TD noWrap><TT>&nbsp;R.SAPSDLALPHSAR.S</TT></TD></TR>
  <TR>
    <TD align=3Dright>&nbsp;</TD>
    <TD align=3Dright><TT>1716.9518&nbsp;&nbsp;</TT></TD>
    <TD align=3Dright><TT>1715.9445&nbsp;&nbsp;</TT></TD>
    <TD align=3Dright><TT>1715.8698&nbsp;&nbsp;</TT></TD>
    <TD noWrap align=3Dright><TT>43.5&nbsp;</TT></TD>
    <TD align=3Dright><TT>435&nbsp;</TT></TD>
    <TD noWrap align=3Dright><TT>-&nbsp;</TT></TD>
    <TD align=3Dright><TT>448&nbsp;</TT></TD>
    <TD align=3Dright><TT>1&nbsp;&nbsp;</TT></TD>
    <TD noWrap align=3Dright><TT>---&nbsp;&nbsp;</TT></TD>
    <TD noWrap><TT>&nbsp;R.VVLDMLSERCIPER.E</TT></TD></TR>
  <TR>
    <TD align=3Dright>&nbsp;</TD>
    <TD align=3Dright><TT>1769.8865&nbsp;&nbsp;</TT></TD>
    <TD align=3Dright><TT>1768.8792&nbsp;&nbsp;</TT></TD>
    <TD align=3Dright><TT>1768.8488&nbsp;&nbsp;</TT></TD>
    <TD noWrap align=3Dright><TT>17.2&nbsp;</TT></TD>
    <TD align=3Dright><TT>211&nbsp;</TT></TD>
    <TD noWrap align=3Dright><TT>-&nbsp;</TT></TD>
    <TD align=3Dright><TT>226&nbsp;</TT></TD>
    <TD align=3Dright><TT>1&nbsp;&nbsp;</TT></TD>
    <TD noWrap align=3Dright><TT>---&nbsp;&nbsp;</TT></TD>
    <TD noWrap><TT>&nbsp;R.GRLAEALDMFSEMVGK.C + Oxidation =
(M)</TT></TD></TR>
  <TR>
    <TD align=3Dright>&nbsp;</TD>
    <TD align=3Dright><TT>1785.7703&nbsp;&nbsp;</TT></TD>
    <TD align=3Dright><TT>1784.7630&nbsp;&nbsp;</TT></TD>
    <TD align=3Dright><TT>1784.8437&nbsp;&nbsp;</TT></TD>
    <TD noWrap align=3Dright><TT>-45.21&nbsp;</TT></TD>
    <TD align=3Dright><TT>211&nbsp;</TT></TD>
    <TD noWrap align=3Dright><TT>-&nbsp;</TT></TD>
    <TD align=3Dright><TT>226&nbsp;</TT></TD>
    <TD align=3Dright><TT>1&nbsp;&nbsp;</TT></TD>
    <TD noWrap align=3Dright><TT>---&nbsp;&nbsp;</TT></TD>
    <TD noWrap><TT>&nbsp;R.GRLAEALDMFSEMVGK.C + 2 Oxidation =
(M)</TT></TD></TR>
  <TR>
    <TD align=3Dright>&nbsp;</TD>
    <TD align=3Dright><TT>2211.2705&nbsp;&nbsp;</TT></TD>
    <TD align=3Dright><TT>2210.2632&nbsp;&nbsp;</TT></TD>
    <TD align=3Dright><TT>2210.0466&nbsp;&nbsp;</TT></TD>
    <TD noWrap align=3Dright><TT>98.0&nbsp;</TT></TD>
    <TD align=3Dright><TT>444&nbsp;</TT></TD>
    <TD noWrap align=3Dright><TT>-&nbsp;</TT></TD>
    <TD align=3Dright><TT>461&nbsp;</TT></TD>
    <TD align=3Dright><TT>1&nbsp;&nbsp;</TT></TD>
    <TD noWrap align=3Dright><TT>---&nbsp;&nbsp;</TT></TD>
    <TD noWrap><TT>&nbsp;R.CIPERETWDAIISGYWSK.K</TT></TD></TR>
  <TR>
    <TD align=3Dright>&nbsp;</TD>
    <TD align=3Dright><TT>2607.2040&nbsp;&nbsp;</TT></TD>
    <TD align=3Dright><TT>2606.1968&nbsp;&nbsp;</TT></TD>
    <TD align=3Dright><TT>2606.3228&nbsp;&nbsp;</TT></TD>
    <TD noWrap align=3Dright><TT>-48.35&nbsp;</TT></TD>
    <TD align=3Dright><TT>409&nbsp;</TT></TD>
    <TD noWrap align=3Dright><TT>-&nbsp;</TT></TD>
    <TD align=3Dright><TT>431&nbsp;</TT></TD>
    <TD align=3Dright><TT>1&nbsp;&nbsp;</TT></TD>
    <TD noWrap align=3Dright><TT>---&nbsp;&nbsp;</TT></TD>
    <TD =
noWrap><TT>&nbsp;R.SISTDPTTFHLLVESFSKNNIEK.A</TT></TD></TR></TBODY></TABL=
E>
<TABLE border=3D0 cellSpacing=3D0>
  <TBODY>
  <TR>
    <TD><TT>&nbsp;&nbsp;&nbsp;&nbsp;&nbsp;&nbsp;</TT></TD>
    <TD><TT><B>No match to: </B>800.3205, 836.6154, 842.6717, 855.0308,=20
      861.0196, 872.3915, 877.0289, 966.7545, 1023.7225, 1045.8070, =
1084.7084,=20
      1306.0570, 1306.6620, 1395.1033, 1428.1225, 1739.3094, 1746.9436,=20
      1755.0152, 1768.5645, 1851.0375, 1855.6486, 1863.2820, 1873.4432,=20
      1887.1619, 1900.5231, 1902.0345, 1941.1011, 2284.3463, 2547.9331,=20
      2592.2444, 2622.7174, 2639.0295</TT></TD></TR></TBODY></TABLE><BR>
<TABLE border=3D0 cellSpacing=3D0>
  <TBODY>
  <TR>
    <TD><TT><B><A name=3DHit15>15.</A>&nbsp;&nbsp;&nbsp;</B></TT></TD>
    <TD noWrap><TT><A=20
      =
href=3D"http://www.matrixscience.com/cgi/protein_view.pl?file=3D../data/2=
0120110/FtoTofcem.dat&amp;hit=3D15"=20
      =
target=3D_blank>gi|47848564</A>&nbsp;&nbsp;&nbsp;&nbsp;<B>Mass:</B>&nbsp;=
15018&nbsp;&nbsp;&nbsp;&nbsp;<B>Score:</B>&nbsp;31&nbsp;&nbsp;&nbsp;&nbsp=
;&nbsp;<B>Expect:</B>&nbsp;8.1e+02&nbsp;&nbsp;<B>Matches:</B>&nbsp;3</TT>=
</TD></TR>
  <TR>
    <TD>&nbsp;</TD>
    <TD noWrap><TT>hypothetical protein [Oryza sativa Japonica=20
  Group]</TT></TD></TR></TBODY></TABLE>
<TABLE border=3D0 cellSpacing=3D0 cellPadding=3D0>
  <TBODY>
  <TR>
    <TD><TT>&nbsp;&nbsp;&nbsp;&nbsp;&nbsp;&nbsp;</TT></TD>
    <TD align=3Dright><TT><B>Observed&nbsp;&nbsp;</B></TT></TD>
    <TD noWrap align=3Dright><TT><B>Mr(expt)&nbsp;&nbsp;</B></TT></TD>
    <TD noWrap align=3Dright><TT><B>Mr(calc)&nbsp;&nbsp;</B></TT></TD>
    <TD align=3Dright><TT><B>&nbsp;ppm&nbsp;&nbsp;</B></TT></TD>
    <TD align=3Dright><TT><B>Start&nbsp;</B></TT></TD>
    <TD align=3Dright><TT><B>&nbsp;</B></TT></TD>
    <TD align=3Dright><TT><B>End&nbsp;</B></TT></TD>
    <TD align=3Dright><TT><B>Miss&nbsp;</B></TT></TD>
    <TD align=3Dright><TT><B>Ions&nbsp;</B></TT></TD>
    <TD><TT><B>&nbsp;Peptide</B></TT></TD></TR>
  <TR>
    <TD align=3Dright>&nbsp;</TD>
    <TD align=3Dright><TT>1746.9436&nbsp;&nbsp;</TT></TD>
    <TD align=3Dright><TT>1745.9363&nbsp;&nbsp;</TT></TD>
    <TD align=3Dright><TT>1745.9928&nbsp;&nbsp;</TT></TD>
    <TD noWrap align=3Dright><TT>-32.33&nbsp;</TT></TD>
    <TD align=3Dright><TT>29&nbsp;</TT></TD>
    <TD noWrap align=3Dright><TT>-&nbsp;</TT></TD>
    <TD align=3Dright><TT>45&nbsp;</TT></TD>
    <TD align=3Dright><TT>1&nbsp;&nbsp;</TT></TD>
    <TD noWrap align=3Dright><TT>---&nbsp;&nbsp;</TT></TD>
    <TD noWrap><TT>&nbsp;K.FPDKTTVLGSLGTLIGK.L</TT></TD></TR>
  <TR>
    <TD align=3Dright>&nbsp;</TD>
    <TD align=3Dright><TT>2211.2705&nbsp;&nbsp;</TT></TD>
    <TD align=3Dright><TT>2210.2632&nbsp;&nbsp;</TT></TD>
    <TD align=3Dright><TT>2210.1478&nbsp;&nbsp;</TT></TD>
    <TD noWrap align=3Dright><TT>52.3&nbsp;</TT></TD>
    <TD align=3Dright><TT>2&nbsp;</TT></TD>
    <TD noWrap align=3Dright><TT>-&nbsp;</TT></TD>
    <TD align=3Dright><TT>22&nbsp;</TT></TD>
    <TD align=3Dright><TT>0&nbsp;&nbsp;</TT></TD>
    <TD noWrap align=3Dright><TT>---&nbsp;&nbsp;</TT></TD>
    <TD noWrap><TT>&nbsp;M.CGISLGEPSISSTRPPLQVGR.H</TT></TD></TR>
  <TR>
    <TD align=3Dright>&nbsp;</TD>
    <TD align=3Dright><TT>2607.2040&nbsp;&nbsp;</TT></TD>
    <TD align=3Dright><TT>2606.1968&nbsp;&nbsp;</TT></TD>
    <TD align=3Dright><TT>2606.3421&nbsp;&nbsp;</TT></TD>
    <TD noWrap align=3Dright><TT>-55.77&nbsp;</TT></TD>
    <TD align=3Dright><TT>1&nbsp;</TT></TD>
    <TD noWrap align=3Dright><TT>-&nbsp;</TT></TD>
    <TD align=3Dright><TT>24&nbsp;</TT></TD>
    <TD align=3Dright><TT>1&nbsp;&nbsp;</TT></TD>
    <TD noWrap align=3Dright><TT>---&nbsp;&nbsp;</TT></TD>
    <TD =
noWrap><TT>&nbsp;-.MCGISLGEPSISSTRPPLQVGRHK.K</TT></TD></TR></TBODY></TAB=
LE>
<TABLE border=3D0 cellSpacing=3D0>
  <TBODY>
  <TR>
    <TD><TT>&nbsp;&nbsp;&nbsp;&nbsp;&nbsp;&nbsp;</TT></TD>
    <TD><TT><B>No match to: </B>800.3205, 836.6154, 842.6717, 855.0308,=20
      861.0196, 872.3915, 877.0289, 966.7545, 1023.7225, 1045.8070, =
1084.7084,=20
      1306.0570, 1306.6620, 1321.8014, 1395.1033, 1428.1225, 1716.9518,=20
      1739.3094, 1755.0152, 1768.5645, 1769.8865, 1785.7703, 1851.0375,=20
      1855.6486, 1863.2820, 1873.4432, 1887.1619, 1900.5231, 1902.0345,=20
      1941.1011, 2284.3463, 2547.9331, 2592.2444, 2622.7174,=20
  2639.0295</TT></TD></TR></TBODY></TABLE><BR>
<TABLE border=3D0 cellSpacing=3D0>
  <TBODY>
  <TR>
    <TD><TT><B><A name=3DHit16>16.</A>&nbsp;&nbsp;&nbsp;</B></TT></TD>
    <TD noWrap><TT><A=20
      =
href=3D"http://www.matrixscience.com/cgi/protein_view.pl?file=3D../data/2=
0120110/FtoTofcem.dat&amp;hit=3D16"=20
      =
target=3D_blank>gi|159468834</A>&nbsp;&nbsp;&nbsp;&nbsp;<B>Mass:</B>&nbsp=
;28674&nbsp;&nbsp;&nbsp;&nbsp;<B>Score:</B>&nbsp;31&nbsp;&nbsp;&nbsp;&nbs=
p;&nbsp;<B>Expect:</B>&nbsp;8.1e+02&nbsp;&nbsp;<B>Matches:</B>&nbsp;4</TT=
></TD></TR>
  <TR>
    <TD>&nbsp;</TD>
    <TD noWrap><TT>mitochondrial ribosomal protein L2 [Chlamydomonas=20
      reinhardtii]</TT></TD></TR></TBODY></TABLE>
<TABLE border=3D0 cellSpacing=3D0 cellPadding=3D0>
  <TBODY>
  <TR>
    <TD><TT>&nbsp;&nbsp;&nbsp;&nbsp;&nbsp;&nbsp;</TT></TD>
    <TD align=3Dright><TT><B>Observed&nbsp;&nbsp;</B></TT></TD>
    <TD noWrap align=3Dright><TT><B>Mr(expt)&nbsp;&nbsp;</B></TT></TD>
    <TD noWrap align=3Dright><TT><B>Mr(calc)&nbsp;&nbsp;</B></TT></TD>
    <TD align=3Dright><TT><B>&nbsp;ppm&nbsp;&nbsp;</B></TT></TD>
    <TD align=3Dright><TT><B>Start&nbsp;</B></TT></TD>
    <TD align=3Dright><TT><B>&nbsp;</B></TT></TD>
    <TD align=3Dright><TT><B>End&nbsp;</B></TT></TD>
    <TD align=3Dright><TT><B>Miss&nbsp;</B></TT></TD>
    <TD align=3Dright><TT><B>Ions&nbsp;</B></TT></TD>
    <TD><TT><B>&nbsp;Peptide</B></TT></TD></TR>
  <TR>
    <TD align=3Dright>&nbsp;</TD>
    <TD align=3Dright><TT>1084.7084&nbsp;&nbsp;</TT></TD>
    <TD align=3Dright><TT>1083.7012&nbsp;&nbsp;</TT></TD>
    <TD align=3Dright><TT>1083.5938&nbsp;&nbsp;</TT></TD>
    <TD noWrap align=3Dright><TT>99.1&nbsp;</TT></TD>
    <TD align=3Dright><TT>215&nbsp;</TT></TD>
    <TD noWrap align=3Dright><TT>-&nbsp;</TT></TD>
    <TD align=3Dright><TT>223&nbsp;</TT></TD>
    <TD align=3Dright><TT>0&nbsp;&nbsp;</TT></TD>
    <TD noWrap align=3Dright><TT>---&nbsp;&nbsp;</TT></TD>
    <TD noWrap><TT>&nbsp;R.NLGWRPSVR.G</TT></TD></TR>
  <TR>
    <TD align=3Dright>&nbsp;</TD>
    <TD align=3Dright><TT>1306.6620&nbsp;&nbsp;</TT></TD>
    <TD align=3Dright><TT>1305.6547&nbsp;&nbsp;</TT></TD>
    <TD align=3Dright><TT>1305.7154&nbsp;&nbsp;</TT></TD>
    <TD noWrap align=3Dright><TT>-46.47&nbsp;</TT></TD>
    <TD align=3Dright><TT>67&nbsp;</TT></TD>
    <TD noWrap align=3Dright><TT>-&nbsp;</TT></TD>
    <TD align=3Dright><TT>78&nbsp;</TT></TD>
    <TD align=3Dright><TT>1&nbsp;&nbsp;</TT></TD>
    <TD noWrap align=3Dright><TT>---&nbsp;&nbsp;</TT></TD>
    <TD noWrap><TT>&nbsp;R<U>.</U>QRVDGLPGVVQR.L + Gln-&gt;pyro-Glu =
(N-term=20
      Q)</TT></TD></TR>
  <TR>
    <TD align=3Dright>&nbsp;</TD>
    <TD align=3Dright><TT>2211.2705&nbsp;&nbsp;</TT></TD>
    <TD align=3Dright><TT>2210.2632&nbsp;&nbsp;</TT></TD>
    <TD align=3Dright><TT>2210.1524&nbsp;&nbsp;</TT></TD>
    <TD noWrap align=3Dright><TT>50.2&nbsp;</TT></TD>
    <TD align=3Dright><TT>86&nbsp;</TT></TD>
    <TD noWrap align=3Dright><TT>-&nbsp;</TT></TD>
    <TD align=3Dright><TT>104&nbsp;</TT></TD>
    <TD align=3Dright><TT>1&nbsp;&nbsp;</TT></TD>
    <TD noWrap align=3Dright><TT>---&nbsp;&nbsp;</TT></TD>
    <TD noWrap><TT>&nbsp;R.SGWLALVKYSPEGQLPFYR.Y</TT></TD></TR>
  <TR>
    <TD align=3Dright>&nbsp;</TD>
    <TD align=3Dright><TT>2592.2444&nbsp;&nbsp;</TT></TD>
    <TD align=3Dright><TT>2591.2372&nbsp;&nbsp;</TT></TD>
    <TD align=3Dright><TT>2591.3384&nbsp;&nbsp;</TT></TD>
    <TD noWrap align=3Dright><TT>-39.06&nbsp;</TT></TD>
    <TD align=3Dright><TT>12&nbsp;</TT></TD>
    <TD noWrap align=3Dright><TT>-&nbsp;</TT></TD>
    <TD align=3Dright><TT>36&nbsp;</TT></TD>
    <TD align=3Dright><TT>0&nbsp;&nbsp;</TT></TD>
    <TD noWrap align=3Dright><TT>---&nbsp;&nbsp;</TT></TD>
    <TD=20
noWrap><TT>&nbsp;K.ISIDYAGLGVYTGPPHPELSAHVAK.T</TT></TD></TR></TBODY></TA=
BLE>
<TABLE border=3D0 cellSpacing=3D0>
  <TBODY>
  <TR>
    <TD><TT>&nbsp;&nbsp;&nbsp;&nbsp;&nbsp;&nbsp;</TT></TD>
    <TD><TT><B>No match to: </B>800.3205, 836.6154, 842.6717, 855.0308,=20
      861.0196, 872.3915, 877.0289, 966.7545, 1023.7225, 1045.8070, =
1306.0570,=20
      1321.8014, 1395.1033, 1428.1225, 1716.9518, 1739.3094, 1746.9436,=20
      1755.0152, 1768.5645, 1769.8865, 1785.7703, 1851.0375, 1855.6486,=20
      1863.2820, 1873.4432, 1887.1619, 1900.5231, 1902.0345, 1941.1011,=20
      2284.3463, 2547.9331, 2607.2040, 2622.7174,=20
2639.0295</TT></TD></TR></TBODY></TABLE><BR>
<TABLE border=3D0 cellSpacing=3D0>
  <TBODY>
  <TR>
    <TD><TT><B><A name=3DHit17>17.</A>&nbsp;&nbsp;&nbsp;</B></TT></TD>
    <TD noWrap><TT><A=20
      =
href=3D"http://www.matrixscience.com/cgi/protein_view.pl?file=3D../data/2=
0120110/FtoTofcem.dat&amp;hit=3D17"=20
      =
target=3D_blank>gi|296087963</A>&nbsp;&nbsp;&nbsp;&nbsp;<B>Mass:</B>&nbsp=
;8675&nbsp;&nbsp;&nbsp;&nbsp;&nbsp;<B>Score:</B>&nbsp;31&nbsp;&nbsp;&nbsp=
;&nbsp;&nbsp;<B>Expect:</B>&nbsp;8.1e+02&nbsp;&nbsp;<B>Matches:</B>&nbsp;=
3</TT></TD></TR>
  <TR>
    <TD>&nbsp;</TD>
    <TD noWrap><TT>unnamed protein product [Vitis=20
vinifera]</TT></TD></TR></TBODY></TABLE>
<TABLE border=3D0 cellSpacing=3D0 cellPadding=3D0>
  <TBODY>
  <TR>
    <TD><TT>&nbsp;&nbsp;&nbsp;&nbsp;&nbsp;&nbsp;</TT></TD>
    <TD align=3Dright><TT><B>Observed&nbsp;&nbsp;</B></TT></TD>
    <TD noWrap align=3Dright><TT><B>Mr(expt)&nbsp;&nbsp;</B></TT></TD>
    <TD noWrap align=3Dright><TT><B>Mr(calc)&nbsp;&nbsp;</B></TT></TD>
    <TD align=3Dright><TT><B>&nbsp;ppm&nbsp;&nbsp;</B></TT></TD>
    <TD align=3Dright><TT><B>Start&nbsp;</B></TT></TD>
    <TD align=3Dright><TT><B>&nbsp;</B></TT></TD>
    <TD align=3Dright><TT><B>End&nbsp;</B></TT></TD>
    <TD align=3Dright><TT><B>Miss&nbsp;</B></TT></TD>
    <TD align=3Dright><TT><B>Ions&nbsp;</B></TT></TD>
    <TD><TT><B>&nbsp;Peptide</B></TT></TD></TR>
  <TR>
    <TD align=3Dright>&nbsp;</TD>
    <TD align=3Dright><TT>1306.6620&nbsp;&nbsp;</TT></TD>
    <TD align=3Dright><TT>1305.6547&nbsp;&nbsp;</TT></TD>
    <TD align=3Dright><TT>1305.6789&nbsp;&nbsp;</TT></TD>
    <TD noWrap align=3Dright><TT>-18.57&nbsp;</TT></TD>
    <TD align=3Dright><TT>53&nbsp;</TT></TD>
    <TD noWrap align=3Dright><TT>-&nbsp;</TT></TD>
    <TD align=3Dright><TT>64&nbsp;</TT></TD>
    <TD align=3Dright><TT>1&nbsp;&nbsp;</TT></TD>
    <TD noWrap align=3Dright><TT>---&nbsp;&nbsp;</TT></TD>
    <TD noWrap><TT>&nbsp;R.SFGTVLARGENR.K</TT></TD></TR>
  <TR>
    <TD align=3Dright>&nbsp;</TD>
    <TD align=3Dright><TT>1755.0152&nbsp;&nbsp;</TT></TD>
    <TD align=3Dright><TT>1754.0079&nbsp;&nbsp;</TT></TD>
    <TD align=3Dright><TT>1753.8650&nbsp;&nbsp;</TT></TD>
    <TD noWrap align=3Dright><TT>81.5&nbsp;</TT></TD>
    <TD align=3Dright><TT>2&nbsp;</TT></TD>
    <TD noWrap align=3Dright><TT>-&nbsp;</TT></TD>
    <TD align=3Dright><TT>14&nbsp;</TT></TD>
    <TD align=3Dright><TT>0&nbsp;&nbsp;</TT></TD>
    <TD noWrap align=3Dright><TT>---&nbsp;&nbsp;</TT></TD>
    <TD noWrap><TT>&nbsp;M.FLFYQNSIFLCFR.N</TT></TD></TR>
  <TR>
    <TD align=3Dright>&nbsp;</TD>
    <TD align=3Dright><TT>1902.0345&nbsp;&nbsp;</TT></TD>
    <TD align=3Dright><TT>1901.0272&nbsp;&nbsp;</TT></TD>
    <TD align=3Dright><TT>1900.9004&nbsp;&nbsp;</TT></TD>
    <TD noWrap align=3Dright><TT>66.7&nbsp;</TT></TD>
    <TD align=3Dright><TT>1&nbsp;</TT></TD>
    <TD noWrap align=3Dright><TT>-&nbsp;</TT></TD>
    <TD align=3Dright><TT>14&nbsp;</TT></TD>
    <TD align=3Dright><TT>0&nbsp;&nbsp;</TT></TD>
    <TD noWrap align=3Dright><TT>---&nbsp;&nbsp;</TT></TD>
    <TD noWrap><TT>&nbsp;-.MFLFYQNSIFLCFR.N + Oxidation=20
(M)</TT></TD></TR></TBODY></TABLE>
<TABLE border=3D0 cellSpacing=3D0>
  <TBODY>
  <TR>
    <TD><TT>&nbsp;&nbsp;&nbsp;&nbsp;&nbsp;&nbsp;</TT></TD>
    <TD><TT><B>No match to: </B>800.3205, 836.6154, 842.6717, 855.0308,=20
      861.0196, 872.3915, 877.0289, 966.7545, 1023.7225, 1045.8070, =
1084.7084,=20
      1306.0570, 1321.8014, 1395.1033, 1428.1225, 1716.9518, 1739.3094,=20
      1746.9436, 1768.5645, 1769.8865, 1785.7703, 1851.0375, 1855.6486,=20
      1863.2820, 1873.4432, 1887.1619, 1900.5231, 1941.1011, 2211.2705,=20
      2284.3463, 2547.9331, 2592.2444, 2607.2040, 2622.7174,=20
  2639.0295</TT></TD></TR></TBODY></TABLE><BR>
<TABLE border=3D0 cellSpacing=3D0>
  <TBODY>
  <TR>
    <TD><TT><B><A name=3DHit18>18.</A>&nbsp;&nbsp;&nbsp;</B></TT></TD>
    <TD noWrap><TT><A=20
      =
href=3D"http://www.matrixscience.com/cgi/protein_view.pl?file=3D../data/2=
0120110/FtoTofcem.dat&amp;hit=3D18"=20
      =
target=3D_blank>gi|302143609</A>&nbsp;&nbsp;&nbsp;&nbsp;<B>Mass:</B>&nbsp=
;8752&nbsp;&nbsp;&nbsp;&nbsp;&nbsp;<B>Score:</B>&nbsp;31&nbsp;&nbsp;&nbsp=
;&nbsp;&nbsp;<B>Expect:</B>&nbsp;8.1e+02&nbsp;&nbsp;<B>Matches:</B>&nbsp;=
3</TT></TD></TR>
  <TR>
    <TD>&nbsp;</TD>
    <TD noWrap><TT>unnamed protein product [Vitis=20
vinifera]</TT></TD></TR></TBODY></TABLE>
<TABLE border=3D0 cellSpacing=3D0 cellPadding=3D0>
  <TBODY>
  <TR>
    <TD><TT>&nbsp;&nbsp;&nbsp;&nbsp;&nbsp;&nbsp;</TT></TD>
    <TD align=3Dright><TT><B>Observed&nbsp;&nbsp;</B></TT></TD>
    <TD noWrap align=3Dright><TT><B>Mr(expt)&nbsp;&nbsp;</B></TT></TD>
    <TD noWrap align=3Dright><TT><B>Mr(calc)&nbsp;&nbsp;</B></TT></TD>
    <TD align=3Dright><TT><B>&nbsp;ppm&nbsp;&nbsp;</B></TT></TD>
    <TD align=3Dright><TT><B>Start&nbsp;</B></TT></TD>
    <TD align=3Dright><TT><B>&nbsp;</B></TT></TD>
    <TD align=3Dright><TT><B>End&nbsp;</B></TT></TD>
    <TD align=3Dright><TT><B>Miss&nbsp;</B></TT></TD>
    <TD align=3Dright><TT><B>Ions&nbsp;</B></TT></TD>
    <TD><TT><B>&nbsp;Peptide</B></TT></TD></TR>
  <TR>
    <TD align=3Dright>&nbsp;</TD>
    <TD align=3Dright><TT>1306.6620&nbsp;&nbsp;</TT></TD>
    <TD align=3Dright><TT>1305.6547&nbsp;&nbsp;</TT></TD>
    <TD align=3Dright><TT>1305.6789&nbsp;&nbsp;</TT></TD>
    <TD noWrap align=3Dright><TT>-18.57&nbsp;</TT></TD>
    <TD align=3Dright><TT>53&nbsp;</TT></TD>
    <TD noWrap align=3Dright><TT>-&nbsp;</TT></TD>
    <TD align=3Dright><TT>64&nbsp;</TT></TD>
    <TD align=3Dright><TT>1&nbsp;&nbsp;</TT></TD>
    <TD noWrap align=3Dright><TT>---&nbsp;&nbsp;</TT></TD>
    <TD noWrap><TT>&nbsp;R.SFGTVLARGENR.K</TT></TD></TR>
  <TR>
    <TD align=3Dright>&nbsp;</TD>
    <TD align=3Dright><TT>1755.0152&nbsp;&nbsp;</TT></TD>
    <TD align=3Dright><TT>1754.0079&nbsp;&nbsp;</TT></TD>
    <TD align=3Dright><TT>1753.8650&nbsp;&nbsp;</TT></TD>
    <TD noWrap align=3Dright><TT>81.5&nbsp;</TT></TD>
    <TD align=3Dright><TT>2&nbsp;</TT></TD>
    <TD noWrap align=3Dright><TT>-&nbsp;</TT></TD>
    <TD align=3Dright><TT>14&nbsp;</TT></TD>
    <TD align=3Dright><TT>0&nbsp;&nbsp;</TT></TD>
    <TD noWrap align=3Dright><TT>---&nbsp;&nbsp;</TT></TD>
    <TD noWrap><TT>&nbsp;M.FLFYQNSIFLCFR.N</TT></TD></TR>
  <TR>
    <TD align=3Dright>&nbsp;</TD>
    <TD align=3Dright><TT>1902.0345&nbsp;&nbsp;</TT></TD>
    <TD align=3Dright><TT>1901.0272&nbsp;&nbsp;</TT></TD>
    <TD align=3Dright><TT>1900.9004&nbsp;&nbsp;</TT></TD>
    <TD noWrap align=3Dright><TT>66.7&nbsp;</TT></TD>
    <TD align=3Dright><TT>1&nbsp;</TT></TD>
    <TD noWrap align=3Dright><TT>-&nbsp;</TT></TD>
    <TD align=3Dright><TT>14&nbsp;</TT></TD>
    <TD align=3Dright><TT>0&nbsp;&nbsp;</TT></TD>
    <TD noWrap align=3Dright><TT>---&nbsp;&nbsp;</TT></TD>
    <TD noWrap><TT>&nbsp;-.MFLFYQNSIFLCFR.N + Oxidation=20
(M)</TT></TD></TR></TBODY></TABLE>
<TABLE border=3D0 cellSpacing=3D0>
  <TBODY>
  <TR>
    <TD><TT>&nbsp;&nbsp;&nbsp;&nbsp;&nbsp;&nbsp;</TT></TD>
    <TD><TT><B>No match to: </B>800.3205, 836.6154, 842.6717, 855.0308,=20
      861.0196, 872.3915, 877.0289, 966.7545, 1023.7225, 1045.8070, =
1084.7084,=20
      1306.0570, 1321.8014, 1395.1033, 1428.1225, 1716.9518, 1739.3094,=20
      1746.9436, 1768.5645, 1769.8865, 1785.7703, 1851.0375, 1855.6486,=20
      1863.2820, 1873.4432, 1887.1619, 1900.5231, 1941.1011, 2211.2705,=20
      2284.3463, 2547.9331, 2592.2444, 2607.2040, 2622.7174,=20
  2639.0295</TT></TD></TR></TBODY></TABLE><BR>
<TABLE border=3D0 cellSpacing=3D0>
  <TBODY>
  <TR>
    <TD><TT><B><A name=3DHit19>19.</A>&nbsp;&nbsp;&nbsp;</B></TT></TD>
    <TD noWrap><TT><A=20
      =
href=3D"http://www.matrixscience.com/cgi/protein_view.pl?file=3D../data/2=
0120110/FtoTofcem.dat&amp;hit=3D19"=20
      =
target=3D_blank>gi|223973221</A>&nbsp;&nbsp;&nbsp;&nbsp;<B>Mass:</B>&nbsp=
;2780&nbsp;&nbsp;&nbsp;&nbsp;&nbsp;<B>Score:</B>&nbsp;31&nbsp;&nbsp;&nbsp=
;&nbsp;&nbsp;<B>Expect:</B>&nbsp;8.9e+02&nbsp;&nbsp;<B>Matches:</B>&nbsp;=
2</TT></TD></TR>
  <TR>
    <TD>&nbsp;</TD>
    <TD noWrap><TT>unknown [Zea mays]</TT></TD></TR></TBODY></TABLE>
<TABLE border=3D0 cellSpacing=3D0 cellPadding=3D0>
  <TBODY>
  <TR>
    <TD><TT>&nbsp;&nbsp;&nbsp;&nbsp;&nbsp;&nbsp;</TT></TD>
    <TD align=3Dright><TT><B>Observed&nbsp;&nbsp;</B></TT></TD>
    <TD noWrap align=3Dright><TT><B>Mr(expt)&nbsp;&nbsp;</B></TT></TD>
    <TD noWrap align=3Dright><TT><B>Mr(calc)&nbsp;&nbsp;</B></TT></TD>
    <TD align=3Dright><TT><B>&nbsp;ppm&nbsp;&nbsp;</B></TT></TD>
    <TD align=3Dright><TT><B>Start&nbsp;</B></TT></TD>
    <TD align=3Dright><TT><B>&nbsp;</B></TT></TD>
    <TD align=3Dright><TT><B>End&nbsp;</B></TT></TD>
    <TD align=3Dright><TT><B>Miss&nbsp;</B></TT></TD>
    <TD align=3Dright><TT><B>Ions&nbsp;</B></TT></TD>
    <TD><TT><B>&nbsp;Peptide</B></TT></TD></TR>
  <TR>
    <TD align=3Dright>&nbsp;</TD>
    <TD align=3Dright><TT>1755.0152&nbsp;&nbsp;</TT></TD>
    <TD align=3Dright><TT>1754.0079&nbsp;&nbsp;</TT></TD>
    <TD align=3Dright><TT>1753.9336&nbsp;&nbsp;</TT></TD>
    <TD noWrap align=3Dright><TT>42.4&nbsp;</TT></TD>
    <TD align=3Dright><TT>2&nbsp;</TT></TD>
    <TD noWrap align=3Dright><TT>-&nbsp;</TT></TD>
    <TD align=3Dright><TT>18&nbsp;</TT></TD>
    <TD align=3Dright><TT>1&nbsp;&nbsp;</TT></TD>
    <TD noWrap align=3Dright><TT>---&nbsp;&nbsp;</TT></TD>
    <TD noWrap><TT>&nbsp;M.RPAPWAGRVGTATSTAR.G</TT></TD></TR>
  <TR>
    <TD align=3Dright>&nbsp;</TD>
    <TD align=3Dright><TT>1902.0345&nbsp;&nbsp;</TT></TD>
    <TD align=3Dright><TT>1901.0272&nbsp;&nbsp;</TT></TD>
    <TD align=3Dright><TT>1900.9690&nbsp;&nbsp;</TT></TD>
    <TD noWrap align=3Dright><TT>30.6&nbsp;</TT></TD>
    <TD align=3Dright><TT>1&nbsp;</TT></TD>
    <TD noWrap align=3Dright><TT>-&nbsp;</TT></TD>
    <TD align=3Dright><TT>18&nbsp;</TT></TD>
    <TD align=3Dright><TT>1&nbsp;&nbsp;</TT></TD>
    <TD noWrap align=3Dright><TT>---&nbsp;&nbsp;</TT></TD>
    <TD noWrap><TT>&nbsp;-.MRPAPWAGRVGTATSTAR.G + Oxidation=20
  (M)</TT></TD></TR></TBODY></TABLE>
<TABLE border=3D0 cellSpacing=3D0>
  <TBODY>
  <TR>
    <TD><TT>&nbsp;&nbsp;&nbsp;&nbsp;&nbsp;&nbsp;</TT></TD>
    <TD><TT><B>No match to: </B>800.3205, 836.6154, 842.6717, 855.0308,=20
      861.0196, 872.3915, 877.0289, 966.7545, 1023.7225, 1045.8070, =
1084.7084,=20
      1306.0570, 1306.6620, 1321.8014, 1395.1033, 1428.1225, 1716.9518,=20
      1739.3094, 1746.9436, 1768.5645, 1769.8865, 1785.7703, 1851.0375,=20
      1855.6486, 1863.2820, 1873.4432, 1887.1619, 1900.5231, 1941.1011,=20
      2211.2705, 2284.3463, 2547.9331, 2592.2444, 2607.2040, 2622.7174,=20
      2639.0295</TT></TD></TR></TBODY></TABLE><BR>
<TABLE border=3D0 cellSpacing=3D0>
  <TBODY>
  <TR>
    <TD><TT><B><A name=3DHit20>20.</A>&nbsp;&nbsp;&nbsp;</B></TT></TD>
    <TD noWrap><TT><A=20
      =
href=3D"http://www.matrixscience.com/cgi/protein_view.pl?file=3D../data/2=
0120110/FtoTofcem.dat&amp;hit=3D20"=20
      =
target=3D_blank>gi|356531421</A>&nbsp;&nbsp;&nbsp;&nbsp;<B>Mass:</B>&nbsp=
;27423&nbsp;&nbsp;&nbsp;&nbsp;<B>Score:</B>&nbsp;30&nbsp;&nbsp;&nbsp;&nbs=
p;&nbsp;<B>Expect:</B>&nbsp;9.5e+02&nbsp;&nbsp;<B>Matches:</B>&nbsp;4</TT=
></TD></TR>
  <TR>
    <TD>&nbsp;</TD>
    <TD noWrap><TT>PREDICTED: uncharacterized protein LOC100791221 =
[Glycine=20
      max]</TT></TD></TR></TBODY></TABLE>
<TABLE border=3D0 cellSpacing=3D0 cellPadding=3D0>
  <TBODY>
  <TR>
    <TD><TT>&nbsp;&nbsp;&nbsp;&nbsp;&nbsp;&nbsp;</TT></TD>
    <TD align=3Dright><TT><B>Observed&nbsp;&nbsp;</B></TT></TD>
    <TD noWrap align=3Dright><TT><B>Mr(expt)&nbsp;&nbsp;</B></TT></TD>
    <TD noWrap align=3Dright><TT><B>Mr(calc)&nbsp;&nbsp;</B></TT></TD>
    <TD align=3Dright><TT><B>&nbsp;ppm&nbsp;&nbsp;</B></TT></TD>
    <TD align=3Dright><TT><B>Start&nbsp;</B></TT></TD>
    <TD align=3Dright><TT><B>&nbsp;</B></TT></TD>
    <TD align=3Dright><TT><B>End&nbsp;</B></TT></TD>
    <TD align=3Dright><TT><B>Miss&nbsp;</B></TT></TD>
    <TD align=3Dright><TT><B>Ions&nbsp;</B></TT></TD>
    <TD><TT><B>&nbsp;Peptide</B></TT></TD></TR>
  <TR>
    <TD align=3Dright>&nbsp;</TD>
    <TD align=3Dright><TT>1306.6620&nbsp;&nbsp;</TT></TD>
    <TD align=3Dright><TT>1305.6547&nbsp;&nbsp;</TT></TD>
    <TD align=3Dright><TT>1305.5983&nbsp;&nbsp;</TT></TD>
    <TD noWrap align=3Dright><TT>43.2&nbsp;</TT></TD>
    <TD align=3Dright><TT>1&nbsp;</TT></TD>
    <TD noWrap align=3Dright><TT>-&nbsp;</TT></TD>
    <TD align=3Dright><TT>11&nbsp;</TT></TD>
    <TD align=3Dright><TT>0&nbsp;&nbsp;</TT></TD>
    <TD noWrap align=3Dright><TT>---&nbsp;&nbsp;</TT></TD>
    <TD noWrap><TT>&nbsp;-.MAIENQDNTVR.E + Oxidation (M)</TT></TD></TR>
  <TR>
    <TD align=3Dright>&nbsp;</TD>
    <TD align=3Dright><TT>1755.0152&nbsp;&nbsp;</TT></TD>
    <TD align=3Dright><TT>1754.0079&nbsp;&nbsp;</TT></TD>
    <TD align=3Dright><TT>1753.9322&nbsp;&nbsp;</TT></TD>
    <TD noWrap align=3Dright><TT>43.1&nbsp;</TT></TD>
    <TD align=3Dright><TT>2&nbsp;</TT></TD>
    <TD noWrap align=3Dright><TT>-&nbsp;</TT></TD>
    <TD align=3Dright><TT>16&nbsp;</TT></TD>
    <TD align=3Dright><TT>1&nbsp;&nbsp;</TT></TD>
    <TD noWrap align=3Dright><TT>---&nbsp;&nbsp;</TT></TD>
    <TD noWrap><TT>&nbsp;M.AIENQDNTVREIKPK.N</TT></TD></TR>
  <TR>
    <TD align=3Dright>&nbsp;</TD>
    <TD align=3Dright><TT>1902.0345&nbsp;&nbsp;</TT></TD>
    <TD align=3Dright><TT>1901.0272&nbsp;&nbsp;</TT></TD>
    <TD align=3Dright><TT>1900.9676&nbsp;&nbsp;</TT></TD>
    <TD noWrap align=3Dright><TT>31.3&nbsp;</TT></TD>
    <TD align=3Dright><TT>1&nbsp;</TT></TD>
    <TD noWrap align=3Dright><TT>-&nbsp;</TT></TD>
    <TD align=3Dright><TT>16&nbsp;</TT></TD>
    <TD align=3Dright><TT>1&nbsp;&nbsp;</TT></TD>
    <TD noWrap align=3Dright><TT>---&nbsp;&nbsp;</TT></TD>
    <TD noWrap><TT>&nbsp;-.MAIENQDNTVREIKPK.N + Oxidation =
(M)</TT></TD></TR>
  <TR>
    <TD align=3Dright>&nbsp;</TD>
    <TD align=3Dright><TT>2607.2040&nbsp;&nbsp;</TT></TD>
    <TD align=3Dright><TT>2606.1968&nbsp;&nbsp;</TT></TD>
    <TD align=3Dright><TT>2606.2951&nbsp;&nbsp;</TT></TD>
    <TD noWrap align=3Dright><TT>-37.75&nbsp;</TT></TD>
    <TD align=3Dright><TT>20&nbsp;</TT></TD>
    <TD noWrap align=3Dright><TT>-&nbsp;</TT></TD>
    <TD align=3Dright><TT>42&nbsp;</TT></TD>
    <TD align=3Dright><TT>1&nbsp;&nbsp;</TT></TD>
    <TD noWrap align=3Dright><TT>---&nbsp;&nbsp;</TT></TD>
    <TD noWrap><TT>&nbsp;R.IMGAGGPDDDDNRWPPWLKPLLK.E + Oxidation=20
  (M)</TT></TD></TR></TBODY></TABLE>
<TABLE border=3D0 cellSpacing=3D0>
  <TBODY>
  <TR>
    <TD><TT>&nbsp;&nbsp;&nbsp;&nbsp;&nbsp;&nbsp;</TT></TD>
    <TD><TT><B>No match to: </B>800.3205, 836.6154, 842.6717, 855.0308,=20
      861.0196, 872.3915, 877.0289, 966.7545, 1023.7225, 1045.8070, =
1084.7084,=20
      1306.0570, 1321.8014, 1395.1033, 1428.1225, 1716.9518, 1739.3094,=20
      1746.9436, 1768.5645, 1769.8865, 1785.7703, 1851.0375, 1855.6486,=20
      1863.2820, 1873.4432, 1887.1619, 1900.5231, 1941.1011, 2211.2705,=20
      2284.3463, 2547.9331, 2592.2444, 2622.7174,=20
2639.0295</TT></TD></TR></TBODY></TABLE><BR>
<H3>Search Parameters</H3><FONT face=3D"Courier =
New,Courier,monospace"><PRE><B>Type of search         : MS/MS Ion =
Search</B>
<B>Enzyme                 : Trypsin</B>
<B>Fixed modifications    : <A =
href=3D"http://www.matrixscience.com/cgi/client.pl?modification&amp;mod_n=
ame=3DCarbamidomethyl+%28C%29&amp;file=3D../data/20120110/FtoTofcem.dat" =
target=3D_blank>Carbamidomethyl (C)</A></B>
<B>Variable modifications : <A =
href=3D"http://www.matrixscience.com/cgi/client.pl?modification&amp;mod_n=
ame=3DGln%2d%3epyro%2dGlu+%28N%2dterm+Q%29&amp;file=3D../data/20120110/Ft=
oTofcem.dat" target=3D_blank>Gln-&gt;pyro-Glu (N-term Q)</A>,<A =
href=3D"http://www.matrixscience.com/cgi/client.pl?modification&amp;mod_n=
ame=3DOxidation+%28M%29&amp;file=3D../data/20120110/FtoTofcem.dat" =
target=3D_blank>Oxidation (M)</A></B>
<B>Mass values            : Monoisotopic</B>
<B>Protein Mass           : Unrestricted</B>
<B>Peptide Mass Tolerance : =C2=B1 100 ppm</B>
<B>Fragment Mass Tolerance: =C2=B1 0.5 Da</B>
<B>Max Missed Cleavages   : 1</B>
<B>Instrument type        : MALDI-TOF-TOF</B>
<A name=3DQuery1><B>Query1 (800.3205,1+)   </A>: &lt;no title&gt;</B>
<A name=3DQuery2><B>Query2 (836.6154,1+)   </A>: &lt;no title&gt;</B>
<A name=3DQuery3><B>Query3 (842.6717,1+)   </A>: &lt;no title&gt;</B>
<A name=3DQuery4><B>Query4 (855.0308,1+)   </A>: &lt;no title&gt;</B>
<A name=3DQuery5><B>Query5 (861.0196,1+)   </A>: &lt;no title&gt;</B>
<A name=3DQuery6><B>Query6 (872.3915,1+)   </A>: &lt;no title&gt;</B>
<A name=3DQuery7><B>Query7 (877.0289,1+)   </A>: &lt;no title&gt;</B>
<A name=3DQuery8><B>Query8 (966.7545,1+)   </A>: &lt;no title&gt;</B>
<A name=3DQuery9><B>Query9 (1023.7225,1+)  </A>: &lt;no title&gt;</B>
<A name=3DQuery10><B>Query10 (1045.8070,1+) </A>: &lt;no title&gt;</B>
<A name=3DQuery11><B>Query11 (1084.7084,1+) </A>: &lt;no title&gt;</B>
<A name=3DQuery12><B>Query12 (1306.0570,1+) </A>: &lt;no title&gt;</B>
<A name=3DQuery13><B>Query13 (1306.6620,1+) </A>: &lt;no title&gt;</B>
<A name=3DQuery14><B>Query14 (1321.8014,1+) </A>: &lt;no title&gt;</B>
<A name=3DQuery15><B>Query15 (1395.1033,1+) </A>: &lt;no title&gt;</B>
<A name=3DQuery16><B>Query16 (1428.1225,1+) </A>: &lt;no title&gt;</B>
<A name=3DQuery17><B>Query17 (1716.9518,1+) </A>: &lt;no title&gt;</B>
<A name=3DQuery18><B>Query18 (1739.3094,1+) </A>: &lt;no title&gt;</B>
<A name=3DQuery19><B>Query19 (1746.9436,1+) </A>: &lt;no title&gt;</B>
<A name=3DQuery20><B>Query20 (1755.0152,1+) </A>: &lt;no title&gt;</B>
<A name=3DQuery21><B>Query21 (1768.5645,1+) </A>: &lt;no title&gt;</B>
<A name=3DQuery22><B>Query22 (1769.8865,1+) </A>: &lt;no title&gt;</B>
<A name=3DQuery23><B>Query23 (1785.7703,1+) </A>: &lt;no title&gt;</B>
<A name=3DQuery24><B>Query24 (1851.0375,1+) </A>: &lt;no title&gt;</B>
<A name=3DQuery25><B>Query25 (1855.6486,1+) </A>: &lt;no title&gt;</B>
<A name=3DQuery26><B>Query26 (1863.2820,1+) </A>: &lt;no title&gt;</B>
<A name=3DQuery27><B>Query27 (1873.4432,1+) </A>: &lt;no title&gt;</B>
<A name=3DQuery28><B>Query28 (1887.1619,1+) </A>: &lt;no title&gt;</B>
<A name=3DQuery29><B>Query29 (1900.5231,1+) </A>: &lt;no title&gt;</B>
<A name=3DQuery30><B>Query30 (1902.0345,1+) </A>: &lt;no title&gt;</B>
<A name=3DQuery31><B>Query31 (1941.1011,1+) </A>: &lt;no title&gt;</B>
<A name=3DQuery32><B>Query32 (2211.2705,1+) </A>: &lt;no title&gt;</B>
<A name=3DQuery33><B>Query33 (2284.3463,1+) </A>: &lt;no title&gt;</B>
<A name=3DQuery34><B>Query34 (2547.9331,1+) </A>: &lt;no title&gt;</B>
<A name=3DQuery35><B>Query35 (2592.2444,1+) </A>: &lt;no title&gt;</B>
<A name=3DQuery36><B>Query36 (2607.2040,1+) </A>: &lt;no title&gt;</B>
<A name=3DQuery37><B>Query37 (2622.7174,1+) </A>: &lt;no title&gt;</B>
<A name=3DQuery38><B>Query38 (2639.0295,1+) </A>: &lt;no title&gt;</B>
</PRE></FONT>
<P>
<TABLE border=3D2 cellSpacing=3D2 cellPadding=3D1 width=3D"100%">
  <TBODY>
  <TR>
    <TD noWrap align=3Dmiddle><B>Mascot:</B>&nbsp; <A=20
      =
href=3D"http://www.matrixscience.com/">http://www.matrixscience.com/</A> =

  </TD></TR></TBODY></TABLE></P></BODY></HTML>

------=_NextPart_000_001D_01C9725A.B06434B0
Content-Type: image/gif
Content-Transfer-Encoding: base64
Content-Location: http://www.matrixscience.com/images/88x31_logo_white.gif

R0lGODlhWAAfANX/AMDAwP/v7//f3//Pz/+/v/+vr/+fn/+Pj/9/f/9wcP9gYP9QUP9AQP8wMP8g
IP8QEP8AAO/v/+/v79/f/9/f38/P/8/Pz7+//7+/v6+v/6+vr5+f/5+fn4+P/4+Pj39//39/f3Bw
/3BwcGBg/2BgYFBQ/1BQUEBA/0BAQDAw/zAwMCAg/yAgIBAQ/xAQEAAA/wAAAAAAAAAAAAAAAAAA
AAAAAAAAAAAAAAAAAAAAAAAAAAAAAAAAAAAAAAAAAAAAACH5BAEAAAAALAAAAABYAB8AQAb/QIBw
SCwaj8ikcslsEl0wTDHz+bxOgMrp8mpFiJFThfsyjl4j82tVLaVGk+Hq1TF2ut8jCkYRSkgcToKD
hIQUKiBCHnxEAghDBA8QQg4QBEQBQwyWQ5ICAAsBAZcACKQJEAsMQgQQk5hCAhAPlAACn0MkUYMS
HCIaABMfJychRSPEH0YbWEMXJyUhxCPSJQAb0icjH8gfeRvIxRnXxCfeGcQlFwAWIn1HLC7vQhtl
AFZ1ES0v6/QrRGSIWPlXpF6LISWuVNgA4EyaIRta9Jvw4kUcInsCDZEARcqQBQ6I0AJQAEIDIgQU
xJo1pOQqIQFUCmFQyYAQAzZBQXikqYAQ/wQQZAIgkFPIHmCFkipdyrSp06eDSLiQUDBhM3JrjFSY
Y++aMgAnXnwdUUFIwodgX1gTso/hkAgVK0w4Ma4IBxZHQMDACzCNlRJiKFokEu5EiopFrFwdYiWF
EC5rhYQ1BqbEhsN1inCE4YGIBBAo5kEdrRS0EQkwEhEp0AABAgYGeA6liUBBAgOXFDDYvUDA7t+/
LxHYzTPAb1wHHCxAsMBAgtnAf2cawsGFhSIUYOwiAtSVgwFCDphM4mmlpQQhiSgQMMBVAAEyNx1A
UtJBgQVCh2DQjoRE5yEOODDdAA+AV0oqMClgoAIQzDcTJwAE8Fp4zwEIwXQANABBTillEv9AeREu
px8LGpFm4okopqjiiiyOxoEKHg2xz2Jn8KPVPkSYA0AGeDT0EI8v5HEYWiG84BhEiAEQARueoXDd
EYv8R0QKij2GzAtuvVUCkIwJUUFFF30l2EVf2nhNVkWEBVhZRnDASBH7wUBVjhEoFkYEZ3w1BFkA
BESEYGy+1dYFH6wQaJ89HgMmlDC4cIQIMJBQRAlxWNHCOEWi5ZUzSQqhzwt1ETGHW1UKMSYRFaRQ
1h1HErEIX3ZZl2NFjo2QRglcpZBBBIehIcQIuQpzwj4tnHDRXMSKseMaHzxT0QppZNArFh/0ukI/
RqlQhAkmiNbitwBIoMKTG71ZxC1JEIDsYYqjJEUBCSB4q5dqQrSHS3s5GRDUEAmMpFNRlZBigL/i
PTCggBFqCLBMAcwyHQInDWFBpEfooi0RmzBAyiMfQhieTwdW+C8ABxCA7lAIoLKAEKGQBEF6H1n4
SSjqDpHddkS4KakRBWzCEgDyIaHvyj8FVcADRdkiU00JgNcwBLgYsQkC+pJChF4oHDFxEQnIBnTE
AauXSXswDy2ETwl8YtwQ7TVY78uNyMQgT5e0LMTEUua1swAF9MybgT8FiN8n8Emi8QALuLJAAgxI
ou4mD8h2QH4BLPBAA8tlMpwrtvmcCQgieDAnuKQXEgQAOw==

------=_NextPart_000_001D_01C9725A.B06434B0
Content-Type: application/octet-stream
Content-Transfer-Encoding: base64
Content-Location: http://www.matrixscience.com/cgi/score_gif.pl?score_gif_2369639882375376

R0lGODlhkAHIAMIAAP///wAAAP8AAAD/AAAA/////wAAAAAAACH5BAEAAAAALAAAAACQAcgAAAP+
CLrc/jDKSau9OOvNu/9gKI5kaZ5oqq5s675wLM90bd94ru987//AoHBILBqPyKRyyWw6n9CodEqt
Wq/YrHbL7Xq/4LB4TC6bz+i0es1uu9/wuHxOr98I+AFDv+Ar/ACAgnsChQIDhoF7i32Mf46KjZKP
k5GUl5aZg5V2nSkEmpCbmH6HhqYCpKKrlaOhrayqsJyebgEKt5+yu6+UhYiGiLO8rsWxvcjGw7Vt
ube5J6DEx4PBp8rTy9jJ1N3Mcs+40Xje2X/X1+Xc2urb7t9x4QDQJgTv7H3ohevm/P73/QDBY+NM
BSiA/FD92vevnUN8ASENnKhBGkJlC61BbLj+8eJDTBTV0JOAR1pJcg9KduxmLdhHjhFXbgyZht7I
lAtASaOwE2Yyfb9eepQZkxfNMzYx6FRJcigxoD6dRhUq8aiYAFiz3oyAcmdPBwepTlKIquhUomeN
Wr3a4WvPk0ylbsq4EK1csWYFrrXjlqTdVS2D/h2c9+VevjkBePVLWBPQQ3jTSkZ4GGkFpopRcr3b
Cirnwo0pV+7yTOtWECo/WyILDLTryYZHk2ZwOoTFyHzomgqNu/cy2VZ3qtYTGDLv469dAT/cc/jj
4b6TV12exXTWcfaiB/KsHTpy6rNZhEXOmqF36d/1gsdSm8Tt47qFoZ8P+/f6K+1HCO9d/Hz+ffrq
3VeFdVhh191z3SXYmIAUZZced+kp+BqDA403X3mp/KehfwFS2Ml76MWX4YYSauhhGZgpRpJm0PVX
IoexnYhiYip+BdaBLkao44QyoqETjRA4CCCEAL4YY49idAUkTudhWOSOJiLZRH4T/KjAW3CBWJ+I
UMK4oJRKQEMlTotxFWGOT6YpGZhOiHlBmVaa+SCaJHZ5JJtJEHiZZipWySGRdaopFZ5tGkROk8Bk
JKiRaBEah5accbmonY06ioRWBp0ZH6OT9mPpEkmh0BxuCFLaqT+f5kkbdn8GFuirqqV6RKjRBOok
rJz6JKsRmOpSp6S4mqrrrmnsxxudXp7+ug2xa6ToHLK5JosMs822SlewyqpDbbG2JloWtuCKtu2M
v5YnrLTijusEU3AFySJ/m54b7XTqQrGYjUHiGG+28tJSrw9jkpliStYqFO689v27Q8A39ukwk9Hd
ii7CaimcA8MM4Itlu+V6K9/B/VZs8Q0YP5wxYyRCGzLIIwNsGk8NlJnvnPuybHOHLR/B8cBgFZzo
zRRnkvPFJWeQWsQemxf0xP4OPYM8Rb/5JLBM8yuy0zBA7WvKNVcNNNY6aC2qvqwtHTTYNvRaTx5k
/+z12/SibYWF/0ls9spyy6B2rR2jszLcTee9Aq31aFr232cLHgPh+vH5bNd3n6r44uL+fOJzIoBb
LfTkg+s5NqL6aJ755pxHAalYVEduc+mdX8cTn/jm9O6xkCMuLOstlAynyQ0PqbLoueLOwt6XORz7
lZfvM/rowqcQdZ8yQ0xe0hkun3jzJVhngcwbnzS1ucDbjr0Oby3Ze4u1hy/5+CdoX+WNx1/Zdjri
r86+83tiFj/y8yuvutf3w9/a6PYZu9UPgAE0wfOK1zeNqO9rCRTBy7aGvsM9EIERRMKoQlOqCwYv
gx4g0AJXJKQNAcp6twNhCAqkC9C1xIN4U2EHWJipBtYFhpqToQZouAJjSed3EASXDjkgQgPRzIJB
xOAQgVDCxxkMhTlcIhO7FbokXk/+ijw43WBSd8APYnFsV/JeSmb3w/RZEUpfFE/0UGZCIELxVWnU
hVd4FrPkpeKNSoxjCbjnFxcq6oxR1OMecSI7jnmHizgUoiDdQ8iZcQ2JeCzRIsFoPDY60WP/8+Ik
bSNGOmbMjoC03yZncLTpVTGSKRwlKb+XtC7GUJUx8CFs3JjJ78DSBhtMTgdDKa1byqAkoETl+nwJ
AwLixYCJ7CUxX6BF0CCSl5JcZgtkeRdaupI+0mSm40hlzWRGJpvMDGYthwnOTPnxW8JUZDl9dUjw
QTOV63zfybhCxlmaMZ2xiuebyre/XE5ml/jUjj6Lx8fN9O+O41TnQFG2xphR8YX+7yTnQhsZvSw1
8yzPpB5Cr7mmiTqyofN8JCbHQj1vVsqjbIyTI9tYu4wmdFkoHaP+eCLORnQzotOKKWoOhbRTEuKm
AQ2cTjlw0aFk9IQv1dZQPUBNqvwOmTiF6VJRc1Dj+MKdQfXUVNvCtiO6bRFATapQt6qUh/5REAAV
q1bJWhFW+o0USOVouti6PcON9BJQzWpO6Wq0bXJQZS6V6zH4uoEmcvNa1binWvdK2LqeszWOCatg
x9rYmbWzlXB1lV7nilKOva6pf3lqSaOqVLLuT06+aylWFyvVqYrxTTV9hGRNCpKtgtRMj1VaPmZL
2srGz6JudWBkEcva0tq2rEX+Eq1PJ7vW48pPal6l31Ux29vmupZPl4mtInir18rmz6zo/KlimctY
78rpsm8d7hOLOxPzoqyCd13NaDc7WPcyMLWQVEBgaVte+8asq/j9qk3Hy1/l+Be3PYUoWrm72ANb
1jdH1Sx7retgh8FXuvJdboHrW+H/+lMuaQXAfqtLug5/8qChYDB5TezQ3FZPvPklb2tNXNSHRJi4
MjbuUE+bsXpWM315DXEid3WKIpuOd/IMMIZzs9rd4pi/siryKexlPj+hOLExFvF8G/wpKSfiCbfN
l4szq1rqdtdSXmbIuqrcY4u6+c1wjrOc50znOtv5znjOs573zOc++/nPgLb+8zTZjNq2toWph040
URG9aEUXltGPdrShGy0eJLPRaJCOtKY3PWlOI5fSnv50p0eNaUnXUNSlBjWpoavqVIe6rqZGtatn
TWtZ23oHPF7pqlm9a1i3+tb3fbWvhQ2zWPO61znIdSOJXWxmJ9nZlwZ2sJHdbGo/29rRZrG2t83t
blPBs8oOQ19CqoY5znRcNlJpufmZmHBvQTPptvSnOkloMsTpXvUGw73ZlW9C4fu5bOBjmJMEpHv/
y+BtEHi/9U2mhVsK4QEveCXL3XCAE2t37vYCu+WXcS0UVN0Xh50bwO3QdbNL5N5OucpXzvKWu/zl
MH8A8SRAJYy5LuZacFOHBUboAJ3jnD0LCAcNXae2mw99Hqe5idFZWJqg8/DnAAs60sWhc1r5nOkQ
ODrVpY51n0O9B70aSdVpU3SpVy7rZz+7PJx+86/zQOwNGLvZ4z73/Kxd7fOgu9uDAPdVVa4gW7m6
zLlO+K37fe8/6DvZbSKmoWM97Ytnu+TzHvenI/7ymM/8URIAADs=

------=_NextPart_000_001D_01C9725A.B06434B0
Content-Type: image/gif
Content-Transfer-Encoding: base64
Content-Location: http://www.matrixscience.com/images/cyan_ball_white.gif

R0lGODlhEAAQAOb/AP////7+/v39/fz8/Pv7+/n5+ff39/Hx8e7u7u3t7evr6+rq6t3d3czMzMvL
y729vbi4uLbc3Kamppu/v5iYmJbR0YODg3SXl2xsbGtra2qiomRkZGNjY2LBwVSuri9QUCyCgin/
/yWysiKrqyC2th9SUhf//xWhoRNlZRJlZRCYmAuLiwaEhASsrAP//wOFhQGZmQD//wD29gDw8ADu
7gDo6ADm5gDg4ADe3gDY2ADU1ADS0gDQ0ADOzgDGxgDCwgDAwAC+vgC6ugCysgCsrACoqACmpgCi
ogAAAAAAAAAAAAAAAAAAAAAAAAAAAAAAAAAAAAAAAAAAAAAAAAAAAAAAAAAAAAAAAAAAAAAAAAAA
AAAAAAAAAAAAAAAAAAAAAAAAAAAAAAAAAAAAAAAAAAAAAAAAAAAAAAAAAAAAAAAAAAAAAAAAAAAA
AAAAAAAAAAAAAAAAAAAAAAAAAAAAAAAAAAAAAAAAAAAAAAAAAAAAAAAAAAAAAAAAAAAAAAAAACwA
AAAAEAAQAEAHuIAAggAGBgiHhYOCCB4tPj06Oj1BQ0YoGA8IhB1BOC4mLjaTRiASDAaDCA0SFhgb
GBYSDZqKFSJBPj6UJxoNDKmOnqAyOj4tMJiaBgwaKkYtLUZGLCUbpqiKhYcIiYqDER0jLSMeEwy0
3yI+ODY4PT5DKhezggbqNiYhJsRBLSsWDVAhGBGkBw0ZNNwFmbYhE6EJJ4YEmUhp2geAtFRdALEC
BgsUHzZQoDfIEIMGD1L64uatpUsAgQAAOw==

------=_NextPart_000_001D_01C9725A.B06434B0
Content-Type: application/octet-stream
Content-Transfer-Encoding: quoted-printable
Content-Location: http://www.matrixscience.com/templates/browser.js

	var browser_EXCLUDE =3D 1; =0A=
	var browser_IE =3D 0; =0A=
	var browser_IE4 =3D 0; =0A=
	var browser_IE5 =3D 0; =0A=
	var browser_IE6 =3D 0;=0A=
	var browser_MZ7 =3D 0;=0A=
	var browser_NS3 =3D 0;=0A=
	var browser_NS4 =3D 0;=0A=
	var browser_NS6 =3D 0; =0A=
	var browser_NS7 =3D 0; =0A=
	var browser_OP5 =3D 0; =0A=
	var browser_OP6 =3D 0;=0A=
	var browser_OP7 =3D 0;=0A=
	var browser_KDE =3D 0;=0A=
	var browser_SAF =3D 0;=0A=
=0A=
	var agt=3Dnavigator.userAgent.toLowerCase();=0A=
=0A=
  if(typeof navigator.vendor !=3D "undefined" && navigator.vendor =3D=3D =
"KDE"){=0A=
  	var thisKDE =3D agt;=0A=
  	var splitKDE =3D thisKDE.split("konqueror/");=0A=
  	var aKDE =3D splitKDE[1] . split("; ");=0A=
  	var KDEn =3D parseFloat(aKDE[0]);=0A=
  	if (KDEn >=3D 2.2) {=0A=
  		browser_KDE =3D 1;=0A=
  //		browser_NS6 =3D 1;=0A=
  		browser_EXCLUDE =3D 0;=0A=
  	}=0A=
  }=0A=
=0A=
  else if(agt.indexOf('webtv') !=3D -1){browser_EXCLUDE =3D 1;}=0A=
  =0A=
  else if(typeof window.opera !=3D "undefined"){=0A=
  	browser_EXCLUDE =3D 0;=0A=
  	if(agt.indexOf("opera/5") !=3D -1 || agt.indexOf("opera 5") !=3D =
-1){browser_OP5 =3D 1;}=0A=
  	if(agt.indexOf("opera/6") !=3D -1 || agt.indexOf("opera 6") !=3D =
-1){browser_OP6 =3D 1;}=0A=
  	if(agt.indexOf("opera/7") !=3D -1 || agt.indexOf("opera 7") !=3D =
-1){browser_OP7 =3D 1;}=0A=
  }=0A=
  =0A=
  else if(typeof document.all !=3D "undefined"){=0A=
  	browser_EXCLUDE =3D 0;=0A=
  	browser_IE =3D 1;=0A=
  	if(typeof document.getElementById !=3D "undefined"){=0A=
  		browser_IE5 =3D 1;=0A=
  		if(agt.indexOf("msie 6") !=3D -1){=0A=
  			browser_IE6 =3D 1;=0A=
  		}=0A=
  	}=0A=
  	else{browser_IE4 =3D 1;}=0A=
  }=0A=
  =0A=
  else if(typeof document.getElementById !=3D "undefined"){=0A=
  	browser_EXCLUDE =3D 0;=0A=
  	if(agt.indexOf("netscape/6") !=3D -1 || agt.indexOf("netscape6") !=3D =
-1){browser_NS6 =3D 1;}=0A=
  	else if(agt.indexOf("netscape/7") !=3D -1 || agt.indexOf("netscape7") =
!=3D -1){browser_NS6 =3D 1; browser_NS7 =3D 1;}=0A=
  	else if(agt.indexOf("gecko") !=3D -1){browser_NS6 =3D 1; browser_MZ7 =
=3D 1;}=0A=
  	if(agt.indexOf("safari") !=3D -1 || (typeof document.childNodes !=3D =
"undefined" && typeof document.all =3D=3D "undefined" && typeof =
navigator.taintEnabled =3D=3D "undefined")){browser_MZ7 =3D 0; =
browser_NS6 =3D 1; browser_SAF =3D 1;}=0A=
  }=0A=
  =0A=
  else if((agt.indexOf('mozilla') !=3D -1) && =
(parseInt(navigator.appVersion) >=3D 3)){=0A=
  	browser_EXCLUDE =3D 0;=0A=
  	if (parseInt(navigator.appVersion) >=3D 4) {=0A=
    	browser_NS4 =3D 1;=0A=
  	} else {=0A=
    	browser_NS3 =3D 1;=0A=
  	}=0A=
  	if(typeof navigator.mimeTypes['*'] =3D=3D "undefined"){=0A=
  		browser_EXCLUDE =3D 1;=0A=
  		browser_NS4 =3D 0;=0A=
    	browser_NS3 =3D 0;=0A=
  	}=0A=
  }=0A=
  =0A=
  if(agt.indexOf('escape') !=3D -1){browser_EXCLUDE =3D 1; browser_NS3 =
=3D 0; browser_NS4 =3D 0;}=0A=
  =0A=
  if(typeof navigator.__ice_version !=3D "undefined"){browser_EXCLUDE =
=3D 1; browser_IE4 =3D 0;}=0A=
=0A=
	var sTemp =3D "Browser detected as ";=0A=
	if (browser_EXCLUDE) { sTemp +=3D "EXCLUDE " }=0A=
	if (browser_IE)  { sTemp +=3D "IE " }=0A=
	if (browser_IE4) { sTemp +=3D "IE4 " }=0A=
	if (browser_IE5) { sTemp +=3D "IE5 " }=0A=
	if (browser_IE6) { sTemp +=3D "IE6 " }=0A=
	if (browser_MZ7) { sTemp +=3D "MZ7 " }=0A=
	if (browser_NS3) { sTemp +=3D "NS3 " }=0A=
	if (browser_NS4) { sTemp +=3D "NS4 " }=0A=
	if (browser_NS6) { sTemp +=3D "NS6 " }=0A=
	if (browser_NS7) { sTemp +=3D "NS7 " }=0A=
	if (browser_OP5) { sTemp +=3D "OP5 " }=0A=
	if (browser_OP6) { sTemp +=3D "OP6 " }=0A=
	if (browser_OP7) { sTemp +=3D "OP7 " }=0A=
	if (browser_KDE) { sTemp +=3D "KDE " }=0A=
	if (browser_SAF) { sTemp +=3D "SAF " }=0A=
//	alert(sTemp);=0A=

------=_NextPart_000_001D_01C9725A.B06434B0--
